# Supplementary material for: A software tool and strategy for peptidoglycomics, the high-resolution analysis of bacterial peptidoglycans via LC-MS/MS
Source: Commun Chem. 2025 Mar 26;8:91. doi: 10.1038/s42004-025-01490-6 (PMC11937551; doi:10.1038/s42004-025-01490-6)
Supplement: Supplementary file 4 — File S1 [file 42004_2025_1490_MOESM4_ESM.xlsx]

## Sheet: Content
	TY1	PGFinder search using DB_1 and TY1 deconvoluted data
	TY2	PGFinder search using DB_1 and TY2 deconvoluted data
	TY3	PGFinder search using DB_1 and TY3 deconvoluted data
	Average	Consolidated search including all muropeptides identified
	Table S4	Consolidated search including only muropeptides identified in all 3 datasets

## Sheet: TY1
Metadata	ID	RT (min)	Charge	Obs (Da)	Theo (Da)	Delta ppm	Inferred structure	Intensity	Inferred structure (best match)	Intensity (best match)	Total Intensity	Structure	Intensity	Abundance (%)	Consolidated RT (min)	Consolidated Theo (Da)	Abs Δppm
file : 20210618_RhiLeg_ndslt_TY_1.ftrs	58	1.0654	2;1	1104.43	1104.42	6.0642	gm-AEJMC|1	2064178	gm-AEJMC|1	2064178	2661249751	gm-AEJA|1	914024187	0.343457	9.4659	941.408	0.1548
masses_file : DB1.csv	518	2.5235	2	870.371	870.371	0.6322	gm-AEJ|1	621291	gm-AEJ|1	621291		gm-AEJG|1	249121337	0.0936107	6.8162	927.392	1.0372
rt_window : 0.5	577	2.6734	4	1135.53	1135.52	2.262	gm-AEJKH|1	380869	gm-AEJKH|1	380869		gm-AEJQE|1	235055787	0.0883253	12.5295	1127.47	1.4051
modifications : []	1069	4.2584	2	1242.54	1242.53	5.2812	gm-AEJWW|1	449781	gm-AEJWW|1	449781		gm-AEJ|1	168835933	0.0634423	5.4851	870.371	0.6322
ppm : 10	1106	4.0547	2	1042.46	1042.46	0.975	gm-AEJTA|1	335534	gm-AEJTA|1	335534		gm-AEJIA|1	155596714	0.0584675	21.4085	1054.49	1.4051
consolidation_ppm : 1	1220	4.3991	2	998.466	998.466	0.7442	gm-AEJK|1	10001932	gm-AEJK|1	10001932		gm-AEJF|1	144323956	0.0542316	21.6203	1017.44	2.1206
version : 1.2.1	1225	4.2224	2	1042.46	1042.46	3.5512	gm-AEJTA|1	247220	gm-AEJTA|1	247220		gm-AEJPA|1	80301126	0.0301742	29.3309	1038.46	9.1505
	1351	5.0302	2;1	984.415	984.414	1.0008	gm-AEJGG|1	25411796	gm-AEJGG|1, gm-AEJN|1	25411796		gm-AEJWW|1	63648620	0.0239168	9.8659	1242.53	6.2637
	1351	5.0302	2;1	984.415	984.414	1.0008	gm-AEJN|1	25411796				gm-AEJK|1	61586738	0.023142	7.6257	998.466	2.0279
	1366	4.6747	2	1099.48	1099.48	1.0012	gm-AEJQT|1	521868	gm-AEJQT|1	521868		gm-AEJFA|1	59820654	0.0224784	15.3843	1088.48	0.3643
	2721	8.0638	2	998.429	998.429	-0.7389	gm-AEJQ|1	438922	gm-AEJQ|1, gm-AEJAG|1	438922		gm-AEJAA|1	49548818	0.0186186	10.8346	1012.45	1.3675
	1425	4.7451	2	1113.49	1113.5	-9.2468	gm-AEJSR|1	303237				gm-AEJQ|1, gm-AEJAG|1	42711143	0.0160493	8.7225	998.429	1.3396
	1436	5.4851	1;2	870.371	870.371	0.6322	gm-AEJ|1	167671024	gm-AEJ|1	167671024		gm-AEJDA|1, gm-AEJEG|1	36621626	0.0137611	9.5539	1056.43	1.7218
	1472	4.8629	2	1055.49	1055.49	0.2844	gm-AEJKG|1	472413	gm-AEJKG|1	472413		gm-AEJY|1	33304373	0.0125146	16.8317	1033.43	1.5892
	1477	4.9792	2	998.466	998.466	0.8665	gm-AEJK|1	2059071	gm-AEJK|1	2059071		gm-AEJVC|1, gm-AEJMA|1	28370424	0.0106606	16.5616	1072.45	1.8563
	1632	5.6915	1;2	957.403	957.403	0.3014	gm-AEJS|1	9845180	gm-AEJS|1	9845180		gm-AEJRC|1	26728226	0.0100435	22.1595	1129.48	7.828
	1658	5.7629	2	927.393	927.392	0.5765	gm-AEJG|1	4271096	gm-AEJG|1	4271096		gm-AEJGG|1, gm-AEJN|1	25411796	0.00954882	5.0302	984.414	1.0008
	1696	5.9115	2	1007.43	1007.43	1.3328	gm-AEJH|1	11370127	gm-AEJH|1	11370127		gm-AE|1	23274547	0.00874572	8.6795	698.286	0.7514
	1936	6.604	1;2	957.404	957.403	1.2577	gm-AEJS|1	6744240	gm-AEJS|1	6744240		gm-AEJM|1	21029262	0.00790202	15.6016	1001.41	0.6987
	1943	6.4343	2	1069.5	1069.5	1.6943	gm-AEJKA|1	596444	gm-AEJKA|1	596444		gm-AEJI|1	19820275	0.00744773	20.2659	983.455	1.1643
	1956	6.8162	2;1;3	927.393	927.392	1.0372	gm-AEJG|1	244365040	gm-AEJG|1	244365040		gm-AEJS|1	17124179	0.00643464	5.6915	957.403	0.3014
	2014	6.6411	2	1026.47	1026.47	1.0461	gm-AEJR|1	4468046	gm-AEJR|1	4468046		gm-AEJCC|1	16483877	0.00619404	29.3327	1076.39	8.6502
	2019	6.845	2	985.398	985.398	0.0797	gm-AEJD|1	1621446	gm-AEJD|1	1621446		gm-AEJWA|1	14389674	0.00540711	25.1808	1127.49	1.6737
	2142	7.1794	2;3	1078.47	1078.47	1.9894	gm-AEJHA|1	5566462	gm-AEJHA|1	5566462		gm-AEJH|1	11370127	0.00427248	5.9115	1007.43	1.3328
	2204	7.1654	2	1100.45	1100.46	-9.5097	gm-AEJTE|1	332697	gm-AEJTE|1	332697		gm-AEJMY|1	10717686	0.00402731	25.9101	1164.47	5.4174
	3377	9.154	2;1	998.429	998.429	-0.4332	gm-AEJQ|1	839377	gm-AEJQ|1, gm-AEJAG|1	839377		gm-AEJR|1	7781904	0.00292415	6.6411	1026.47	1.0461
	2206	7.187	2	1113.5	1113.5	-7.8216	gm-AEJSR|1	472846				gm-AEJW|1	6480252	0.00243504	23.8987	1056.45	1.6618
	2212	7.2224	2	1069.51	1069.5	2.0368	gm-AEJKA|1	1203431	gm-AEJKA|1	1203431		gm-AEJKD|1, gm-AEJSR|1	6258595	0.00235175	9.0437	1113.49	1.4694
	2226	7.139	2	870.372	870.371	1.5439	gm-AEJ|1	200419	gm-AEJ|1	200419		gm-AEJV|1	6116889	0.0022985	14.5694	969.439	1.0294
	2230	7.1795	2	1141.5	1141.5	1.5433	gm-AEJRD|1	272614	gm-AEJRD|1	272614		gm-AEJST|1	5832067	0.00219148	23.0511	1058.45	2.7801
	3066	8.7225	2;1	998.431	998.429	1.3396	gm-AEJQ|1	41432844	gm-AEJQ|1, gm-AEJAG|1	41432844		gm-AEJHA|1	5566462	0.00209167	7.1794	1078.47	1.9894
	2321	7.5989	2	1055.45	1055.45	1.9255	gm-AEJGQ|1	1158482				gm-AEJQA|1	5489854	0.00206289	10.9936	1069.47	2.0584
	2329	7.588	2;1	985.4	985.398	2.3095	gm-AEJD|1	1155573	gm-AEJD|1	1155573		gm-AEJFS|1, gm-AEJHP|1, gm-AEJYA|1	4986027	0.00187357	17.4364	1104.47	1.1839
	2347	7.5643	1;2	971.421	971.418	2.2933	gm-AEJT|1	3960572	gm-AEJT|1	3960572		gm-AEJT|1	4485230	0.00168538	7.5643	971.418	2.2933
	2367	7.5339	2	1026.47	1026.47	2.1164	gm-AEJR|1	3313858	gm-AEJR|1	3313858		gm-AEJKP|1	4424805	0.00166268	31.4573	1095.52	2.1226
	2389	7.5389	2	1099.48	1099.48	2.1114	gm-AEJQT|1	308142	gm-AEJQT|1	308142		gm-AEJEA|1	3809518	0.00143148	10.6202	1070.45	2.0647
	2399	7.6257	2;1;3	998.468	998.466	2.0279	gm-AEJK|1	45582488	gm-AEJK|1	45582488		gm-AEJKA|1	3605091	0.00135466	7.2224	1069.5	2.0368
	2468	7.6647	2	1126.53	1126.52	1.6835	gm-AEJKQ|1	1543549	gm-AEJKQ|1	1543549		gm-AEJMS|1	3325147	0.00124947	10.0446	1088.44	2.0286
	2575	7.7771	2	927.392	927.392	-0.4765	gm-AEJG|1	276437	gm-AEJG|1	276437		gm-AEJVP|1	3285263	0.00123448	31.9497	1066.49	2.4194
	2636	7.9814	2	927.394	927.392	1.3663	gm-AEJG|1	208764	gm-AEJG|1	208764		gm-AEJCG|1	3158709	0.00118693	10.7683	1030.4	1.7209
	14938	30.0641	2	1026.47	1026.47	-1.2134	gm-AEJR|1	1177617	gm-AEJR|1, gm-AEJGV|1	1177617		gm-AEJEV|1, gm-AEJID|1	2905859	0.00109192	18.6848	1098.48	0.9664
	2721	8.0638	2	998.429	998.429	-0.7389	gm-AEJAG|1	438922				gm-AEJD|1	2777019	0.0010435	6.845	985.398	0.0797
	2836	8.3003	2	957.404	957.403	1.0027	gm-AEJS|1	534759	gm-AEJS|1	534759		gm-AEJTA|1	2537622	0.000953545	22.0653	1042.46	3.5512
	3059	8.6225	2	1028.44	1028.44	1.4388	gm-AEJSA|1	678117	gm-AEJSA|1, gm-AEJTG|1	678117		gm-AEJTE|1	2480405	0.000932045	24.5655	1100.46	6.1819
	2903	8.3258	2	1086.45	1086.45	2.2342	gm-AEJES|1	240341				gm-AEJRA|1	2461591	0.000924976	8.982	1097.51	1.7655
	2918	9.4659	2;1	941.408	941.408	0.1548	gm-AEJA|1	911494720	gm-AEJA|1	911494720		gm-AEJP|1	2381557	0.000894902	31.7788	967.423	5.1772
	2947	8.4863	2	1134.48	1134.48	-1.1087	gm-AEJYT|1	1982827	gm-AEJYT|1	1982827		gm-AEJTC|1	2170412	0.000815561	24.1887	1074.43	3.0543
	3031	8.6795	2;1	698.286	698.286	0.7514	gm-AE|1	19636208	gm-AE|1	19636208		gm-AEJCH|1	2121563	0.000797206	28.9017	1110.44	6.3613
	2321	7.5989	2	1055.45	1055.45	1.8307	gm-AEJNA|1	1158482	gm-AEJNA|1, gm-AEJGQ|1	1158482		gm-AEJMC|1	2064178	0.000775642	1.0654	1104.42	6.0642
	3059	8.6225	2	1028.44	1028.44	1.536	gm-AEJTG|1	678117				gm-AEJMD|1	1983136	0.00074519	14.3209	1116.44	0.5322
	9846	21.4729	1;2	1056.43	1056.43	-6.7794	gm-AEJEG|1	661303	gm-AEJDA|1, gm-AEJEG|1	661303		gm-AEJYT|1	1982827	0.000745074	8.4863	1134.48	1.1087
	3066	8.7225	2;1	998.431	998.429	1.3396	gm-AEJAG|1	41432844				gm-AEJDT|1, gm-AEJES|1	1911829	0.000718395	22.5433	1086.45	2.796
	3093	8.7478	2	1153.5	1153.5	-2.2388	gm-AEJPW|1	495462	gm-AEJPW|1	495462		gm-AEJYI|1	1812464	0.000681057	28.3132	1146.52	9.5283
	3177	8.8872	2	1069.5	1069.5	1.4661	gm-AEJKA|1	772091	gm-AEJKA|1	772091		gm-AEJIQ|1	1697009	0.000637674	20.1798	1111.51	0.5303
	3193	8.9261	2	1056.44	1056.43	1.3751	gm-AEJDA|1	525619	gm-AEJDA|1, gm-AEJEG|1	525619		gm-AEJNP|1	1690239	0.00063513	31.8502	1081.47	8.808
	3193	8.9261	2	1056.44	1056.43	1.4698	gm-AEJEG|1	525619				gm-AEJCK|1	1636951	0.000615106	28.4449	1101.47	6.009
	3244	8.982	2	1097.51	1097.51	1.7655	gm-AEJRA|1	2461591	gm-AEJRA|1	2461591		gm-AEJKQ|1	1543549	0.000580009	7.6647	1126.52	1.6835
	3447	9.5539	2;1	1056.44	1056.43	1.7218	gm-AEJDA|1	35434704	gm-AEJDA|1, gm-AEJEG|1	35434704		gm-AEJSD|1	1446919	0.000543699	22.0781	1072.43	7.0936
	3251	9.0437	2	1113.49	1113.5	-8.589	gm-AEJSR|1	1676986				gm-AEJYP|1	1420054	0.000533604	28.9058	1130.49	2.3846
	3277	9.0361	2	1148.47	1148.48	-5.8566	gm-AEJMF|1	263920	gm-AEJMF|1	263920		gm-AEJFR|1	1387381	0.000521327	10.824	1173.54	1.2
	3331	9.0607	3	1242.54	1242.53	5.6881	gm-AEJWW|1	159521	gm-AEJWW|1	159521		gm-AEJFH|1	1364837	0.000512856	16.5474	1154.5	7.5925
	7313	16.5616	2;1	1072.45	1072.45	1.8563	gm-AEJVC|1	28370424	gm-AEJVC|1, gm-AEJMA|1	28370424		gm-AEJIW|1	1347275	0.000506257	29.5225	1169.53	6.4123
	3377	9.154	2;1	998.429	998.429	-0.4332	gm-AEJAG|1	839377				gm-AEJRH|1	1323471	0.000497312	21.4245	1163.53	6.5349
	14159	28.6948	2;1	1083.49	1083.48	3.2941	gm-AEJVN|1	907138	gm-AEJVN|1, gm-AEJGR|1	907138		gm-AEJEI|1, gm-AEJKN|1	1319895	0.000495968	24.033	1112.5	1.7447
	3447	9.5539	2;1	1056.44	1056.43	1.8164	gm-AEJEG|1	35434704				gm-AEJKG|1	1303549	0.000489826	16.5164	1055.49	3.7634
	2903	8.3258	2	1086.45	1086.45	2.2342	gm-AEJDT|1	240341	gm-AEJDT|1, gm-AEJES|1	240341		gm-AEJHT|1	1298615	0.000487972	17.9524	1108.48	2.1739
	3483	9.5715	2	1113.49	1113.5	-8.6986	gm-AEJSR|1	875748				gm-AEJIN|1, gm-AEJVQ|1, gm-AEJRA|1	1223833	0.000459872	15.8356	1097.5	1.2929
	3523	9.8659	2;1;3	1242.54	1242.53	6.2637	gm-AEJWW|1	61225884	gm-AEJWW|1	61225884		gm-AEJIH|1	1187745	0.000446311	29.8199	1120.51	6.4764
	3538	9.605	2	971.419	971.418	0.4712	gm-AEJT|1	524658	gm-AEJT|1	524658		gm-AEJR|1, gm-AEJGV|1	1177617	0.000442505	30.0641	1026.47	1.2134
	3565	9.6258	2	1042.46	1042.46	2.7315	gm-AEJTA|1	395324	gm-AEJTA|1	395324		gm-AEJNA|1, gm-AEJGQ|1	1158482	0.000435315	7.5989	1055.45	1.8307
	3731	10.0446	2;1	1088.45	1088.44	2.0286	gm-AEJMS|1	3325147	gm-AEJMS|1	3325147		gm-AEJLC|1	1143553	0.000429705	25.0035	1086.46	8.8214
	3783	10.0356	2	1110.43	1110.44	-9.6592	gm-AEJCH|1	629113	gm-AEJCH|1	629113		gm-AEJGR|1	1111138	0.000417525	22.394	1083.49	1.2179
	3837	10.1418	2	1070.45	1070.45	1.4945	gm-AEJEA|1	774510	gm-AEJEA|1	774510		gm-AEJMP|1	1098698	0.00041285	13.2865	1098.46	3.7956
	3876	10.1291	2	870.372	870.371	1.1933	gm-AEJ|1	343199	gm-AEJ|1	343199		gm-AEJNH|1	1093204	0.000410786	27.3174	1121.47	1.1905
	3923	10.2212	2;3	1180.5	1180.5	-2.2623	gm-AEJFY|1	610009	gm-AEJFY|1	610009		gm-AEJYC|1	1062083	0.000399092	10.6419	1136.44	1.4944
	3980	10.2824	2	1012.45	1012.45	2.3321	gm-AEJAA|1	696066	gm-AEJAA|1	696066		gm-AEJFE|1	979823	0.000368182	20.5031	1146.48	0.2453
	4027	10.3681	2	1069.47	1069.47	1.8301	gm-AEJQA|1	354680	gm-AEJQA|1	354680		gm-AEJRV|1	936424	0.000351874	28.0347	1125.54	6.7823
	4070	10.4791	1	698.287	698.286	1.4507	gm-AE|1	2052442	gm-AE|1	2052442		gm-AEJVN|1, gm-AEJGR|1	907138	0.000340869	28.6948	1083.48	3.2941
	4123	10.6235	2	1120.48	1120.47	9.2942	gm-AEJYS|1	532474	gm-AEJYS|1	532474		gm-AEJIP|1	870123	0.00032696	15.9556	1080.51	2.8189
	4150	10.6202	2;1	1070.45	1070.45	2.0647	gm-AEJEA|1	3035008	gm-AEJEA|1	3035008		gm-AEJFP|1, gm-AEJMI|1	853898	0.000320864	21.6568	1114.49	1.7219
	4154	10.6419	2;3	1136.44	1136.44	-1.4944	gm-AEJYC|1	1062083	gm-AEJYC|1	1062083		gm-AEJQT|1	830010	0.000311887	4.6747	1099.48	1.0012
	4213	10.7683	3;2	1030.4	1030.4	-1.7209	gm-AEJCG|1	3158709	gm-AEJCG|1	3158709		gm-AEJVS|1	828837	0.000311447	27.3553	1056.47	2.2567
	4218	10.7542	2	1242.54	1242.53	5.576	gm-AEJWW|1	906943	gm-AEJWW|1	906943		gm-AEJQQ|1	828780	0.000311425	30.3099	1126.49	0.512
	4223	10.8346	1;2	1012.45	1012.45	1.3675	gm-AEJAA|1	42434260	gm-AEJAA|1	42434260		gm-AEJHP|1	820011	0.00030813	28.4401	1104.48	8.506
	4243	10.824	2	1173.54	1173.54	-1.2	gm-AEJFR|1	1387381	gm-AEJFR|1	1387381		gm-AEJYD|1	814866	0.000306197	29.5757	1148.46	5.0732
	4276	10.9614	2	1242.54	1242.53	5.7725	gm-AEJWW|1	906491	gm-AEJWW|1	906491		gm-AEJGS|1	791249	0.000297322	20.8584	1014.42	9.839
	4308	10.9936	2	1069.47	1069.47	2.0584	gm-AEJQA|1	3451869	gm-AEJQA|1	3451869		gm-AEJRM|1	705808	0.000265217	27.9246	1157.51	7.4898
	4382	11.0614	2	1120.51	1120.51	-1.2472	gm-AEJIH|1	348233	gm-AEJIH|1	348233		gm-AEJDN|1	700118	0.000263079	16.2346	1099.44	2.9298
	4411	11.0724	2	1042.46	1042.46	1.3263	gm-AEJTA|1	187056	gm-AEJTA|1	187056		gm-AEJSA|1, gm-AEJTG|1	678117	0.000254811	8.6225	1028.44	1.4388
	4647	11.5212	2	1127.47	1127.47	1.7299	gm-AEJQE|1	2832696	gm-AEJQE|1	2832696		gm-AEJYN|1	632021	0.00023749	17.1368	1147.48	5.0018
	4814	11.7693	2;1	1012.45	1012.45	2.2115	gm-AEJAA|1	6418492	gm-AEJAA|1	6418492		gm-AEJFY|1	610009	0.000229219	10.2212	1180.5	2.2623
	4913	11.8843	2	1127.47	1127.47	1.6216	gm-AEJQE|1	1752525	gm-AEJQE|1	1752525		gm-AEJRI|1	597612	0.000224561	28.6833	1139.56	8.4787
	4966	11.8849	2	941.407	941.408	-0.6373	gm-AEJA|1	185394	gm-AEJA|1	185394		gm-AEJRD|1	589122	0.00022137	27.0086	1141.5	5.8209
	5173	12.348	2	941.409	941.408	1.5022	gm-AEJA|1	907797	gm-AEJA|1	907797		gm-AEJNN|1	573026	0.000215322	16.9338	1098.46	8.5219
	5238	12.5295	1;2	1127.47	1127.47	1.4051	gm-AEJQE|1	228162720	gm-AEJQE|1	228162720		gm-AEJYS|1	532474	0.000200084	10.6235	1120.47	9.2942
	5448	12.7441	2	1130.5	1130.49	8.4135	gm-AEJYP|1	402003	gm-AEJYP|1	402003		gm-AEJPW|1	495462	0.000186176	8.7478	1153.5	2.2388
	5515	12.8474	3	1099.52	1099.51	3.5216	gm-AEJKT|1	229074	gm-AEJKT|1	229074		gm-AEJFD|1	446753	0.000167873	20.4542	1132.47	3.2672
	5786	13.2865	3;2	1098.47	1098.46	3.7956	gm-AEJMP|1	1098698	gm-AEJMP|1	1098698		gm-AEJFT|1	427084	0.000160482	24.6333	1118.49	1.8463
	6116	14.0404	2	1088.47	1088.48	-1.3736	gm-AEJFA|1	7910336	gm-AEJFA|1	7910336		gm-AEJE|1	413799	0.00015549	28.0238	999.413	4.0953
	6298	14.3515	2;1	1001.41	1001.41	0.394	gm-AEJM|1	5651341	gm-AEJM|1	5651341		gm-AEJKH|1	380869	0.000143117	2.6734	1135.52	2.262
	6311	14.3209	2	1116.44	1116.44	0.5322	gm-AEJMD|1	945406	gm-AEJMD|1	945406		gm-AEJWE|1	303165	0.000113918	28.6537	1185.49	3.5624
	6392	14.5694	1;2	969.44	969.439	1.0294	gm-AEJV|1	6116889	gm-AEJV|1	6116889		gm-AEJMF|1	263920	9.91715e-05	9.0361	1148.48	5.8566
	6515	14.7951	2	1116.44	1116.44	1.9536	gm-AEJMD|1	440353	gm-AEJMD|1	440353		gm-AEJMT|1	259921	9.76688e-05	21.2128	1102.46	7.0281
	6526	14.8358	2	1088.48	1088.48	-0.4764	gm-AEJFA|1	1221000	gm-AEJFA|1	1221000		gm-AEJMN|1	257896	9.69079e-05	21.9021	1115.45	9.7173
	6706	15.3843	2;1	1088.48	1088.48	-0.3643	gm-AEJFA|1	35174848	gm-AEJFA|1	35174848		gm-AEJSN|1	238885	8.97642e-05	23.873	1071.45	9.6354
	6747	15.3366	2	1148.47	1148.46	4.9181	gm-AEJYD|1	349872	gm-AEJYD|1	349872		gm-AEJKT|1	229074	8.60776e-05	12.8474	1099.51	3.5216
	6839	15.6016	2;1	1001.41	1001.41	0.6987	gm-AEJM|1	15377921	gm-AEJM|1	15377921
	10389	22.5433	2;1	1086.45	1086.45	2.796	gm-AEJDT|1	1671488	gm-AEJDT|1, gm-AEJES|1	1671488		Total	2661249751	1
	6945	15.8356	2	1097.5	1097.5	1.2929	gm-AEJVQ|1	1223833
	6945	15.8356	2	1097.5	1097.51	-8.9121	gm-AEJRA|1	1223833
	7013	15.9556	1	1080.51	1080.51	2.8189	gm-AEJIP|1	870123	gm-AEJIP|1	870123
	7092	16.1418	2;1	1033.44	1033.43	1.5892	gm-AEJY|1	5204550	gm-AEJY|1	5204550
	7130	16.1441	2	1072.44	1072.43	5.6549	gm-AEJSD|1	457326	gm-AEJSD|1	457326
	7177	16.2346	2	1099.44	1099.44	2.9298	gm-AEJDN|1	700118	gm-AEJDN|1	700118
	7211	16.2807	2;3	1169.53	1169.53	-0.6852	gm-AEJIW|1	646238	gm-AEJIW|1	646238
	6945	15.8356	2	1097.5	1097.5	1.2929	gm-AEJIN|1	1223833	gm-AEJIN|1, gm-AEJVQ|1, gm-AEJRA|1	1223833
	7313	16.5616	2;1	1072.45	1072.45	1.8563	gm-AEJMA|1	28370424
	7323	16.5164	2	1055.48	1055.49	-3.7634	gm-AEJKG|1	831136	gm-AEJKG|1	831136
	7330	16.5474	2;3	1154.51	1154.5	7.5925	gm-AEJFH|1	1364837	gm-AEJFH|1	1364837
	8368	18.6848	2	1098.48	1098.48	0.9664	gm-AEJEV|1	2120345	gm-AEJEV|1, gm-AEJID|1	2120345
	7381	16.6027	2	1113.5	1113.5	-6.7253	gm-AEJSR|1	1394434
	7476	16.8317	2;1	1033.44	1033.43	1.5892	gm-AEJY|1	27067642	gm-AEJY|1	27067642
	7531	16.9338	2	1098.45	1098.46	-8.5219	gm-AEJNN|1	573026	gm-AEJNN|1	573026
	7619	17.1058	2;1	698.292	698.286	9.2983	gm-AE|1	1220899	gm-AE|1	1220899
	7655	17.1368	2	1147.48	1147.48	5.0018	gm-AEJYN|1	632021	gm-AEJYN|1	632021
	8529	19.0045	2	1098.48	1098.48	2.7444	gm-AEJEV|1	785514	gm-AEJEV|1, gm-AEJID|1	785514
	7784	17.4364	2;1	1104.47	1104.47	1.2745	gm-AEJFS|1	3962320
	7784	17.4364	2;1	1104.47	1104.48	-8.9566	gm-AEJHP|1	3962320
	7964	17.7759	2	1116.44	1116.44	-0.3425	gm-AEJMD|1	597377	gm-AEJMD|1	597377
	8066	17.9524	2;3	1108.48	1108.48	2.1739	gm-AEJHT|1	1298615	gm-AEJHT|1	1298615
	8153	18.2745	2;1	983.456	983.455	1.4746	gm-AEJI|1	8942335	gm-AEJI|1	8942335
	7784	17.4364	2;1	1104.47	1104.47	1.1839	gm-AEJYA|1	3962320	gm-AEJFS|1, gm-AEJHP|1, gm-AEJYA|1	3962320
	8368	18.6848	2	1098.48	1098.48	0.9664	gm-AEJID|1	2120345
	14307	29.0257	2	1104.47	1104.47	2.5102	gm-AEJYA|1	586056	gm-AEJFS|1, gm-AEJHP|1, gm-AEJYA|1	586056
	8529	19.0045	2	1098.48	1098.48	2.7444	gm-AEJID|1	785514
	8860	19.6284	1	941.399	941.408	-8.7923	gm-AEJA|1	1436276	gm-AEJA|1	1436276
	9173	20.1798	2	1111.51	1111.51	0.5303	gm-AEJIQ|1	1697009	gm-AEJIQ|1	1697009
	9187	20.2659	1;2	983.456	983.455	1.1643	gm-AEJI|1	10465964	gm-AEJI|1	10465964
	9229	20.4056	2;1	1017.44	1017.44	1.7007	gm-AEJF|1	34598460	gm-AEJF|1	34598460
	9292	20.4542	2	1132.47	1132.47	3.2672	gm-AEJFD|1	446753	gm-AEJFD|1	446753
	9317	20.5031	2	1146.48	1146.48	-0.2453	gm-AEJFE|1	979823	gm-AEJFE|1	979823
	9434	20.7536	2	1017.44	1017.44	2.2406	gm-AEJF|1	1396384	gm-AEJF|1	1396384
	9525	20.8584	2	1014.41	1014.42	-9.839	gm-AEJGS|1	791249	gm-AEJGS|1	791249
	9541	20.943	2	1054.49	1054.49	1.8681	gm-AEJIA|1	1690474	gm-AEJIA|1	1690474
	9559	20.9086	2	698.292	698.286	9.2983	gm-AE|1	364998	gm-AE|1	364998
	9750	21.2128	2	1102.47	1102.46	7.0281	gm-AEJMT|1	259921	gm-AEJMT|1	259921
	9770	21.4085	1;2	1054.49	1054.49	1.4051	gm-AEJIA|1	153906240	gm-AEJIA|1	153906240
	9828	21.4245	2	1163.54	1163.53	6.5349	gm-AEJRH|1	1323471	gm-AEJRH|1	1323471
	12368	25.7608	2;3	1104.48	1104.48	-3.4304	gm-AEJHP|1	437651	gm-AEJFS|1, gm-AEJHP|1, gm-AEJYA|1	437651
	9846	21.4729	1;2	1056.43	1056.43	-6.8741	gm-AEJDA|1	661303
	9852	21.6203	1;2	1017.44	1017.44	2.1206	gm-AEJF|1	108329112	gm-AEJF|1	108329112
	11290	24.033	2	1112.5	1112.5	1.7447	gm-AEJEI|1	1319895	gm-AEJEI|1, gm-AEJKN|1	1319895
	9937	21.6568	3;2	1114.49	1114.5	-4.6829	gm-AEJMI|1	853898
	10055	22.1595	2;1	1129.49	1129.48	7.828	gm-AEJRC|1	26728226	gm-AEJRC|1	26728226
	10059	21.9021	2	1115.46	1115.45	9.7173	gm-AEJMN|1	257896	gm-AEJMN|1	257896
	10106	21.9647	2	998.457	998.466	-8.3029	gm-AEJK|1	3026576	gm-AEJK|1	3026576
	10146	22.0781	2	1072.42	1072.43	-7.0936	gm-AEJSD|1	989593	gm-AEJSD|1	989593
	10148	22.0653	2	1042.46	1042.46	3.5512	gm-AEJTA|1	1020444	gm-AEJTA|1	1020444
	10291	22.394	3;2	1083.49	1083.49	1.2179	gm-AEJGR|1	1111138	gm-AEJGR|1	1111138
	1425	4.7451	2	1113.49	1113.49	0.8116	gm-AEJKD|1	303237	gm-AEJKD|1, gm-AEJSR|1	303237
	10363	22.5215	2	1113.5	1113.5	-7.6023	gm-AEJSR|1	1535344
	10378	22.5321	1;2	1127.46	1127.47	-7.473	gm-AEJQE|1	2307846	gm-AEJQE|1	2307846
	3483	9.5715	2	1113.49	1113.49	1.3597	gm-AEJKD|1	875748	gm-AEJKD|1, gm-AEJSR|1	875748
	10389	22.5433	2;1	1086.45	1086.45	2.796	gm-AEJES|1	1671488
	10584	23.0511	2;1	1058.45	1058.45	2.7801	gm-AEJST|1	5832067	gm-AEJST|1	5832067
	10621	22.9143	2	983.457	983.455	2.4055	gm-AEJI|1	411976	gm-AEJI|1	411976
	10813	23.2735	1;2	1056.45	1056.45	1.6618	gm-AEJW|1	2009541	gm-AEJW|1	2009541
	10935	23.4792	2;1	1088.48	1088.48	1.2058	gm-AEJFA|1	15514470	gm-AEJFA|1	15514470
	10945	23.409	2	1042.46	1042.46	2.6144	gm-AEJTA|1	352044	gm-AEJTA|1	352044
	11099	23.7555	2;1	1164.48	1164.47	4.6836	gm-AEJMY|1	1173775	gm-AEJMY|1	1173775
	11185	23.8987	2;1	1056.45	1056.45	1.6618	gm-AEJW|1	4470711	gm-AEJW|1	4470711
	11190	23.7968	2	1120.52	1120.51	3.3284	gm-AEJIH|1	331811	gm-AEJIH|1	331811
	11231	23.873	2	1071.44	1071.45	-9.6354	gm-AEJSN|1	238885	gm-AEJSN|1	238885
	3251	9.0437	2	1113.49	1113.49	1.4694	gm-AEJKD|1	1676986	gm-AEJKD|1, gm-AEJSR|1	1676986
	11290	24.033	2	1112.5	1112.51	-8.4125	gm-AEJKN|1	1319895
	11373	24.1887	3;2	1074.43	1074.43	3.0543	gm-AEJTC|1	2170412	gm-AEJTC|1	2170412
	11593	24.5655	2	1100.45	1100.46	-6.1819	gm-AEJTE|1	2147708	gm-AEJTE|1	2147708
	11638	24.5169	2	1038.45	1038.46	-7.3413	gm-AEJPA|1	298702	gm-AEJPA|1	298702
	11675	24.6236	2	1033.43	1033.43	-3.6081	gm-AEJY|1	1032181	gm-AEJY|1	1032181
	11697	24.6333	2	1118.49	1118.49	1.8463	gm-AEJFT|1	427084	gm-AEJFT|1	427084
	11895	25.0035	2	1086.47	1086.46	8.8214	gm-AEJLC|1	1143553	gm-AEJLC|1	1143553
	11976	25.1808	1;2	1127.49	1127.49	1.6737	gm-AEJWA|1	14389674	gm-AEJWA|1	14389674
	12345	25.7242	2	1069.46	1069.47	-7.3012	gm-AEJQA|1	410741	gm-AEJQA|1	410741
	12354	25.9101	1;2	1164.48	1164.47	5.4174	gm-AEJMY|1	9543911	gm-AEJMY|1	9543911
	2206	7.187	2	1113.5	1113.49	2.2368	gm-AEJKD|1	472846	gm-AEJKD|1, gm-AEJSR|1	472846
	12368	25.7608	2;3	1104.48	1104.47	6.8007	gm-AEJFS|1	437651
	12368	25.7608	2;3	1104.48	1104.47	6.7101	gm-AEJYA|1	437651
	12647	26.2769	2;3	1069.47	1069.47	7.3089	gm-AEJQA|1	1272564	gm-AEJQA|1	1272564
	13156	27.0086	2	1141.51	1141.5	5.8209	gm-AEJRD|1	316508	gm-AEJRD|1	316508
	13254	27.1275	2	1095.52	1095.52	3.4598	gm-AEJKP|1	798222	gm-AEJKP|1	798222
	13326	27.3174	2	1121.47	1121.47	-1.1905	gm-AEJNH|1	1093204	gm-AEJNH|1	1093204
	13348	27.3553	2	1056.47	1056.47	2.2567	gm-AEJVS|1	828837	gm-AEJVS|1	828837
	13702	27.9246	2	1157.52	1157.51	7.4898	gm-AEJRM|1	705808	gm-AEJRM|1	705808
	13761	28.0347	2	1125.53	1125.54	-6.7823	gm-AEJRV|1	936424	gm-AEJRV|1	936424
	13767	28.0238	2	999.417	999.413	4.0953	gm-AEJE|1	413799	gm-AEJE|1	413799
	13927	28.3132	1;2	1146.51	1146.52	-9.5283	gm-AEJYI|1	1320311	gm-AEJYI|1	1320311
	13983	28.4449	2	1101.48	1101.47	6.009	gm-AEJCK|1	1636951	gm-AEJCK|1	1636951
	13994	28.4401	2	1104.49	1104.48	8.506	gm-AEJHP|1	820011	gm-AEJHP|1	820011
	14146	28.6537	2	1185.49	1185.49	-3.5624	gm-AEJWE|1	303165	gm-AEJWE|1	303165
	10363	22.5215	2	1113.5	1113.49	2.456	gm-AEJKD|1	1535344	gm-AEJKD|1, gm-AEJSR|1	1535344
	14159	28.6948	2;1	1083.49	1083.49	-7.1351	gm-AEJGR|1	907138
	14160	28.6833	2	1139.55	1139.56	-8.4787	gm-AEJRI|1	597612	gm-AEJRI|1	597612
	14204	28.9017	2;1	1110.43	1110.44	-6.3613	gm-AEJCH|1	1492450	gm-AEJCH|1	1492450
	14237	28.9058	2	1130.48	1130.49	-2.3846	gm-AEJYP|1	1018051	gm-AEJYP|1	1018051
	14281	29.3309	2;1	1038.45	1038.46	-9.1505	gm-AEJPA|1	80002424	gm-AEJPA|1	80002424
	7381	16.6027	2	1113.5	1113.49	3.333	gm-AEJKD|1	1394434	gm-AEJKD|1, gm-AEJSR|1	1394434
	14307	29.0257	2	1104.47	1104.47	2.6008	gm-AEJFS|1	586056
	14307	29.0257	2	1104.47	1104.48	-7.6303	gm-AEJHP|1	586056
	14326	29.0767	2	1076.4	1076.39	8.9904	gm-AEJCC|1	351850	gm-AEJCC|1	351850
	14395	29.3327	1;3;2	1076.4	1076.39	8.6502	gm-AEJCC|1	16132027	gm-AEJCC|1	16132027
	14566	29.5225	2	1169.54	1169.53	6.4123	gm-AEJIW|1	701037	gm-AEJIW|1	701037
	14600	29.5757	2	1148.46	1148.46	-5.0732	gm-AEJYD|1	464994	gm-AEJYD|1	464994
	14617	29.5891	2	1095.51	1095.52	-7.7944	gm-AEJKP|1	846460	gm-AEJKP|1	846460
	14662	29.6538	2	1146.52	1146.52	4.0999	gm-AEJYI|1	492153	gm-AEJYI|1	492153
	14757	29.7926	2	1095.52	1095.52	2.7912	gm-AEJKP|1	568973	gm-AEJKP|1	568973
	14807	29.8199	2	1120.51	1120.51	-6.4764	gm-AEJIH|1	507701	gm-AEJIH|1	507701
	9937	21.6568	3;2	1114.49	1114.49	-1.7219	gm-AEJFP|1	853898	gm-AEJFP|1, gm-AEJMI|1	853898
	14938	30.0641	2	1026.47	1026.46	9.6979	gm-AEJGV|1	1177617
	15088	30.3099	2;3	1126.49	1126.49	0.512	gm-AEJQQ|1	828780	gm-AEJQQ|1	828780
	15287	30.5755	2	998.468	998.466	2.3947	gm-AEJK|1	916671	gm-AEJK|1	916671
	15805	31.4573	2	1095.52	1095.52	2.1226	gm-AEJKP|1	2211150	gm-AEJKP|1	2211150
	15896	31.5863	2	1069.49	1069.5	-7.5508	gm-AEJKA|1	1033125	gm-AEJKA|1	1033125
	16008	31.7788	2;3	967.418	967.423	-5.1772	gm-AEJP|1	2381557	gm-AEJP|1	2381557
	16069	31.8502	2;1	1081.48	1081.47	8.808	gm-AEJNP|1	1690239	gm-AEJNP|1	1690239
	16133	31.9497	1;2	1066.49	1066.49	2.4194	gm-AEJVP|1	3285263	gm-AEJVP|1	3285263
	1	1.0631	2;1	939.471				24161760
	2	1.0172	3;2	2403.05				274190
	3	1.0536	2	1192.63				6503647
	4	1.0546	3	2274.96				338174
	5	1.0471	2	1180.55				564693
	6	1.0266	3;2	1904.93				290465
	7	1.0458	4;3;2	3014.37				1736832
	8	1.0424	3;2	2390.1				1342905
	9	1.0569	2;3	1699.81				2101137
	10	1.022	2	1623.79				122602
	11	1.0235	2	1792.74				152621
	12	1.0204	3;2	1933.91				68800
	13	1.0425	3;4;2	2181.05				1925409
	14	1.051	2;3	1438.74				3995561
	15	1.0722	2;1	1035.43				6370521
	16	1.0503	2	1530.63				3298209
	17	1.0488	2	1775.78				1815107
	18	1.0444	2	1327.74				875542
	19	1.0487	2;3	2237.02				2177135
	20	1.0433	2;3	1652.89				680522
	21	1.0532	3;4	3937.76				978338
	22	1.0576	2;1	1114.56				773625
	23	1.0637	2;3;4	2134.05				1318136
	24	1.0562	2;3	2207.93				221513
	25	1.0519	2	1617.73				779714
	26	1.0522	2;3	1671.79				1576303
	27	1.0451	2	1399.65				1234439
	28	1.0444	2	1572.78				499107
	29	1.0519	2	1028.56				4187934
	30	1.0582	3;2	1372.68				3270518
	31	1.0531	3;2	2104				192586
	32	1.0577	2;1	1041.61				6675619
	33	1.0538	1;2	623.368				17087510
	34	1.0505	2	1199.65				895096
	35	1.2715	1	210.138				841818
	36	1.0588	1	755.387				1532114
	37	1.0536	2	1154.65				1339951
	38	1.0526	1	457.291				938341
	39	1.0578	2	1281.68				1112440
	40	1.0591	2	1461.67				339778
	41	1.0705	1	766.423				338330
	42	1.0539	1	572.318				549617
	43	1.0576	2	1339.59				827176
	44	1.0488	2	1203.6				846496
	45	1.0533	2;3	1073.37				1045579
	46	1.0639	3;2;1	977.419				2711235
	47	1.0592	2	1098.63				2700357
	48	1.053	1	683.329				2639693
	49	1.0526	1	414.287				1929960
	50	1.0585	2	1213.55				2424571
	51	1.0525	3;2	1719.82				549404
	52	1.0552	2	975.468				734353
	53	1.0521	2	1113.61				570683
	54	1.0537	1	519.326				516470
	55	1.0477	2	845.503				736234
	56	1.0549	2;1	961.453				1598544
	57	1.0466	2	1316.64				1017770
	59	1.0602	2	1263.67				2533400
	60	1.0537	2	914.526				1046599
	61	1.0542	1	472.199				1383713
	62	1.0575	1	758.397				1833915
	63	1.0521	2	1140.62				1706274
	64	1.0598	1	595.334				1702020
	65	1.0569	2	832.445				1775998
	66	1.0491	2	577.362				1740853
	67	1.0594	2	1268.71				1005919
	68	1.0552	1	491.755				547630
	69	1.0607	1;2	990.453				514467
	70	1.0534	1	492.273				5760404
	71	1.0543	2	968.536				5543210
	72	1.0533	1	357.265				5093147
	73	1.0505	2	941.56				2185106
	74	1.0525	2	934.559				1719904
	75	1.0551	2	1162.59				1008636
	76	1.0636	1;2	980.556				1226109
	77	1.057	4	2141.04				598104
	78	1.0745	2	1083.61				299697
	79	1.3647	1	170.142				309296
	80	1.0577	2	875.423				302798
	81	1.0528	1	466.227				572187
	82	1.0784	1	725.339				544056
	83	1.3454	1	277.116				349682
	84	1.1248	1	198.981				298654
	85	1.0603	2	1069.44				630439
	86	1.3088	1	185.069				340719
	87	1.1264	1	170.986				231509
	88	1.3828	1	298.119				210919
	89	1.3874	1	220.147				206276
	90	1.3783	1	228.136				157372
	91	1.3569	1	198.173				151683
	92	1.3643	1	158.106				482900
	93	1.2953	1	203.08				813566
	94	1.3888	1	234.162				516947
	95	1.2781	1	157.954				385039
	96	1.3071	1	167.059				248351
	97	1.3034	1	196.121				176405
	98	1.4151	1	181.978				238522
	99	1.1283	1	154.074				49141
	100	1.273	1	214.157				78982
	101	1.248	1	259.106				467337
	102	1.3685	1	326.001				359075
	103	1.3825	1	327.998				351129
	104	1.4019	1	237.092				387590
	105	1.3804	1	227.225				194625
	106	1.0897	2	1031.54				118390
	107	1.1151	1	166.006				362546
	108	1.3278	1	184.121				104798
	109	1.356	1	278.152				111213
	110	1.3511	1	172.085				84680
	111	1.2076	1	216.952				90169
	112	1.2373	1	179.058				72903
	113	1.5125	1	207.948				459340
	114	1.4676	1	222.982				351798
	115	1.376	1	238.142				66689
	116	1.1456	1	185.178				53061
	117	1.4026	1	212.998				89224
	118	1.4551	1	187.016				184300
	119	1.3793	1	216.1				76059
	120	1.1428	4;6	935.798				49365
	121	1.1619	1	155.058				30180
	122	1.3579	1	219.082				37127
	123	1.3766	1	390.277				275741
	124	1.1662	1	168.09				95779
	125	1.3709	1	329.995				120428
	126	1.3793	1	239.089				132725
	127	1.3711	1	276.173				116811
	128	1.1362	1	186.101				68146
	129	1.381	1	165.079				239044
	130	1.3846	1	282.142				107918
	131	1.1429	1	200.116				35708
	132	1.1587	1	168.97				217239
	133	1.4003	1	370.094				101515
	134	1.2524	1	212.153				66319
	135	1.3852	1	281.215				28523
	136	1.1896	1	518.133				27857
	137	1.4016	1	218.167				173356
	138	1.1677	1	201.064				89837
	139	1.3645	1	178.1				53402
	140	1.3788	1	180.101				53505
	141	1.3839	1	235.077				61762
	142	1.3121	1	188.12				36342
	143	1.3804	1	251.071				35870
	144	1.4916	1	160.022				196235
	145	1.1645	1	330.143				32038
	146	1.1412	1	226.976				46997
	147	1.207	1	205.06				38123
	148	1.3921	1	191.152				67606
	149	1.3952	1	212.916				126507
	150	1.1611	1	156.09				41248
	151	1.1596	1	276.919				25177
	152	1.3796	1	371.059				71474
	153	1.1743	1	176.048				25669
	154	1.1675	1	156.996				38439
	155	1.1767	9	1655.81				39412
	156	1.1767	1	230.163				35122
	157	1.1784	5	1490.25				26795
	158	1.1873	1	229.095				23952
	159	1.1982	1	249.932				22927
	160	1.3534	1	193.074				21327
	161	1.1794	1	203.96				25493
	162	1.2754	3	3014.37				49047
	163	1.3903	1	222.162				32618
	164	1.3819	1	224.141				26614
	165	1.5041	1	176.017				294043
	166	1.369	1	253.942				142554
	167	1.19	4	3866.72				34559
	168	1.3866	1	226.157				44589
	169	1.2278	1	173.978				125412
	170	1.3651	1	193.936				96231
	171	1.6479	1	233.954				3287551
	172	1.3589	1	162.068				39731
	173	1.3929	1	202.931				46724
	174	1.3362	3	761.709				30290
	175	1.5962	1	173.018				399086
	176	1.4136	1	225.074				23551
	177	1.3574	6;4	935.778				84432
	178	1.2066	1	435.336				68772
	179	1.4029	1	230.926				85418
	180	1.1723	1	199.965				31088
	181	1.2017	1	354.063				62778
	182	1.2662	1	244.121				64340
	183	1.4056	1	166.006				44384
	184	1.23	1	152.048				22799
	185	1.4208	1	162.933				51602
	186	1.4104	1	444.113				69275
	187	1.245	2	623.365				48595
	188	1.3319	1	164.084				37264
	189	1.4466	1	201.064				95370
	190	1.6187	1	191.977				994769
	191	1.3073	1	155.058				28857
	192	1.281	1	330.143				23464
	193	1.3681	1	154.074				41452
	194	1.2949	1	156.09				37896
	195	1.3077	5	1490.27				30804
	196	1.397	1	202.136				28806
	197	1.2763	1	252.173				30874
	198	1.6112	1	280.937				452618
	199	1.2906	1	230.163				20885
	200	1.3166	1	354.063				66928
	201	1.2993	1	194.131				25186
	202	1.3585	1	185.949				74307
	203	1.3244	1	254.261				19949
	204	1.295	1	256.961				27121
	205	1.3566	1	186.101				57229
	206	1.3323	1	177.028				31845
	207	1.3626	4	3866.72				26616
	208	1.4284	1	435.336				64595
	209	1.3423	4	991.734				24015
	210	1.3311	1	175.063				21499
	211	1.3237	1	740.188				27184
	212	1.3934	1	231.921				32430
	213	1.3818	1	225.947				29952
	214	1.4071	1	152.048				25514
	215	1.4483	1	229.095				27553
	216	1.3744	1	260.178				17976
	217	1.4921	1	244.121				54238
	218	1.408	1	518.132				36414
	219	1.4409	1	240.91				21664
	220	1.3903	1	203.96				20075
	221	1.4235	1	173.978				152483
	222	1.4087	1	180.944				28331
	223	1.4133	3	2134.05				21737
	224	1.4647	1	373.056				59802
	225	1.4112	1	177.115				30144
	226	1.4122	1	206.978				23603
	227	1.472	1	216.952				43236
	228	1.4776	4	991.734				26019
	229	1.5129	1	212.153				47693
	230	1.5439	1	175.085				89133
	231	1.4238	1	157.147				18008
	232	1.4012	1	185.178				55770
	233	1.4198	1	156.09				37585
	234	1.5111	1	354.063				69621
	235	1.456	1	200.105				29002
	236	1.5475	1	179.058				73225
	237	1.4514	1	249.931				34267
	238	1.5102	1	740.188				30147
	239	1.4795	4	3866.73				26113
	240	1.4774	1	186.101				50111
	241	1.527	1	185.949				72894
	242	1.6488	1	155.007				672747
	243	1.5108	3	3014.36				31833
	244	1.5045	1	206.05				47367
	245	1.4912	1	194.116				58147
	246	1.5234	1	262.898				56604
	247	1.5315	3	761.71				30658
	248	1.5171	1	177.028				33314
	249	1.4974	1	251.967				30814
	250	1.5078	6;4	935.778				85775
	251	1.5382	1	518.133				29153
	252	1.5425	1	180.944				27244
	253	1.6043	1	152.026				294227
	254	1.579	2;3	583.282				432537
	255	1.5594	1	262.139				227297
	256	1.5623	1	408.197				152615
	257	1.6497	1	164				869080
	258	1.6588	1	159.174				2167415
	259	1.5544	1	231.921				38449
	260	1.5402	1	156.996				24398
	261	1.7398	1	155.967				5689828
	262	1.5489	1	157.147				16653
	263	1.5466	1	173.978				154579
	264	1.5772	1	259.106				75171
	265	1.5636	1	264.173				26595
	266	1.5927	1	206.979				38862
	267	1.556	1	200.105				24469
	268	1.5767	1	214.157				65003
	269	1.6549	1	201.964				286100
	270	1.6123	1	198.989				98573
	271	1.6058	1	186.101				57413
	272	1.5582	9	1655.81				40453
	273	1.5818	4	935.792				30752
	274	1.6538	1	262.003				325025
	275	1.6613	1	214.994				559311
	276	1.6606	1	150.028				2410919
	277	1.5972	1	185.178				39823
	278	1.6542	1	259.918				332879
	279	1.6403	1	229.062				163100
	280	1.5944	1	154.074				31462
	281	1.7189	1	269.948				1681933
	282	1.6577	1	307.955				181585
	283	1.6408	1	223.925				105934
	284	1.6279	1	225.923				63824
	285	1.6689	1	305.958				640239
	286	1.6703	1	257.921				459146
	287	1.6448	1	241.907				126960
	288	1.6316	5	1039.73				49910
	289	1.6694	1	277.981				152937
	290	1.6445	1	285.019				69389
	291	1.6556	1	161.987				195480
	292	1.5918	1	205.06				39275
	293	1.6742	1	256.97				1161431
	294	1.6728	1	215.944				1874651
	295	1.6541	1	209.945				233025
	296	1.6343	1	211.052				80686
	297	1.6743	1	217.977				16428457
	298	1.6516	1	150.943				249149
	299	1.6746	1	240.993				7453577
	300	1.6098	1	183.962				103130
	301	1.6712	1	199.966				1048523
	302	1.6703	1	264.009				809996
	303	1.6646	1	189.982				342177
	304	1.6567	1	152.941				184177
	305	1.6614	1	282.934				329408
	306	1.6751	1	303.962				595994
	307	1.6848	1	399.932				794106
	308	1.6731	4	791.731				172312
	309	1.6686	1	287.948				396382
	310	1.6586	1	249.932				265127
	311	1.6567	1	170.952				107364
	312	1.6659	1	266.006				199119
	313	1.6783	1	371.937				574325
	314	1.6387	1	243.94				56819
	315	1.6255	1	193.975				178209
	316	1.6437	1	173.978				87246
	317	1.6686	1	264.923				116004
	318	1.6682	4	855.642				153261
	319	1.6625	1	254.937				84814
	320	1.671	1	279.986				97150
	321	1.6824	1	238.96				404411
	322	1.688	1	347.935				473562
	323	1.6756	1	331.957				277564
	324	1.6825	1	373.934				367352
	325	1.672	1	239.946				271093
	326	1.6592	1	168.953				141737
	327	1.6905	1	415.91				459862
	328	1.6529	1	328.974				118619
	329	1.6862	1	417.906				338920
	330	1.6782	1	363.929				194783
	331	1.6809	1	262.926				106955
	332	1.7173	1	403.915				980916
	333	1.6857	1	422.948				233956
	334	1.6714	1	168.039				129278
	335	1.6578	1	229.968				64838
	336	1.7016	1	401.895				928779
	337	1.7103	1	238.155				549356
	338	1.7203	1	267.953				1978103
	339	1.7262	1	203.95				4101620
	340	1.7474	1	329.887				4706126
	341	1.6882	1	425.894				135216
	342	1.7278	1	271.937				5873211
	343	1.7218	1	317.93				2019177
	344	1.7228	1	385.918				1659183
	345	1.724	1	521.893				1428341
	346	1.724	1	453.905				1360100
	347	1.7248	1	589.88				1772090
	348	1.7252	1	657.868				1598207
	349	1.7252	1	725.855				1437030
	350	1.728	1	747.85				1952765
	351	1.728	1	815.837				1431894
	352	1.7222	1	539.894				775428
	353	1.7177	1	583.863				422719
	354	1.726	1	591.879				539674
	355	1.7338	1	241.953				973874
	356	1.7434	1	435.873				1778912
	357	1.7483	1	206.978				1959381
	358	1.7478	1	205.944				1733783
	359	1.7433	1	224.989				1528968
	360	1.7255	1	339.925				3667812
	361	1.7238	1	607.88				896863
	362	1.7252	1	407.912				3209805
	363	1.7046	1	285.952				643740
	364	1.6865	1	375.93				130964
	365	1.7373	1	471.829				2738894
	366	1.7429	1	183.963				5590753
	367	1.754	1	523.801				16254768
	368	1.7589	1	479.836				11446550
	369	1.7588	1	359.876				8263614
	370	1.7572	1	457.841				3553713
	371	1.7425	1	497.894				1243315
	372	1.767	1	861.693				30989804
	373	1.7673	1	1079.63				14416886
	374	1.8584	1	981.653				1091390
	375	1.8667	1	801.714				762040
	376	1.8649	1	850.703				404614
	377	1.8873	1	696.739				605505
	378	1.8788	1	872.683				412419
	379	1.9463	1	741.736				3103512
	380	1.9628	1	621.777				4792652
	381	1.9727	1	373.851				986967
	382	1.9942	1	441.839				585242
	383	2.0114	1	174.112				3705234
	384	2.0082	1	197.078				1703796
	385	2.0514	1	483.196				14370486
	386	2.0526	1	505.178				7378178
	387	2.0532	1	527.16				4873684
	388	2.0315	1	218.091				2268549
	389	2.0462	1;2	461.214				15714529
	390	2.0244	1	277.916				884134
	391	2.0101	1	499.925				243720
	392	2.0409	1	625.137				1600063
	393	2.0292	1	390.176				723561
	394	2.0629	1	429.908				4505302
	395	2.0354	1	603.155				958480
	396	2.0371	1	360.176				1099927
	397	2.0693	1	565.883				2841707
	398	2.055	1	361.92				5489172
	399	2.0208	1	412.26				389740
	400	1.9863	1	421.872				554403
	401	2.0479	1	647.119				1875255
	402	2.0537	1	549.142				2448861
	403	2.0509	1	669.101				1629922
	404	2.086	1	364.098				3536722
	405	2.0526	1	617.129				1523813
	406	2.0545	1	593.831				1484251
	407	2.0579	1	701.857				1466708
	408	2.0625	1	497.895				3134540
	409	2.0512	1	685.116				1045338
	410	2.0567	1	753.104				767684
	411	2.0666	1	509.827				1480266
	412	2.1089	1	610.158				23248958
	413	2.0614	1	633.871				2488096
	414	2.0411	1	262.055				449498
	415	2.0607	1	759.07				536644
	416	2.0576	1	607.871				408561
	417	2.1412	1;2	520.188				957987840
	418	2.1217	1	542.17				76432800
	419	2.1044	1	678.145				11673908
	420	2.1306	1	662.129				23438838
	421	2.0989	1	746.133				6207603
	422	2.109	1	752.099				5081817
	423	2.0959	1	814.121				2719932
	424	2.1439	1	564.195				24535860
	425	2.1406	1	640.148				15958899
	426	2.1013	1	820.086				2513007
	427	2.1351	1	782.088				8122783
	428	2.0817	1	419.857				1525941
	429	2.0801	1	577.814				2010106
	430	2.0652	1	691.083				645091
	431	2.1458	1	546.185				28935452
	432	2.1168	1	684.111				7316757
	433	2.1429	1	760.107				4672882
	434	2.1574	1	498.206				14072069
	435	2.1157	2	1226.28				1974526
	436	2.2149	1	245.138				4554637
	437	2.1831	1	187.169				4182621
	438	2.187	2	727.325				1648113
	439	2.2185	1	332.181				1483163
	440	2.1838	1	288.155				1197647
	441	2.2128	1	243.158				38373764
	442	2.2019	1	172.085				10497321
	443	2.1593	2;1	536.153				4492876
	444	2.1764	1	231.133				1958274
	445	2.1843	1	174.112				19563324
	446	2.248	1	218.127				10500847
	447	2.1872	1	156.163				9929756
	448	2.1987	1	368.181				7124108
	449	2.2126	1	273.18				7535494
	450	2.2043	1	265.14				2833239
	451	2.1879	1	254.138				1898514
	452	2.1963	1	287.122				1652036
	453	2.1945	1	278.094				1488987
	454	2.2068	1	194.067				1168264
	455	2.1979	1	237.122				995332
	456	2.2064	1	274.128				796413
	457	2.2205	1	252.122				13273785
	458	2.1991	1	228.122				1437264
	459	2.1959	2	430.254				724373
	460	2.1882	1	204.112				921786
	461	2.2116	1	156.054				3870398
	462	2.1931	1	376.207				1405979
	463	2.1931	2;1	460.24				676196
	464	2.1875	1	218.619				1109886
	465	2.2351	1	234.112				2771647
	466	2.2281	1	448.167				1393975
	467	2.2073	2	431.213				583829
	468	2.242	1	356.997				795972
	469	2.2599	1	361.896				578477
	470	2.2493	1	690.22				368032
	471	2.2249	4	975.557				385997
	472	2.1981	1	214.168				1911918
	473	2.1971	1	275.159				2029511
	474	2.2245	1	184.035				528140
	475	2.189	1	360.176				2175423
	476	2.2329	4	951.615				390862
	477	2.2298	1	540.228				362630
	478	2.2386	1	447.197				339772
	479	2.3691	1	271.164				29382148
	480	2.3087	1	254.138				3074595
	481	2.2746	1	414.223				2029967
	482	2.3353	1	202.095				2234685
	483	2.319	2	661.34				1494917
	484	2.3035	1	346.222				1051462
	485	2.3386	1	357.201				2464129
	486	2.2877	1	247.153				511267
	487	2.4468	1	302.196				8891183
	488	2.3207	2	514.275				372795
	489	2.4309	1	390.175				10237457
	490	2.341	1	175.096				4201139
	491	2.3714	1	175.967				887892
	492	2.3295	1	391.123				563931
	493	2.3114	1	257.138				396225
	494	2.3141	2	387.285				1897914
	495	2.3217	1	186.101				607285
	496	2.4318	1;2	461.212				40373336
	497	2.3524	1	333.154				1895769
	498	2.3589	2	601.355				2400105
	499	2.3383	1	303.143				678975
	500	2.3838	1;2	470.213				1262277
	501	2.3344	1	374.216				525065
	502	2.4636	1	246.122				2489081
	503	2.3527	1	259.201				741364
	504	2.3713	1	204.111				2694223
	505	2.4224	1	483.195				12484245
	506	2.4104	1	430.156				1265717
	507	2.4127	1	505.177				2161380
	508	2.3894	2	546.24				572879
	509	2.4022	1	301.127				1548202
	510	2.7766	1	188.116				17655694
	511	2.4334	1;2	372.165				1059921
	512	2.5191	2	914.335				908549
	513	2.4525	1	360.201				527031
	514	2.4909	2;3	717.402				5783452
	515	2.5546	1	498.207				3067064
	516	2.4868	1	273.18				1305264
	517	2.7904	1	520.188				1500040
	519	2.5032	1	202.095				3628835
	520	2.5592	1	204.111				2187136
	521	2.5277	2	892.353				1948901
	522	2.5065	1	172.085				2971719
	523	2.5161	2;1	469.229				9264436
	524	2.5081	2	936.318				326938
	525	2.5227	1	229.125				543870
	526	2.5853	1	149.051				15217427
	527	2.5461	1	259.19				3916386
	528	2.5123	1	491.211				1243512
	529	2.4983	1	234.162				351274
	530	2.5235	1	268.154				743667
	531	2.5093	1	364.186				664804
	532	2.5209	1	356.145				638661
	533	2.5324	1	355.185				782559
	534	2.5321	2	1334.58				413391
	535	2.4858	2	700.375				294366
	536	2.5472	1	238.155				447551
	537	2.5049	1	281.929				298324
	538	2.5735	1	171.033				3319156
	539	2.8597	1	245.138				20848060
	540	2.5535	1	218.127				3007737
	541	2.5795	1	303.143				1296308
	542	2.5726	2	612.287				639589
	543	2.579	2	525.291				605680
	544	2.5724	1	170.142				231576
	545	2.6482	1	283.067				379375
	546	2.7432	1	275.148				3528101
	547	2.8058	1	175.967				707818
	548	2.5703	2	486.244				524416
	549	2.5969	2;1	388.207				441126
	550	2.5886	1	151.047				1559607
	551	2.5955	1	317.159				996107
	552	2.5794	2	415.291				211602
	553	2.6074	1	360.212				568068
	554	2.8489	1	186.101				19395514
	555	2.6486	2;1	382.197				2678949
	556	2.6404	2	479.286				1198599
	557	2.6666	1	288.143				308743
	558	2.6761	2;1	387.248				652089
	559	2.6458	1	376.16				268984
	560	2.684	1	380.217				262974
	561	2.7054	2	443.297				306905
	562	2.683	1	412.259				266853
	563	2.6557	1	214.009				3870192
	564	2.7825	1	260.137				6338598
	565	2.6604	1	383.181				810138
	566	2.746	1	196.083				2258795
	567	2.6254	2	568.297				658773
	568	2.6469	1	325.175				905085
	569	2.6034	1	486.946				732821
	570	2.6365	1	388.969				595850
	571	2.6871	2	462.244				2193831
	572	2.7827	1;2	430.157				4497755
	573	2.6739	2;1	374.228				1505404
	574	2.7018	1	273.18				3117013
	575	2.6632	1	1014.33				484643
	576	2.6978	1	282.119				572826
	578	2.6782	1	373.16				366906
	579	2.7301	1	328.175				1379864
	580	2.7093	1	332.17				308190
	581	2.7198	2;1	402.223				9341780
	582	2.6834	1	297.13				545423
	583	2.6776	1	344.217				1336010
	584	2.6997	2	888.358				626001
	585	2.6991	1	518.27				453456
	586	2.755	2	762.342				442178
	587	2.7506	1;2	445.254				763432
	588	2.7247	2	384.212				4943093
	589	2.7206	1	303.154				3296719
	590	2.6965	3	693.366				2036680
	591	2.7868	1	460.192				14494948
	592	2.7056	2	694.413				626121
	593	2.6952	1	191.098				1094304
	594	2.7572	1	277.11				562089
	595	2.6932	1	203.079				308844
	596	2.7188	1	358.185				4000285
	597	2.7121	1	310.117				943552
	598	2.6939	3	975.526				831865
	599	2.8181	1	174.101				26546748
	600	2.6592	1	273.893				181402
	601	2.7009	1	519.205				1472941
	602	2.7756	1	482.174				3301783
	603	2.7357	1;2	532.25				1190147
	604	2.7207	2	486.244				410875
	605	2.7441	1	197.069				196006
	606	2.8565	1;2	431.238				708199
	607	2.7275	2;1	405.205				406785
	608	2.7541	1	446.213				675578
	609	2.7221	2	511.276				329704
	610	2.7293	2	870.299				309434
	611	2.8141	1	170.106				565479
	612	2.734	2	984.341				260222
	613	2.8299	1	287.196				11167613
	614	2.7716	1	289.102				454053
	615	2.7919	2	545.281				708046
	616	2.7646	2	475.265				491664
	617	2.8985	1	204.111				858270
	618	2.8771	2;1	373.233				1702513
	619	2.7956	1	337.175				714092
	620	2.8008	1	243.122				482839
	621	2.994	1	353.17				1668184
	622	2.7699	1	285.144				1901544
	623	2.7509	1	346.222				649677
	624	2.7133	3	929.519				747986
	625	2.7097	2	931.39				374240
	626	2.745	1	330.202				1206852
	627	2.7119	1	281.93				268470
	628	2.8568	1	267.12				2370846
	629	2.7535	1	231.122				1770357
	630	2.7722	1	207.646				421349
	631	2.9709	1	234.162				519142
	632	2.872	1	316.175				1113418
	633	2.8096	1	528.134				435188
	634	2.808	1	434.165				394839
	635	2.8936	1	257.929				463673
	636	2.8268	1	408.175				1565639
	637	2.8262	1	317.109				1479609
	638	2.8044	1	550.116				509976
	639	2.8361	1	383.181				745045
	640	2.8421	1	287.987				879941
	641	2.7945	1	271.165				313662
	642	2.8223	1;2	344.242				1488028
	643	2.7965	1	390.175				278768
	644	2.8014	1	203.08				356342
	645	2.8624	1	295.117				2459379
	646	2.8601	1;2	589.308				4434948
	647	2.9913	1	332.17				2053922
	648	2.8158	1	250.099				479841
	649	2.8426	1	519.266				742990
	650	2.8255	2	454.218				655934
	651	2.8155	1	297.13				427270
	652	2.8162	1	233.607				276976
	653	3.0007	1	257.137				531237
	654	2.856	1	168.029				4792632
	655	2.8624	1	228.148				3608154
	656	2.8072	1	286.128				191114
	657	2.8526	2;1	410.217				661101
	658	2.94	1	262.099				414476
	659	2.9392	1;2	346.222				1812055
	660	2.8639	2	959.395				1154992
	661	2.865	2	587.292				822687
	662	2.8671	1	590.267				538965
	663	2.8636	1	354.152				563830
	664	2.8622	2	744.403				228332
	665	3.0016	1;2	387.249				672809
	666	2.8828	1	407.137				322851
	667	2.9425	2	462.244				461221
	668	2.8326	1	399.186				244816
	669	2.8489	1	372.176				287030
	670	2.855	1	273.096				397237
	671	2.8792	2;1	470.213				725353
	672	2.8812	1	213.112				339788
	673	2.9236	1;2	458.286				3536159
	674	2.933	1	359.217				2314752
	675	2.8723	1	413.89				588983
	676	2.8909	2;1	532.286				674777
	677	2.8998	1	670.194				565829
	678	2.8939	3	900.457				247640
	679	3.1141	1	216.111				31876888
	680	2.9578	1;2	355.186				1436822
	681	2.9211	2;1	481.204				844990
	682	2.886	1	212.127				290236
	683	2.8903	1	267.884				168620
	684	2.9524	1;2	380.206				3891472
	685	3.0074	1;2	547.224				29047186
	686	2.986	1	289.127				399648
	687	2.9054	1	444.82				220914
	688	2.8844	1	194.104				221255
	689	2.8715	1	235.106				463909
	690	2.8701	2	530.27				254222
	691	2.9479	2;1	388.207				1314484
	692	2.98	1	318.133				5330647
	693	2.9668	1;2	459.244				1877559
	694	2.9664	1	342.165				1137739
	695	2.9287	2	1178.61				470669
	696	2.9429	2	652.268				297042
	697	2.9318	2	708.303				309469
	698	2.9042	1	300.152				265978
	699	2.8873	1	171.056				263630
	700	2.9002	1	442.218				270947
	701	2.9088	2	980.407				251893
	702	2.9861	2;1	461.213				384098
	703	2.9081	1	231.122				187451
	704	3	1	250.172				298515
	705	2.924	1	190.103				2131834
	706	2.9661	1	229.622				1475567
	707	2.955	1	415.207				1162194
	708	2.9861	1	328.175				3192487
	709	3.1384	1	218.127				17674962
	710	3.0031	1	569.206				4553105
	711	2.924	1	309.169				814771
	712	2.9558	2	502.312				882929
	713	3.0013	1	432.185				906626
	714	2.9114	2	456.223				292010
	715	2.9463	1	353.86				209184
	716	3.0694	1;2	330.227				26179888
	717	2.9679	1	271.164				479904
	718	2.9693	1	233.137				399034
	719	3.0217	1	302.159				8082812
	720	2.9664	1	217.143				1098833
	721	2.9873	1	325.175				523917
	722	2.9791	2	575.292				653572
	723	2.9975	2	585.17				712649
	724	3.0016	1	200.614				493805
	725	3.0864	2;1	360.164				2081265
	726	2.9851	1	496.192				1243839
	727	3.0094	1	324.141				1992861
	728	3.1	1	238.093				1191461
	729	2.9904	1	498.207				358146
	730	2.9623	1	326.001				268946
	731	3.0142	1	228.147				1267782
	732	3.0657	1	259.19				16318278
	733	3.0126	1	173.111				708802
	734	3.0429	1;2	518.271				727028
	735	3.1659	1	268.153				19177658
	736	3.0276	1	290.088				421177
	737	3.0122	1	343.132				292524
	738	3.0218	2	723.304				445146
	739	3.0313	1	447.197				411428
	740	3.0433	1	405.186				423844
	741	3.148	1	236.083				1142493
	742	3.0553	2;1	369.201				417062
	743	3.0333	1	227.225				183113
	744	3.0644	1	403.207				3073194
	745	3.055	1	424.171				1202784
	746	3.0285	1;2	460.228				741214
	747	3.0801	1	444.82				218860
	748	3.0652	1	352.209				1173180
	749	3.0774	1	247.153				956766
	750	3.0632	1	372.212				318915
	751	3.0711	1;2	374.217				926288
	752	3.0555	2;1	383.18				734556
	753	3.1717	1	220.088				1336747
	754	3.0686	1	206.073				2648107
	755	3.0604	2	617.313				937850
	756	3.0815	1	399.187				504262
	757	3.0894	2	1360.41				524890
	758	3.0583	1	184.121				248423
	759	3.0879	1;2	488.296				1133784
	760	3.1243	1	375.164				1793472
	761	3.1621	1	317.065				1639992
	762	3.1006	1	158.02				372639
	763	3.0928	2	603.286				301984
	764	3.1311	1	204.111				4126874
	765	3.1515	1	316.211				2520760
	766	3.0882	1	504.182				456833
	767	3.0838	1	430.254				406518
	768	3.094	2	574.296				360321
	769	3.0667	1	176.95				311465
	770	3.0947	1	293.974				631627
	771	3.113	1	577.224				651598
	772	3.0847	1	431.238				285998
	773	3.0776	1;2	413.264				229162
	774	3.11	2	537.311				189142
	775	3.2961	1	520.188				360545792
	776	3.1367	2	593.329				3037076
	777	3.1046	2	559.333				471389
	778	3.125	1	465.234				542608
	779	3.1376	1	346.222				709203
	780	3.2969	1	498.206				193885968
	781	3.1389	1	273.132				563060
	782	3.1263	1	438.212				435403
	783	3.1489	1	226.045				515792
	784	3.1402	1	390.276				189467
	785	3.1531	1;2	373.233				1274644
	786	3.1639	1;2	388.232				2346722
	787	3.1351	2;1	417.259				562083
	788	3.1437	2	615.334				1186525
	789	3.1329	1	261.132				671438
	790	3.1019	1	412.259				259242
	791	3.2721	1;2	546.184				11523629
	792	3.1247	1	244.148				1060358
	793	3.2029	1	296.086				7357826
	794	3.2035	2;3	566.317				10604303
	795	3.2958	1	295.127				27060186
	796	3.376	1	474.207				13305696
	797	3.215	2;1	536.153				3419806
	798	3.1655	1	354.151				398259
	799	3.1705	1;2	634.13				430485
	800	3.1514	1	173.111				403118
	801	3.1856	1	640.147				2144170
	802	3.2141	1	564.195				7446483
	803	3.1687	1	199.168				2211508
	804	3.1527	2	462.244				613266
	805	3.2824	1	277.116				9402435
	806	3.2967	1	524.202				3081616
	807	3.1919	1	236.63				560762
	808	3.1914	1	542.17				1666991
	809	3.1803	1	380.217				1907666
	810	3.17	1	293.159				698786
	811	3.2167	1	333.153				2176772
	812	3.2355	1	231.122				2304685
	813	3.3301	1	181.074				356577824
	814	3.2721	1	187.084				2437820
	815	3.3379	1	203.056				11166720
	816	3.326	1	164.047				64513556
	817	3.3051	1	679.28				35064184
	818	3.2504	1	282.121				3995535
	819	3.2362	1	732.107				3519798
	820	3.2486	1	259.189				2394093
	821	3.3197	1	362.147				12513373
	822	3.3256	1	629.301				5008283
	823	3.3371	2;1	372.248				2724409
	824	3.3009	1	205.095				1156715
	825	3.5945	1	232.142				34218784
	826	3.3541	1	732.107				3183975
	827	3.349	1	564.195				2916426
	828	3.3816	1;2	433.217				4656960
	829	3.3976	1	506.209				6111867
	830	3.3728	1	206.072				2140662
	831	3.4001	1	316.211				1136595
	832	3.4063	1	420.992				718905
	833	3.4053	1;2	431.249				703866
	834	3.4009	1	484.227				3353248
	835	3.5729	1	389.191				5152008
	836	3.5332	1	430.218				6857545
	837	3.5049	2	984.451				1751860
	838	3.6959	2;1	388.244				1346043
	839	3.4533	1	330.19				2586727
	840	3.4455	1	309.132				2438480
	841	3.6137	1	259.153				1362080
	842	3.4966	1	153.077				1415654
	843	3.4619	1	375.164				842613
	844	3.4933	1	383.18				1417608
	845	3.5198	1	452.2				1811284
	846	3.7625	1	212.116				3207620
	847	3.4169	1	316.998				828911
	848	3.5342	1;2	414.186				419476
	849	3.5913	1	220.088				4985373
	850	3.4522	1	312.169				1010664
	851	3.4831	1	277.116				441401
	852	3.6486	1;2	502.275				15038257
	853	3.4697	2	1006.43				373430
	854	3.4757	1	174.101				839998
	855	3.4933	1	781.371				464295
	856	3.5031	1	284.171				377405
	857	3.5035	1;2	528.265				421635
	858	3.5784	1	346.149				348592
	859	3.4941	2	445.254				204655
	860	4.1615	1	227.225				239088
	861	3.4621	1	461.212				246930
	862	3.5051	1	251.054				292940
	863	3.5053	1	293.174				349890
	864	3.7774	1;2	374.217				2163368
	865	3.4701	1	564.195				231168
	866	3.5193	1	425.189				434422
	867	3.5882	4	871.744				262405
	868	3.7106	1	447.197				3846958
	869	3.5245	1	332.17				341296
	870	3.4823	1	331.115				194763
	871	3.4928	1	349.031				152831
	872	3.5208	1	218.127				1371905
	873	3.4454	1	262.189				1051986
	874	3.4662	1	420.179				435209
	875	3.5539	1	390.277				218938
	876	3.6535	2	581.34				695155
	877	3.5031	1	175.059				240223
	878	3.4777	1	273.18				177650
	879	3.8782	1	444.819				198451
	880	3.5708	1;2	403.207				3549136
	881	3.5748	2	640.318				1307840
	882	3.6087	1;2	459.245				1107663
	883	3.4804	1	206.073				479797
	884	3.4926	1	333.153				169382
	885	3.6623	1	345.154				432677
	886	3.5582	1	424.16				216333
	887	3.4879	1	287.148				125207
	888	3.4849	1	204.148				367785
	889	3.4836	1	496.19				224557
	890	3.5129	1	152.034				627974
	891	3.5445	1	510.169				611906
	892	3.5282	1	327.998				245744
	893	3.5173	2	589.308				220797
	894	3.5562	1	488.187				763372
	895	3.6844	1	382.149				1217101
	896	3.5593	1	303.154				652539
	897	3.5551	1	460.229				603337
	898	3.6738	1	222.062				432285
	899	3.6311	1	359.181				194609
	900	3.7209	1	551.245				384656
	901	3.5491	1	246.122				1109774
	902	3.639	2	623.339				4391455
	903	3.5369	1;2	369.202				554260
	904	3.4921	1	175.967				238032
	905	3.5141	1	285.029				420945
	906	3.5463	1	268.142				234035
	907	3.5232	1	468.99				331076
	908	3.5009	1	552.971				389644
	909	3.5273	1	236.08				257569
	910	3.5332	2	639.335				165906
	911	3.5382	1	240.633				123444
	912	3.5431	1	254.125				204759
	913	3.594	2	661.328				183372
	914	3.5484	1	381.64				126297
	915	3.549	2	1056.35				318841
	916	3.548	2	603.323				315116
	917	3.5452	1	327.141				95277
	918	3.5767	1	278.152				125675
	919	3.5513	1	364.995				491252
	920	3.9557	1	326.001				377185
	921	3.579	2	648.344				213003
	922	3.6183	1	371.181				432166
	923	3.5606	1	365.17				113691
	924	3.5963	2	587.292				149771
	925	3.5321	1	267.019				158621
	926	3.5696	1	273.893				112292
	927	3.6073	1	331.175				492274
	928	3.5568	1	329.053				362703
	929	3.5953	1	533.245				380553
	930	3.5647	5	1768.36				182189
	931	3.5687	1	298.119				194172
	932	3.5595	4	1190.69				101930
	933	3.6665	1	234.112				5441356
	934	3.5817	1	496.191				156746
	935	3.7115	1	228.136				184726
	936	3.5798	2	707.346				140415
	937	4.0307	1	198.087				445752
	938	3.6679	2;1	431.25				409850
	939	3.5758	1	359.877				189708
	940	3.6101	1	404.131				184695
	941	3.6862	2	571.356				2292112
	942	3.7103	1	415.153				541499
	943	3.6126	2	453.234				144956
	944	3.649	1	200.08				802151
	945	3.7238	2	1034.37				428672
	946	3.6062	1	360.237				182768
	947	3.6512	1	301.662				402756
	948	3.6054	2	475.265				137406
	949	3.6264	1	524.258				464788
	950	3.6509	1	324.14				365196
	951	3.6441	1	184.035				285154
	952	3.6702	1	327.998				314928
	953	3.8187	1	237.092				258586
	954	3.8585	1;2	402.223				1134386
	955	3.6361	2	483.245				192104
	956	3.7453	1	184.158				6532416
	957	3.8037	2;1	589.307				609036
	958	3.6388	1	333.911				128132
	959	3.7076	9	1763.33				139270
	960	3.6606	1	263.094				155277
	961	3.7075	1	353.243				257187
	962	3.7325	2	508.249				482092
	963	3.7239	1	328.186				164596
	964	3.8231	1	302.159				5292740
	965	3.6344	2	514.202				158129
	966	3.7151	1	316.175				629484
	967	3.7724	1	287.136				503724
	968	3.6431	1	380.217				558449
	969	3.6331	2	1206.65				111281
	970	3.6867	1	185.069				113698
	971	3.6494	1	479.286				377305
	972	3.678	1	469.179				299334
	973	3.6838	1	153.077				250706
	974	3.9451	1	289.164				1097285
	975	3.8096	1	250.099				1292301
	976	3.6878	2	1056.35				535473
	977	3.677	1	457.217				339750
	978	3.7042	2	701.335				169984
	979	3.8213	1	257.101				1064057
	980	3.67	1	246.122				326969
	981	3.6649	1	175.967				315778
	982	3.6875	1	257.929				288147
	983	3.7549	2	801.399				294819
	984	3.6917	2;1	486.28				536502
	985	3.8264	1	279.083				1200136
	986	3.7002	2	526.188				181437
	987	3.7239	1	375.154				291075
	988	3.7093	3	637.858				183613
	989	3.6691	1	273.893				137533
	990	3.7078	1	500.26				174135
	991	3.7734	1;2	415.255				242331
	992	3.6934	1	276.173				125869
	993	3.7325	2;3	559.275				195346
	994	3.7263	1	325.126				142344
	995	3.7538	2;1	472.301				1088596
	996	3.7285	1	243.14				487343
	997	3.8511	1	214.132				3722937
	998	3.7067	3	529.865				270323
	999	3.6666	5	1768.29				189572
	1000	3.6475	1	370.094				95160
	1001	3.6869	1	369.201				275019
	1002	3.7172	4	959.671				242623
	1003	3.8624	1	218.163				3288122
	1004	3.8001	1	275.148				1382411
	1005	3.7779	1	404.191				353643
	1006	3.8297	1	277.11				1182328
	1007	3.794	1	229.622				390638
	1008	3.7889	2;3	833.413				398082
	1009	3.6904	1	488.224				105114
	1010	3.7296	1	187.108				619532
	1011	4.1295	1	360.164				21439630
	1012	3.7963	2	574.271				655010
	1013	3.845	1	317.159				457195
	1014	3.9886	1	310.117				2732460
	1015	3.757	1	267.133				244436
	1016	3.895	2	1081.44				331438
	1017	3.8159	2;1	495.233				248397
	1018	3.9287	1	273.893				158444
	1019	3.8254	1	303.144				178825
	1020	3.8061	2	823.34				233223
	1021	4.103	1	332.17				7931230
	1022	3.8347	1	254.124				413608
	1023	3.8094	1	327.998				327633
	1024	3.7868	1	496.192				236431
	1025	3.7688	1	487.24				152079
	1026	3.7971	2	439.218				345830
	1027	3.8375	1	200.08				287737
	1028	3.8054	2;3	665.35				116698
	1029	3.8839	1	417.222				164017
	1030	3.8554	1	457.218				369117
	1031	4.0314	1	390.277				279940
	1032	3.848	1	412.259				188988
	1033	3.779	4	1103.57				86237
	1034	4.0736	1	273.132				865671
	1035	3.8192	1	297.13				170248
	1036	3.7831	1	261.129				199629
	1037	3.8072	1	269.138				111327
	1038	3.9328	1	245.138				946728
	1039	3.8614	1	383.181				384622
	1040	3.8685	1	164.048				188312
	1041	3.9288	1	183.069				190330
	1042	4.1059	2	828.361				615093
	1043	3.8297	1	186.101				132380
	1044	3.8544	1;2	399.249				296215
	1045	3.9944	1	390.175				1585523
	1046	3.9071	1	167.095				6252606
	1047	3.8407	2	642.309				318090
	1048	3.8533	1	325.125				162574
	1049	3.8697	1	381.859				252081
	1050	3.8956	1	359.877				175502
	1051	4.4079	1	170.056				2179842
	1052	3.8705	2	456.273				187006
	1053	3.9074	2;1	534.248				863272
	1054	3.913	1;2	358.233				326599
	1055	3.9116	1	463.21				271895
	1056	3.9133	2;1	465.234				372540
	1057	3.8955	2	476.309				260520
	1058	3.8575	1	345.048				221559
	1059	3.9783	1	354.152				688374
	1060	3.8837	2;1	516.266				350981
	1061	3.976	1	260.137				2298380
	1062	3.8158	1	299.092				130447
	1063	3.8294	1	207.64				271334
	1064	3.9686	2;1	461.212				227088
	1065	3.8897	1	278.152				120079
	1066	3.8622	1	353.86				198710
	1067	3.9074	2	468.223				130707
	1068	4.0659	1;2	373.196				619694
	1070	3.937	1	314.159				187645
	1071	3.9503	1	477.208				643178
	1072	3.9603	3;2	603.359				933778
	1073	4.0163	1;2	412.157				279579
	1074	3.9199	2	630.286				178984
	1075	4.0939	1;2	431.202				7950954
	1076	3.9282	2	1056.35				266071
	1077	4.1686	1	228.117				217499
	1078	3.9109	1	194.122				280055
	1079	3.9475	1	316.211				348170
	1080	3.9246	1	214.63				468152
	1081	3.976	1	419.202				214736
	1082	3.9252	1	497.224				127932
	1083	3.9467	1	519.208				409483
	1084	3.937	1	327.998				293566
	1085	3.9635	1	359.181				284492
	1086	4.043	1;2	415.255				674598
	1087	4.0849	1	259.153				7350238
	1088	3.9598	2;1	517.25				257749
	1089	4.0772	1;2	490.239				522809
	1090	3.9643	1;2	356.243				758213
	1091	3.9539	1	324.141				364088
	1092	3.9151	2	532.298				348546
	1093	3.9345	2	402.909				139380
	1094	3.9418	2	1034.37				170807
	1095	4.0208	2	609.262				617369
	1096	4.0507	1;2	590.242				1292998
	1097	3.9832	1	488.223				146927
	1098	4.0048	1;2	487.276				291728
	1099	3.9656	1	335.115				99796
	1100	3.963	1	491.223				124478
	1101	3.9645	1	423.212				150318
	1102	3.9799	2	428.264				3678924
	1103	3.9381	1	288.18				736581
	1104	3.9602	1	429.259				487226
	1105	3.9723	5	939.587				110580
	1107	4.0491	1;2	444.27				464577
	1108	3.9603	1	238.155				215362
	1109	3.9633	2	445.265				213349
	1110	3.9638	1	187.114				567259
	1111	3.9787	1	325.175				571240
	1112	3.9918	1	392.172				265084
	1113	4.001	2	596.238				231157
	1114	4.0757	1	404.129				466806
	1115	4.0005	1	269.126				256082
	1116	4.0066	2	674.334				339420
	1117	4.01	3	975.525				848584
	1118	3.9589	1	357.147				180120
	1119	3.9361	1	436.17				200210
	1120	4.0652	1	185.117				154967
	1121	4.0456	1;2	376.214				477138
	1122	4.5552	1	234.162				739259
	1123	3.9924	1	178.121				787368
	1124	4.0125	1	220.085				500552
	1125	3.9679	1	276.172				106272
	1126	3.9998	3	1145.58				195102
	1127	3.9901	2	503.259				171747
	1128	4.1267	1	382.147				5051787
	1129	4.0633	1	568.26				1294790
	1130	4.2954	1	287.196				4106175
	1131	4.0746	1	397.196				1128714
	1132	4.0881	1	229.179				1354645
	1133	4.1011	1	453.184				866878
	1134	4.0201	1	295.116				172223
	1135	4.0149	1	200.153				191313
	1136	4.0532	1	175.967				331272
	1137	4.041	1	366.154				647773
	1138	4.1044	1	281.135				945122
	1139	4.0325	1	243.122				134607
	1140	4.0292	1	202.074				212617
	1141	4.1054	1;2	388.244				2677297
	1142	4.0186	1;2	417.259				104015
	1143	4.3354	1	275.148				48178196
	1144	4.079	2;1	489.28				325484
	1145	4.1193	1;2	459.27				660984
	1146	4.089	2	582.277				609926
	1147	4.068	1	317.159				320215
	1148	4.0503	2	429.259				194622
	1149	4.0426	1	164.048				132044
	1150	4.0392	1	165.079				107105
	1151	4.0861	1	214.132				2918215
	1152	4.0157	1	254.612				169043
	1153	4.1091	1	387.212				278804
	1154	4.0544	4	1334.64				130695
	1155	4.0772	2;1	416.239				280046
	1156	4.1681	2	588.287				304085
	1157	4.0788	1	285.132				232171
	1158	4.0763	2	469.149				165841
	1159	4.1252	2;3	650.35				2747950
	1160	4.1399	1	174.112				413073
	1161	4.1891	2;1	555.265				1166227
	1162	4.1441	1;2	358.233				2496921
	1163	4.0719	1	257.929				287121
	1164	4.1149	1	197.104				386425
	1165	4.1895	1	424.196				336886
	1166	4.0964	1	268.154				158649
	1167	4.3353	1	303.179				15489542
	1168	4.1277	3	976.582				493113
	1169	4.1727	1;2	454.218				223325
	1170	4.135	1	369.201				1506715
	1171	4.1337	1	316.175				1426958
	1172	4.0832	1	401.239				299498
	1173	4.2343	1	344.217				874397
	1174	4.122	1	186.101				496378
	1175	4.0906	1	236.08				432261
	1176	4.2536	1	403.207				4253437
	1177	4.1324	1	218.619				310402
	1178	4.1207	2	574.308				240171
	1179	4.211	1;2	488.257				693317
	1180	4.1809	2;1	502.275				279159
	1181	4.1433	2	639.286				183583
	1182	4.1423	1;2	545.279				124091
	1183	4.1397	1;2	437.239				359040
	1184	4.1707	1	330.227				382201
	1185	4.1654	1	402.223				355720
	1186	4.1726	1	217.118				275487
	1187	4.189	1;2	408.212				258415
	1188	4.1711	1	227.109				140200
	1189	4.3786	1	260.137				10586504
	1190	4.2542	1	252.111				7184594
	1191	4.4874	1;2	416.239				1856253
	1192	4.1659	2	415.255				372856
	1193	4.1946	1	339.191				578452
	1194	4.176	1	320.116				155514
	1195	4.2592	2	625.33				6045184
	1196	4.2774	1	396.165				1665682
	1197	4.1953	1	355.149				152112
	1198	4.1243	2	603.298				189580
	1199	4.126	1;2	546.265				760997
	1200	4.1007	1	293.147				130796
	1201	4.1027	1	298.119				272848
	1202	4.1606	1	461.213				280922
	1203	4.1577	2	536.308				153527
	1204	4.3135	1;2	517.25				424991
	1205	4.3067	2	707.371				7373602
	1206	4.334	1	297.13				5092406
	1207	4.2267	1	498.206				375617
	1208	4.3343	1	257.138				1602510
	1209	4.2836	1	447.197				412745
	1210	4.2104	1	200.116				145777
	1211	4.2355	1	346.185				585905
	1212	4.3451	1	305.159				1900425
	1213	4.1832	1	229.635				348072
	1214	4.3578	1	238.095				18288560
	1215	4.2145	4	871.666				153957
	1216	4.189	1	194.122				860482
	1217	4.2243	1	228.006				486674
	1218	4.2359	2	637.344				293224
	1219	4.1988	1	381.859				168147
	1221	4.2809	2;1	466.218				526989
	1222	4.2596	1	172.121				140370
	1223	4.216	3	975.525				944036
	1224	4.2159	1	274.093				314202
	1226	4.203	1	314.159				165282
	1227	4.1904	1	257.929				182366
	1228	4.2236	1	269.63				214003
	1229	4.2466	1	504.219				156796
	1230	4.2335	1	279.977				772318
	1231	4.2796	1	354.152				452281
	1232	4.2379	1	276.173				147777
	1233	4.2136	1	392.173				144569
	1234	4.2932	2	796.371				1114164
	1235	4.3417	2;1	475.264				395755
	1236	4.2521	1	417.223				313937
	1237	4.3343	1	325.175				1554343
	1238	4.3169	1	309.132				1154162
	1239	4.5825	1;2	374.228				1244906
	1240	4.314	1	373.125				827621
	1241	4.3233	1	433.218				594471
	1242	4.2836	1	233.109				375049
	1243	4.6273	1;2	445.254				2079594
	1244	4.2751	1	185.069				147140
	1245	4.6769	1	202.132				31728716
	1246	4.3964	2	1020.45				1317493
	1247	4.2642	1	236.138				204045
	1248	4.3883	1	245.137				1592496
	1249	4.4304	1	375.212				1408860
	1250	4.4969	2	931.389				532252
	1251	4.2689	1	186.101				180010
	1252	4.2796	1	319.112				297232
	1253	4.2987	1	224.117				414502
	1254	4.3475	1	199.114				585655
	1255	4.2918	1	516.291				243410
	1256	4.2731	1	317.159				1020207
	1257	4.3181	1	465.234				636770
	1258	4.3296	2;1	408.237				1120106
	1259	4.3312	1	161.051				3434483
	1260	4.3798	1;2;3	795.387				2073088
	1261	4.3876	2;1	544.297				2867590
	1262	4.3615	1	417.222				483216
	1263	4.374	2	589.307				518099
	1264	4.5926	1	390.277				266346
	1265	4.3266	1	308.159				210494
	1266	4.3512	1	221.069				194130
	1267	4.3809	1;2	503.27				2975707
	1268	4.3866	3;2	1036.41				486913
	1269	4.3876	2;1	459.244				477587
	1270	4.3456	2	398.228				531940
	1271	4.5925	1;2	431.275				818490
	1272	4.3753	1	229.622				503629
	1273	4.3919	1	359.217				562037
	1274	4.4287	2;1	458.286				574312
	1275	4.387	1	430.255				381020
	1276	4.4145	1	422.19				896036
	1277	4.3683	1	327.998				335907
	1278	4.3769	1	370.222				278203
	1279	4.4046	1	505.203				262743
	1280	4.8212	1	346.185				4013364
	1281	4.3692	1	445.685				360728
	1282	4.3787	1	278.13				364874
	1283	4.6172	1;2	397.149				5351353
	1284	4.428	1	317.159				479343
	1285	4.4289	1	326.001				316232
	1286	4.4319	1	273.217				378623
	1287	4.3975	2	738.352				233547
	1288	4.3744	1	401.265				163801
	1289	4.3606	1	220.147				157952
	1290	4.4142	1	387.248				350716
	1291	4.5036	2	934.377				624119
	1292	4.4679	1;2	358.258				3439025
	1293	4.4844	1;2	687.367				5437115
	1294	4.4154	2	869.387				582511
	1295	4.3792	1	333.154				450129
	1296	4.4021	1	203.079				165115
	1297	4.3848	2	773.356				162272
	1298	4.4418	1	224.114				481033
	1299	4.4504	2	891.37				307458
	1300	4.429	2	574.296				403126
	1301	4.5912	1	181.074				406314
	1302	4.3969	2	654.281				156207
	1303	4.414	1;2	502.275				300581
	1304	4.4206	3	975.579				146472
	1305	4.4869	1	541.298				1354596
	1306	4.544	2;3	904.415				924232
	1307	4.5199	2;1	497.26				491912
	1308	4.4871	2	709.349				864242
	1309	4.4763	1	577.271				398272
	1310	4.5041	1	327.998				340892
	1311	4.5062	1	367.138				237279
	1312	4.4816	2	603.36				232485
	1313	4.5353	1	444.82				170688
	1314	4.4731	2	823.291				131899
	1315	4.5174	1	276.173				117631
	1316	4.4958	1	403.207				851527
	1317	4.7103	1	259.153				20840596
	1318	4.4843	2	956.359				338162
	1319	4.4426	1	360.165				133555
	1320	4.5323	4	871.666				172803
	1321	4.4357	1	354.152				163209
	1322	4.4907	1;2	489.28				547448
	1323	4.596	1	391.153				559824
	1324	4.5206	1	446.213				452141
	1325	4.5197	1;2	470.286				287726
	1326	4.5283	2	780.351				120320
	1327	4.4563	1	185.069				148569
	1328	4.4305	1	389.191				134698
	1329	4.4294	1	313.17				175169
	1330	4.4553	2	504.222				330260
	1331	4.4849	1	501.171				383332
	1332	4.4786	1	316.175				262247
	1333	4.4616	1	357.201				491478
	1334	4.4962	1	278.13				422168
	1335	4.4887	1	381.859				234121
	1336	4.4724	2	664.358				198813
	1337	4.5279	1;2	474.281				443248
	1338	4.6951	1	518.234				18853442
	1339	4.5362	1	330.227				300530
	1340	4.5426	1	235.143				229132
	1341	4.5493	1	273.893				157408
	1342	4.5677	2	669.283				500057
	1343	4.5365	2	584.329				169379
	1344	4.6207	2;1	321.18				6007897
	1345	4.5575	3	976.582				156846
	1346	4.5392	2	886.328				125902
	1347	4.6472	1;2	344.206				2134876
	1348	4.4735	1	396.165				498049
	1349	4.4997	1	442.229				542845
	1350	4.5003	1	461.213				614525
	1352	4.489	2	731.33				218800
	1353	4.4684	1	435.143				137887
	1354	4.5683	1	498.207				1201129
	1355	4.9174	1	289.164				8175790
	1356	4.5333	1;2	388.244				737917
	1357	4.5334	2;1	475.265				312671
	1358	4.5316	1	412.259				194714
	1359	4.5586	1	376.196				254675
	1360	4.5243	2	794.391				286179
	1361	4.5308	2	655.275				327150
	1362	4.5079	1	413.89				186328
	1363	4.5201	1	324.216				126698
	1364	4.5552	2	546.301				356782
	1365	4.6022	1	432.175				453613
	1367	4.6978	1	360.165				615755
	1368	4.5498	1	183.069				193511
	1369	4.5817	1	198.162				161406
	1370	4.5803	1;2	490.275				1207837
	1371	4.5326	1	282.119				513198
	1372	4.5057	2	1042.43				168380
	1373	4.5359	3	1145.58				325773
	1374	4.666	1	404.191				980506
	1375	4.5608	2	864.351				387296
	1376	4.5992	1	174.112				1342754
	1377	4.6277	1	480.196				1309897
	1378	4.6459	1;2	387.248				1490426
	1379	4.6724	2	644.386				6220372
	1380	4.7961	1	339.141				1506966
	1381	4.9181	1	188.116				39169384
	1382	4.6738	2;1	625.33				23732406
	1383	4.5818	1	217.143				188672
	1384	4.5676	1	326.001				340785
	1385	4.5872	1	203.08				139092
	1386	4.7046	2	647.312				1602690
	1387	4.695	1;2	502.275				604713
	1388	4.6804	2;1	530.306				1854249
	1389	4.6158	1	368.167				490329
	1390	4.717	2;1	606.269				1617480
	1391	4.6838	1	210.098				1112095
	1392	4.6619	1	245.137				1181087
	1393	4.7049	1	281.135				1851536
	1394	4.6618	1	282.119				391100
	1395	4.6316	1	237.092				254715
	1396	4.6222	1	238.155				252944
	1397	4.6638	1;2	516.291				535358
	1398	4.6311	2;1	401.239				352787
	1399	5.1	1	302.138				13667132
	1400	4.6291	1	419.13				529654
	1401	4.5733	1	250.118				138983
	1402	4.6042	1	184.121				254303
	1403	4.6918	1	540.216				2365293
	1404	4.5981	2;1	487.276				489422
	1405	4.6711	1	488.271				2676400
	1406	4.6411	2	475.264				374323
	1407	4.6443	2	560.293				255662
	1408	4.6401	1	172.109				246149
	1409	4.6713	1	317.159				3941911
	1410	4.6707	1	316.175				1626487
	1411	4.7623	1;2	396.165				11647188
	1412	4.7661	1;2	337.131				1908528
	1413	4.7713	1	461.212				845878
	1414	4.7434	1;2	459.27				671001
	1415	4.684	2	385.179				699190
	1416	4.717	1	305.159				882935
	1417	4.7789	1	418.147				2124419
	1418	4.7096	2	556.181				1649921
	1419	4.6747	1	277.11				276567
	1420	4.6983	1	231.133				1789555
	1421	4.7548	1;2	417.259				1078991
	1422	4.7663	1	228.136				235983
	1423	4.6937	2	1250.66				422580
	1424	4.7291	1	211.096				229963
	1426	4.7279	2	544.285				311947
	1427	4.7821	1	218.167				183407
	1428	4.7849	2	561.312				658372
	1429	5.0498	1	343.174				5866282
	1430	4.8439	1	246.104				1697987
	1431	5.0264	1;2	781.334				10152928
	1432	4.7833	1	501.171				484797
	1433	4.7478	1	311.146				499342
	1434	4.8154	2;1	521.216				407879
	1435	4.8228	2	439.28				497957
	1437	4.7876	1	184.121				339681
	1438	4.822	1	498.207				264426
	1439	4.8369	1	298.119				263552
	1440	4.8081	2	780.35				243200
	1441	4.8161	1	224.114				515456
	1442	4.8049	2	840.374				392893
	1443	4.7908	1	212.08				510445
	1444	4.7768	1	421.163				183840
	1445	4.9035	1	203.079				514988
	1446	4.9307	1	279.122				14142586
	1447	4.7696	1	198.106				257840
	1448	4.8578	1	273.169				3287596
	1449	5.0227	1	268.106				14944028
	1450	4.7278	1	438.211				226926
	1451	5.1649	2;1	1006.4				16675268
	1452	4.7443	1	535.232				221354
	1453	4.7585	1	227.109				162917
	1454	4.7603	1	515.235				199507
	1455	4.7762	2	639.333				198862
	1456	4.7648	1	444.819				140998
	1457	4.7763	1	359.113				290068
	1458	4.8296	2	401.239				975680
	1459	4.7863	1	347.157				148564
	1460	4.7778	1	319.174				1472723
	1461	4.8122	1	338.157				854573
	1462	4.9026	1	342.202				2797487
	1463	4.8303	1	299.148				162634
	1464	4.8089	1	486.172				152113
	1465	4.8204	1	250.148				180749
	1466	4.8256	1	485.202				184766
	1467	4.7811	1	172.109				352458
	1468	5.0111	2	1028.38				2601973
	1469	4.7932	1	448.229				213789
	1470	5.0237	3;2	1022.36				7545480
	1471	4.9051	2;1	572.292				8929185
	1473	4.8072	1	316.175				9740518
	1474	4.8599	2	885.382				536116
	1475	4.8449	2	590.245				507863
	1476	4.8511	2	604.318				570573
	1478	4.8854	2	554.281				1113296
	1479	4.9221	2	902.386				1103144
	1480	4.8368	2	510.255				253516
	1481	4.8705	1	290.088				701051
	1482	4.8901	1	237.092				352665
	1483	4.8308	2	489.28				267194
	1484	4.8558	2	530.282				343345
	1485	4.8468	1	245.174				174218
	1486	4.8837	1	803.316				221844
	1487	4.9668	1	225.148				2373001
	1488	4.8932	2	588.287				611325
	1489	4.9978	2	1120.34				922155
	1490	4.9456	2	1044.34				626444
	1491	4.8601	1	319.174				2207325
	1492	4.8397	2	398.228				1619586
	1493	4.9733	1	403.207				17181584
	1494	4.8617	2	639.333				339578
	1495	4.9886	2	1050.36				672960
	1496	4.9038	1	699.307				516592
	1497	5.483	2;1	892.352				92249520
	1498	4.9037	1	301.104				1098845
	1499	4.9882	1;2	804.351				2123680
	1500	4.8729	1	176.95				224304
	1501	4.8878	1	443.25				260167
	1502	4.8688	1	419.131				366096
	1503	5.0973	2;3	674.396				7936800
	1504	4.9504	2;1	458.285				1194624
	1505	4.9039	2	924.367				469466
	1506	4.8794	2	562.296				285953
	1507	4.9359	2	1126.36				503494
	1508	4.9457	1	373.233				282417
	1509	5.0113	1	460.228				9302760
	1510	4.9178	1	224.114				403975
	1511	4.9079	1	244.135				335112
	1512	4.9822	1	425.189				1697718
	1513	4.9739	1;2	344.217				2144880
	1514	4.9567	1	387.248				428821
	1515	4.9242	1	229.622				468751
	1516	4.9552	1	795.387				448064
	1517	4.9667	3	995.632				459498
	1518	4.9898	3	1045.38				412272
	1519	4.96	2	687.33				277054
	1520	5.0645	1	353.122				2330009
	1521	5.0687	1	360.165				897089
	1522	5.4966	1	667.291				107269008
	1523	5.5092	2;3;1	908.317				34467768
	1524	5.0681	2;1	559.297				411975
	1525	5.2781	1	238.095				21619744
	1526	5.1104	1	317.159				13485017
	1527	5.0873	1	290.088				894862
	1528	4.9949	1;2	474.281				655196
	1529	5.0763	1	419.181				5228300
	1530	5.0663	1	330.19				375561
	1531	5.0256	1	229.622				320023
	1532	5.0334	2	439.28				297874
	1533	5.0768	1	171.09				561069
	1534	5.0495	1	476.202				1262922
	1535	5.083	2;1	473.26				2221509
	1536	5.0338	2	441.27				614641
	1537	5.0743	2;1	705.293				601123
	1538	5.099	1	451.174				1007967
	1539	5.1079	2	615.298				1802215
	1540	5.0511	2	799.347				519987
	1541	5.0804	2	770.32				612148
	1542	5.1151	1	170.142				368080
	1543	5.0947	1	520.188				424310
	1544	5.1141	1	433.218				445749
	1545	5.0875	2	532.286				442594
	1546	5.4845	2	914.334				10063987
	1547	5.0629	1	375.104				289222
	1548	5.1159	1	218.167				228549
	1549	5.0939	1	424.16				727093
	1550	5.1376	2;1	367.222				4783567
	1551	5.2737	1	295.117				4959475
	1552	5.0914	2;1	533.264				318403
	1553	5.2079	1	259.153				7130106
	1554	5.1892	1;2	502.275				2493432
	1555	5.1084	1;2	452.202				528652
	1556	5.0661	1	493.237				313863
	1557	5.1284	1	275.148				1096537
	1558	5.1369	2	1133.5				321946
	1559	5.2135	1	347.17				1043557
	1560	5.1397	1	390.277				299766
	1561	5.1291	2	521.216				645064
	1562	5.1265	1	457.229				340813
	1563	5.1386	1	176.951				239640
	1564	5.1442	1	185.069				255523
	1565	5.126	1	183.069				189624
	1566	5.2152	1	331.174				3203276
	1567	5.1655	1	416.191				460027
	1568	5.1024	1	417.222				208704
	1569	5.1191	1	342.19				962871
	1570	5.1401	2	686.299				920652
	1571	5.0856	1	561.218				186590
	1572	5.4839	1;2	689.273				12651963
	1573	5.1128	1	228.136				220857
	1574	5.2461	1;2	459.27				2222624
	1575	5.1246	1	226.101				337267
	1576	5.1878	1	431.238				285476
	1577	5.419	1	252.111				28055078
	1578	5.1549	2;1	358.258				3897790
	1579	5.1883	1	203.079				1166487
	1580	5.195	1	307.12				973558
	1581	5.2239	1	260.077				1030574
	1582	5.2301	2	915.391				494631
	1583	5.2413	1;2	402.223				2839394
	1584	5.1157	1	803.316				183821
	1585	5.0911	1	426.223				216947
	1586	5.1709	2	1019.45				508723
	1587	5.1481	2	673.34				237165
	1588	5.1552	1	227.225				227650
	1589	5.2003	1	333.154				587158
	1590	5.4973	2	936.316				1868803
	1591	5.2173	1	531.266				1062494
	1592	5.2369	1	281.135				709223
	1593	5.1689	2	832.382				461373
	1594	5.1479	1	461.212				385039
	1595	5.2408	1	374.18				1833283
	1596	5.1973	1	201.112				1182435
	1597	5.1802	1	254.138				475371
	1598	5.2217	2;1	475.265				471631
	1599	5.2251	2;1	439.218				440772
	1600	5.5264	2	930.3				2458232
	1601	5.252	1	389.17				698811
	1602	5.178	3;2	912.503				737350
	1603	5.2252	1	432.186				445377
	1604	5.2407	1	418.17				478121
	1605	5.2628	1	319.175				807631
	1606	5.3214	1	461.212				1364484
	1607	5.2502	2	952.282				344603
	1608	5.4444	1	388.196				12076045
	1609	5.2699	1	719.309				541858
	1610	5.2581	2	666.307				430706
	1611	5.2454	2	640.319				333145
	1612	5.2422	1	417.222				258592
	1613	5.2887	1	387.211				315886
	1614	5.5386	1	691.249				949041
	1615	5.4565	2	1860.7				1541329
	1616	5.341	1	203.079				3868814
	1617	5.2967	1	201.111				2657281
	1618	5.2937	1	330.19				981903
	1619	5.4836	1	216.147				33638604
	1620	5.3209	2;1	501.291				738343
	1621	5.3465	2	918.346				629435
	1622	5.3668	1	990.327				728356
	1623	5.4201	1	896.367				1393639
	1624	5.3987	1	315.179				790687
	1625	5.3996	2	1778.69				780293
	1626	5.4329	2;1	358.258				4744209
	1627	5.4302	1	245.174				1970485
	1628	5.5206	1	597.24				5463687
	1629	5.4139	2	1974.64				1064916
	1630	5.4365	2	1876.66				677249
	1631	5.4609	2	488.271				1323421
	1633	5.5522	1	403.207				15362569
	1634	5.4847	1	419.202				2019364
	1635	5.5838	1	316.175				2928146
	1636	5.5476	1	425.189				2526437
	1637	5.6859	2;1	979.385				5706253
	1638	5.4864	2	924.288				840900
	1639	5.6985	1	754.323				4633827
	1640	5.6684	2;3	848.487				19772004
	1641	5.5146	2	946.264				765372
	1642	5.5419	1	172.071				6005822
	1643	5.5871	1	303.143				1676456
	1644	5.6038	1	373.196				1069454
	1645	5.5842	1	296.101				543719
	1646	5.6169	1	489.28				451889
	1647	5.7246	2;3	995.35				2003145
	1648	5.6904	2	720.392				2055472
	1649	5.6621	2;1	856.392				1625335
	1650	5.639	2;1	502.275				633386
	1651	5.6238	1	332.185				546893
	1652	5.6258	2	666.307				471434
	1653	5.6038	2	878.378				720731
	1654	5.621	1	327.154				429518
	1655	5.6369	1	317.162				404906
	1656	5.6114	1	374.182				377115
	1657	5.6882	1	431.202				1535909
	1659	5.6696	1	352.138				719597
	1660	5.7781	1	275.148				3857947
	1661	5.633	1	653.312				859394
	1662	5.6399	2	946.264				600604
	1663	5.6153	2	590.303				363957
	1664	5.751	1	237.092				414443
	1665	5.7349	1	351.191				713342
	1666	5.7499	1;2	518.281				1380850
	1667	5.663	2	1001.37				849692
	1668	5.667	1	297.13				433651
	1669	5.7053	2;1	557.318				1728287
	1670	5.6913	2	654.308				659717
	1671	5.8439	1	218.127				5951812
	1672	5.7226	1	353.108				632235
	1673	5.6873	1	296.101				508393
	1674	5.917	2;1	574.271				3349860
	1675	5.8987	1	282.122				8040392
	1676	5.7537	2	860.354				787437
	1677	5.7512	1	203.079				2244411
	1678	5.7513	1	362.18				1756972
	1679	5.8195	1	388.196				547979
	1680	5.7577	2	708.356				458472
	1681	5.7694	1	198.173				2942686
	1682	5.8097	1;2	459.269				683121
	1683	5.9357	1	432.186				980677
	1684	5.6871	2	521.26				373722
	1685	5.6893	2	912.31				542393
	1686	5.7199	1	272.149				537597
	1687	5.7846	2;1	503.27				816759
	1688	5.7435	1	229.622				566680
	1689	5.7373	1	373.196				604675
	1690	5.8214	1	461.212				318070
	1691	5.7452	2	543.211				354085
	1692	5.7904	1	390.277				293412
	1693	5.7524	2	958.298				262954
	1694	5.82	2;1	402.223				3233963
	1695	5.9509	1	317.159				2447084
	1697	5.8341	2;1	544.297				2463322
	1698	5.8283	2	1001.37				523902
	1699	5.846	1	303.154				642524
	1700	5.8049	2	630.244				450836
	1701	5.9117	2;1	386.265				7638139
	1702	5.8733	1	273.18				6305037
	1703	5.7865	1	315.122				451316
	1704	5.7574	1	294.144				350828
	1705	5.8756	1	227.109				670342
	1706	5.8381	1;2	454.218				575924
	1707	5.8261	1	253.154				448770
	1708	5.7955	2	946.266				350388
	1709	5.8472	1	170.142				304490
	1710	5.942	1	287.196				3788642
	1711	5.9716	1	374.18				648962
	1712	5.815	2	949.375				217877
	1713	5.8873	1	289.164				650874
	1714	5.8238	2;1	415.255				967433
	1715	5.906	1;2	804.351				2306892
	1716	5.9371	1	433.218				1426445
	1717	5.8626	1	344.243				509744
	1718	5.8361	1	417.165				407759
	1719	5.8002	2	724.313				230892
	1720	5.8617	1	504.254				465527
	1721	5.8621	1	296.101				408335
	1722	5.8804	1	194.961				435153
	1723	5.8186	2	924.29				370636
	1724	5.811	1	297.13				327924
	1725	5.8061	1;2	403.227				242097
	1726	5.8133	1	382.197				571537
	1727	5.8492	2;1	610.297				783264
	1728	5.796	1	354.19				338175
	1729	6.011	1	330.158				5223006
	1730	5.8328	1	285.169				694357
	1731	5.9064	3;2	1045.38				940078
	1732	5.8352	1	171.113				255927
	1733	5.8688	1	181.074				207448
	1734	5.8673	1	176.951				214417
	1735	5.8405	2	408.201				888908
	1736	5.8602	1	183.069				189733
	1737	5.8287	2	560.292				208942
	1738	5.8985	2	688.352				329158
	1739	6.0419	2;1	489.291				3336971
	1740	5.8729	1	333.154				570891
	1741	5.9086	2	1029.41				1115924
	1742	5.8371	1	174.112				501582
	1743	5.8729	1	234.162				589054
	1744	5.8766	1	546.266				445884
	1745	5.8968	1	342.19				1231975
	1746	5.871	2	367.223				210549
	1747	5.9156	2	1028.36				287847
	1748	5.9156	2;1	522.255				1588089
	1749	5.8897	1	347.17				495153
	1750	5.8532	1	216.147				287086
	1751	5.9881	2;3;1	674.397				24725130
	1752	5.8467	2	838.36				151018
	1753	5.8522	1	383.163				266245
	1754	5.8397	1	462.197				261058
	1755	5.8476	2	664.356				238154
	1756	5.8899	1	348.147				242765
	1757	5.8835	2	1022.39				166620
	1758	5.8743	1	346.185				156000
	1759	5.881	1	316.175				557147
	1760	5.9039	1	352.173				457650
	1761	5.8876	2	569.39				406975
	1762	5.884	1	463.174				157084
	1763	5.9863	2;1	502.312				5466257
	1764	5.8517	1	228.136				223809
	1765	5.9019	1	304.104				460136
	1766	5.9322	1;2	404.191				374460
	1767	5.8839	1	276.173				129355
	1768	5.8777	1	329.053				838320
	1769	6.1807	1	310.116				2014783
	1770	5.9218	1	203.08				402015
	1771	5.9813	2;1	603.36				2413822
	1772	5.9065	1;2	505.257				450320
	1773	5.881	1	468.234				250337
	1774	5.8675	2	445.265				234460
	1775	5.8371	2	868.358				132607
	1776	5.8781	1	520.189				133605
	1777	5.9915	1	575.256				8243064
	1778	5.8893	1	229.622				441624
	1779	5.9142	2	589.306				251308
	1780	5.8835	1	309.133				166365
	1781	5.8739	4	1046.65				124430
	1782	5.9554	1	291.125				557020
	1783	5.9431	1;2	444.27				436601
	1784	5.9128	1	298.119				243372
	1785	5.9162	2	1051.39				241129
	1786	5.9221	1	201.112				273843
	1787	5.9223	1	327.998				302553
	1788	5.8928	2;1	364.212				290100
	1789	5.8962	1	467.202				160680
	1790	5.94	1	328.211				316455
[truncated: 14,298 more rows]

## Sheet: TY2
Metadata	ID	RT (min)	Charge state	Obs (Da)	Theo (Da)	Delta ppm	Inferred structure	Intensity	Inferred structure (consolidated)	Intensity (consolidated)		Structure	Intensity	Abundance	RT	Theoretical mass (Da)	Abs Δppm
file : 20210618_RhiLeg_ndslt_TY_2.ftrs	1071	4.0592	2	1042.46	1042.46	2.2631	gm-AEJTA|1	241124	gm-AEJTA|1	241124		gm-AEJA|1	1106514897	0.436778	9.4978	941.408	0.3639
masses_file : DB1.csv	1163	4.1805	3	1127.53	1127.52	4.8643	gm-AEJRT|1	131685	gm-AEJRT|1	131685		gm-AEJG|1	226642634	0.0894633	6.8238	927.392	0.4449
rt_window : 0.5	1177	4.5421	2	998.466	998.466	0.8665	gm-AEJK|1	6488935	gm-AEJK|1	6488935		gm-AEJQE|1	165949352	0.0655057	12.5164	1127.47	1.0803
modifications : []	1314	5.01	2;1	984.414	984.414	0.6288	gm-AEJGG|1	24351678	gm-AEJGG|1, gm-AEJN|1	24351678		gm-AEJIA|1	152966694	0.060381	21.4026	1054.49	0.942
ppm : 10	1314	5.01	2;1	984.414	984.414	0.6288	gm-AEJN|1	24351678				gm-AEJF|1	149895076	0.0591685	21.6183	1017.44	1.9407
consolidation_ppm : 1	1319	4.6242	2	1099.48	1099.48	0.8902	gm-AEJQT|1	394003	gm-AEJQT|1	394003		gm-AEJ|1	131919512	0.052073	5.445	870.371	0.7024
version : 1.2.1	1412	4.6781	2	1113.49	1113.49	-0.3943	gm-AEJKD|1	164437	gm-AEJKD|1	164437		gm-AEJAA|1	73250548	0.0289144	10.8551	1012.45	1.1867
	1420	5.445	2;1	870.371	870.371	0.7024	gm-AEJ|1	131497592	gm-AEJ|1	131497592		gm-AEJFA|1	51643963	0.0203856	15.3823	1088.48	0.7007
	1447	4.8673	2	1055.49	1055.49	-0.1782	gm-AEJKG|1	435370	gm-AEJKG|1	435370		gm-AEJQ|1, gm-AEJAG|1	42985712	0.0169679	8.825	998.429	1.1562
	1514	5.0276	2	1055.49	1055.49	1.094	gm-AEJKG|1	256948	gm-AEJKG|1	256948		gm-AEJK|1	39929152	0.0157613	7.7571	998.466	1.3555
	1584	5.9698	2;1	957.403	957.403	0.5564	gm-AEJS|1	9384442	gm-AEJS|1	9384442		gm-AEJY|1	36277453	0.0143199	16.843	1033.43	1.4711
	1641	5.7765	2	927.392	927.392	-0.0158	gm-AEJG|1	5001198	gm-AEJG|1	5001198		gm-AEJRC|1	32638806	0.0128836	22.1784	1129.48	7.1796
	1678	5.9329	2	1007.43	1007.43	1.2116	gm-AEJH|1	8683858	gm-AEJH|1	8683858		gm-AEJVC|1, gm-AEJMA|1	30802248	0.0121587	16.5656	1072.45	1.9702
	1866	6.8238	1;2	927.393	927.392	0.4449	gm-AEJG|1	221123552	gm-AEJG|1	221123552		gm-AEJPA|1	26827406	0.0105897	29.3479	1038.46	8.9154
	1935	6.4514	2	1069.5	1069.5	1.3519	gm-AEJKA|1	467560	gm-AEJKA|1	467560		gm-AEJGG|1, gm-AEJN|1	24351678	0.00961241	5.01	984.414	0.6288
	1980	7.2946	2	985.398	985.398	0.761	gm-AEJD|1	759781	gm-AEJD|1	759781		gm-AEJM|1	22712007	0.00896518	15.5875	1001.41	0.2721
	1996	6.6906	2	1026.47	1026.47	0.3326	gm-AEJR|1	3877017	gm-AEJR|1	3877017		gm-AEJDA|1, gm-AEJEG|1	20454083	0.0080739	9.6248	1056.43	1.3751
	2110	7.2984	2;3	1078.47	1078.47	1.8762	gm-AEJHA|1	4996171	gm-AEJHA|1	4996171		gm-AEJI|1	18300162	0.00722368	20.2563	983.455	0.4816
	2143	7.1974	2	870.373	870.371	2.5256	gm-AEJ|1	149899	gm-AEJ|1	149899		gm-AEJWA|1	16230884	0.00640686	25.189	1127.49	1.1324
	2657	8.1884	2	998.43	998.429	0.4838	gm-AEJQ|1	533628	gm-AEJQ|1, gm-AEJAG|1	533628		gm-AEJWW|1	12879906	0.00508412	9.9543	1242.53	6.4602
	2152	7.2606	2	1113.49	1113.5	-8.0409	gm-AEJSR|1	382045				gm-AE|1	10710413	0.00422775	8.7532	698.286	0.227
	2178	7.2704	2	1141.5	1141.5	1.3295	gm-AEJRD|1	232392	gm-AEJRD|1	232392		gm-AEJS|1	10199564	0.0040261	5.9698	957.403	0.5564
	2184	7.3505	2	1069.51	1069.5	2.265	gm-AEJKA|1	1071446	gm-AEJKA|1	1071446		gm-AEJH|1	8683858	0.0034278	5.9329	1007.43	1.2116
	2189	7.2838	2	1100.45	1100.46	-9.1769	gm-AEJTE|1	323989	gm-AEJTE|1	323989		gm-AEJW|1	6990939	0.00275955	23.8904	1056.45	1.6618
	2259	7.6516	2;1	971.42	971.418	1.7906	gm-AEJT|1	4089273	gm-AEJT|1	4089273		gm-AEJR|1	6830630	0.00269627	6.6906	1026.47	0.3326
	3012	8.825	1;2	998.431	998.429	1.1562	gm-AEJQ|1	42452084	gm-AEJQ|1, gm-AEJAG|1	42452084		gm-AEJV|1	6456185	0.00254847	14.5629	969.439	0.8405
	2265	7.6968	2	1055.45	1055.45	1.0002	gm-AEJGQ|1	1158817				gm-AEJCC|1	5947267	0.00234758	29.35	1076.39	9.1038
	2327	7.5742	2	1099.48	1099.48	1.7784	gm-AEJQT|1	203303	gm-AEJQT|1	203303		gm-AEJQA|1	5014244	0.00197929	11.0272	1069.47	1.716
	2336	7.668	2	1026.47	1026.47	1.4029	gm-AEJR|1	2953613	gm-AEJR|1	2953613		gm-AEJHA|1	4996171	0.00197215	7.2984	1078.47	1.8762
	2347	7.7571	1;2;3	998.467	998.466	1.3555	gm-AEJK|1	32851988	gm-AEJK|1	32851988		gm-AEJT|1	4651489	0.0018361	7.6516	971.418	1.7906
	2406	7.8028	2	1126.53	1126.52	1.1417	gm-AEJKQ|1	1502635	gm-AEJKQ|1	1502635		gm-AEJFS|1, gm-AEJHP|1, gm-AEJYA|1	4535989	0.0017905	17.4445	1104.47	1.1839
	2514	8.013	2	927.393	927.392	0.3791	gm-AEJG|1	342107	gm-AEJG|1	342107		gm-AEJKP|1	4248257	0.00167693	29.7016	1095.52	2.6798
	2524	7.9816	3	1153.51	1153.5	7.9354	gm-AEJPW|1	270871	gm-AEJPW|1	270871		gm-AEJIQ|1	4192480	0.00165491	30.8032	1111.51	5.8018
	14620	30.0442	2	1026.47	1026.47	-0.9755	gm-AEJR|1	1385308	gm-AEJR|1, gm-AEJGV|1	1385308		gm-AEJEA|1	3712797	0.00146556	10.6889	1070.45	1.7226
	2657	8.1884	2	998.43	998.429	0.4838	gm-AEJAG|1	533628				gm-AEJMY|1	3327630	0.00131352	25.832	1164.47	4.9981
	2734	8.3552	2	957.404	957.403	1.1939	gm-AEJS|1	452549	gm-AEJS|1	452549		gm-AEJKD|1, gm-AEJSR|1	3295303	0.00130076	9.115	1113.49	1.3597
	2868	9.4978	2;1;3	941.408	941.408	-0.3639	gm-AEJA|1	1102928640	gm-AEJA|1	1102928640		gm-AEJMS|1	2879946	0.00113681	10.111	1088.44	2.1407
	2873	8.4964	2	957.404	957.403	1.5127	gm-AEJS|1	193100	gm-AEJS|1	193100		gm-AEJRA|1	2868753	0.00113239	9.1015	1097.51	2.2104
	2883	8.5901	2	1134.48	1134.48	-1.4315	gm-AEJYT|1	724730	gm-AEJYT|1	724730		gm-AEJEV|1, gm-AEJID|1	2609142	0.00102991	18.6645	1098.48	0.1885
	2887	8.6007	2;1	999.413	999.413	0.0035	gm-AEJE|1	1195005	gm-AEJE|1	1195005		gm-AEJTA|1	2475785	0.000977274	22.0794	1042.46	2.2631
	2930	8.7532	1;2	698.286	698.286	0.227	gm-AE|1	8078241	gm-AE|1	8078241		gm-AEJCG|1	2430634	0.000959451	10.8437	1030.4	1.1453
	2966	8.6819	2	927.393	927.392	0.8398	gm-AEJG|1	175777	gm-AEJG|1	175777		gm-AEJKA|1	2083508	0.000822429	7.3505	1069.5	2.265
	2985	8.7207	2	1028.44	1028.44	0.4892	gm-AEJSA|1	748379	gm-AEJSA|1, gm-AEJTG|1	748379		gm-AEJVP|1	1917330	0.000756833	31.9382	1066.49	1.8471
	2985	8.7207	2	1028.44	1028.44	0.5864	gm-AEJTG|1	748379				gm-AEJKG|1	1749915	0.000690749	16.5402	1055.49	3.3008
	2265	7.6968	2	1055.45	1055.45	0.9055	gm-AEJNA|1	1158817	gm-AEJNA|1, gm-AEJGQ|1	1158817		gm-AEJST|1	1658608	0.000654707	23.0652	1058.45	2.7801
	3012	8.825	1;2	998.431	998.429	1.1562	gm-AEJAG|1	42452084				gm-AEJKQ|1	1502635	0.000593139	7.8028	1126.52	1.1417
	3129	8.9273	2	1114.44	1114.44	-0.1463	gm-AEJED|1	215188	gm-AEJED|1	215188		gm-AEJEI|1, gm-AEJKN|1	1470458	0.000580438	24.0478	1112.5	1.9642
	3139	9.0283	2	1056.44	1056.43	1.7218	gm-AEJDA|1	343609	gm-AEJDA|1, gm-AEJEG|1	343609		gm-AEJMD|1	1464582	0.000578119	14.2981	1116.44	0.3135
	3139	9.0283	2	1056.44	1056.43	1.8164	gm-AEJEG|1	343609				gm-AEJR|1, gm-AEJGV|1	1385308	0.000546827	30.0442	1026.47	0.9755
	3342	9.6248	1;2	1056.44	1056.43	1.3751	gm-AEJDA|1	20110474	gm-AEJDA|1, gm-AEJEG|1	20110474		gm-AEJHT|1	1373667	0.000542232	17.9756	1108.48	1.7334
	3170	9.115	2	1113.49	1113.5	-8.6986	gm-AEJSR|1	1206434				gm-AEJCH|1	1289190	0.000508886	28.9097	1110.44	5.1521
	3173	8.9632	2	957.404	957.403	1.1302	gm-AEJS|1	169473	gm-AEJS|1	169473		gm-AEJTC|1	1269916	0.000501278	24.2031	1074.43	3.1679
	3174	9.0077	2	1069.5	1069.5	1.4661	gm-AEJKA|1	544502	gm-AEJKA|1	544502		gm-AEJIN|1, gm-AEJVQ|1, gm-AEJRA|1	1263574	0.000498774	15.8251	1097.5	0.848
	3221	9.1015	2	1097.51	1097.51	2.2104	gm-AEJRA|1	2463791	gm-AEJRA|1	2463791		gm-AEJE|1	1195005	0.000471708	8.6007	999.413	0.0035
	6006	13.8009	2	1058.44	1058.45	-7.2536	gm-AEJST|1	264232	gm-AEJST|1, gm-AEJGM|1	264232		gm-AEJNA|1, gm-AEJGQ|1	1158817	0.000457423	7.6968	1055.45	0.9055
	3284	9.1612	2	1148.47	1148.46	9.9137	gm-AEJYD|1	135516				gm-AEJKD|1	1087099	0.000429114	20.9272	1113.49	5.9854
	7221	16.5656	1;2	1072.45	1072.45	1.9702	gm-AEJVC|1	30802248	gm-AEJVC|1, gm-AEJMA|1	30802248		gm-AEJCK|1	1084800	0.000428206	28.4561	1101.47	5.6765
	3342	9.6248	1;2	1056.44	1056.43	1.4698	gm-AEJEG|1	20110474				gm-AEJYC|1	1001467	0.000395312	10.6857	1136.44	1.2795
	13828	28.704	2	1083.48	1083.48	2.6181	gm-AEJVN|1	656472	gm-AEJVN|1, gm-AEJGR|1	656472		gm-AEJFP|1	988274	0.000390104	30.8784	1114.49	8.3092
	3371	9.6472	2	1113.49	1113.5	-9.0275	gm-AEJSR|1	655815				gm-AEJMC|1	914537	0.000360998	32.014	1104.42	5.18
	3392	9.6723	2	971.419	971.418	1.0367	gm-AEJT|1	562216	gm-AEJT|1	562216		gm-AEJFR|1	910477	0.000359395	10.8842	1173.54	1.408
	3428	9.9543	3;2	1242.54	1242.53	6.4602	gm-AEJWW|1	11918693	gm-AEJWW|1	11918693		gm-AEJDT|1, gm-AEJES|1	855953	0.000337873	22.547	1086.45	2.796
	3455	9.7169	2	1042.46	1042.46	2.4973	gm-AEJTA|1	472484	gm-AEJTA|1	472484		gm-AEJRH|1	782249	0.000308779	21.4569	1163.53	6.9545
	3641	10.0878	2	1110.43	1110.44	-9.6592	gm-AEJCH|1	424616	gm-AEJCH|1	424616		gm-AEJD|1	759781	0.000299911	7.2946	985.398	0.761
	3655	10.111	2	1088.45	1088.44	2.1407	gm-AEJMS|1	2879946	gm-AEJMS|1	2879946		gm-AEJSA|1, gm-AEJTG|1	748379	0.00029541	8.7207	1028.44	0.4892
	3738	10.1925	2	1070.45	1070.45	2.1787	gm-AEJEA|1	715529	gm-AEJEA|1	715529		gm-AEJYT|1	724730	0.000286075	8.5901	1134.48	1.4315
	3759	10.1674	2	1056.47	1056.47	1.7946	gm-AEJVS|1	221220	gm-AEJVS|1	221220		gm-AEJFD|1	664574	0.000262329	20.4584	1132.47	1.4347
	3830	10.2688	3;2	1180.5	1180.5	-2.7648	gm-AEJFY|1	445453	gm-AEJFY|1	445453		gm-AEJVN|1, gm-AEJGR|1	656472	0.000259131	28.704	1083.48	2.6181
	3872	10.3576	2	1012.45	1012.45	1.0058	gm-AEJAA|1	837553	gm-AEJAA|1	837553		gm-AEJDN|1	620990	0.000245125	16.2614	1099.44	3.1518
	3976	10.5694	1	698.288	698.286	2.8492	gm-AE|1	1779746	gm-AE|1	1779746		gm-AEJQT|1	597306	0.000235776	4.6242	1099.48	0.8902
	3990	10.6857	2;3	1136.44	1136.44	-1.2795	gm-AEJYC|1	1001467	gm-AEJYC|1	1001467		gm-AEJRV|1	593130	0.000234128	28.0457	1125.54	7.5415
	4016	10.6889	2;1	1070.45	1070.45	1.7226	gm-AEJEA|1	2997268	gm-AEJEA|1	2997268		gm-AEJYS|1	592143	0.000233738	10.6936	1120.47	9.0763
	4045	10.6936	2	1120.48	1120.47	9.0763	gm-AEJYS|1	592143	gm-AEJYS|1	592143		gm-AEJKE|1, gm-AEJRT|1	577302	0.00022788	16.2402	1127.51	3.6386
	4047	10.87	2;3	1242.54	1242.53	5.3795	gm-AEJWW|1	961213	gm-AEJWW|1	961213		gm-AEJMV|1	522832	0.000206379	31.4321	1100.48	8.3082
	4097	10.8551	2;1	1012.45	1012.45	1.1867	gm-AEJAA|1	64330880	gm-AEJAA|1	64330880		gm-AEJIP|1	520811	0.000205581	15.9665	1080.51	2.8189
	4126	10.8437	2;3	1030.4	1030.4	-1.1453	gm-AEJCG|1	2430634	gm-AEJCG|1	2430634		gm-AEJRD|1	468366	0.000184879	29.2929	1141.5	6.6764
	4153	10.8842	2	1173.54	1173.54	-1.408	gm-AEJFR|1	910477	gm-AEJFR|1	910477		gm-AEJHP|1	462227	0.000182456	28.4571	1104.48	9.3902
	4188	11.0272	2	1069.47	1069.47	1.716	gm-AEJQA|1	3568605	gm-AEJQA|1	3568605		gm-AEJFY|1	445453	0.000175835	10.2688	1180.5	2.7648
	4299	11.1114	2	1120.51	1120.51	-0.4846	gm-AEJIH|1	321344	gm-AEJIH|1	321344		gm-AEJGR|1	419068	0.00016542	19.5835	1083.49	8.6378
	4378	11.4048	2	941.409	941.408	1.0483	gm-AEJA|1	418044	gm-AEJA|1	418044		gm-AEJP|1	396622	0.00015656	27.0056	967.423	9.1444
	4542	11.4556	2	1184.54	1184.55	-6.4776	gm-AEJKW|1	180990	gm-AEJKW|1	180990		gm-AEJRW|1	380248	0.000150096	27.1961	1212.55	9.9838
	4557	11.5224	2	1127.47	1127.47	1.4051	gm-AEJQE|1	2028718	gm-AEJQE|1	2028718		gm-AEJKH|1	330115	0.000130307	24.8728	1135.52	2.3929
	4559	11.4632	2	1012.45	1012.45	1.4278	gm-AEJAA|1	179255	gm-AEJAA|1	179255		gm-AEJTE|1	323989	0.000127889	7.2838	1100.46	9.1769
	4709	11.7786	2;1	1012.45	1012.45	1.4278	gm-AEJAA|1	7902860	gm-AEJAA|1	7902860		gm-AEJIH|1	321344	0.000126845	11.1114	1120.51	0.4846
	4809	11.8235	2	941.41	941.408	2.2153	gm-AEJA|1	146639	gm-AEJA|1	146639		gm-AEJGP|1	317035	0.000125144	28.4484	1024.44	9.0833
	4827	11.8937	2	1127.47	1127.47	1.5133	gm-AEJQE|1	1305353	gm-AEJQE|1	1305353		gm-AEJGH|1	313438	0.000123724	28.2133	1064.45	6.5793
	4889	11.9224	2	941.408	941.408	0.2703	gm-AEJA|1	157295	gm-AEJA|1	157295		gm-AEJFS|1, gm-AEJYA|1	293836	0.000115987	29.3136	1104.47	3.036
	5131	12.3613	2	941.409	941.408	1.178	gm-AEJA|1	1537437	gm-AEJA|1	1537437		gm-AEJYI|1	292534	0.000115473	29.6455	1146.52	1.0122
	5196	12.5164	1;2	1127.47	1127.47	1.0803	gm-AEJQE|1	162169392	gm-AEJQE|1	162169392		gm-AEJKR|1	277865	0.000109682	23.4876	1154.57	9.4567
	10173	22.547	1;2	1086.45	1086.45	2.796	gm-AEJDT|1	855953	gm-AEJDT|1, gm-AEJES|1	855953		gm-AEJPW|1	270871	0.000106922	7.9816	1153.5	7.9354
	5233	12.4424	2	1113.5	1113.5	-7.8216	gm-AEJSR|1	291292				gm-AEJST|1, gm-AEJGM|1	264232	0.000104301	13.8009	1058.45	7.2536
	5454	12.8041	2	941.409	941.408	1.0483	gm-AEJA|1	200565	gm-AEJA|1	200565		gm-AEJRN|1	243847	9.62544e-05	26.7752	1140.51	4.1357
	5762	13.3382	2	941.409	941.408	0.789	gm-AEJA|1	251930	gm-AEJA|1	251930		gm-AEJSR|1	223542	8.82394e-05	23.1587	1113.5	9.6091
	6851	15.8251	2	1097.5	1097.5	0.848	gm-AEJIN|1	1263574	gm-AEJIN|1, gm-AEJVQ|1, gm-AEJRA|1	1263574		gm-AEJVS|1	221220	8.73228e-05	10.1674	1056.47	1.7946
	6006	13.8009	2	1058.44	1058.43	9.5636	gm-AEJGM|1	264232				gm-AEJED|1	215188	8.49418e-05	8.9273	1114.44	0.1463
	6063	14.0449	2	1088.47	1088.48	-1.3736	gm-AEJFA|1	6647954	gm-AEJFA|1	6647954		gm-AEJFE|1	214017	8.44795e-05	25.9749	1146.48	9.6567
	6249	14.353	1;2	1001.41	1001.41	0.394	gm-AEJM|1	5723641	gm-AEJM|1	5723641		gm-AEJKW|1	180990	7.14427e-05	11.4556	1184.55	6.4776
	6261	14.2981	2	1116.44	1116.44	0.3135	gm-AEJMD|1	1063416	gm-AEJMD|1	1063416		gm-AEJMF|1, gm-AEJYD|1	135516	5.34926e-05	9.1612	1148.48	6.2817
	6333	14.5629	2;1	969.44	969.439	0.8405	gm-AEJV|1	6456185	gm-AEJV|1	6456185		gm-AEJRT|1	131685	5.19804e-05	4.1805	1127.52	4.8643
	6459	14.7831	2	1116.44	1116.44	1.4069	gm-AEJMD|1	401166	gm-AEJMD|1	401166
	6485	14.8191	2	1088.47	1088.48	-1.71	gm-AEJFA|1	937296	gm-AEJFA|1	937296		Total	2533358716	1
	6655	15.3823	1;2	1088.48	1088.48	-0.7007	gm-AEJFA|1	29156562	gm-AEJFA|1	29156562
	6779	15.5875	2;1	1001.41	1001.41	0.2721	gm-AEJM|1	16988366	gm-AEJM|1	16988366
	8211	18.6645	2	1098.48	1098.48	0.1885	gm-AEJEV|1	1832152	gm-AEJEV|1, gm-AEJID|1	1832152
	6851	15.8251	2	1097.5	1097.5	0.848	gm-AEJVQ|1	1263574
	6851	15.8251	2	1097.5	1097.51	-9.357	gm-AEJRA|1	1263574
	6915	15.9665	1	1080.51	1080.51	2.8189	gm-AEJIP|1	520811	gm-AEJIP|1	520811
	6982	16.1379	1;2	1033.44	1033.43	1.1168	gm-AEJY|1	5750194	gm-AEJY|1	5750194
	7076	16.2614	2	1099.44	1099.44	3.1518	gm-AEJDN|1	620990	gm-AEJDN|1	620990
	8411	18.9919	2	1098.48	1098.48	2.5221	gm-AEJEV|1	776990	gm-AEJEV|1, gm-AEJID|1	776990
	7083	16.2402	2	1127.51	1127.52	-6.3835	gm-AEJRT|1	577302
	14173	29.3136	2	1104.47	1104.47	-3.036	gm-AEJFS|1	293836	gm-AEJFS|1, gm-AEJYA|1	293836
	7221	16.5656	1;2	1072.45	1072.45	1.9702	gm-AEJMA|1	30802248
	7241	16.5402	2	1055.48	1055.49	-3.3008	gm-AEJKG|1	1057597	gm-AEJKG|1	1057597
	7366	16.843	1;2	1033.44	1033.43	1.4711	gm-AEJY|1	30157350	gm-AEJY|1	30157350
	7537	17.1282	2	698.292	698.286	9.2109	gm-AE|1	852426	gm-AE|1	852426
	7663	17.4445	1;2	1104.47	1104.47	1.1839	gm-AEJYA|1	4249940	gm-AEJFS|1, gm-AEJHP|1, gm-AEJYA|1	4249940
	7663	17.4445	1;2	1104.47	1104.47	1.2745	gm-AEJFS|1	4249940
	7663	17.4445	1;2	1104.47	1104.48	-8.9566	gm-AEJHP|1	4249940
	7918	17.9756	2;3	1108.48	1108.48	1.7334	gm-AEJHT|1	1373667	gm-AEJHT|1	1373667
	8012	18.2701	2;1	983.456	983.455	0.854	gm-AEJI|1	8955518	gm-AEJI|1	8955518
	12083	25.792	3;2	1104.48	1104.48	-4.7687	gm-AEJHP|1	286049	gm-AEJFS|1, gm-AEJHP|1, gm-AEJYA|1	286049
	8211	18.6645	2	1098.48	1098.48	0.1885	gm-AEJID|1	1832152
	8370	18.9052	2	1033.44	1033.43	2.4161	gm-AEJY|1	369909	gm-AEJY|1	369909
	10997	24.0478	2	1112.5	1112.5	1.9642	gm-AEJEI|1	1470458	gm-AEJEI|1, gm-AEJKN|1	1470458
	8411	18.9919	2	1098.48	1098.48	2.5221	gm-AEJID|1	776990
	8625	19.3831	2	1017.44	1017.44	0.9808	gm-AEJF|1	398129	gm-AEJF|1	398129
	8705	19.5835	2	1083.5	1083.49	8.6378	gm-AEJGR|1	419068	gm-AEJGR|1	419068
	8729	19.627	1	941.4	941.408	-8.7275	gm-AEJA|1	874347	gm-AEJA|1	874347
	8988	20.1709	2	1111.51	1111.51	0.4205	gm-AEJIQ|1	1535785	gm-AEJIQ|1	1535785
	9028	20.2563	2;1	983.455	983.455	0.4816	gm-AEJI|1	9344644	gm-AEJI|1	9344644
	9060	20.3989	2;1	1017.44	1017.44	1.3408	gm-AEJF|1	36129588	gm-AEJF|1	36129588
	9134	20.4584	2	1132.47	1132.47	1.4347	gm-AEJFD|1	664574	gm-AEJFD|1	664574
	9237	20.7548	2	1017.44	1017.44	2.1206	gm-AEJF|1	1277807	gm-AEJF|1	1277807
	9379	20.9416	2	1054.49	1054.49	1.4051	gm-AEJIA|1	1597564	gm-AEJIA|1	1597564
	9382	20.9272	2	1113.49	1113.49	-5.9854	gm-AEJKD|1	588811	gm-AEJKD|1	588811
	9567	21.4026	1;2	1054.49	1054.49	0.942	gm-AEJIA|1	151010032	gm-AEJIA|1	151010032
	9643	21.4569	2	1163.54	1163.53	6.9545	gm-AEJRH|1	782249	gm-AEJRH|1	782249
	9659	21.6183	1;2	1017.44	1017.44	1.9407	gm-AEJF|1	112089552	gm-AEJF|1	112089552
	9877	22.1784	2;1	1129.49	1129.48	7.1796	gm-AEJRC|1	32638806	gm-AEJRC|1	32638806
	9914	21.9929	2	998.457	998.466	-8.6697	gm-AEJK|1	588229	gm-AEJK|1	588229
	9940	22.0794	2	1042.46	1042.46	2.2631	gm-AEJTA|1	1170624	gm-AEJTA|1	1170624
	2152	7.2606	2	1113.49	1113.49	2.0175	gm-AEJKD|1	382045	gm-AEJKD|1, gm-AEJSR|1	382045
	10173	22.547	1;2	1086.45	1086.45	2.796	gm-AEJES|1	855953
	3170	9.115	2	1113.49	1113.49	1.3597	gm-AEJKD|1	1206434	gm-AEJKD|1, gm-AEJSR|1	1206434
	10174	22.539	2	1113.49	1113.5	-8.3697	gm-AEJSR|1	759717
	10181	22.5463	2	1127.46	1127.47	-7.2565	gm-AEJQE|1	445889	gm-AEJQE|1	445889
	10434	23.0652	2;1	1058.45	1058.45	2.7801	gm-AEJST|1	1658608	gm-AEJST|1	1658608
	10518	23.1587	2	1113.51	1113.5	9.6091	gm-AEJSR|1	223542	gm-AEJSR|1	223542
	10522	23.2664	1;2	1056.45	1056.45	1.0841	gm-AEJW|1	2340829	gm-AEJW|1	2340829
	10639	23.4723	2;1	1088.48	1088.48	0.7572	gm-AEJFA|1	14902151	gm-AEJFA|1	14902151
	10675	23.4876	2	1154.56	1154.57	-9.4567	gm-AEJKR|1	277865	gm-AEJKR|1	277865
	10886	23.8904	2;1	1056.45	1056.45	1.6618	gm-AEJW|1	4650110	gm-AEJW|1	4650110
	3371	9.6472	2	1113.49	1113.49	1.0309	gm-AEJKD|1	655815	gm-AEJKD|1, gm-AEJSR|1	655815
	10997	24.0478	2	1112.5	1112.51	-8.1931	gm-AEJKN|1	1470458
	11088	24.2031	3;2	1074.43	1074.43	3.1679	gm-AEJTC|1	1269916	gm-AEJTC|1	1269916
	11324	24.5474	2	1038.45	1038.46	-7.929	gm-AEJPA|1	323182	gm-AEJPA|1	323182
	11500	24.8728	2	1135.53	1135.52	2.3929	gm-AEJKH|1	330115	gm-AEJKH|1	330115
	11517	24.8939	3	1113.49	1113.49	-0.4062	gm-AEJKD|1	333851	gm-AEJKD|1	333851
	11656	25.189	2;1	1127.49	1127.49	1.1324	gm-AEJWA|1	16230884	gm-AEJWA|1	16230884
	11669	25.114	2	1054.49	1054.49	1.9839	gm-AEJIA|1	359098	gm-AEJIA|1	359098
	12049	25.832	1;2	1164.48	1164.47	4.9981	gm-AEJMY|1	2297303	gm-AEJMY|1	2297303
	12065	25.7427	2	1069.46	1069.47	-7.8719	gm-AEJQA|1	270637	gm-AEJQA|1	270637
	5233	12.4424	2	1113.5	1113.49	2.2368	gm-AEJKD|1	291292	gm-AEJKD|1, gm-AEJSR|1	291292
	12083	25.792	3;2	1104.48	1104.47	5.4623	gm-AEJFS|1	286049
	12083	25.792	3;2	1104.48	1104.47	5.3718	gm-AEJYA|1	286049
	12167	25.9749	3;2	1146.49	1146.48	9.6567	gm-AEJFE|1	214017	gm-AEJFE|1	214017
	12185	26.0694	2;1	1164.48	1164.47	4.1594	gm-AEJMY|1	1030327	gm-AEJMY|1	1030327
	12355	26.2934	2;3	1069.47	1069.47	7.8796	gm-AEJQA|1	1175002	gm-AEJQA|1	1175002
	12684	26.7752	2	1140.51	1140.51	-4.1357	gm-AEJRN|1	243847	gm-AEJRN|1	243847
	12697	26.823	2	1097.51	1097.51	-0.0141	gm-AEJRA|1	404962	gm-AEJRA|1	404962
	12818	27.0056	2	967.432	967.423	9.1444	gm-AEJP|1	396622	gm-AEJP|1	396622
	12880	27.1105	2	1095.52	1095.52	1.8998	gm-AEJKP|1	1549620	gm-AEJKP|1	1549620
	12951	27.1961	2	1212.56	1212.55	9.9838	gm-AEJRW|1	380248	gm-AEJRW|1	380248
	13403	28.0457	2	1125.53	1125.54	-7.5415	gm-AEJRV|1	593130	gm-AEJRV|1	593130
	13511	28.1835	2	870.373	870.371	2.2451	gm-AEJ|1	272021	gm-AEJ|1	272021
	13527	28.2133	2	1064.46	1064.45	6.5793	gm-AEJGH|1	313438	gm-AEJGH|1	313438
	13647	28.4561	2	1101.48	1101.47	5.6765	gm-AEJCK|1	1084800	gm-AEJCK|1	1084800
	13681	28.4484	1	1024.44	1024.44	-9.0833	gm-AEJGP|1	317035	gm-AEJGP|1	317035
	13692	28.4571	2	1104.49	1104.48	9.3902	gm-AEJHP|1	462227	gm-AEJHP|1	462227
	10174	22.539	2	1113.49	1113.49	1.6886	gm-AEJKD|1	759717	gm-AEJKD|1, gm-AEJSR|1	759717
	13828	28.704	2	1083.48	1083.49	-7.8111	gm-AEJGR|1	656472
	13902	28.9097	2;1	1110.43	1110.44	-5.1521	gm-AEJCH|1	864574	gm-AEJCH|1	864574
	13991	29.3479	1;2	1038.45	1038.46	-8.9154	gm-AEJPA|1	26504224	gm-AEJPA|1	26504224
	14122	29.2929	2	1141.51	1141.5	6.6764	gm-AEJRD|1	235974	gm-AEJRD|1	235974
	14128	29.35	1;2;3	1076.4	1076.39	9.1038	gm-AEJCC|1	5947267	gm-AEJCC|1	5947267
	7083	16.2402	2	1127.51	1127.51	3.6386	gm-AEJKE|1	577302	gm-AEJKE|1, gm-AEJRT|1	577302
	14173	29.3136	2	1104.47	1104.47	-3.1265	gm-AEJYA|1	293836
	14325	29.7016	2	1095.52	1095.52	2.6798	gm-AEJKP|1	1552454	gm-AEJKP|1	1552454
	14371	29.6455	2	1146.52	1146.52	1.0122	gm-AEJYI|1	292534	gm-AEJYI|1	292534
	14577	29.9289	2	1042.46	1042.46	5.7761	gm-AEJTA|1	591553	gm-AEJTA|1	591553
	3284	9.1612	2	1148.47	1148.48	-6.2817	gm-AEJMF|1	135516	gm-AEJMF|1, gm-AEJYD|1	135516
	14620	30.0442	2	1026.47	1026.46	9.9357	gm-AEJGV|1	1385308
	15109	30.8032	2;1	1111.52	1111.51	5.8018	gm-AEJIQ|1	2656695	gm-AEJIQ|1	2656695
	15175	30.8784	2	1114.48	1114.49	-8.3092	gm-AEJFP|1	988274	gm-AEJFP|1	988274
	15566	31.4321	2	1100.49	1100.48	8.3082	gm-AEJMV|1	522832	gm-AEJMV|1	522832
	15571	31.4612	2	1095.52	1095.52	3.2369	gm-AEJKP|1	1146183	gm-AEJKP|1	1146183
	15864	31.9382	1;2	1066.49	1066.49	1.8471	gm-AEJVP|1	1917330	gm-AEJVP|1	1917330
	15952	32.014	2;1	1104.43	1104.42	5.18	gm-AEJMC|1	914537	gm-AEJMC|1	914537
	1	1.054	2;3	1438.74				5118921
	2	1.0527	2;1	1025.37				1318070
	3	1.0486	3	2267.1				333057
	4	1.0548	2	1162.59				738526
	5	1.0639	2	1263.67				1111537
	6	1.0627	1;2	980.557				1151677
	7	1.0522	1	379.188				611114
	8	1.0553	2	1213.55				534662
	9	1.0456	3;4	3014.36				886506
	10	1.0501	3	2390.09				692818
	11	1.0206	4;3	2282.16				103290
	12	1.0498	2	1327.74				664159
	13	1.0538	2;1	1028.56				7420871
	14	1.0521	2	1623.78				785978
	15	1.0639	2;1	939.471				7236055
	16	1.043	3;4	2181.05				584762
	17	1.0504	3	2237.02				1276257
	18	1.0598	2	1328.56				2754842
	19	1.0571	2	1758.83				384290
	20	1.0179	2;3	1904.96				95837
	21	1.0507	2;3	1775.78				1354760
	22	1.029	2;3	1355.66				76575
	23	1.0572	2	968.531				3070360
	24	1.0567	1	492.271				3374854
	25	1.061	2	1041.61				2622013
	26	1.0693	1;2	1035.42				2088013
	27	1.0499	2	1399.65				819209
	28	1.0225	2;3	1717.76				52476
	29	1.0542	2;1	1114.56				585438
	30	1.0532	2	1530.63				1324951
	31	1.0529	1	918.42				1301118
	32	1.041	1;2	1224.63				478580
	33	1.0647	2	1474.73				679173
	34	1.0561	2	1192.62				5597064
	35	1.0581	2;1	1281.69				1150246
	36	1.0426	2;3	1652.89				351743
	37	1.0539	2	1012.6				4881699
	38	1.0528	3	1746.75				669416
	39	1.0509	2	1451.61				455114
	40	1.0494	4	3937.76				641007
	41	1.0608	2;1	961.46				892982
	42	1.0547	2	1199.66				586712
	43	1.0601	2	845.507				519013
	44	1.054	2	1465.59				573026
	45	1.0562	2;1	623.368				10274045
	46	1.0512	1	377.234				2798905
	47	1.0727	2	1339.59				1389199
	48	1.0662	2;3	977.419				760286
	49	1.0612	2	1245.57				740178
	50	1.0573	1	720.288				793533
	51	1.0469	1	458.278				758283
	52	1.0557	1	645.314				1193033
	53	1.0615	2	1461.67				1034226
	54	1.0536	1	472.293				5176630
	55	1.056	1	414.285				2321920
	56	1.0862	3;2	2134.05				1250844
	57	1.0564	2	941.562				1016377
	58	1.0558	2	1098.63				854442
	59	1.0568	2	1699.81				840807
	60	1.0546	1	357.265				7662698
	61	1.2733	1	210.138				1187524
	62	1.054	2;1	755.366				1069586
	63	1.0519	2	827.427				733461
	64	1.0463	2	928.476				695282
	65	1.0619	1	766.423				434417
	66	1.2854	1	259.106				939693
	67	1.0577	1	446.22				1023790
	68	1.0572	1	491.759				270819
	69	1.0548	2	832.446				300989
	70	1.0609	1;2	990.453				854611
	71	1.0677	2	1502.63				397450
	72	1.3484	1	158.106				452856
	73	1.3667	1	170.142				305114
	74	1.3578	1	198.173				150955
	75	1.3317	1	172.085				85328
	76	1.3972	1	181.955				252605
	77	1.2965	1	203.08				1178496
	78	1.3951	1	234.162				501039
	79	1.3177	1	167.058				408477
	80	1.3164	1	185.069				419480
	81	1.0519	2	1046.53				716245
	82	1.0504	2	1303.68				238154
	83	1.3418	1	277.116				522277
	84	1.2265	1	166.006				300160
	85	1.1421	1	198.981				247774
	86	1.3847	1	227.225				202766
	87	1.3313	1	239.144				1240216
	88	1.3378	1	168.09				260261
	89	1.3728	1	326.001				372860
	90	1.3797	1	390.277				265405
	91	1.3345	1	196.121				194154
	92	1.129	1	218.167				158840
	93	1.346	1	154.074				104258
	94	1.3851	1	276.173				115888
	95	1.3422	1	214.157				77336
	96	1.398	1	282.142				107090
	97	1.4257	1	178.984				165073
	98	1.1615	1	186.101				65482
	99	1.1336	1	216.952				65321
	100	1.2952	5	939.587				58815
	101	1.4702	1	222.982				411168
	102	1.206	1	180.09				43772
	103	1.3547	1	238.155				75912
	104	1.3765	1	235.165				64645
	105	1.1209	1	231.96				33965
	106	1.426	1	175.085				79518
	107	1.1987	1	155.058				31429
	108	1.3403	1	219.082				36061
	109	1.3789	1	327.998				343314
	110	1.4023	1	237.092				327207
	111	1.5988	1	183.962				4771204
	112	1.3814	1	228.136				178805
	113	1.3576	1	278.152				114986
	114	1.4118	1	191.153				55756
	115	1.3625	1	444.113				64821
	116	1.3869	1	370.094				103789
	117	1.3853	1	371.059				68822
	118	1.4039	1	213.083				66886
	119	1.3982	1	220.147				217582
	120	1.1696	1	192.923				116921
	121	1.3603	1	212.153				97482
	122	1.1441	1	226.976				42254
	123	1.1199	1	190.934				31722
	124	1.3755	1	165.079				243792
	125	1.4019	1	298.119				215231
	126	1.1723	1	235.931				141145
	127	1.1541	1	170.986				126445
	128	1.3721	1	329.995				110166
	129	1.3694	1	201.064				92059
	130	1.1829	1	206.978				42867
	131	1.4976	1	160.022				184814
	132	1.1492	1	176.048				22580
	133	1.1817	1	168.97				132533
	134	1.3848	1	244.121				126345
	135	1.4093	1	216.1				73126
	136	1.4654	1	187.016				193034
	137	1.1371	1	237.921				74419
	138	1.3695	1	354.063				68379
	139	1.2036	1	200.116				34184
	140	1.3513	6;4	935.778				72479
	141	1.4355	1	230.964				159232
	142	1.2022	1	444.296				31113
	143	1.5411	1	161.987				209689
	144	1.1813	1	164.084				34779
	145	1.3823	1	226.157				37425
	146	1.1692	1	185.178				53436
	147	1.2206	9	1997.4				29739
	148	1.3965	1	281.214				29378
	149	1.36	1	156.09				46132
	150	1.359	1	230.163				41606
	151	1.1551	1	231.074				26572
	152	1.1697	4	3866.73				21980
	153	1.3978	1	162.933				51809
	154	1.3701	1	178.1				48221
	155	1.3942	1	208.147				48055
	156	1.392	1	251.071				38838
	157	1.2456	1	260.152				24065
	158	1.3887	1	222.057				34960
	159	1.3137	1	199.965				37650
	160	1.4114	1	202.931				43698
	161	1.1965	1	305.111				53452
	162	1.2032	1	177.028				31003
	163	1.2298	1	236.139				25581
	164	1.4213	1	180.944				32812
	165	1.6275	1	191.977				867940
	166	1.2489	1	194.131				21409
	167	1.3183	1	152.048				27238
	168	1.4671	1	218.167				174412
	169	1.3995	3	809.765				34631
	170	1.3032	1	518.133				30787
	171	1.3194	1	249.932				31358
	172	1.2909	1	224.142				20995
	173	1.2808	1	196.994				55663
	174	1.5516	1	224.989				103718
	175	1.2451	1	330.143				25120
	176	1.321	1	193.936				74218
	177	1.2843	1	262.898				38268
	178	1.3366	1	186.101				56807
	179	1.3151	1	169.074				39022
	180	1.3266	1	240.966				25253
	181	1.6591	1	233.954				2981571
	182	1.4316	1	435.336				74621
	183	1.2864	1	173.069				28456
	184	1.4436	1	280.909				28274
	185	1.2661	1	256.24				30521
	186	1.3883	9	1916.75				61296
	187	1.361	1	164.084				33875
	188	1.4543	1	176.951				57843
	189	1.3067	1	236.139				20094
	190	1.4578	1	212.916				137393
	191	1.3065	1	185.949				86160
	192	1.4053	1	200.105				30600
	193	1.3542	1	156.996				23743
	194	1.3291	1	253.942				82188
	195	1.3372	1	373.056				59397
	196	1.406	1	231.921				28193
	197	1.3482	1	254.225				25145
	198	1.4467	1	202.136				25240
	199	1.4033	1	157.147				17886
	200	1.3876	1	155.058				25489
	201	1.4941	1	193.074				23215
	202	1.3859	1	305.111				38690
	203	1.4298	5	1490.27				30591
	204	1.3776	1	210.934				24935
	205	1.4016	1	236.139				21950
	206	1.6291	1	229.062				182126
	207	1.5838	1	206.978				128277
	208	1.4221	1	188.116				21298
	209	1.5001	1	224.142				19311
	210	1.5074	1	254.261				23034
	211	1.47	1	260.153				18414
	212	1.4048	1	173.978				144645
	213	1.4512	1	194.131				20092
	214	1.4344	1	398.34				50137
	215	1.4219	1	256.24				36381
	216	1.4299	1	175.974				129196
	217	1.4219	1	240.209				18449
	218	1.6465	1	173.018				381262
	219	1.4522	1	198.989				109647
	220	1.4653	1	193.936				73740
	221	1.453	1	240.966				26440
	222	1.5012	1	518.132				25512
	223	1.4148	1	295.137				77682
	224	1.4573	4	991.734				22936
	225	1.4834	1	444.295				22034
	226	1.5064	3	761.709				28883
	227	1.4751	1	180.115				24410
	228	1.529	1	186.101				52858
	229	1.4748	1	249.932				29232
	230	1.4803	1	152.048				24359
	231	1.5259	1	253.942				85893
	232	1.5323	1	185.949				66532
	233	1.5228	1	206.167				26778
	234	1.5768	2	583.282				378590
	235	1.5629	1	262.139				219736
	236	1.5402	1	262.898				44538
	237	1.6694	1	199.966				1119467
	238	1.5166	1	305.111				28858
	239	1.5363	1	251.967				23809
	240	1.6228	1	176.017				327334
	241	1.53	1	256.24				35655
	242	1.5363	1	185.178				45995
	243	1.5368	1	156.996				25488
	244	1.5831	1	152.026				120250
	245	1.6606	1	155.007				669270
	246	1.5691	1	408.197				132753
	247	1.5498	1	210.933				33699
	248	1.5548	1	231.921				29387
	249	1.5477	1	250.118				24052
	250	1.7173	1	155.968				4814216
	251	1.6476	1	159.174				245679
	252	1.6111	1	196.994				72775
	253	1.5683	3	584.286				28923
	254	1.6252	1	173.978				228302
	255	1.5671	5	1490.27				27770
	256	1.6227	1	201.973				321539
	257	1.6653	1	150.028				2049774
	258	1.6508	1	164				758784
	259	1.582	1	198.989				77038
	260	1.5952	1	235.952				81480
	261	1.6782	1	217.977				17595984
	262	1.6785	1	240.992				7812855
	263	1.6828	1	269.948				1520829
	264	1.6767	1	256.97				957835
	265	1.6739	1	215.944				1517927
	266	1.6313	1	241.953				176975
	267	1.6504	1	259.998				287014
	268	1.6176	1	203.971				44703
	269	1.6441	1	211.052				83121
	270	1.6633	1	214.993				360114
	271	1.5856	4	935.792				30438
	272	1.5868	4	1031.72				21082
	273	1.6558	1	207.948				478151
	274	1.6521	1	262.003				285481
	275	1.6191	1	209.945				178304
	276	1.65	1	169.034				74253
	277	1.616	5;4	1039.73				37490
	278	1.6836	1	285.951				750078
	279	1.6803	1	399.932				933786
	280	1.725	1	271.937				4982062
	281	1.635	1	213.958				102793
	282	1.6616	1	189.982				350082
	283	1.6736	1	238.959				392028
	284	1.6617	1	363.929				123656
	285	1.656	1	258.951				71760
	286	1.7314	1	403.842				2780312
	287	1.6613	1	282.934				129027
	288	1.6724	1	264.009				743423
	289	1.6696	1	305.958				624699
	290	1.6435	1	193.975				216904
	291	1.6814	1	371.937				517006
	292	1.6494	1	179.977				51614
	293	1.6526	1	178.015				70705
	294	1.6547	1	150.942				100277
	295	1.683	1	303.962				563871
	296	1.6411	1	171.038				62985
	297	1.6515	1	217.08				66586
	298	1.6358	1	285.019				74016
	299	1.6444	1	223.925				119850
	300	1.6265	1	295.952				57305
	301	1.6804	4	791.73				167565
	302	1.6685	1	287.948				435357
	303	1.6822	1	257.956				410482
	304	1.669	1	280.937				157127
	305	1.6619	1	266.006				182144
	306	1.697	1	401.895				729207
	307	1.6877	1	331.957				352193
	308	1.6543	1	245.971				141230
	309	1.7168	1	373.891				995612
	310	1.6698	1	277.98				128977
	311	1.6627	1	279.986				67370
	312	1.6695	1	199.033				95519
	313	1.644	1	295.137				82861
	314	1.6803	4	855.642				108793
	315	1.6877	1	328.974				127082
	316	1.7449	1	329.887				3314439
	317	1.6961	1	347.935				469430
	318	1.6663	1	311.965				66515
	319	1.6811	1	293.956				123547
	320	1.6981	1	425.894				125251
	321	1.7022	1	183.069				294944
	322	1.7214	1	267.953				1997619
	323	1.7271	1	203.95				3472716
	324	1.724	1	317.93				1994952
	325	1.7272	1	339.925				3015063
	326	1.7124	1	238.155				569966
	327	1.7034	1	370.951				146864
	328	1.7244	1	385.918				1303671
	329	1.7283	1	611.875				2504955
	330	1.7288	1	679.862				2172934
	331	1.7275	1	475.9				1847389
	332	1.7203	1	405.912				464491
	333	1.7209	1	583.282				369002
	334	1.731	1	241.953				708937
	335	1.728	1	407.912				3134289
	336	1.7254	1	521.893				1641810
	337	1.7256	1	589.88				1854441
	338	1.7251	1	453.905				1337018
	339	1.7215	1	539.893				766692
	340	1.7287	1	543.888				2172815
	341	1.7275	1	657.868				1714877
	342	1.7273	1	725.855				1640516
	343	1.7286	1	747.849				1747771
	344	1.7321	1	701.856				1284895
	345	1.7451	1	321.919				1513419
	346	1.7424	1	503.848				1357819
	347	1.7391	1	224.989				1003824
	348	1.7425	1	471.829				4074592
	349	1.7424	1	397.824				957653
	350	1.7287	1	607.88				862428
	351	1.7325	1	659.775				498428
	352	1.7467	1	201.973				4625946
	353	1.7434	1	277.903				2371991
	354	1.7494	1	351.869				7728374
	355	1.756	1	359.877				5397913
	356	1.7598	1	457.841				2683078
	357	1.7631	1	479.836				14154953
	358	1.7716	1	970.662				7002279
	359	1.7719	1	981.653				26391978
	360	1.8605	1	801.714				552875
	361	1.8451	1	910.682				210936
	362	1.8558	1	921.673				349072
	363	1.8554	1	970.661				264801
	364	1.935	1	599.794				1754816
	365	1.9326	1	861.696				1522536
	366	1.9486	1	741.736				2257220
	367	1.9589	1	621.777				5012326
	368	1.9791	1	373.851				1289229
	369	2.0075	1	441.839				1247563
	370	1.9922	1	421.873				821102
	371	2.0187	1	174.112				741596
	372	1.9769	1	489.861				498487
	373	1.9817	1	509.827				384232
	374	1.995	1	457.856				273306
	375	2.1137	1	565.882				19318684
	376	2.024	1	499.925				224797
	377	2.0263	1	218.091				391432
	378	2.0382	1	483.196				5784285
	379	2.1107	1	429.907				20821340
	380	2.0362	1;2	461.214				5130466
	381	2.0433	1	505.178				3294826
	382	2.0473	1	527.16				2184372
	383	2.0424	1	549.142				1255146
	384	2.1065	1	361.919				19445218
	385	2.1111	1	497.894				16639659
	386	2.0228	1	567.913				295969
	387	2.1231	1	593.83				14236659
	388	2.0441	1	389.868				677137
	389	2.025	1	277.916				851882
	390	2.0336	1	625.137				633929
	391	2.115	1	633.869				16192766
	392	2.1159	1	701.857				15386122
	393	2.1137	1	542.171				30317370
	394	2.113	1	610.158				16873554
	395	2.1169	1	837.831				9354458
	396	2.1089	1	746.133				7121873
	397	2.12	1	729.804				12024965
	398	2.0504	1	685.116				650594
	399	2.122	1	520.189				65837976
	400	2.1199	1	661.817				11694563
	401	2.1162	1	769.844				12000378
	402	2.1116	1	678.146				10347028
	403	2.1043	1	814.121				4383458
	404	2.1237	1	797.793				8516307
	405	2.0722	1	546.187				552136
	406	2.1278	1	707.822				5683990
	407	2.126	1	571.847				6710088
	408	2.1013	1	662.13				2429817
	409	2.1272	1	511.868				4034302
	410	2.1157	1	525.842				10952070
	411	2.0848	1	509.827				2501457
	412	2.1248	1	639.835				4506184
	413	2.0988	1	882.109				2419762
	414	2.1143	1	865.78				4711936
	415	2.0941	1	684.112				1405021
	416	2.0953	2	1136				1533263
	417	2.1283	1	647.843				2913792
	418	2.119	1	775.81				3828581
	419	2.0947	1	752.099				1729648
	420	2.1316	1	435.873				11562486
	421	2.1183	1	568				1398064
	422	2.15	1	555.831				922562
	423	2.1442	1	503.86				9841073
	424	2.1366	1	579.856				3228373
	425	2.1422	2	1165.68				1820985
	426	2.1773	2	958.301				2015872
	427	2.1767	2	980.281				1225325
	428	2.1697	1	487.845				887691
	429	2.1916	2	914.337				2300353
	430	2.1606	1	577.814				5534695
	431	2.1533	1	781.775				3588072
	432	2.1843	2	936.319				2618093
	433	2.2244	1	448.168				1468468
	434	2.1746	1	645.802				4091653
	435	2.1716	1	509.826				5903274
	436	2.1911	1	419.857				2709064
	437	2.2239	2	892.355				1887153
	438	2.2313	1	156.054				3153922
	439	2.2606	1	273.18				22052050
	440	2.2346	1	275.16				1674435
	441	2.2297	2;3	583.282				2262035
	442	2.2601	1	252.122				8047458
	443	2.257	1	359.876				4366592
	444	2.249	1	174.112				14578055
	445	2.268	1	243.159				12755234
	446	2.2032	1;2	412.254				475624
	447	2.1908	1	441.839				3782699
	448	2.2007	1	373.852				2331117
	449	2.2312	1	173.978				1176742
	450	2.208	1	493.813				649868
	451	2.2195	1	333.154				775455
	452	2.2382	1	368.182				2985905
	453	2.2178	1	329.888				1115390
	454	2.2289	1	228.141				945727
	455	2.2164	1	255.933				842384
	456	2.2415	1	175.967				2856381
	457	2.2128	1	271.165				1614312
	458	2.2362	1	317.159				646703
	459	2.2266	1	288.155				781338
	460	2.2402	1	265.141				987422
	461	2.2263	1	346.197				868323
	462	2.2341	2	727.326				1424023
	463	2.2248	1	172.085				1526429
	464	2.2304	1	183.963				1603380
	465	2.2387	2	436.254				1421774
	466	2.2256	1	262.14				1464832
	467	2.201	1	519.808				233073
	468	2.2425	1	302.171				1680109
	469	2.2827	1	204.112				2189716
	470	2.2272	1	201.964				1863150
	471	2.2495	1	332.181				1214073
	472	2.2269	1	187.169				5068077
	473	2.2427	1	246.122				2948790
	474	2.2428	1	479.836				2074338
	475	2.3811	1	234.112				1276302
	476	2.2567	1	257.929				675871
	477	2.2483	1	316.211				660915
	478	2.2403	1	184.097				373732
	479	2.2266	1	221.145				373433
	480	2.2368	1	198.983				530533
	481	2.2389	1;2	403.219				388594
	482	2.2556	1	253.944				1877550
	483	2.2349	1	190.109				682870
	484	2.2223	1	300.18				588923
	485	2.1968	1	490.933				331343
	486	2.2881	1	303.143				1053619
	487	2.2322	1	389.204				320538
	488	2.263	1	202.095				1152721
	489	2.2721	1	361.896				893416
	490	2.2625	1	273.893				588845
	491	2.2599	1	163.023				365080
	492	2.2492	2	358.197				342634
	493	2.2475	1	333.911				1466212
	494	2.2433	1	189.02				319776
	495	2.2534	1	435.859				1258445
	496	2.2889	1	229.107				666767
	497	2.384	1	271.164				15516245
	498	2.3159	1	254.138				1597588
	499	2.2967	1	245.174				1211753
	500	2.3285	1	346.222				924120
	501	2.3636	1	357.201				1272828
	502	2.3464	1	218.09				800915
	503	2.3379	2;1	661.339				3676742
	504	2.3691	1	175.096				12759254
	505	2.3396	2	387.285				1798727
	506	2.3358	6	1379.75				360785
	507	2.3669	1	260.137				520887
	508	2.4487	2;1	461.212				21929850
	509	2.3453	1	186.1				382660
	510	2.5073	1	202.095				1920616
	511	2.3446	1	185.129				376879
	512	2.3418	4	987.627				393406
	513	2.3915	1	188.116				1404427
	514	2.4202	1	430.156				1285889
	515	2.3833	1	238.154				526085
	516	2.4695	1	302.195				3101398
	517	2.4411	1	483.195				7000813
	518	2.445	1	390.175				5650876
	519	2.3783	1	259.201				625627
	520	2.3865	1	265.104				459408
	521	2.3919	2	470.213				279955
	522	2.7558	1	175.967				1030396
	523	2.4135	2	546.24				563750
	524	2.406	1	201.963				471528
	525	2.4398	1	505.177				1127849
	526	2.5078	3;2	717.402				9751064
	527	2.5607	1	498.206				1576644
	528	2.5463	1	259.19				3527951
	529	2.5209	1	260.137				1000093
	530	2.4736	1	852.273				467040
	531	2.5814	1	238.155				437587
	532	2.4967	1	429.222				364431
	533	2.5656	1	188.116				3878115
	534	2.5301	2;1	469.228				7193166
	535	2.5021	2	700.376				560769
	536	2.5119	2	739.384				774984
	537	2.528	1	364.186				494661
	538	2.494	1	273.18				625509
	539	2.5279	1	491.211				1076550
	540	2.5278	1	363.848				314953
	541	2.5599	2	458.213				569125
	542	2.5293	1	365.17				296718
	543	2.5881	1	149.051				7079717
	544	2.5611	2	486.244				819140
	545	2.5609	1	151.047				691903
	546	2.5497	1	268.153				314246
	547	2.5534	1	356.144				494203
	548	2.5571	1	281.93				414786
	549	2.5424	1	229.125				493019
	550	2.5807	2	612.287				662247
	551	2.5958	1	172.085				469759
	552	2.5878	1	360.212				658861
	553	2.6237	1	204.148				1017878
	554	2.5965	1	375.164				342418
	555	2.6037	2	525.291				375508
	556	2.647	2	568.297				937310
	557	2.624	1	271.165				509340
	558	2.5924	1	250.136				331985
	559	2.576	1	388.207				205534
	560	2.6101	1	227.059				649944
	561	2.8026	1	273.18				2807554
	562	2.6662	1	382.197				782965
	563	2.6424	1	205.077				482807
	564	2.7885	1	430.156				4987005
	565	2.6794	1	374.228				1771527
	566	2.6396	1	201.963				240123
	567	2.8083	1	174.101				8460098
	568	2.6522	1	176.08				2176956
	569	2.7452	1	275.148				1173093
	570	2.6877	1;2	387.248				700300
	571	2.6182	1	170.142				250388
	572	2.8587	1	186.101				11702432
	573	2.6618	1	198.062				2876958
	574	2.7089	1	317.159				1352586
	575	2.6823	1;2	344.217				1621673
	576	2.6546	1	360.212				578377
	577	2.8509	1	245.138				5487456
	578	2.6692	1	1014.33				402339
	579	2.8481	1	273.893				210962
	580	2.6305	1	171.033				1115666
	581	2.7274	1	358.185				3924820
	582	2.6821	2	462.244				410360
	583	2.6927	3	975.524				457734
	584	2.6982	1	283.882				416951
	585	2.6745	1	383.181				256750
	586	2.7919	1;2	460.192				6714708
	587	2.7326	3;2	929.519				624071
	588	2.6887	1	284.149				654731
	589	2.7097	1	519.205				2118147
	590	2.7317	1;2	402.223				4418924
	591	2.7269	1	330.202				1568202
	592	2.7165	1	303.154				2732982
	593	2.6994	2	888.359				253325
	594	2.8816	2	1081.44				1330934
	595	2.8581	1;2	373.233				967834
	596	2.7169	1	442.218				211214
	597	2.7279	2	384.212				1793450
	598	2.7167	1	497.223				504829
	599	2.7309	2;1	380.181				385732
	600	2.7075	1	191.098				603354
	601	2.7412	1	328.175				1073213
	602	2.7082	1	1090.66				238278
	603	2.7741	1	482.174				1560185
	604	2.9058	3;4	976.582				14509270
	605	2.7502	1;2	445.254				493511
	606	2.7436	2	441.245				276561
	607	2.758	2	417.259				252741
	608	2.7756	1	346.221				216212
	609	2.8341	1	237.092				201540
	610	2.8328	1	218.127				465081
	611	2.8217	1;2	382.197				211670
	612	2.7587	1	197.069				741905
	613	2.8122	2	545.281				1113849
	614	2.7666	1	468.195				409477
	615	2.86	2;1	431.238				781571
	616	2.7538	1	353.86				294137
	617	2.8703	1	332.17				1068982
	618	2.8422	1	287.196				10338187
	619	2.8013	2;1	461.212				359030
	620	2.8459	1	188.116				4409506
	621	2.7778	1	446.213				1164148
	622	2.7763	1	234.162				434892
	623	2.7651	1	285.144				1611710
	624	2.7935	1	231.133				1029283
	625	2.7841	1	196.083				758211
	626	2.7678	2	511.276				437677
	627	2.801	1	413.89				826560
	628	2.8193	2	415.291				886775
	629	2.8131	1	550.116				634735
	630	2.8222	1	528.134				416798
	631	2.7972	2	467.213				287610
	632	2.8212	1	408.175				1255427
	633	3.3294	1	520.188				213995616
	634	2.8083	2	762.343				261209
	635	2.822	2	1103.42				284303
	636	2.8614	2	587.292				557839
	637	2.8032	1	208.082				270384
	638	3.0223	1	353.17				1025480
	639	2.8794	2;1	589.307				5794547
	640	2.8446	1;2	344.242				888765
	641	2.8813	2;1	410.217				2925280
	642	2.8577	1	343.174				650544
	643	2.9305	1	359.217				1484506
	644	2.8608	1	295.117				393983
	645	2.8314	6	1031.67				1313501
	646	2.8401	2	570.287				359907
	647	2.8809	1	590.267				593690
	648	2.8642	1;2	372.201				9466384
	649	2.8596	1	283.882				342660
	650	3.0336	1	444.819				249802
	651	2.8525	1	533.245				460983
	652	2.8959	1	267.12				450962
	653	2.9133	1	353.86				277834
	654	2.8398	1	399.187				272291
	655	2.8766	1	354.151				317800
	656	2.8375	1;2	337.175				554152
	657	2.8101	2	475.264				399824
	658	2.8446	1	227.109				425059
	659	2.9014	1	316.175				405269
	660	2.882	2	959.395				556364
	661	2.8967	1	442.218				513171
	662	2.8784	1	170.142				255013
	663	2.8801	1	412.259				251592
	664	2.8932	1	227.225				149536
	665	2.8932	2;1	532.286				981277
	666	2.9424	1;2	387.248				958474
	667	3.0766	1	234.162				525186
	668	2.9203	2	466.275				427259
	669	2.9505	1	190.103				1923965
	670	2.9881	1	355.186				913294
	671	2.9712	1	229.622				1199892
	672	2.9728	1	342.165				978748
	673	2.9856	2	575.291				723895
	674	3.0829	1	217.143				1284840
	675	3.0498	1	250.118				238908
	676	2.8902	1	260.149				283590
	677	2.9083	1	203.079				302679
	678	2.9195	1	257.138				377298
	679	2.8698	2	1198.36				236574
	680	2.9055	1	670.193				558040
	681	3.0607	1	200.978				203076
	682	2.8849	2;1	432.222				1125326
	683	2.8774	2	530.27				247404
	684	2.8952	1	470.213				201352
	685	2.8839	1	235.106				208997
	686	2.9489	1;2	458.285				10201849
	687	2.9713	1	346.222				1393547
	688	2.8991	2	517.286				195807
	689	2.9777	1	390.277				161426
	690	2.9386	2	516.327				431530
	691	2.9707	1	229.143				1986303
	692	2.9352	1	359.877				743503
	693	2.9722	1;2	380.206				4902175
	694	2.9681	1;2	388.207				904205
	695	2.9529	1	233.138				473293
	696	2.9433	1	236.119				220755
	697	3.1269	1	216.111				17122758
	698	3.0194	1;2	547.224				15788815
	699	2.9644	1	415.207				1117408
	700	2.904	1	267.883				165276
	701	2.9203	1	238.155				305626
	702	2.9597	2	514.275				460568
	703	2.9781	2	502.311				6023282
	704	2.9811	2;1	459.244				2517652
	705	3.0113	1	569.206				2900260
	706	2.9574	1	204.043				403592
	707	2.953	3;4	900.456				4756243
	708	3.1447	1	218.127				3255027
	709	3.1183	2;1	360.237				1836051
	710	3.1057	2;1	330.226				37564304
	711	2.9672	1;2	481.203				854353
	712	3.0033	2	585.17				483616
	713	3.0105	1	318.133				2196987
	714	2.9796	2;3	656.349				1142157
	715	3.0151	1	324.141				604638
	716	2.9712	1	207.093				359520
	717	2.9968	1;2	417.259				396007
	718	3.0042	3	975.525				244174
	719	3.0221	1	302.159				2529059
	720	2.9828	1	271.164				409610
	721	3.1105	1	259.19				25553432
	722	3.2038	1	268.153				7628713
	723	3.0068	2	370.233				346848
	724	2.9989	2	677.334				205383
	725	3.0175	1	328.175				1011901
	726	3.1438	1	332.17				629891
	727	3.0411	1	382.149				405508
	728	3.0648	1	374.217				517752
	729	3.0189	3	599.82				290841
	730	3.0846	1	403.207				2113583
	731	3.0914	1	352.209				2688743
	732	3.0396	1	413.89				544436
	733	3.1098	1	227.225				199316
	734	3.0873	1	220.089				513088
	735	3.1441	1	236.083				350389
	736	3.0392	1	173.111				588608
	737	3.0978	1	257.929				500685
	738	3.0351	1	261.132				185854
	739	3.0479	1	405.186				234218
	740	3.0747	1	424.171				691719
	741	3.0615	1	238.093				579957
	742	3.0866	2;1	518.27				531288
	743	3.093	2	1360.41				514073
	744	3.1148	2	500.343				852057
	745	3.0894	2	458.212				451234
	746	3.1041	1	430.254				442745
	747	3.0702	1	383.18				321821
	748	3.0989	2	617.313				1248159
	749	3.0697	2	487.239				193834
	750	3.1421	1	228.136				192477
	751	3.1128	1	218.619				285082
	752	3.1178	1	412.259				247606
	753	3.168	1	204.111				1863207
	754	3.2497	1	188.116				1487735
	755	3.1571	2	488.271				1239184
	756	3.1272	1	359.876				443307
	757	3.1208	1	299.154				328947
	758	3.1455	1	261.133				437066
	759	3.1159	2;1	387.248				645009
	760	3.1428	1	229.106				402326
	761	3.1426	1	173.111				706684
	762	3.1651	1	273.893				190899
	763	3.1325	1	298.119				225111
	764	3.1264	1	399.187				343259
	765	3.2841	1	316.211				1872273
	766	3.1233	2;3	559.333				797393
	767	3.0909	1	425.12				433689
	768	3.0796	1	262.098				254565
	769	3.1822	2;1	593.328				5217626
	770	3.1608	1	238.093				631579
	771	3.1079	1	389.227				272771
	772	3.1235	2	598.307				297187
	773	3.1749	1	465.234				959413
	774	3.1374	1	215.625				303623
	775	3.184	1;2	346.221				1273542
	776	3.1898	1;2	373.233				1267785
	777	3.1585	1	200.619				352445
	778	3.1742	2;1	417.259				796452
	779	3.1784	1	375.187				456113
	780	3.238	1	474.208				2157994
	781	3.1707	1	390.277				208043
	782	3.1852	2;1	475.24				193705
	783	3.3305	1	498.206				68172200
	784	3.181	1	254.127				630741
	785	3.1756	1	434.195				256472
	786	3.1647	1	361.896				209113
	787	3.1602	1	233.119				183585
	788	3.3217	1;2	546.184				7192513
	789	3.1611	1	201.963				166455
	790	3.1708	1	257.137				207324
	791	3.2097	2;3	770.367				853762
	792	3.3061	1	564.195				3423636
	793	3.2015	1	193.077				374773
	794	3.2222	1;2	388.232				1195699
	795	3.2139	2	586.318				823655
	796	3.2445	2	566.317				2783583
	797	3.2171	1	220.088				482752
	798	3.2024	1	589.271				310273
	799	3.1901	2	833.389				240161
	800	3.2467	1	542.17				1275982
	801	3.259	1	732.107				1527569
	802	3.3437	1	203.056				18638866
	803	3.3543	1	181.074				246881376
	804	3.2284	2	669.319				953888
	805	3.3155	2	536.153				1530548
	806	3.2716	1	640.147				2428973
	807	3.2456	1	524.202				1252844
	808	3.2327	1	207.627				764341
	809	3.3258	1	295.127				7735435
	810	3.232	1	175.967				666551
	811	3.2707	1	187.084				813652
	812	3.2738	1	282.122				1253121
	813	3.3478	1	164.047				46693476
	814	3.2937	1	231.158				1321605
	815	3.3309	1	679.28				5626954
	816	3.3299	1	362.148				5990558
	817	3.3583	1	498.963				1051102
	818	3.4018	1	506.209				8837746
	819	3.5802	1	232.142				11225355
	820	3.4028	1	484.227				3683791
	821	3.3779	1	524.203				1557950
	822	3.4278	1;2	372.248				3980676
	823	3.448	1	273.18				3353454
	824	3.3929	1	187.084				571790
	825	3.4611	1;2	433.217				1825850
	826	3.6167	1	389.191				3350900
	827	3.5302	2	984.451				1855062
	828	3.5699	1;2	431.249				1331921
	829	3.4169	1	281.147				472223
	830	3.4507	1	152.033				5394055
	831	3.5545	1	430.218				5910818
	832	3.4269	1	282.122				439943
	833	3.4088	2	589.307				301441
	834	3.4387	1	267.141				279376
	835	3.5026	2;1	401.239				255975
	836	3.6526	1	228.136				213708
	837	3.4539	1	414.187				260610
	838	3.602	1	220.088				3163084
	839	3.4619	1	201.173				1101902
	840	3.4838	1	174.101				745615
	841	3.4344	1	277.116				1554142
	842	3.4455	1	474.207				823565
	843	3.4366	3;2	801.423				476775
	844	3.5431	1;2	388.232				756955
	845	3.5	2;1	501.292				538493
	846	3.5252	1	261.169				475306
	847	3.5019	1	420.179				528175
	848	3.6573	2;3	581.34				1430062
	849	3.4757	1	275.159				800372
	850	3.468	1	263.094				292677
	851	3.4564	1	269.149				213786
	852	3.5443	1	452.2				1232571
	853	3.5473	1	153.077				814853
	854	3.4548	1	326.001				286275
	855	3.4907	1	251.054				253678
	856	3.4911	1	374.217				191157
	857	4.0318	1	444.819				241550
	858	3.5393	1	175.967				497248
	859	3.5031	1	262.189				348858
	860	4.2498	1	227.127				251834
	861	3.6503	1	259.153				703194
	862	3.5101	1	278.152				102961
	863	3.4993	1	461.212				102915
	864	3.5253	1	383.18				808241
	865	3.4941	1	330.19				691059
	866	3.4626	1	264.133				410051
	867	3.5941	1	390.277				207677
	868	3.4997	1	185.111				230662
	869	3.5414	1	218.127				518026
	870	3.5297	2	1006.43				384646
	871	3.6497	1	328.186				226060
	872	3.512	1	346.185				137605
	873	3.6943	1	234.112				5634065
	874	3.5563	2;1	528.265				608461
	875	3.7397	1	212.116				1319355
	876	3.5104	2	445.254				278830
	877	3.538	1	175.059				208072
	878	3.54	1	213.111				176748
	879	3.846	1	273.893				256861
	880	3.6023	1	403.207				2433381
	881	3.5584	1	268.142				387008
	882	3.5386	1	293.174				296545
	883	3.5288	1	781.37				409406
	884	3.5462	1	204.148				620315
	885	3.6155	1	303.154				806265
	886	3.6034	1;2	425.189				528812
	887	3.5064	2	640.318				298241
	888	3.736	1	327.998				301629
	889	3.6325	1;2	459.244				1630401
	890	3.5726	2;1	414.216				459255
	891	3.5377	1	243.158				166502
	892	3.5627	1	403.841				297856
	893	3.6067	1	246.122				1113703
	894	3.5847	1	460.228				247536
	895	3.5811	1	329.053				415486
	896	3.5452	2	589.307				139822
	897	3.5781	1	298.119				191373
	898	3.6143	1	365.17				203635
	899	3.6864	2;1	502.275				9838161
	900	3.6349	2	356.243				964210
	901	3.8501	1	326.001				305860
	902	3.6503	2	595.344				471613
	903	3.6181	1;2	387.248				324168
	904	3.7473	1	200.153				285389
	905	3.6337	1	371.181				265913
	906	3.7036	1	185.069				134585
	907	3.6327	2	444.27				128879
	908	3.6522	2	640.318				2341525
	909	3.7046	1	447.197				1820856
	910	3.583	5	1768.36				318593
	911	3.6483	2	587.292				261757
	912	3.6119	1	332.17				194885
	913	3.7642	2;1	472.301				1703549
	914	3.6352	1	222.084				103079
	915	3.6479	2;1	648.344				650274
	916	3.6515	2	707.345				404901
	917	3.675	1	382.149				445974
	918	3.6453	1	342.202				156885
	919	3.7999	1	324.141				627537
	920	3.675	1	346.185				138543
	921	3.6151	1;2	369.202				447546
	922	3.6248	1	302.195				107919
	923	3.7028	2	623.339				3700855
	924	3.7071	1;2	374.217				1528330
	925	3.6637	2;3	832.429				178050
	926	3.6783	2;3	754.373				258593
	927	3.6449	1	286.152				215615
	928	3.7301	1	257.101				654496
	929	3.8338	1	237.092				214980
	930	3.6532	1	424.196				235259
	931	3.6475	1	318.165				799122
	932	3.7566	1	279.083				880242
	933	3.6593	2	684.262				165671
	934	3.648	2	489.255				138412
	935	3.717	2;3	833.413				169388
	936	3.6707	1	474.208				463849
	937	3.6889	1	504.254				270064
	938	3.725	1	359.877				213397
	939	3.7324	1	415.153				222997
	940	3.6993	1	235.934				160962
	941	3.7055	1	414.188				169516
	942	3.7595	1	287.196				296925
	943	3.7409	2	571.355				4729739
	944	3.6532	1	152.034				202336
	945	3.724	1	316.175				424567
	946	3.6775	1	323.195				145333
	947	4.0231	1;2	415.255				1442359
	948	3.6882	1	167.058				130607
	949	3.7261	3;2	686.317				431708
	950	3.702	1	344.039				459634
	951	3.7039	1	359.18				189193
	952	3.7106	1	203.079				144404
	953	3.7437	1	457.217				326231
	954	3.8537	1	214.132				2020017
	955	3.7034	4	871.666				188629
	956	3.8633	1	289.139				850822
	957	3.7539	1	198.173				144536
	958	3.75	1	375.154				202536
	959	3.756	5	919.812				103060
	960	3.7693	4	1270.52				120742
	961	3.7935	2	491.216				114342
	962	3.8135	4	1294.59				109090
	963	3.8018	1	269.138				102907
	964	3.8266	1	275.148				680985
	965	3.7349	1;2	589.307				474138
	966	3.7533	1;2	353.243				400340
	967	3.7502	1	265.159				103946
	968	3.8157	1	302.159				6174179
	969	3.7283	1	301.661				686565
	970	3.9023	1	175.967				470522
	971	3.8671	1;2	402.223				1759383
	972	3.6929	1	381.859				278036
	973	3.7322	1;2	486.28				462237
	974	3.7464	4	959.671				456247
	975	3.7209	1	404.191				236764
	976	3.7174	1	416.215				118945
	977	3.7658	3	529.864				1021807
	978	3.8819	1	218.163				5037377
	979	3.7688	1	187.108				699750
	980	3.8318	1	277.11				538830
	981	3.7691	1	400.699				330052
	982	3.7642	1	282.135				149899
	983	3.7636	2	424.232				1052444
	984	3.8247	2	801.398				347928
	985	3.7719	2	559.275				159978
	986	3.976	1	183.069				216916
	987	3.7863	1	243.14				704646
	988	3.8001	1	381.858				479805
	989	3.7811	1	332.17				302888
	990	3.7864	1	240.159				351688
	991	3.8584	2;1	388.244				712901
	992	3.8135	1;2	495.233				270763
	993	3.7799	1	177.963				252529
	994	3.7934	1	261.144				250202
	995	3.7754	1	238.155				303868
	996	3.7857	2	574.271				291005
	997	3.7794	2	400.159				138754
	998	3.8849	1	250.099				431467
	999	3.7985	2	508.249				157462
	1000	3.812	1	474.208				252375
	1001	4.3136	1	390.277				221701
	1002	3.8599	1	403.841				627810
	1003	3.8432	2	664.339				741390
	1004	3.8164	2	439.218				207028
	1005	3.8924	1	412.259				229427
	1006	3.9702	1	245.149				672148
	1007	3.852	1	254.174				287719
	1008	3.8632	1	267.884				198026
	1009	4.1238	1	382.146				4610568
	1010	3.857	1	207.627				234497
	1011	4.1007	1	354.152				348289
	1012	3.9393	1	167.095				4929643
	1013	4.0132	1	390.175				514837
	1014	3.9347	1	257.101				290634
	1015	3.9592	1	457.217				226727
	1016	3.967	1	381.859				290087
	1017	3.9589	2	546.265				225609
	1018	3.9637	1	333.911				199533
	1019	3.8988	1	383.18				176767
	1020	3.8786	2	823.339				132082
	1021	3.9036	2	642.309				191518
	1022	3.9028	1	474.28				116490
	1023	3.8778	1	466.801				97201
	1024	3.9546	1;2	465.234				727080
	1025	3.907	2	665.35				163028
	1026	4.103	1	332.17				2467959
	1027	3.9079	2	644.361				197537
	1028	3.9312	1	413.89				556587
	1029	3.9279	1;2	534.248				250043
	1030	4.1146	1	259.153				6384035
	1031	3.9363	1	346.16				97773
	1032	4.0256	2	674.334				413577
	1033	3.957	1;2	373.233				1326526
	1034	4.168	2;1	358.233				3384619
	1035	3.9523	2	532.297				369904
	1036	3.9718	1	316.211				410797
	1037	3.9988	2;3	603.359				1307330
	1038	4.1278	1	360.164				19328456
	1039	3.9805	1	519.208				382542
	1040	3.958	2	530.281				135702
	1041	4.0012	1	423.212				189774
	1042	3.9475	1	185.069				124079
	1043	3.959	2	468.224				129377
	1044	4.0188	2;1	517.25				345119
	1045	3.9321	2	730.434				100693
	1046	3.9507	1	278.152				87190
	1047	3.9809	2;1	490.298				291668
	1048	3.9944	2	589.308				288254
	1049	4.0083	1	198.173				137052
	1050	3.922	3;2	833.413				95153
	1051	3.9624	1	279.083				377929
	1052	4.0211	1	269.126				1030912
	1053	3.9553	1	424.163				275383
	1054	3.9278	1	417.223				460745
	1055	3.9349	1	214.63				204711
	1056	3.9431	1	205.957				83824
	1057	3.9602	2;1	473.26				249298
	1058	3.9462	1;2	489.255				100097
	1059	4.2673	2;1	431.202				4631163
	1060	3.9902	1	310.117				320450
	1061	3.9549	2	408.213				169857
	1062	3.9981	2	894.393				101249
	1063	4.015	2	428.264				1722353
	1064	4.1267	1	228.136				217382
	1065	3.9825	2	476.309				282705
	1066	4.0694	1;2	590.242				1529523
	1067	4.0216	2;1	356.243				1059920
	1068	3.9862	1	261.144				251717
	1069	3.9796	1	267.884				187977
	1070	3.9981	2	445.265				345668
	1072	3.9755	1	164.048				96210
	1073	4.0369	1	220.085				326336
	1074	4.0348	1	187.114				1483152
	1075	4.0411	1	325.175				347036
	1076	4.0287	1	200.153				231278
	1077	4.0032	1	178.121				1678476
	1078	4.02	1;2	429.259				1049594
	1079	4.074	1	568.26				1378458
	1080	4.3444	1	303.18				4119726
	1081	4.0794	1	504.255				705403
	1082	4.1096	1	281.135				734293
	1083	4.1048	1	404.129				524996
	1084	4.0359	1	353.86				238955
	1085	4.4113	1	170.056				1096737
	1086	4.3457	1	287.196				4399296
	1087	4.0423	1	359.877				290140
	1088	4.1346	1	229.179				3554648
	1089	4.0452	1	273.132				278432
	1090	4.063	1;2	374.228				1685404
	1091	4.0844	1	453.184				485649
	1092	4.0545	2;1	458.26				505509
	1093	4.0272	1	254.612				194268
	1094	4.0744	1;2	444.269				227586
	1095	4.1264	2	828.36				462489
	1096	4.0325	1;2	417.259				198161
	1097	3.9889	2	1178.62				118196
	1098	4.0017	3;2	740.382				387494
	1099	4.1133	1	397.196				430572
	1100	4.088	2	489.28				207111
	1101	4.1589	1	185.069				188344
	1102	4.0877	1;2	376.215				499553
	1103	4.1379	2;1	388.244				2651013
	1104	4.0693	1	366.154				220334
	1105	4.0764	1	490.24				180412
	1106	4.079	1	174.112				407095
	1107	4.1045	1;2	401.238				431792
	1108	4.3348	1	275.148				10026528
	1109	4.059	1	194.122				1034644
	1110	4.0528	1	253.944				139523
	1111	4.0581	2	509.223				180993
	1112	4.0845	2	594.312				186169
	1113	4.0822	1	454.17				148650
	1114	4.0985	2	582.276				284598
	1115	4.1162	1	285.132				172103
	1116	4.074	1	168.04				155630
	1117	4.1017	1	387.212				182538
	1118	4.104	2	604.341				660248
	1119	4.1048	1	212.116				254106
	1120	4.1484	1	316.175				612714
	1121	4.146	2	538.252				552348
	1122	4.1867	3;2	650.35				2610691
	1123	4.1322	2	476.309				301811
	1124	4.1635	1	369.201				980987
	1125	4.1295	1	186.101				421645
	1126	4.1054	1	236.08				306102
	1127	4.3356	1;2	403.207				4099509
	1128	4.1355	1	214.132				1045440
	1129	4.1157	2;1	416.239				318416
	1130	4.1614	1;2	412.207				218170
	1131	4.1644	1	250.118				196913
	1132	4.101	1	516.266				189684
	1133	4.1722	2;1	502.276				220913
	1134	4.3009	1	396.165				1679539
	1135	4.1542	1	235.934				197786
	1136	4.1033	1	502.106				120780
	1137	4.1228	2	492.216				102466
	1138	4.1368	1	252.111				615574
	1139	4.1158	2	578.327				229687
	1140	4.1035	1	458.142				231563
	1141	4.1567	1	381.858				296412
	1142	4.1433	1	317.159				290349
	1143	4.1104	1	337.167				239577
	1144	4.0802	2	399.248				161700
	1145	4.1032	1	413.89				258580
	1146	4.1187	1	201.112				174649
	1147	4.1933	1	330.227				246639
	1148	4.3006	4	871.665				198371
	1149	4.2097	1	359.877				176107
	1150	4.1836	1;2	639.286				293638
	1151	4.1858	2	546.265				338715
	1152	4.7011	1	234.162				662503
	1153	4.3657	1	326.001				370607
	1154	4.1667	2	603.298				274086
	1155	4.4925	1	198.173				155283
	1156	4.2331	1	333.911				172006
	1157	4.2235	1	289.164				505624
	1158	4.2447	1	174.112				368109
	1159	4.2852	1;2	488.272				1709544
	1160	4.1793	2	1123.62				166892
	1161	4.2053	1	375.212				563212
	1162	4.2028	2	588.287				274956
	1164	4.3575	1	305.159				1004799
	1165	4.1672	2;1	466.218				124672
	1166	4.1899	2;1	437.239				356273
	1167	4.1605	1	268.154				237975
	1168	4.2079	1	300.18				307655
	1169	4.2224	1;2	555.265				321324
	1170	4.3203	2	625.33				14204068
	1171	4.4337	1;2	416.238				1217901
	1172	4.3748	1	238.095				4888243
	1173	4.2032	1	168.04				183786
	1174	4.1994	1	265.159				131618
	1175	4.2618	3;2	976.582				197457
	1176	4.2283	1	339.191				293285
	1178	4.201	1	498.207				194535
	1179	4.1744	1	373.196				218795
	1180	4.1663	2	517.25				238517
	1181	4.2142	3	616.297				389297
	1182	4.2008	1	167.058				144308
	1183	4.2206	1	237.092				232917
	1184	4.2222	1	387.212				90031
	1185	4.2745	1	425.189				697588
	1186	4.2196	2	415.255				277443
	1187	4.2837	2	637.344				448688
	1188	4.2481	2	630.352				124982
	1189	4.2455	1	252.111				2279906
	1190	4.237	1	194.122				441339
	1191	4.2439	1	228.006				286301
	1192	4.2411	1	267.984				690163
	1193	4.2335	1	211.114				212052
	1194	4.3578	1	257.138				399743
	1195	4.2543	1	204.106				161762
	1196	4.3015	1	418.147				177814
	1197	4.2442	5	1369.47				106933
	1198	4.3731	2	707.372				13035675
	1199	4.3652	1	309.133				955968
	1200	4.2921	2;1	466.218				372411
	1201	4.2521	1	474.281				130962
	1202	4.2715	1	245.149				715743
	1203	4.2704	1	346.185				425743
	1204	4.4014	2	1020.45				1442637
	1205	4.3357	2;1	532.286				403711
	1206	4.3221	2	448.233				299129
	1207	4.3078	1	236.138				244743
	1208	4.3615	1	183.069				225224
	1209	4.4431	2	869.387				709513
	1210	4.4263	2	891.369				694446
	1211	4.2894	1	186.101				112191
	1212	4.3087	1;2	344.217				1120044
	1213	4.2879	1	253.114				308050
	1214	4.272	1	433.218				220755
	1215	4.2696	1;2	480.233				179853
	1216	4.3497	1	297.13				1569329
	1217	4.2685	4	1342.59				157846
	1218	4.2897	1	172.109				171570
	1219	4.4439	1	273.216				592925
	1220	4.306	1	163.049				217269
	1221	4.3443	1	325.175				878276
	1222	4.4248	1	260.137				1214480
	1223	4.3033	2	1250.66				322236
	1224	4.4151	2;1	503.27				2899323
	1225	4.4893	1;2	374.228				2461007
	1226	4.3218	1	327.141				172152
	1227	4.3238	1	331.114				192981
	1228	4.3921	2;1	795.386				1364373
	1229	4.3515	1;2	476.25				395278
	1230	4.3848	1	203.079				163872
	1231	4.6333	2;1	445.254				1266702
	1232	4.3705	2	729.354				602033
	1233	4.337	1	233.109				264911
	1234	4.3516	1	272.149				415397
	1235	4.3798	1	199.114				511201
	1236	4.298	1	253.944				129695
	1237	4.3737	1	465.234				1114916
	1238	4.3783	1;2	408.237				1919735
	1239	4.4639	1	273.893				227979
	1240	4.3538	1	327.998				307155
	1241	4.7597	1	202.132				8405869
	1242	4.3393	1	402.223				285730
	1243	4.351	1	308.159				152138
	1244	4.4414	3;2	1036.41				269828
	1245	4.382	2	1042.43				441470
	1246	4.369	2	443.275				279150
	1247	4.3845	3	1211.52				200326
	1248	4.4519	1	422.19				867887
	1249	4.3878	2	794.392				274989
	1250	4.4504	1;2	666.307				303318
	1251	4.557	1;2	397.149				1105829
	1252	4.4402	2	589.307				433948
	1253	4.4066	2;1	447.269				400075
	1254	4.4448	1;2	401.264				398641
	1255	4.4214	1	359.217				257800
	1256	4.3866	1	252.111				1041534
	1257	4.3364	1	221.637				337460
	1258	4.3714	1	345.172				457360
	1259	4.3788	1	229.622				312333
	1260	4.4249	2;1	544.297				1546050
	1261	4.4033	1	224.116				245904
	1262	4.5033	1	375.212				3068621
	1263	4.4451	1	430.254				185975
	1264	4.3955	1	403.84				197737
	1265	4.389	1	346.222				134088
	1266	4.4193	1	174.112				208223
	1267	4.4291	2	948.415				160818
	1268	4.4398	2	574.296				182269
	1269	4.4885	2	934.375				213988
	1270	4.7161	1	259.153				8429488
	1271	4.5226	1;2	458.286				695533
	1272	4.4354	3	975.525				457361
	1273	4.5301	1	245.174				780539
	1274	4.5475	2;1	358.258				2049840
	1275	4.4472	1	375.841				205764
	1276	4.4561	1	168.04				250468
	1277	4.4186	1	257.929				266938
	1278	4.5269	2;1	687.366				8967476
	1279	4.4507	1	387.248				288608
	1280	4.4805	2;1	459.27				208139
	1281	4.5305	1	541.298				2041141
	1282	4.4798	2	615.37				365263
	1283	4.5282	2	603.36				627093
	1284	4.493	1	391.153				300609
	1285	4.5449	2	709.348				1142420
	1286	4.4867	2	525.302				168755
	1287	4.5103	1	278.152				110920
	1288	4.4585	1	435.142				97729
	1289	4.468	1	276.173				129786
	1290	4.4984	1	302.082				127211
	1291	4.5027	1	311.878				98080
	1292	4.5038	1	357.201				1237154
	1293	4.6309	1	360.201				666586
	1294	4.4717	1	204.119				341014
	1295	4.464	2	545.302				233531
	1296	4.4847	2	497.26				229246
	1297	4.6274	1	317.159				2147797
	1298	4.4827	2	664.34				497069
	1299	4.4699	1	272.148				1243976
	1300	4.4907	2	597.288				161061
	1301	4.4902	1	185.069				160509
	1302	4.4834	1	389.228				221213
	1303	4.4837	1	362.18				113093
	1304	4.473	1	236.139				102232
	1305	4.6431	1	269.126				463862
	1306	4.4904	1	501.171				106932
	1307	4.8796	1	346.185				1294149
	1308	4.533	1	442.229				940236
	1309	4.4781	1	167.059				98731
	1310	4.5141	2	614.314				212281
	1311	4.5151	1	218.167				176213
	1312	4.5057	2	672.392				149659
	1313	4.5992	1	498.207				694753
	1315	4.536	1	412.259				200710
	1316	4.5306	2	823.29				194506
	1317	4.6491	1	316.175				871196
	1318	4.5014	2;1	546.301				317856
	1320	4.5138	2	560.294				160778
	1321	4.5142	1	382.185				185825
	1322	4.5937	1	228.136				200666
	1323	4.5409	1	333.154				134529
	1324	4.5511	2	505.232				145369
	1325	4.5628	1;2	388.244				1131039
	1326	4.5362	1	446.212				104315
	1327	4.8913	1	289.164				2766403
	1328	4.5491	2	794.389				336238
	1329	4.5751	1;2	474.28				472232
	1330	4.7304	2;1	344.217				1558474
	1331	4.6035	1	330.227				209319
	1332	4.5925	1;2	475.265				320461
	1333	4.7179	1	518.234				11541547
	1334	4.5937	3	976.582				255305
	1335	4.5395	3	771.413				120251
	1336	4.6252	2	689.298				192947
	1337	4.6612	1;2	321.18				6705467
	1338	4.6548	1;2	502.178				1764424
	1339	4.6375	1	480.196				1713949
	1340	4.7258	1	332.17				635957
	1341	4.5908	2;3	904.415				267483
	1342	4.5188	1	235.165				93314
	1343	4.5201	1	461.212				440934
	1344	4.5586	2	731.331				181616
	1345	4.6178	1	277.116				155484
	1346	4.5598	1	470.286				108223
	1347	4.5733	2	556.304				121017
	1348	4.5612	1	396.164				269493
	1349	4.5662	3	1145.58				199907
	1350	4.5732	2	772.419				130240
	1351	4.655	2;1	497.26				619082
	1352	4.7764	1	337.131				2450275
	1353	4.7397	1;2	625.329				23703382
	1354	4.6428	1	311.146				172222
	1355	4.606	1	327.998				286186
	1356	5.1119	2	1006.4				17774378
	1357	4.6084	1	183.069				215568
	1358	4.6033	1	250.118				155404
	1359	4.6225	2	717.32				135615
	1360	4.7307	1	218.167				178053
	1361	4.7297	2	644.385				3262499
	1362	4.596	1	376.196				119958
	1363	4.641	1	339.191				814393
	1364	4.5913	1	318.19				115348
	1365	4.7206	1	188.116				6596825
	1366	4.6319	1	217.143				222396
	1367	4.6557	1	432.176				342493
	1368	4.7762	1	237.092				271105
	1369	4.7259	2	647.312				1301012
	1370	4.6419	1	305.159				364989
	1371	4.6491	1	203.079				205731
	1372	4.6176	2	538.253				289439
	1373	4.6588	2;1	487.276				427692
	1374	4.7261	1	281.135				651604
	1375	4.7268	1	251.137				551444
	1376	4.6263	1	333.911				99291
	1377	4.62	1	359.877				189913
	1378	4.657	1	174.112				1755684
	1379	4.6367	2;1	404.191				476634
	1380	4.7049	2;1	530.306				918287
	1381	4.7095	2	556.181				578631
	1382	4.6689	1	302.159				473624
	1383	4.7466	1	298.119				256366
	1384	4.6263	1	276.173				123007
	1385	4.6804	2;1	387.248				1555241
	1386	4.7128	1	540.216				963278
	1387	5.0056	1;2	781.334				10789895
	1388	4.6598	2	533.271				281126
	1389	4.671	2	560.293				261460
	1390	4.6572	1	433.218				109286
	1391	4.7865	1	396.164				6623610
	1392	4.7959	1;2	488.271				3618346
	1393	4.7017	1	184.121				255992
	1394	4.6987	1	233.077				261115
	1395	4.7289	1	185.069				182032
	1396	4.6289	2	669.282				109612
	1397	4.9919	3;2	1022.36				4304475
	1398	4.7326	1;2	516.291				413724
	1399	4.6783	1	210.098				286139
	1400	4.6563	1	429.187				91428
	1401	4.6925	2	606.268				293830
	1402	4.7231	2	1250.66				362595
	1403	4.7029	1	415.243				157149
	1404	4.7399	1	319.12				166117
	1405	4.7327	2	385.179				114520
	1406	5.0307	1	343.174				2922639
	1407	4.7925	1	418.146				996982
	1408	4.958	2	1028.38				3490491
	1409	4.7011	1	211.096				235109
	1410	4.6955	2	686.348				810177
	1411	4.7534	1	461.213				393788
	1413	4.6906	2	773.403				132110
	1414	4.707	1;2	416.202				679942
	1415	4.6981	1	359.113				314687
	1416	4.6728	1	291.156				149152
	1417	4.6967	2	468.233				163627
	1418	4.7262	1	158.106				185376
	1419	4.7522	1	275.148				518969
	1421	4.7508	1	499.237				274947
	1422	4.7774	1;2	417.259				596984
	1423	4.8558	1	246.104				803231
	1424	4.7573	2	582.312				181873
	1425	4.7555	1	451.218				160160
	1426	4.786	1	276.173				130963
	1427	4.7643	1	216.111				126869
	1428	4.7534	4	1350.58				326627
	1429	5.0143	1	268.106				7060941
	1430	4.7881	2;1	459.269				246059
	1431	4.9495	2	1120.34				875507
	1432	4.7786	1	218.614				207399
	1433	4.7985	1	228.136				257169
	1434	4.9378	2	1044.34				636226
	1435	4.8222	2	476.25				170755
	1436	4.8113	1;2	562.271				237553
	1437	4.8897	1	273.169				1024008
	1438	4.839	2	840.372				378394
	1439	4.8239	1	448.228				188420
	1440	4.9071	1;2	416.239				958262
	1441	4.9524	1	279.122				4301125
	1442	4.8958	1	290.088				607297
	1443	4.8512	1	200.619				197843
	1444	4.839	2	626.314				396182
	1445	4.9378	2	1050.36				1136524
	1446	4.7998	1	359.112				331468
	1448	4.8065	1	487.239				111122
	1449	4.8199	1	316.175				5281261
	1450	4.8269	1	338.157				445919
	1451	4.8315	2	561.312				515930
	1452	4.9035	2	1126.35				628131
	1453	4.7901	1	315.677				193784
	1454	4.8192	1	238.154				257018
	1455	4.8111	4	1191.67				167523
	1456	4.8364	1	339.141				415630
	1457	4.9487	1;2	572.292				6644585
	1458	4.8878	2	885.382				611542
	1459	4.8212	2	1122.62				138264
	1460	4.829	1	172.109				304623
	1461	4.8324	1	183.069				186460
	1462	4.9247	1	390.277				242449
	1463	4.9594	1	342.202				2632879
	1464	4.8961	1	803.316				325406
	1465	4.8529	2	456.272				187432
	1466	4.8709	1	250.148				227157
	1467	4.868	2	1082.39				218642
	1468	4.8972	1	245.149				254474
	1469	4.928	1;2	397.149				495452
	1470	4.8774	2	398.228				793177
	1471	4.9979	1	403.207				4536145
	1472	4.8942	2	590.245				816849
	1473	5.4355	1;2	892.352				69311648
	1474	4.8549	1	181.074				204700
	1475	4.8644	2	604.282				288331
	1476	4.8848	2	639.332				199921
	1477	5.0096	1;2	804.351				2373093
	1478	4.8788	1	203.079				450739
	1479	4.8861	1	294.143				285678
	1480	4.9274	2	554.281				811274
	1481	4.9604	2	902.386				522368
	1482	4.9604	1	795.386				421007
	1483	4.9423	2	588.287				439200
	1484	4.9147	1;2	401.264				268970
	1485	4.9327	1	443.25				230444
	1486	4.9024	2	627.277				203100
	1487	4.8786	2	1032.39				255515
	1488	4.9031	2	1072.34				447397
	1489	5.0346	1	353.122				2019349
	1490	4.9175	2	638.348				562133
	1491	5.0082	2;1	458.285				1958763
	1492	4.9761	1	374.18				364820
	1493	4.9249	1	457.229				246028
	1494	5.4651	2;3;1	908.317				30175626
	1495	4.9426	1	244.135				1554506
	1496	5.4606	1;3	667.291				71191880
	1497	5.0233	1;2	344.217				1651905
	1498	5.0116	3	995.632				538878
	1499	5.0146	3	1045.38				571237
	1500	4.9348	2	924.366				186255
	1501	5.1474	2;3	674.396				6323840
	1502	5.0347	1	460.228				2077864
	1503	5.015	2	687.33				412932
	1504	4.9831	1	218.167				178173
	1505	4.9866	1	281.148				249576
	1506	5.0091	1	370.221				325123
	1507	5.0939	1	188.116				9409439
	1508	5.4405	2	914.334				9082136
	1509	4.9522	2	794.391				168535
	1510	5.012	1	225.148				1935741
	1511	5.091	1	360.176				729476
	1512	4.9934	1	319.174				566300
	1513	5.0512	1	229.622				377593
	1515	5.0108	2	660.417				370985
	1516	5.0083	2	440.278				335794
	1517	5.0317	1	375.104				249583
	1518	5.0218	1	231.133				1456869
	1519	5.0514	1;2	474.28				1147994
	1520	5.0672	2;1	559.296				615743
	1521	5.2767	1	238.095				6175366
	1522	5.1195	1	419.181				5332719
	1523	5.0955	1	476.202				2050879
	1524	5.4444	1	689.273				8860101
	1525	5.0875	1	171.09				586402
	1526	5.0593	1	290.088				380528
	1527	5.1377	2	615.298				901727
	1528	5.0644	2	635.27				244628
	1529	5.0663	2	456.272				197929
	1530	5.0971	1	170.142				345592
	1531	5.0393	1	277.141				265999
	1532	5.2679	1	295.117				2460628
	1533	5.0491	2;1	705.293				292147
	1534	5.1058	1	451.174				1001901
	1535	5.0436	2	837.399				248506
	1536	5.0417	2	588.287				211137
	1537	5.178	1	302.138				4557492
	1538	5.3098	1	203.079				3087052
	1539	5.1257	2;1	532.285				763186
	1540	5.0675	1	330.209				310578
	1541	5.0768	1	520.25				244103
	1542	5.1553	1	317.159				4565654
	1543	5.1176	1	316.175				1013313
	1544	5.1291	1;2	452.202				595967
	1545	5.2001	1;2	502.275				1286597
	1546	5.1463	1	226.101				370785
	1547	5.1295	2;1	473.26				1298574
	1548	5.1904	1	259.153				3337475
	1549	5.103	2	384.249				901155
	1550	5.472	2	930.3				2221772
	1551	5.125	1	291.125				366723
	1552	5.109	2	770.319				403872
	1553	5.1213	1	457.229				197733
	1554	5.1166	2	441.27				329164
	1555	5.1828	1	331.174				985934
	1556	5.1137	1	287.196				494892
	1557	5.4487	2	936.316				1726875
	1558	5.1081	1	251.143				238285
	1559	5.1036	1	237.151				213233
	1560	5.1307	1	533.264				231001
	1561	5.1872	2	1019.45				588823
	1562	5.1222	2	407.217				207438
	1563	5.1456	1	390.277				247620
	1564	5.163	2	946.267				367146
	1565	5.1644	1	275.148				358160
	1566	5.4663	1	691.249				1040930
	1567	5.1942	1	281.076				516562
	1568	5.1359	2;1	367.222				458619
	1569	5.1845	1;2	445.254				1498342
	1570	5.1422	2	530.281				240392
	1571	5.1758	1	347.169				364952
	1572	5.4155	1	252.111				10139626
	1573	5.1978	1;2	358.258				3155993
	1574	5.2127	1	307.12				477572
	1575	5.2769	2;1	459.269				2930749
	1576	5.2581	1;2	402.223				2031702
	1577	5.2408	2;1	475.264				400828
	1578	5.267	2	952.281				495241
	1579	5.4496	1	388.196				10611904
	1580	5.3191	1	896.367				1048853
	1581	5.277	2	1860.7				629722
	1582	5.2623	1	389.17				380789
	1583	5.3059	2	878.356				962327
	1585	5.3202	1	461.212				628046
	1586	5.3125	2	575.328				489441
	1587	5.3417	1;2	918.346				676878
	1588	5.3723	2	1860.7				767007
	1589	5.4879	1	216.147				13461214
	1590	5.375	1	410.178				1670552
	1591	5.6286	2;1	979.385				7024270
	1592	5.3708	1	330.19				725698
	1593	5.3908	2	958.3				407725
	1594	5.6522	1	754.323				5343502
	1595	5.4808	2;1	590.302				1626348
	1596	5.4107	2	946.265				792882
	1597	5.4327	1	315.179				1100509
	1598	5.6676	2;3	995.35				2337863
	1599	5.4113	2;1	404.221				776252
	1600	5.4222	1	316.211				642500
	1601	5.4802	2;1	473.26				1631345
	1602	5.4309	1	387.248				617441
	1603	5.4806	1	245.174				1372216
	1604	5.4379	2	878.357				749352
	1605	5.4213	2	607.344				585248
	1606	5.4834	1	419.202				2963212
	1607	5.4312	1	591.287				1063598
	1608	5.4898	2;1	358.258				4274447
	1609	5.4852	1	476.223				1324865
	1610	5.5043	2;1	488.271				2401170
	1611	5.4918	1	374.228				781776
	1612	5.4463	1	181.074				396748
	1613	5.5327	1	597.24				2050180
	1614	5.5785	1	403.207				7531667
	1615	5.5007	1	303.143				702637
	1616	5.5747	1	317.159				383276
	1617	5.5408	1	172.071				4273393
	1618	5.5627	1;2	394.222				1830244
	1619	5.5912	2	1001.37				1076874
	1620	5.5743	1;2	401.264				552496
	1621	5.5159	1	474.245				264447
	1622	5.5728	2	716.346				386308
	1623	5.6006	2	958.299				475416
	1624	5.5825	1	373.196				513883
	1625	5.5895	2	787.347				201023
	1626	5.6694	2;1	856.392				1868485
	1627	5.6811	2	946.265				547053
	1628	5.5595	2	717.413				222653
	1629	5.6237	2	952.282				443016
	1630	5.5646	1	413.228				401495
	1631	5.5831	1	425.189				1151341
	1632	5.6506	1	227.225				214575
	1633	5.6651	1	653.312				1014540
	1634	5.6431	1	296.101				608029
	1635	5.8908	1	303.154				972526
	1636	5.6341	2	878.376				1069049
	1637	5.7711	2;3;4	848.487				15829795
	1638	5.6042	1	194.961				392696
	1639	5.6071	1	309.133				295600
	1640	5.7759	1	275.148				1921307
	1642	5.6205	1	316.175				661126
	1643	5.6433	1	234.162				598816
	1644	5.6704	2;1	520.192				492347
	1645	5.6642	1	332.185				373560
	1646	5.7287	1;2	518.281				3966056
	1647	5.8027	1	237.092				308930
	1648	5.6565	1;2	502.275				342499
	1649	5.7424	1	362.18				5054233
	1650	5.6576	1	228.136				193040
	1651	5.6666	2	949.375				210725
	1652	5.6584	2;1	472.276				198822
	1653	5.6651	2	315.158				223379
	1654	5.7388	2	654.308				691597
	1655	5.6873	2	436.253				1941073
	1656	5.6407	1	238.155				192989
	1657	5.7841	2	720.392				2332526
	1658	5.924	2;1	574.271				4293477
	1659	5.7025	2;3	857.461				733769
	1660	5.9032	1	282.122				2893857
	1661	5.6594	1	475.264				354536
	1662	5.7086	2;3	550.323				5110934
	1663	5.7096	2	521.26				334234
	1664	5.6952	2	573.323				333095
	1665	5.8449	1;2	402.223				2604287
	1666	5.7396	1	285.169				482309
	1667	5.7182	1	172.071				269465
	1668	5.7274	1	352.138				577998
	1669	5.6925	1	194.961				356826
	1670	6.2791	1	218.127				9116826
	1671	5.7338	1	318.165				1656023
	1672	5.73	2	533.271				786124
	1673	5.7686	2;1	557.317				860809
	1674	5.7043	1	896.368				469736
	1675	5.8739	1;2	404.191				388049
	1676	5.7427	1	218.619				375688
	1677	5.9623	1	287.196				2861407
	1679	5.8369	1;2	459.269				2511983
	1680	5.7434	1	354.19				499736
	1681	5.7666	2	878.374				365436
	1682	5.7703	2	543.211				244048
	1683	5.7894	1	623.34				564349
	1684	5.7692	1	277.153				360682
	1685	5.8131	2	860.353				404008
	1686	5.7732	2	475.275				280011
	1687	5.773	2	516.291				232072
	1688	5.826	1	390.277				247005
	1689	5.8431	1	203.079				1234466
	1690	5.8661	2;1	544.297				2138301
	1691	5.7997	1	351.19				303866
	1692	5.7873	1	436.243				218535
	1693	5.8225	2	708.356				653665
	1694	5.8043	2	737.371				490919
	1695	5.7733	1	315.179				272471
	1696	5.8664	1;2	415.255				1318317
	1697	5.8827	2;1	610.296				833830
	1698	5.898	1	194.961				409073
	1699	5.8147	1	192.124				301063
	1700	5.9051	1	227.225				202399
	1701	5.8021	1	468.27				180358
	1702	5.9208	1;2	804.351				1766135
	1703	5.9627	1;2	386.265				5670679
	1704	5.9211	1	273.18				4272314
	1705	5.879	1	227.109				349389
	1706	6.1365	1	310.117				1978347
	1707	5.8726	1;2	431.214				530970
	1708	5.8865	1	296.101				411780
	1709	5.8672	1	170.142				258166
	1710	5.9003	1	344.242				406405
	1711	5.8616	1;2	454.218				360456
	1712	6.2314	1;2	504.291				8256886
	1713	5.8614	2;1	503.213				492322
	1714	5.9123	1	327.998				347379
	1715	5.8945	1	176.951				183779
	1716	5.9081	1	234.162				599838
	1717	5.927	2	1029.41				831346
	1718	5.8531	1	382.197				305943
	1719	5.8385	2	582.323				177322
	1720	6.0315	1	330.158				3258210
	1721	5.9262	3;2	1045.38				833348
	1722	5.9049	2;3	819.446				571219
	1723	5.926	2;1	688.351				710039
	1724	5.9179	1	317.159				773707
	1725	5.879	1	417.165				306909
	1726	5.848	1	345.201				141681
	1727	5.8637	2	408.202				131742
	1728	5.8961	1	329.053				815350
	1729	5.8996	2;1	364.212				542217
	1730	5.871	1	277.154				527900
	1731	5.9405	1	289.164				447970
	1732	5.9294	1	291.126				272783
	1733	5.9151	1	198.173				135341
	1734	5.902	1	259.106				150013
	1735	5.8961	2	1001.37				234850
	1736	5.9342	1	433.218				465512
	1737	5.8678	1	432.187				113940
	1738	5.9358	1	461.153				173556
	1739	5.8937	1	467.202				245483
	1740	5.8973	1	383.163				172484
	1741	5.8922	1	181.074				112362
	1742	5.9341	2	560.292				328729
	1743	5.9466	2	569.39				482331
	1744	5.975	1	374.217				346407
	1745	5.8808	1	380.17				241352
	1746	5.8912	1	304.104				121343
	1747	5.9101	1	183.069				155349
	1748	5.8959	1	175.973				151911
	1749	6.0704	2;1	489.291				1787890
	1750	5.9442	2	664.355				447643
	1751	5.9342	2	589.305				192832
	1752	5.9328	1	228.136				189405
	1753	5.9222	1	352.173				160341
	1754	5.9048	2	570.337				112503
	1755	6.1245	1	165.079				263881936
	1756	5.9301	1	342.191				624513
	1757	5.9544	2;1	522.255				887180
	1758	5.9334	1	316.211				130483
	1759	6.0533	2;3;1	674.397				37334240
	1760	6.0441	2;1	603.359				3728536
	1761	5.9715	2;1	509.285				947092
	1762	5.964	1	328.211				466760
	1763	5.9553	2	922.378				405040
	1764	5.9282	2	475.275				132120
	1765	5.9506	2	660.345				102421
	1766	6.0462	1;2	502.312				8248847
	1767	5.9096	1	222.633				368383
	1768	5.9302	1	292.106				299830
	1769	5.9629	1	705.33				544906
	1770	5.9487	1	220.147				176269
	1771	6.0273	1	439.171				2486744
	1772	5.9877	1	394.149				592889
	1773	6.0135	2	645.308				944062
	1774	5.9511	2;1	505.257				221852
	1775	5.9892	1;2	444.27				355932
	1776	5.9697	2	503.213				200672
	1777	6.1637	1	280.106				2031362
	1778	5.9699	2	690.31				114619
	1779	6.0853	1;2	697.302				2590735
	1780	5.9779	2	558.324				329113
	1781	5.9862	2	516.327				628578
	1782	5.9841	1	355.186				387145
	1783	5.9708	2	487.276				379270
	1784	5.9631	1	332.099				148787
	1785	6.0777	1	719.284				1041489
	1786	5.9932	2;1	445.254				398839
	1787	6.0439	1;2	436.244				1415530
	1788	6.0017	1	276.133				197074
	1789	6.1228	1	187.061				4243244
	1790	6.0373	1	484.301				492328
	1791	6.0119	1	251.156				424449
	1792	6.0182	2	587.303				311931
	1793	6.045	1	696.379				359734
	1794	6.0195	2;3	712.343				523212
	1795	6.0917	1	301.003				973113
	1796	6.0814	1	288.159				3079314
	1797	6.0235	3;2	656.385				404940
	1798	6.0307	2	585.349				221515
	1799	6.1171	2	490.275				1812368
	1800	6.1116	1	575.255				736613
	1801	6.1588	1	325.175				1126998
	1802	6.1307	1	251.102				389036
	1803	6.133	1	415.255				261324
	1804	6.298	1	297.083				395325
	1805	6.2657	1	203.079				286363
	1806	6.3039	1	202.132				6874163
	1807	6.1189	1	416.191				505296
	1808	6.1431	1	344.206				504115
	1809	6.147	2	735.249				497143
	1810	6.2994	1;2	404.19				292984
	1811	6.2511	1	396.165				5622661
	1812	6.1812	2	704.334				740077
[truncated: 14,046 more rows]

## Sheet: TY3
Metadata	ID	RT (min)	Charge	Obs (Da)	Theo (Da)	Delta ppm	Inferred structure	Intensity	Inferred structure (best match)	Intensity (best match)	Total Intensity	Structure	Intensity	Abundance (%)	Consolidated RT (min)	Consolidated Theo (Da)	Abs Δppm
file : 20210618_RhiLeg_ndslt_TY_3.ftrs	43	1.0503	2;1	1104.43	1104.42	5.2905	gm-AEJMC|1	770025	gm-AEJMC|1	770025	2654965638	gm-AEJA|1	1200914569	0.452328	9.5368	941.408	0.0397
masses_file : DB1.csv	1090	4.1397	2	1042.46	1042.46	1.5605	gm-AEJTA|1	291469	gm-AEJTA|1	291469		gm-AEJG|1	253160871	0.0953537	6.8994	927.392	0.7082
rt_window : 0.5	1202	4.4258	2	998.466	998.466	0.8053	gm-AEJK|1	6716448	gm-AEJK|1	6716448		gm-AEJ|1	192429495	0.0724791	5.522	870.371	0.2816
modifications : []	1315	5.0471	1;2	984.414	984.414	0.8768	gm-AEJGG|1	31264832	gm-AEJGG|1, gm-AEJN|1	31264832		gm-AEJIA|1	152094756	0.0572869	21.3997	1054.49	0.479
ppm : 10	1315	5.0471	1;2	984.414	984.414	0.8768	gm-AEJN|1	31264832				gm-AEJF|1	149137927	0.0561732	21.6178	1017.44	1.8807
consolidation_ppm : 1	1373	4.7387	2	1099.48	1099.48	1.0012	gm-AEJQT|1	442015	gm-AEJQT|1	442015		gm-AEJQE|1	106640453	0.0401664	12.554	1127.47	1.0803
version : 1.2.1	2723	8.1842	2	998.431	998.429	1.2173	gm-AEJQ|1	516079	gm-AEJQ|1, gm-AEJAG|1	516079		gm-AEJAA|1	73596453	0.0277203	10.8839	1012.45	1.1867
	1421	4.7821	2	1113.49	1113.5	-9.1371	gm-AEJSR|1	355531				gm-AEJQ|1, gm-AEJAG|1	52538512	0.0197888	8.8398	998.429	1.0951
	1447	5.522	2;1	870.371	870.371	0.2816	gm-AEJ|1	191778640	gm-AEJ|1	191778640		gm-AEJFA|1	38649592	0.0145575	15.375	1088.48	0.925
	1468	4.8804	2	1055.49	1055.49	0.6314	gm-AEJKG|1	388488	gm-AEJKG|1	388488		gm-AEJK|1	36400763	0.0137104	7.7443	998.466	1.2944
	1485	4.9989	2	998.466	998.466	0.8053	gm-AEJK|1	2205229	gm-AEJK|1	2205229		gm-AEJY|1	31921118	0.0120232	16.8326	1033.43	1.2349
	1653	5.7163	2;1	957.403	957.403	0.2377	gm-AEJS|1	12483533	gm-AEJS|1	12483533		gm-AEJGG|1, gm-AEJN|1	31264832	0.011776	5.0471	984.414	0.8768
	1672	5.7882	2	927.392	927.392	-0.0816	gm-AEJG|1	4738045	gm-AEJG|1	4738045		gm-AEJVC|1, gm-AEJMA|1	27013540	0.0101747	16.558	1072.45	1.6287
	1694	5.9306	2	1007.43	1007.43	0.9087	gm-AEJH|1	8868218	gm-AEJH|1	8868218		gm-AEJRC|1	26136104	0.00984423	22.1832	1129.48	7.6119
	1861	6.347	2	1042.42	1042.42	4.9787	gm-AEJDG|1	169366	gm-AEJDG|1	169366		gm-AEJWW|1	23833782	0.00897706	9.9969	1242.53	5.7725
	1946	6.6515	1;2	957.404	957.403	1.3852	gm-AEJS|1	5859176	gm-AEJS|1	5859176		gm-AEJS|1	19998700	0.00753256	5.7163	957.403	0.2377
	1963	6.4987	2	1069.5	1069.5	1.6943	gm-AEJKA|1	381644	gm-AEJKA|1	381644		gm-AEJDA|1, gm-AEJEG|1	18614660	0.00701126	9.6573	1056.43	1.144
	3093	8.8398	1;2	998.43	998.429	1.0951	gm-AEJQ|1	51271740	gm-AEJQ|1, gm-AEJAG|1	51271740		gm-AEJPA|1	18440645	0.00694572	29.3561	1038.46	9.1505
	1983	6.4664	2	1113.5	1113.5	-7.8216	gm-AEJSR|1	102677				gm-AE|1	18062267	0.0068032	8.7888	698.286	0.0522
	1989	6.8994	2;1	927.393	927.392	0.7082	gm-AEJG|1	247842976	gm-AEJG|1	247842976		gm-AEJM|1	17196257	0.00647702	15.5844	1001.41	0.5768
	2031	6.6996	2	1026.47	1026.47	0.4515	gm-AEJR|1	3766527	gm-AEJR|1	3766527		gm-AEJI|1	16234175	0.00611465	20.249	983.455	0.854
	2082	6.9524	2	985.398	985.398	0.0177	gm-AEJD|1	1684309	gm-AEJD|1	1684309		gm-AEJWA|1	13549030	0.00510328	25.1858	1127.49	1.2407
	3424	9.2588	1;2	998.43	998.429	0.8506	gm-AEJQ|1	351721	gm-AEJQ|1, gm-AEJAG|1	351721		gm-AEJH|1	8868218	0.00334024	5.9306	1007.43	0.9087
	2175	7.2408	2	1113.5	1113.5	-7.6023	gm-AEJSR|1	351235				gm-AEJR|1	7222659	0.00272043	6.6996	1026.47	0.4515
	2181	7.2791	2;3	1078.47	1078.47	1.763	gm-AEJHA|1	4494030	gm-AEJHA|1	4494030		gm-AEJIQ|1	6347978	0.00239098	30.789	1111.51	6.2411
	2228	7.2741	2	1100.45	1100.46	-9.5097	gm-AEJTE|1	329948	gm-AEJTE|1	329948		gm-AEJV|1	6293274	0.00237038	14.5548	969.439	0.7776
	2234	7.3293	2	1069.51	1069.5	2.265	gm-AEJKA|1	1111695	gm-AEJKA|1	1111695		gm-AEJSR|1	6106259	0.00229994	30.9437	1113.5	6.1011
	2236	7.3341	2	1141.5	1141.5	2.185	gm-AEJRD|1	250884	gm-AEJRD|1	250884		gm-AEJEA|1	5993157	0.00225734	10.7095	1070.45	1.9507
	2250	7.3108	2	870.371	870.371	0.8426	gm-AEJ|1	141409	gm-AEJ|1	141409		gm-AEJW|1	5759040	0.00216916	23.8889	1056.45	1.4308
	2324	7.6815	1;2	971.42	971.418	1.4765	gm-AEJT|1	3776450	gm-AEJT|1	3776450		gm-AEJQA|1	5706274	0.00214928	11.0585	1069.47	1.8301
	12578	26.5406	2;1	998.436	998.429	6.5491	gm-AEJQ|1	398972	gm-AEJQ|1, gm-AEJAG|1	398972		gm-AEJFS|1, gm-AEJHP|1, gm-AEJYA|1	5216937	0.00196497	17.4398	1104.47	1.0734
	2340	7.6989	2	1055.45	1055.45	1.3472	gm-AEJGQ|1	1155373				gm-AEJHA|1	4494030	0.00169269	7.2791	1078.47	1.763
	2350	7.7198	2;1	985.399	985.398	1.5043	gm-AEJD|1	1413163	gm-AEJD|1	1413163		gm-AEJT|1	4393595	0.00165486	7.6815	971.418	1.4765
	2381	7.6504	2;3	1026.47	1026.47	1.1651	gm-AEJR|1	3456132	gm-AEJR|1	3456132		gm-AEJCC|1	3988695	0.00150235	29.3552	1076.39	8.877
	2432	7.7443	2;3;1	998.467	998.466	1.2944	gm-AEJK|1	26063234	gm-AEJK|1	26063234		gm-AEJKP|1	3938098	0.0014833	29.7039	1095.52	8.2401
	2433	7.6891	2	1099.48	1099.48	1.8894	gm-AEJQT|1	240749	gm-AEJQT|1	240749		gm-AEJKD|1, gm-AEJSR|1	3904795	0.00147075	9.1756	1113.49	1.4694
	2472	7.7921	2	1126.53	1126.52	1.3584	gm-AEJKQ|1	1347986	gm-AEJKQ|1	1347986		gm-AEJD|1	3097472	0.00116667	6.9524	985.398	0.0177
	2473	7.729	2	1042.43	1042.42	9.3115	gm-AEJDG|1	441144	gm-AEJDG|1	441144		gm-AEJMS|1	2875993	0.00108325	10.1302	1088.44	1.6921
	2601	8.0432	2	927.393	927.392	0.3791	gm-AEJG|1	302933	gm-AEJG|1	302933		gm-AEJRA|1	2619935	0.000986806	9.1136	1097.51	1.6543
	2608	7.9463	3	1153.51	1153.5	7.6973	gm-AEJPW|1	231064	gm-AEJPW|1	231064		gm-AEJEV|1, gm-AEJID|1	2532185	0.000953754	18.6868	1098.48	0.9664
	14650	30.0624	2	1026.47	1026.47	-1.808	gm-AEJR|1	1698176	gm-AEJR|1, gm-AEJGV|1	1698176		gm-AEJST|1	2271163	0.00085544	23.0671	1058.45	2.6647
	2621	7.983	3	1098.46	1098.46	5.7739	gm-AEJNN|1	207948				gm-AEJKA|1	1891741	0.000712529	7.3293	1069.5	2.265
	2840	8.3229	2	1028.44	1028.44	2.3883	gm-AEJSA|1	151992	gm-AEJSA|1, gm-AEJTG|1	151992		gm-AEJVP|1	1748345	0.000658519	31.9468	1066.49	2.076
	2723	8.1842	2	998.431	998.429	1.2173	gm-AEJAG|1	516079				gm-AEJR|1, gm-AEJGV|1	1698176	0.000639623	30.0624	1026.47	1.808
	3050	8.7319	2	1028.44	1028.44	0.4892	gm-AEJSA|1	1011192	gm-AEJSA|1, gm-AEJTG|1	1011192		gm-AEJIN|1, gm-AEJVQ|1, gm-AEJRA|1	1614727	0.000608191	15.8108	1097.5	1.2929
	2840	8.3229	2	1028.44	1028.44	2.4856	gm-AEJTG|1	151992				gm-AEJEI|1, gm-AEJKN|1	1575527	0.000593427	31.1777	1112.51	5.0539
	2852	8.402	2	957.404	957.403	1.1302	gm-AEJS|1	535066	gm-AEJS|1	535066		gm-AEJTC|1	1574251	0.000592946	24.1924	1074.43	3.2815
	2340	7.6989	2	1055.45	1055.45	1.2524	gm-AEJNA|1	1155373	gm-AEJNA|1, gm-AEJGQ|1	1155373		gm-AEJMY|1	1424895	0.000536691	25.8364	1164.47	4.8932
	2855	8.4782	2	1086.45	1086.45	0.9983	gm-AEJES|1	387667				gm-AEJMC|1	1363175	0.000513444	1.0503	1104.42	5.2905
	2941	9.5368	2;1;3	941.408	941.408	-0.0397	gm-AEJA|1	1197851520	gm-AEJA|1	1197851520		gm-AEJKQ|1	1347986	0.000507723	7.7921	1126.52	1.3584
	2951	8.5185	2	957.404	957.403	1.0664	gm-AEJS|1	381575	gm-AEJS|1	381575		gm-AEJCG|1	1327719	0.000500089	10.8595	1030.4	1.1453
	2996	8.6238	2	1134.48	1134.48	-2.0771	gm-AEJYT|1	679324	gm-AEJYT|1	679324		gm-AEJFP|1	1325979	0.000499434	30.8468	1114.49	8.3092
	3011	8.5721	2	927.394	927.392	1.5637	gm-AEJG|1	113226	gm-AEJG|1	113226		gm-AEJTA|1	1208552	0.000455204	22.0818	1042.46	2.146
	3180	9.0218	2	1056.44	1056.43	0.9129	gm-AEJDA|1	273006	gm-AEJDA|1, gm-AEJEG|1	273006		gm-AEJSA|1, gm-AEJTG|1	1163184	0.000438116	8.7319	1028.44	0.4892
	3050	8.7319	2	1028.44	1028.44	0.5864	gm-AEJTG|1	1011192				gm-AEJNA|1, gm-AEJGQ|1	1155373	0.000435174	7.6989	1055.45	1.2524
	3061	8.7888	1;2	698.286	698.286	0.0522	gm-AE|1	16838300	gm-AE|1	16838300		gm-AEJFR|1	1127218	0.00042457	10.9001	1173.54	1.7201
	3076	8.6945	2	1114.44	1114.44	1.8253	gm-AEJED|1	261892	gm-AEJED|1	261892		gm-AEJCK|1	1091253	0.000411023	28.4538	1101.47	6.1198
	3084	8.7045	2	927.392	927.392	0.2475	gm-AEJG|1	163691	gm-AEJG|1	163691		gm-AEJIP|1	1046112	0.000394021	15.956	1080.51	2.028
	3466	9.6573	2;1	1056.44	1056.43	1.144	gm-AEJDA|1	18185234	gm-AEJDA|1, gm-AEJEG|1	18185234		gm-AEJKG|1	1003261	0.000377881	16.5445	1055.49	4.92
	3093	8.8398	1;2	998.43	998.429	1.0951	gm-AEJAG|1	51271740				gm-AEJDT|1, gm-AEJES|1	954553	0.000359535	22.5389	1086.45	2.1218
	3161	8.8991	2	1114.44	1114.44	0.1823	gm-AEJED|1	337515	gm-AEJED|1	337515		gm-AEJHT|1	889427	0.000335005	17.984	1108.48	2.2841
	3705	9.9226	2	1056.44	1056.43	0.9129	gm-AEJDA|1	156420	gm-AEJDA|1, gm-AEJEG|1	156420		gm-AEJRW|1	847973	0.000319391	30.5194	1212.55	9.8831
	3180	9.0218	2	1056.44	1056.43	1.0076	gm-AEJEG|1	273006				gm-AEJNH|1	784634	0.000295535	27.323	1121.47	1.7348
	3228	9.012	2	1069.51	1069.5	2.265	gm-AEJKA|1	398402	gm-AEJKA|1	398402		gm-AEJRH|1	781501	0.000294354	21.467	1163.53	6.8496
	3231	8.9795	2	957.403	957.403	0.5564	gm-AEJS|1	205300	gm-AEJS|1	205300		gm-AEJFD|1	740462	0.000278897	20.4391	1132.47	4.0217
	3249	8.9566	2	1153.5	1153.5	-2.0271	gm-AEJPW|1	181428	gm-AEJPW|1	181428		gm-AEJCH|1	700316	0.000263776	28.9053	1110.44	5.262
	3275	9.1136	2	1097.51	1097.51	1.6543	gm-AEJRA|1	2619935	gm-AEJRA|1	2619935		gm-AEJQT|1	682764	0.000257165	4.7387	1099.48	1.0012
	7448	16.558	2;1	1072.45	1072.45	1.6287	gm-AEJVC|1	27013540	gm-AEJVC|1, gm-AEJMA|1	27013540		gm-AEJTE|1	680619	0.000256357	24.5687	1100.46	7.513
	3310	9.1756	2	1113.49	1113.5	-8.589	gm-AEJSR|1	1188585				gm-AEJYT|1	679324	0.000255869	8.6238	1134.48	2.0771
	2855	8.4782	2	1086.45	1086.45	0.9983	gm-AEJDT|1	387667	gm-AEJDT|1, gm-AEJES|1	387667		gm-AEJYC|1	671278	0.000252839	10.7183	1136.44	1.8166
	3357	9.1515	2	1148.47	1148.46	8.6383	gm-AEJYD|1	159631				gm-AEJDG|1	610510	0.00022995	7.729	1042.42	9.3115
	10297	22.5389	2	1086.45	1086.45	2.1218	gm-AEJDT|1	566886	gm-AEJDT|1, gm-AEJES|1	566886		gm-AEJED|1	599407	0.000225768	8.8991	1114.44	0.1823
	3424	9.2588	1;2	998.43	998.429	0.8506	gm-AEJAG|1	351721				gm-AEJYQ|1	591750	0.000222884	17.1211	1161.49	1.0934
	7078	15.8108	2	1097.5	1097.5	1.2929	gm-AEJIN|1	1614727	gm-AEJIN|1, gm-AEJVQ|1, gm-AEJRA|1	1614727		gm-AEJYP|1	589453	0.000222019	28.9191	1130.49	1.7367
	3466	9.6573	2;1	1056.44	1056.43	1.2387	gm-AEJEG|1	18185234				gm-AEJP|1	564049	0.000212451	27.0324	967.423	9.7753
	12742	26.8279	2	1097.51	1097.51	-0.2365	gm-AEJRA|1	268081	gm-AEJRA|1, gm-AEJIN|1, gm-AEJVQ|1	268081		gm-AEJRV|1	554356	0.0002088	28.0379	1125.54	7.8669
	3518	9.6981	2	1113.49	1113.5	-8.8082	gm-AEJSR|1	776121				gm-AEJDN|1	546416	0.000205809	16.2476	1099.44	2.8187
	3525	9.7142	2	971.42	971.418	1.2251	gm-AEJT|1	617145	gm-AEJT|1	617145		gm-AEJEH|1	514343	0.000193729	27.2645	1136.47	5.637
	3565	9.7399	2	1042.46	1042.46	2.4973	gm-AEJTA|1	415244	gm-AEJTA|1	415244		gm-AEJLC|1	456448	0.000171922	25.0402	1086.46	7.1361
	3616	9.9969	2;3	1242.54	1242.53	5.7725	gm-AEJWW|1	22852524	gm-AEJWW|1	22852524		gm-AEJPW|1	412492	0.000155366	7.9463	1153.5	7.6973
	2621	7.983	3	1098.46	1098.46	-0.8718	gm-AEJMP|1	207948	gm-AEJMP|1, gm-AEJNN|1	207948		gm-AEJKD|1	401009	0.000151041	20.9241	1113.49	6.972
	3705	9.9226	2	1056.44	1056.43	1.0076	gm-AEJEG|1	156420				gm-AEJYI|1	400068	0.000150687	29.6577	1146.52	2.8222
	3813	10.1302	2	1088.44	1088.44	1.6921	gm-AEJMS|1	2875993	gm-AEJMS|1	2875993		gm-AEJIH|1	396989	0.000149527	11.1387	1120.51	1.2472
	3884	10.2339	2	1070.45	1070.45	1.3805	gm-AEJEA|1	899876	gm-AEJEA|1	899876		gm-AEJKE|1, gm-AEJRT|1	388760	0.000146428	16.233	1127.51	3.5303
	3890	10.1808	2	1056.47	1056.47	2.2567	gm-AEJVS|1	256143	gm-AEJVS|1	256143		gm-AEJYS|1	373204	0.000140568	10.7167	1120.47	9.0763
	3907	10.1886	2	1144.49	1144.49	0.2123	gm-AEJHH|1	275663	gm-AEJHH|1	275663		gm-AEJFE|1	372351	0.000140247	25.9997	1146.48	5.2797
	3922	10.218	2	870.372	870.371	1.1933	gm-AEJ|1	316587	gm-AEJ|1	316587		gm-AEJFY|1	346017	0.000130328	10.3183	1180.5	1.9521
	3995	10.3183	2;3	1180.5	1180.5	-1.9521	gm-AEJFY|1	346017	gm-AEJFY|1	346017		gm-AEJHP|1	343968	0.000129556	28.4631	1104.48	8.506
	4030	10.3815	2	1012.45	1012.45	1.7293	gm-AEJAA|1	848445	gm-AEJAA|1	848445		gm-AEJIW|1	324548	0.000122242	16.8621	1169.53	9.5571
	4162	10.7095	2;1	1070.45	1070.45	1.9507	gm-AEJEA|1	4151265	gm-AEJEA|1	4151265		gm-AEJFS|1, gm-AEJYA|1	277153	0.00010439	29.3192	1104.47	3.3675
	4202	10.7167	2	1120.48	1120.47	9.0763	gm-AEJYS|1	373204	gm-AEJYS|1	373204		gm-AEJHH|1	275663	0.000103829	10.1886	1144.49	0.2123
	4213	10.7183	2;3	1136.44	1136.44	-1.8166	gm-AEJYC|1	671278	gm-AEJYC|1	671278		gm-AEJGM|1	270603	0.000101923	13.7961	1058.43	4.4891
	4273	10.8839	1;2	1012.45	1012.45	1.1867	gm-AEJAA|1	64029456	gm-AEJAA|1	64029456		gm-AEJRA|1, gm-AEJIN|1, gm-AEJVQ|1	268081	0.000100973	26.8279	1097.51	0.2365
	4274	10.7795	2;3	1017.44	1017.44	-2.5585	gm-AEJF|1	338211	gm-AEJF|1	338211		gm-AEJGH|1	256612	9.66536e-05	28.2015	1064.45	4.5151
	4286	10.9539	2	1242.54	1242.53	4.8883	gm-AEJWW|1	828789	gm-AEJWW|1	828789		gm-AEJVS|1	256143	9.6477e-05	10.1808	1056.47	2.2567
	4297	10.8595	3;2	1030.4	1030.4	-1.1453	gm-AEJCG|1	1327719	gm-AEJCG|1	1327719		gm-AEJHQ|1	252259	9.5014e-05	28.0754	1135.49	5.0046
	4310	10.9001	2	1173.54	1173.54	-1.7201	gm-AEJFR|1	1127218	gm-AEJFR|1	1127218		gm-AEJRD|1	250884	9.44961e-05	7.3341	1141.5	2.185
	4351	11.0193	2	941.409	941.408	1.3725	gm-AEJA|1	452148	gm-AEJA|1	452148		gm-AEJRN|1	250265	9.4263e-05	26.8026	1140.51	5.313
	4388	11.0585	2	1069.47	1069.47	1.8301	gm-AEJQA|1	3797906	gm-AEJQA|1	3797906		gm-AEJMT|1	236162	8.89511e-05	21.2095	1102.46	4.0386
	4505	11.1387	2	1120.51	1120.51	-1.2472	gm-AEJIH|1	396989	gm-AEJIH|1	396989		gm-AEJRI|1	235906	8.88546e-05	29.0396	1139.56	8.2322
	4599	11.4444	2	941.409	941.408	1.3725	gm-AEJA|1	341175	gm-AEJA|1	341175		gm-AEJYD|1	234005	8.81386e-05	15.3108	1148.46	2.0971
	4671	11.393	2	1242.53	1242.53	0.7621	gm-AEJWW|1	152469	gm-AEJWW|1	152469		gm-AEJMP|1, gm-AEJNN|1	207948	7.83242e-05	7.983	1098.46	0.8718
	4760	11.5773	2	1127.47	1127.47	1.2968	gm-AEJQE|1	1181853	gm-AEJQE|1	1181853		gm-AEJKN|1	189602	7.14141e-05	23.6752	1112.51	8.9241
	4913	11.8142	2;1	1012.45	1012.45	1.669	gm-AEJAA|1	8718552	gm-AEJAA|1	8718552		gm-AEJMF|1, gm-AEJYD|1	159631	6.01254e-05	9.1515	1148.48	7.5572
	5000	11.9413	2	941.409	941.408	1.4373	gm-AEJA|1	149342	gm-AEJA|1	149342
	5025	11.9286	2	1127.47	1127.47	2.0547	gm-AEJQE|1	661731	gm-AEJQE|1	661731		Total	1	2654965638
	5334	12.3924	2	941.409	941.408	1.178	gm-AEJA|1	1331678	gm-AEJA|1	1331678
	5416	12.554	2;1	1127.47	1127.47	1.0803	gm-AEJQE|1	104175592	gm-AEJQE|1	104175592
	5987	13.3526	2	941.409	941.408	1.2428	gm-AEJA|1	245124	gm-AEJA|1	245124
	6232	13.7961	2	1058.44	1058.43	4.4891	gm-AEJGM|1	270603	gm-AEJGM|1	270603
	6277	14.0402	2	1088.47	1088.48	-1.5979	gm-AEJFA|1	4006613	gm-AEJFA|1	4006613
	6454	14.3452	2;1	1001.41	1001.41	-0.6422	gm-AEJM|1	3979704	gm-AEJM|1	3979704
	6544	14.5548	1;2	969.44	969.439	0.7776	gm-AEJV|1	5251473	gm-AEJV|1	5251473
	6688	14.7982	2	1088.47	1088.48	-1.4857	gm-AEJFA|1	641171	gm-AEJFA|1	641171
	6849	15.375	2;1	1088.48	1088.48	-0.925	gm-AEJFA|1	17126752	gm-AEJFA|1	17126752
	6886	15.3108	2	1148.46	1148.46	-2.0971	gm-AEJYD|1	234005	gm-AEJYD|1	234005
	6993	15.5844	2;1	1001.41	1001.41	0.5768	gm-AEJM|1	13216553	gm-AEJM|1	13216553
	8438	18.6868	2	1098.48	1098.48	0.9664	gm-AEJEV|1	1833133	gm-AEJEV|1, gm-AEJID|1	1833133
	7078	15.8108	2	1097.5	1097.5	1.2929	gm-AEJVQ|1	1614727
	7078	15.8108	2	1097.5	1097.51	-8.9121	gm-AEJRA|1	1614727
	7106	15.9006	2;1	969.44	969.439	1.3442	gm-AEJV|1	1041801	gm-AEJV|1	1041801
	7134	15.956	1	1080.51	1080.51	2.028	gm-AEJIP|1	1046112	gm-AEJIP|1	1046112
	7216	16.1312	2;1	1033.44	1033.43	1.353	gm-AEJY|1	5382448	gm-AEJY|1	5382448
	8600	19.0039	2	1098.48	1098.48	1.8554	gm-AEJEV|1	699052	gm-AEJEV|1, gm-AEJID|1	699052
	7323	16.233	2	1127.51	1127.52	-6.4917	gm-AEJRT|1	388760
	7335	16.2476	2	1099.44	1099.44	2.8187	gm-AEJDN|1	546416	gm-AEJDN|1	546416
	14222	29.3192	2	1104.47	1104.47	-3.3675	gm-AEJFS|1	277153	gm-AEJFS|1, gm-AEJYA|1	277153
	7448	16.558	2;1	1072.45	1072.45	1.6287	gm-AEJMA|1	27013540
	7468	16.5445	2	1055.48	1055.49	-4.92	gm-AEJKG|1	614773	gm-AEJKG|1	614773
	7864	17.4398	2;1	1104.47	1104.47	1.0734	gm-AEJYA|1	4687671	gm-AEJFS|1, gm-AEJHP|1, gm-AEJYA|1	4687671
	7506	16.6096	2	1113.49	1113.5	-8.0409	gm-AEJSR|1	581581
	7581	16.8326	1;2	1033.44	1033.43	1.2349	gm-AEJY|1	26133308	gm-AEJY|1	26133308
	7643	16.8621	2	1169.52	1169.53	-9.5571	gm-AEJIW|1	324548	gm-AEJIW|1	324548
	7740	17.1211	2	1161.49	1161.49	1.0934	gm-AEJYQ|1	591750	gm-AEJYQ|1	591750
	7742	17.1232	2;3	698.292	698.286	8.7739	gm-AE|1	940594	gm-AE|1	940594
	7764	17.1573	2	957.412	957.403	9.4178	gm-AEJS|1	534050	gm-AEJS|1	534050
	14033	29.0444	2	1104.47	1104.47	3.2839	gm-AEJYA|1	341656	gm-AEJFS|1, gm-AEJHP|1, gm-AEJYA|1	341656
	7864	17.4398	2;1	1104.47	1104.47	1.1639	gm-AEJFS|1	4687671
	7864	17.4398	2;1	1104.47	1104.48	-9.0671	gm-AEJHP|1	4687671
	8160	17.984	2;3	1108.48	1108.48	2.2841	gm-AEJHT|1	889427	gm-AEJHT|1	889427
	8258	18.2857	2;1	983.455	983.455	0.4816	gm-AEJI|1	7162999	gm-AEJI|1	7162999
	12137	25.7761	2	1104.48	1104.48	-4.0936	gm-AEJHP|1	187610	gm-AEJFS|1, gm-AEJHP|1, gm-AEJYA|1	187610
	8438	18.6868	2	1098.48	1098.48	0.9664	gm-AEJID|1	1833133
	8532	18.92	2	1033.44	1033.43	2.0617	gm-AEJY|1	405362	gm-AEJY|1	405362
	11135	24.0498	2	1112.5	1112.5	1.5253	gm-AEJEI|1	629446	gm-AEJEI|1, gm-AEJKN|1	629446
	8600	19.0039	2	1098.48	1098.48	1.8554	gm-AEJID|1	699052
	8809	19.4005	2	1017.44	1017.44	1.5807	gm-AEJF|1	445493	gm-AEJF|1	445493
	8924	19.6357	1	941.401	941.408	-6.977	gm-AEJA|1	543582	gm-AEJA|1	543582
	9179	20.1563	2	1111.51	1111.51	0.5303	gm-AEJIQ|1	1568383	gm-AEJIQ|1	1568383
	9193	20.249	2;1	983.456	983.455	0.854	gm-AEJI|1	8827022	gm-AEJI|1	8827022
	9230	20.3895	1;2	1017.44	1017.44	1.0408	gm-AEJF|1	33831796	gm-AEJF|1	33831796
	9299	20.4391	2	1132.47	1132.47	4.0217	gm-AEJFD|1	486890	gm-AEJFD|1	486890
	9412	20.7462	2	1017.44	1017.44	2.4206	gm-AEJF|1	1019843	gm-AEJF|1	1019843
	9484	20.8357	2	1132.47	1132.47	5.2075	gm-AEJFD|1	253572	gm-AEJFD|1	253572
	9514	20.9409	2	1054.49	1054.49	1.4051	gm-AEJIA|1	1518788	gm-AEJIA|1	1518788
	9539	20.9241	2	1113.48	1113.49	-6.972	gm-AEJKD|1	401009	gm-AEJKD|1	401009
	9540	20.9116	2	698.292	698.286	8.5116	gm-AE|1	283373	gm-AE|1	283373
	9697	21.2095	2	1102.46	1102.46	4.0386	gm-AEJMT|1	236162	gm-AEJMT|1	236162
	9710	21.3997	1;2	1054.49	1054.49	0.479	gm-AEJIA|1	150575968	gm-AEJIA|1	150575968
	9792	21.467	2	1163.54	1163.53	6.8496	gm-AEJRH|1	781501	gm-AEJRH|1	781501
	9812	21.6178	2;1	1017.44	1017.44	1.8807	gm-AEJF|1	113502584	gm-AEJF|1	113502584
	9987	21.9424	2	998.457	998.466	-8.3029	gm-AEJK|1	1415852	gm-AEJK|1	1415852
	10021	22.1832	2;1	1129.49	1129.48	7.6119	gm-AEJRC|1	26136104	gm-AEJRC|1	26136104
	10058	22.0818	2	1042.46	1042.46	2.146	gm-AEJTA|1	501839	gm-AEJTA|1	501839
	15421	31.1777	2;1	1112.5	1112.51	-5.0539	gm-AEJKN|1	946081	gm-AEJEI|1, gm-AEJKN|1	946081
	10296	22.5501	2	1113.5	1113.5	-7.6023	gm-AEJSR|1	549065
	1421	4.7821	2	1113.49	1113.49	0.9212	gm-AEJKD|1	355531	gm-AEJKD|1, gm-AEJSR|1	355531
	10297	22.5389	2	1086.45	1086.45	2.1218	gm-AEJES|1	566886
	10304	22.5463	2;1	1127.46	1127.47	-7.2565	gm-AEJQE|1	621277	gm-AEJQE|1	621277
	10531	23.0671	2;1	1058.45	1058.45	2.6647	gm-AEJST|1	2271163	gm-AEJST|1	2271163
	10669	23.2753	1;2	1056.45	1056.45	0.853	gm-AEJW|1	1703229	gm-AEJW|1	1703229
	10759	23.4768	1;2	1088.48	1088.48	0.9815	gm-AEJFA|1	16875056	gm-AEJFA|1	16875056
	10934	23.6752	2	1112.52	1112.51	8.9241	gm-AEJKN|1	189602	gm-AEJKN|1	189602
	11013	23.8889	2;1	1056.45	1056.45	1.4308	gm-AEJW|1	4055811	gm-AEJW|1	4055811
	1983	6.4664	2	1113.5	1113.49	2.2368	gm-AEJKD|1	102677	gm-AEJKD|1, gm-AEJSR|1	102677
	11135	24.0498	2	1112.5	1112.51	-8.632	gm-AEJKN|1	629446
	11185	24.1924	2;3	1074.43	1074.43	3.2815	gm-AEJTC|1	1574251	gm-AEJTC|1	1574251
	11399	24.5687	2	1100.45	1100.46	-7.513	gm-AEJTE|1	350671	gm-AEJTE|1	350671
	11694	25.0402	2	1086.47	1086.46	7.1361	gm-AEJLC|1	456448	gm-AEJLC|1	456448
	11731	25.1858	2;1	1127.49	1127.49	1.2407	gm-AEJWA|1	13549030	gm-AEJWA|1	13549030
	12089	25.7453	2;1	1069.46	1069.47	-7.7578	gm-AEJQA|1	398961	gm-AEJQA|1	398961
	12131	25.8364	2;1	1164.48	1164.47	4.8932	gm-AEJMY|1	962535	gm-AEJMY|1	962535
	2175	7.2408	2	1113.5	1113.49	2.456	gm-AEJKD|1	351235	gm-AEJKD|1, gm-AEJSR|1	351235
	12137	25.7761	2	1104.48	1104.47	6.1375	gm-AEJFS|1	187610
	12137	25.7761	2	1104.48	1104.47	6.047	gm-AEJYA|1	187610
	12253	25.9997	2;3	1146.49	1146.48	5.2797	gm-AEJFE|1	372351	gm-AEJFE|1	372351
	12275	26.0689	2	1164.48	1164.47	4.6836	gm-AEJMY|1	462360	gm-AEJMY|1	462360
	12400	26.3012	2;3	1069.47	1069.47	5.825	gm-AEJQA|1	1509407	gm-AEJQA|1	1509407
	3310	9.1756	2	1113.49	1113.49	1.4694	gm-AEJKD|1	1188585	gm-AEJKD|1, gm-AEJSR|1	1188585
	12578	26.5406	2;1	998.436	998.429	6.5491	gm-AEJAG|1	398972
	12739	26.8026	2	1140.51	1140.51	-5.313	gm-AEJRN|1	250265	gm-AEJRN|1	250265
	3518	9.6981	2	1113.49	1113.49	1.2501	gm-AEJKD|1	776121	gm-AEJKD|1, gm-AEJSR|1	776121
	12742	26.8279	2	1097.51	1097.5	9.9685	gm-AEJIN|1	268081
	12742	26.8279	2	1097.51	1097.5	9.9685	gm-AEJVQ|1	268081
	12876	27.0324	2	967.433	967.423	9.7753	gm-AEJP|1	564049	gm-AEJP|1	564049
	12945	27.1426	2	1095.52	1095.52	2.3455	gm-AEJKP|1	688574	gm-AEJKP|1	688574
	13013	27.2645	2	1136.47	1136.47	-5.637	gm-AEJEH|1	514343	gm-AEJEH|1	514343
	13036	27.323	2	1121.47	1121.47	-1.7348	gm-AEJNH|1	784634	gm-AEJNH|1	784634
	13443	28.0379	2	1125.53	1125.54	-7.8669	gm-AEJRV|1	554356	gm-AEJRV|1	554356
	13501	28.0754	2	1135.48	1135.49	-5.0046	gm-AEJHQ|1	252259	gm-AEJHQ|1	252259
	13553	28.2015	2	1064.46	1064.45	4.5151	gm-AEJGH|1	256612	gm-AEJGH|1	256612
	13633	28.2143	2	870.374	870.371	3.6476	gm-AEJ|1	192859	gm-AEJ|1	192859
	13684	28.4538	2	1101.48	1101.47	6.1198	gm-AEJCK|1	1091253	gm-AEJCK|1	1091253
	13731	28.4631	2	1104.49	1104.48	8.506	gm-AEJHP|1	343968	gm-AEJHP|1	343968
	13774	28.5317	2	983.462	983.455	6.936	gm-AEJI|1	244154	gm-AEJI|1	244154
	13849	28.6738	2	1095.52	1095.52	1.5655	gm-AEJKP|1	852092	gm-AEJKP|1	852092
	13931	28.9191	2	1130.48	1130.49	-1.7367	gm-AEJYP|1	589453	gm-AEJYP|1	589453
	13938	28.9053	2;1	1110.43	1110.44	-5.262	gm-AEJCH|1	700316	gm-AEJCH|1	700316
	7506	16.6096	2	1113.49	1113.49	2.0175	gm-AEJKD|1	581581	gm-AEJKD|1, gm-AEJSR|1	581581
	14033	29.0444	2	1104.47	1104.47	3.3744	gm-AEJFS|1	341656
	14033	29.0444	2	1104.47	1104.48	-6.8567	gm-AEJHP|1	341656
	14034	29.0396	2	1139.57	1139.56	8.2322	gm-AEJRI|1	235906	gm-AEJRI|1	235906
	14040	29.0691	2;1	1038.45	1038.46	-7.0346	gm-AEJPA|1	626839	gm-AEJPA|1	626839
	14106	29.1231	2	1114.48	1114.49	-7.9806	gm-AEJFP|1	272046	gm-AEJFP|1	272046
	14158	29.3561	1;2	1038.45	1038.46	-9.1505	gm-AEJPA|1	17813806	gm-AEJPA|1	17813806
	14165	29.3552	2;3;1	1076.4	1076.39	8.877	gm-AEJCC|1	3988695	gm-AEJCC|1	3988695
	10296	22.5501	2	1113.5	1113.49	2.456	gm-AEJKD|1	549065	gm-AEJKD|1, gm-AEJSR|1	549065
	14222	29.3192	2	1104.47	1104.47	-3.4581	gm-AEJYA|1	277153
	14361	29.7039	2	1095.51	1095.52	-8.2401	gm-AEJKP|1	1268958	gm-AEJKP|1	1268958
	14430	29.6577	2	1146.52	1146.52	2.8222	gm-AEJYI|1	400068	gm-AEJYI|1	400068
	7323	16.233	2	1127.51	1127.51	3.5303	gm-AEJKE|1	388760	gm-AEJKE|1, gm-AEJRT|1	388760
	14650	30.0624	2	1026.47	1026.46	9.1033	gm-AEJGV|1	1698176
	14993	30.5194	2	1212.56	1212.55	9.8831	gm-AEJRW|1	847973	gm-AEJRW|1	847973
	15145	30.789	2;1	1111.52	1111.51	6.2411	gm-AEJIQ|1	4779595	gm-AEJIQ|1	4779595
	15204	30.875	1;2	1070.46	1070.45	9.5911	gm-AEJEA|1	942016	gm-AEJEA|1	942016
	15210	30.8468	2	1114.48	1114.49	-8.3092	gm-AEJFP|1	1053933	gm-AEJFP|1	1053933
	15245	30.9437	2;1	1113.51	1113.5	6.1011	gm-AEJSR|1	6106259	gm-AEJSR|1	6106259
	3357	9.1515	2	1148.47	1148.48	-7.5572	gm-AEJMF|1	159631	gm-AEJMF|1, gm-AEJYD|1	159631
	15421	31.1777	2;1	1112.5	1112.5	5.1033	gm-AEJEI|1	946081
	15616	31.4621	2	1095.52	1095.52	2.2341	gm-AEJKP|1	1128474	gm-AEJKP|1	1128474
	15919	31.9468	2;1	1066.49	1066.49	2.076	gm-AEJVP|1	1748345	gm-AEJVP|1	1748345
	15979	32.0195	2	1104.43	1104.42	5.2905	gm-AEJMC|1	593150	gm-AEJMC|1	593150
	1	1.0491	2;3	1438.74				4706071
	2	1.0458	2	1406.71				564474
	3	1.0819	3;2	2134.05				1137715
	4	1.0443	2	1327.74				859206
	5	1.0492	2	1530.63				1666793
	6	1.072	2;1	1035.42				2833086
	7	1.0496	2	1316.64				940022
	8	1.0175	4;3	2130.05				53927
	9	1.046	2	1775.78				820246
	10	1.0176	4;3	2282.16				84606
	11	1.049	2;1	1028.56				4735771
	12	1.0465	2	1699.81				483954
	13	1.0555	3;2	1372.68				1040127
	14	1.0467	1;2	771.42				1111132
	15	1.0571	1	645.313				659747
	16	1.0586	1;2	961.455				2829924
	17	1.0613	1;2	939.471				12309556
	18	1.0399	3;4	2181.05				1428421
	19	1.0355	2;1	1224.63				404192
	20	1.0502	2	1328.56				529100
	21	1.0469	2	1199.65				890655
	22	1.0545	1;2	623.365				5390095
	23	1.0487	3	2237.02				936070
	24	1.0175	2;3	1904.96				181407
	25	1.0535	2	1281.69				659830
	26	1.0526	2	1671.79				628643
	27	1.0523	2	1192.62				3924669
	28	1.0575	2	1263.67				1644843
	29	1.0368	2	1460.74				291914
	30	1.0179	4;3	3014.39				49999
	31	1.0499	1	572.318				458015
	32	1.0519	1	720.288				371310
	33	1.0418	2	1035.54				515941
	34	1.0437	2	1046.53				1013460
	35	1.0685	2;3	977.419				1259065
	36	1.0561	3	1746.75				1001000
	37	1.0544	1	758.397				747432
	38	1.0391	2	1044.56				573938
	39	1.0455	2	1203.6				594421
	40	1.0524	1	472.291				1153925
	41	1.0507	2;1	1114.56				1083396
	42	1.0459	2	1574.73				234068
	44	1.0572	2	832.445				870791
	45	1.0593	2;1	990.452				823512
	46	1.057	2	1268.71				961374
	47	1.0521	2	1004.47				427362
	48	1.0495	1	491.756				430848
	49	1.0467	2	1797.76				427340
	50	1.0531	1	357.263				3410995
	51	1.0539	2	968.531				2999404
	52	1.0474	2	1012.59				2038397
	53	1.0505	2;1	577.36				1866109
	54	1.0644	2	1041.61				3765251
	55	1.0551	1	492.271				2004479
	56	1.0508	1	683.329				1641434
	57	1.055	2	941.555				1347475
	58	1.0546	2	1213.55				1503278
	59	1.0432	2	1140.62				1034512
	60	1.0529	2	1162.59				857134
	61	1.05	2	1113.61				992739
	62	1.0589	1	595.334				949304
	63	1.277	1	210.137				704469
	64	1.0589	2	1339.59				635226
	65	1.0562	2	934.55				587067
	66	1.0573	2;3	2156.03				541117
	67	1.0515	1	490.316				509648
	68	1.0559	2	1285.65				652775
	69	1.0523	1	457.291				445351
	70	1.0474	1	508.254				378830
	71	1.0596	2;1	980.556				542146
	72	1.0457	2	1303.67				438184
	73	1.0523	2	1461.67				478813
	74	1.0587	4	2141.04				344749
	75	1.2747	1	259.106				1359014
	76	1.3373	1	158.106				425454
	77	1.3389	1	168.09				196121
	78	1.3656	1	237.092				310152
	79	1.3655	1	227.225				183312
	80	1.133	1	218.167				158963
	81	1.0909	4	951.682				119321
	82	1.3367	1	201.064				95371
	83	1.3588	1	278.152				112189
	84	1.31	1	244.121				88154
	85	1.3001	1	239.143				1013319
	86	1.0791	2	983.51				150849
	87	1.0571	1	466.226				280381
	88	1.0691	2	1526.71				196068
	89	1.3256	1	181.978				228356
	90	1.3497	1	198.173				142737
	91	1.3643	1	228.136				162728
	92	1.3446	1	170.142				280538
	93	1.2829	1	203.08				1146064
	94	1.3772	1	234.162				478705
	95	1.2649	1	166.006				281343
	96	1.1385	1	198.981				252871
	97	1.3629	1	327.998				327478
	98	1.3679	1	326.001				333712
	99	1.3606	1	165.079				201002
	100	1.3567	1	390.277				227941
	101	1.3764	1	220.146				215845
	102	1.3333	1	156.09				40326
	103	1.2028	1	206.978				41739
	104	1.3781	1	178.015				45233
	105	1.2526	5	939.587				46204
	106	1.476	1	160.022				274778
	107	1.3717	1	251.071				37914
	108	1.3344	1	277.116				473536
	109	1.2992	1	185.069				400368
	110	1.3297	1	184.121				120105
	111	1.3152	1	167.058				382051
	112	1.1442	1	170.986				154272
	113	1.3155	1	196.121				154320
	114	1.3322	1	212.153				86047
	115	1.3307	1	154.074				84846
	116	1.139	1	237.92				72838
	117	1.1353	1	373.056				56789
	118	1.3658	1	214.157				76649
	119	1.1544	1	186.101				69245
	120	1.3411	1	238.154				94655
	121	1.3788	1	178.983				186310
	122	1.2374	1	192.923				117024
	123	1.3624	1	276.173				111434
	124	1.1277	1	287.101				65675
	125	1.127	1	216.952				48353
	126	1.4328	1	212.997				222654
	127	1.3643	1	223.077				65922
	128	1.3711	1	370.094				85211
	129	1.16	1	155.058				30951
	130	1.377	1	187.016				129056
	131	1.1223	1	261.9				53980
	132	1.2117	1	180.09				34770
	133	1.3557	1	371.059				68151
	134	1.1419	1	226.976				45620
	135	1.1502	1	169.074				39703
	136	1.1665	1	354.063				56984
	137	1.1767	1	159.053				27737
	138	1.3519	1	219.082				29990
	139	1.2805	1	175.063				24376
	140	1.1484	9	1997.3				33267
	141	1.3804	1	282.142				108385
	142	1.3942	1	235.076				59260
	143	1.1647	1	185.178				50765
	144	1.0549	1	725.339				637705
	145	1.3788	1	298.119				212526
	146	1.3674	1	191.152				54003
	147	1.2249	1	305.111				45409
	148	1.1442	1	156.996				42941
	149	1.1662	1	217.977				550701
	150	1.1976	1	168.97				94538
	151	1.6299	1	329.874				4649873
	152	1.3801	1	172.085				75569
	153	1.392	1	444.113				65382
	154	1.2095	9	1997.4				30962
	155	1.1855	1	230.163				25703
	156	1.3234	1	162.068				39418
	157	1.2261	1	412.26				61965
	158	1.4192	1	230.964				241466
	159	1.1948	4;6	935.778				43288
	160	1.3822	1	281.214				25805
	161	1.2434	1	225.061				30560
	162	1.3856	1	208.147				41979
	163	1.1863	1	231.074				26871
	164	1.1694	1	330.143				28612
	165	1.3395	1	199.94				63894
	166	1.273	1	236.139				35469
	167	1.3049	1	200.08				33196
	168	1.2108	1	222.126				24290
	169	1.2114	1	206.167				21696
	170	1.3971	1	202.931				44788
	171	1.4045	1	216.1				70572
	172	1.3804	1	226.157				37616
	173	1.1957	1	260.178				24277
	174	1.4248	1	176.951				65469
	175	1.3929	1	202.136				25864
	176	1.6708	1	233.954				5029318
	177	1.3966	1	162.933				57765
	178	1.3014	1	518.132				24971
	179	1.2618	1	196.994				49517
	180	1.2397	1	169.074				36997
	181	1.3345	1	193.936				69056
	182	1.3815	4;6	935.778				79836
	183	1.4116	3	809.766				40973
	184	1.2549	1	164.084				30213
	185	1.2238	1	435.336				59078
	186	1.66	1	155.007				1100611
	187	1.415	1	180.944				33240
	188	1.273	1	274.928				22303
	189	1.289	1	249.932				27205
	190	1.4182	1	222.056				32674
	191	1.3711	1	206.167				25446
	192	1.3286	1	157.147				16288
	193	1.531	1	176.017				386959
	194	1.4182	1	280.909				25773
	195	1.3296	1	152.048				26429
	196	1.3276	1	254.261				24748
	197	1.4658	1	218.167				166140
	198	1.6501	1	191.977				1222450
	199	1.4123	1	435.335				63196
	200	1.3539	1	240.967				37584
	201	1.3917	5	1490.27				30142
	202	1.4608	1	185.949				76604
	203	1.2982	1	354.063				57447
	204	1.3258	1	186.101				54400
	205	1.432	1	253.942				83769
	206	1.3478	1	260.178				21897
	207	1.3343	1	398.34				49151
	208	1.3985	1	231.075				16652
	209	1.3956	9	1916.74				62153
	210	1.3887	1	305.111				35766
	211	1.3867	1	230.163				19183
	212	1.713	1	173.978				5709105
	213	1.3917	1	224.142				18114
	214	1.3543	1	194.131				17295
	215	1.4453	1	354.063				53730
	216	1.3746	1	256.24				31210
	217	1.4546	1	249.931				36599
	218	1.4357	9	1997.4				24490
	219	1.5147	1	231.956				62248
	220	1.4498	1	225.947				30177
	221	1.4724	1	256.24				28744
	222	1.5642	1	206.978				136737
	223	1.4571	1	260.178				18186
	224	1.533	1	194.116				37012
	225	1.4867	1	373.056				58171
	226	1.501	1	254.225				20973
	227	1.5401	1	185.949				69105
	228	1.4617	1	251.967				22887
	229	1.4536	1	225.073				21444
	230	1.4058	1	180.09				21635
	231	1.3887	7	1553.45				19605
	232	1.4626	4	991.733				21298
	233	1.4359	1	256.961				22613
	234	1.4479	1	245.09				16888
	235	1.4713	1	331.272				21333
	236	1.5075	1	224.141				17429
	237	1.5014	1	305.111				30859
	238	1.5126	1	156.996				23067
	239	1.4685	1	300.115				17691
	240	1.507	1	518.133				25636
	241	1.5336	1	200.105				28276
	242	1.5693	2;3	583.282				664464
	243	1.5277	1	262.898				43008
	244	1.5581	1	175.085				101552
	245	1.6799	1	240.992				21531902
	246	1.5216	1	180.101				52348
	247	1.5615	1	262.139				292934
	248	1.6453	1	159.174				1485850
	249	1.5452	5	939.587				40056
	250	1.6529	1	164				1160978
	251	1.6305	1	229.062				202924
	252	1.5703	1	408.197				244405
	253	1.6464	1	193.975				349747
	254	1.7378	1	155.968				10743744
	255	1.598	1	201.973				365943
	256	1.6797	1	217.976				47831304
	257	1.5959	1	196.994				68754
	258	1.595	1	152.026				188040
	259	1.735	1	183.962				11293740
	260	1.6157	1	224.979				166300
	261	1.6708	1	150.028				3653734
	262	1.7216	1	269.948				5519774
	263	1.5997	1	241.953				173397
	264	1.6591	1	173.018				652435
	265	1.6857	1	285.951				2762601
	266	1.6271	1	257.956				415867
	267	1.5943	1	271.945				77917
	268	1.6445	1	209.945				355726
	269	1.6288	1	256.97				971925
	270	1.5921	1	298.901				58433
	271	1.6785	1	305.958				1554520
	272	1.668	1	189.982				840616
	273	1.6879	1	303.962				2000669
	274	1.6201	1	199.033				112502
	275	1.5556	1	398.34				45802
	276	1.5591	3	584.286				46415
	277	1.5959	1	203.971				61317
	278	1.6571	1	259.998				635560
	279	1.6549	1	262.002				430356
	280	1.6814	1	215.944				3022685
	281	1.6174	1	213.958				124877
	282	1.6659	1	214.993				546923
	283	1.6808	1	199.966				3218621
	284	1.6787	1	264.008				2072578
	285	1.6799	1	399.932				4422949
	286	1.6366	1	207.948				724872
	287	1.603	1	248.919				67235
	288	1.6617	1	181.955				798093
	289	1.6608	1	161.987				873320
	290	1.6405	4	791.73				192074
	291	1.6326	1	169.034				89424
	292	1.6205	1	150.942				67221
	293	1.6927	1	425.894				375056
	294	1.6831	1	371.937				2546353
	295	1.6853	1	331.957				1297054
	296	1.6736	1	266.006				619431
	297	1.6085	1	285.019				67336
	298	1.6475	1	363.929				321844
	299	1.6582	1	328.974				255503
	300	1.7174	1	403.841				1562013
	301	1.6266	1	282.933				100447
	302	1.6503	1	401.928				1592047
	303	1.6649	1	287.948				1163320
	304	1.6339	1	245.971				281022
	305	1.664	1	277.98				263563
	306	1.6186	1	211.052				86261
	307	1.6689	1	383.917				613329
	308	1.6924	1	417.906				614603
	309	1.6896	1	222.982				1128538
	310	1.6984	1	415.86				1084253
	311	1.7005	1	347.934				925000
	312	1.6281	1	302.158				94206
	313	1.6462	1	289.945				204465
	314	1.6976	1	513.878				383668
	315	1.678	1	424.945				526757
	316	1.6907	1	517.905				214098
	317	1.7212	1	539.891				865001
	318	1.7	1	157.008				863747
	319	1.6911	1	409.916				509914
	320	1.7003	1	422.948				1030446
	321	1.6869	1	326.978				278030
	322	1.7215	1	385.918				1366077
	323	1.706	1	381.92				379737
	324	1.7129	1	354.973				318211
	325	1.7315	1	397.862				1110070
	326	1.7386	1	471.828				2361519
	327	1.7229	1	267.953				2427289
	328	1.7154	1	353.938				451470
	329	1.7227	1	515.876				381449
	330	1.7328	1	271.937				3423453
	331	1.7312	1	203.95				2754771
	332	1.7264	1	317.93				2323191
	333	1.7298	1	453.905				1240795
	334	1.7388	1	213.958				2381624
	335	1.7388	1	292.964				2024203
	336	1.7363	1	355.933				1058319
	337	1.7379	1	241.953				4260692
	338	1.7472	1	201.973				9454038
	339	1.7465	1	321.919				7092211
	340	1.7486	1	373.891				6716374
	341	1.7504	1	206.978				4130428
	342	1.7484	1	224.989				3158127
	343	1.7511	1	205.944				2363495
	344	1.7489	1	435.859				1211515
	345	1.7506	1	375.889				1759438
	346	1.7611	1	501.819				24620346
	347	1.7657	1	457.841				6101615
	348	1.7734	1	1079.63				12980712
	349	1.7643	1	359.876				10200149
	350	1.7511	1	325.903				3148840
	351	1.7284	1	405.913				579412
	352	1.7283	1	387.914				506387
	353	1.7568	1	257.916				3352791
	354	1.767	1	719.753				14105768
	355	1.7736	1	1199.59				11064843
	356	1.7891	1	861.693				28566316
	357	1.7685	1	479.836				13672350
	358	1.773	1	981.65				20560700
	359	1.7731	1	959.669				17361046
	360	1.8459	1	910.682				812735
	361	1.862	1	921.673				1053560
	362	1.8581	1	1030.64				663337
	363	1.8638	1	801.713				1589729
	364	1.8689	1	850.702				960537
	365	1.8582	1	1041.63				668337
	366	1.8504	1	981.652				1853026
	367	1.9317	1	741.736				2609548
	368	1.9526	1	373.851				857594
	369	2.1418	1	174.112				18840050
	370	2.0792	1	412.259				388517
	371	2.0271	1	447.198				433787
	372	2.0918	1	390.175				36245124
	373	2.0226	1	329.888				513265
	374	2.0439	1;2	433.218				471037
	375	2.0453	1	356.145				422177
	376	2.0881	2;1	461.212				123066384
	377	2.0787	1	483.195				38465780
	378	2.0683	1	505.177				10310016
	379	2.097	1;2	360.176				10006605
	380	2.0333	1	361.92				636405
	381	2.0597	1	625.136				2403781
	382	2.0771	1	218.09				3439509
	383	2.0647	1	518.235				672023
	384	2.1082	1	289.127				2346074
	385	2.0877	1	364.098				1436902
	386	2.0806	1	171.083				655572
	387	2.0563	1	527.159				3391475
	388	2.075	1	603.154				3981296
	389	2.0927	1	275.112				7507939
	390	2.0589	1	382.158				661830
	391	2.0911	1	301.127				4660603
	392	2.1023	1	261.132				2430890
	393	2.0528	1	647.118				1520659
	394	2.0926	1	372.164				3143074
	395	2.0882	1	245.149				2633440
	396	2.1384	1	288.155				3612933
	397	2.1192	2;1	417.198				1514835
	398	2.0965	1	214.009				8989330
	399	2.1304	2;1	399.187				2459970
	400	2.1497	1	243.158				7588729
	401	2.1208	1	231.133				1262378
	402	2.1224	2	727.325				1572765
	403	2.1363	1	376.16				1699735
	404	2.1077	2	415.207				721346
	405	2.0967	1	190.095				560824
	406	2.1463	1	246.122				4685140
	407	2.143	2;1	532.249				3485663
	408	2.1821	1	273.18				23531720
	409	2.3487	1;2	546.185				30993224
	410	2.1413	1	204.111				1329324
	411	2.1382	1	302.17				899687
	412	2.1284	1	982.677				386842
	413	2.1725	1;2	518.246				638639
	414	2.1438	1	300.18				370477
	415	2.1392	1	346.196				345469
	416	2.1732	1	172.085				2054335
	417	2.1661	1	368.181				1764178
	418	2.1656	1	237.122				1040009
	419	2.1881	1	201.963				905888
	420	2.1549	2	430.254				490280
	421	2.1582	1	256.154				652731
	422	2.1537	1	238.155				643527
	423	2.1092	2;4	1214.56				1205266
	424	2.1118	1	187.168				1148439
	425	2.1397	1	217.106				425152
	426	2.1548	1	317.109				4224690
	427	2.1533	1	295.127				579633
	428	2.1639	2	455.213				520373
	429	2.1929	1	252.122				4707848
	430	2.1757	1	156.054				3614456
	431	2.1774	2	439.255				785366
	432	2.1658	2	453.95				333028
	433	2.3617	1	520.188				672042432
	434	2.1706	2	456.281				1731794
	435	2.1756	1	198.062				1079165
	436	2.2066	1	200.978				530469
	437	2.1791	1	279.911				740441
	438	2.1903	1	281.929				781964
	439	2.1882	1	234.112				748764
	440	2.1523	3	668.324				386614
	441	2.1424	1	188.104				401019
	442	2.1452	2	489.255				411972
	443	2.1501	1	158.056				675230
	444	2.2064	1	448.167				1931384
	445	2.1614	2;1	474.244				913343
	446	2.1643	2	590.254				527696
	447	2.1696	2	554.281				527192
	448	2.1801	3;2	833.377				449312
	449	2.3696	1	498.206				69968960
	450	2.2344	1	245.137				1032972
	451	2.3617	1	564.195				17079682
	452	2.3568	1	640.147				11488364
	453	2.238	1	202.095				484958
	454	2.3627	1	542.17				6191594
	455	2.3273	1	738.124				4211263
	456	2.3476	1	271.164				11911891
	457	2.3371	1	662.129				2070889
	458	2.3036	1;2	661.339				4377442
	459	2.3469	1	760.105				2449764
	460	2.3166	1	175.096				12786446
	461	2.3748	1	295.127				8732729
	462	2.4233	2;1	461.212				85905352
	463	2.4286	1	390.175				11036585
	464	2.4204	1	483.194				10244735
	465	2.4567	1	302.195				3842794
	466	2.5077	1;2	469.228				8265934
	467	2.4884	3;2	717.402				11444830
	468	2.452	1	738.124				1598445
	469	2.6726	1	175.967				676300
	470	2.4964	1	257.929				536228
	471	2.4653	1	430.157				921315
	472	2.4903	2	700.375				594971
	473	2.4904	1	429.222				421666
	474	2.6378	1	413.889				871782
	475	2.4897	2	739.384				799157
	476	2.4989	1	243.122				722487
	477	2.5138	1	364.186				469637
	478	2.5361	1	259.19				3633665
	479	2.5219	1	238.155				529662
	480	2.4443	1;2	419.238				3973892
	481	2.5085	1	491.211				966971
	482	2.6433	1	234.162				419486
	483	2.5578	2;3	904.414				402058
	484	2.5249	1	268.154				349789
	485	2.5472	1	355.186				311982
	486	2.5454	2	458.249				266147
	487	2.5513	2	415.291				246603
	488	2.6015	2;1	388.207				255388
	489	2.5643	1	273.893				182340
	490	2.5017	1	258.151				297445
	491	2.5671	1	188.116				1972721
	492	2.5404	1	250.143				279453
	493	2.5877	1	149.051				5176879
	494	2.5261	1	202.095				1508615
	495	2.5295	1	356.144				585942
	496	2.7294	1	235.934				335818
	497	2.5578	2	486.244				442401
	498	2.5308	1	281.929				344365
	499	2.5413	1	172.085				488443
	500	2.5814	2	525.291				451384
	501	2.7268	1	275.148				1079599
	502	2.6388	1	214.009				5100021
	503	2.576	1	236.139				193165
	504	2.5968	1	261.133				192833
	505	2.6199	1	237.092				137570
	506	2.5506	1	188.012				2392516
	507	2.5458	1	170.142				207784
	508	2.5548	1	400.207				162271
	509	2.6346	1	176.08				3597062
	510	2.5633	2	612.287				587373
	511	2.7586	1	204.111				862850
	512	2.6177	1	271.146				677791
	513	2.622	1	253.944				392127
	514	2.6064	1	360.212				484980
	515	2.6419	1	333.911				461088
	516	2.6265	1	333.154				603321
	517	2.6275	2	568.297				1154873
	518	2.6934	1	283.882				330291
	519	2.6369	1	198.062				4446649
	520	2.6432	1	177.962				255378
	521	2.6174	1;2	382.197				605555
	522	2.6075	1	243.122				351684
	523	2.7984	1	273.096				1873176
	524	2.6442	1	383.181				401946
	525	2.8812	1	444.819				237966
	526	2.6133	2	542.292				603623
	527	2.6461	1	412.26				229062
	528	2.6069	1	325.131				213958
	529	2.6456	1	376.16				512615
	530	2.8437	1	245.137				6828958
	531	2.6482	2	459.233				197521
	532	2.6737	1;2	344.217				903995
	533	2.7877	1;2	430.157				4912303
	534	2.6309	1	201.973				162256
	535	2.6914	2;1	387.248				666102
	536	2.6792	1	374.228				874659
	537	2.8044	1	174.101				5253505
	538	2.7241	1	358.185				4597595
	539	2.7234	2;1	402.223				4021147
	540	2.661	1	238.155				334626
	541	2.707	1	519.205				2627671
	542	2.7126	1	303.154				2010364
	543	2.7415	1	330.202				960991
	544	2.7315	1;2	532.249				1351627
	545	2.7368	1	328.175				1362579
	546	2.6956	3	975.525				424802
	547	2.7014	1	220.035				481988
	548	2.7124	1	191.152				497482
	549	2.7124	2;1	518.271				336180
	550	2.6947	1	550.115				178889
	551	2.7218	1	380.181				318355
	552	2.7038	2	674.298				328117
	553	2.7116	1	497.223				817094
	554	2.8621	1	186.101				5024376
	555	2.7201	3;2	929.518				679701
	556	2.7027	2	888.358				219896
	557	2.7303	2	384.212				1357096
	558	2.7051	1	276.133				366288
	559	2.6984	1	203.079				338086
	560	2.6822	1	406.189				178792
	561	2.7024	1	442.217				170405
	562	2.7884	1;2	460.192				5988505
	563	2.7224	1	353.86				279767
	564	2.7274	2	500.236				237881
	565	2.8451	1	170.142				249903
	566	2.7824	2	762.343				192376
	567	2.8615	1;2	431.238				546681
	568	2.9865	1	353.17				1474346
	569	2.7934	3;4	976.582				413227
	570	2.7626	1	446.213				1104480
	571	2.7743	1	482.174				1017046
	572	2.7301	1	257.929				469241
	573	2.7716	1	231.133				1135100
	574	2.7351	2	511.275				508982
	575	2.7391	2	538.224				389315
	576	2.8045	1	267.12				671080
	577	2.7234	3	778.445				336769
	578	2.7437	1	273.893				206905
	579	2.8276	1	188.116				3109940
	580	2.832	1	287.196				7586396
	581	2.7637	1	196.083				391979
	582	2.846	1;2	373.232				980549
	583	2.7697	1	285.144				1758488
	584	2.7501	1;2	445.254				561274
	585	2.7453	1	332.181				293408
	586	2.7575	1	201.963				152774
	587	2.7963	2	545.281				955321
	588	2.8439	1	237.092				150720
	589	2.8131	1	528.134				451183
	590	2.8266	1	399.187				367631
	591	2.8685	1;2	410.217				1776062
	592	2.9345	1	390.277				190609
	593	2.9456	1	227.225				222697
	594	2.8201	1	228.136				172023
	595	2.7732	1	297.13				236139
	596	2.8684	1	203.08				376059
	597	2.7755	1	531.302				150182
	598	2.801	2;1	467.213				487301
	599	2.8196	1	408.175				1407675
	600	2.8281	1	317.109				615378
	601	3.2706	1	520.188				368202784
	602	2.807	1	550.115				451202
	603	2.9725	1	257.929				554256
	604	2.8424	1	333.911				401903
	605	2.8319	1	403.841				218304
	606	2.8504	1	295.127				496189
	607	2.8272	1	227.109				324463
	608	2.8276	2;1	344.243				805550
	609	2.8689	2;1	589.307				3739913
	610	2.8292	2	454.218				299298
	611	2.8731	1	260.149				309880
	612	2.8615	2;1	372.201				4798857
	613	2.8119	1	268.103				158776
	614	2.831	1	533.245				425601
	615	2.9117	1	316.175				617338
	616	2.8311	2;1	447.244				296801
	617	3.0141	1;2	461.212				573088
	618	2.854	1	236.139				157892
	619	2.8469	1	185.069				143531
	620	2.9118	1	332.17				853178
	621	2.8684	1;2	590.267				360317
	622	2.8654	2	766.361				297066
	623	3.0017	2;1	387.248				1991243
	624	2.8966	1	670.194				485104
	625	2.9513	1	273.893				180491
	626	2.8687	1	300.152				198609
	627	2.8642	1	432.198				155314
	628	2.8575	1	172.121				506807
	629	2.8682	2	517.286				263410
	630	2.87	2;1	426.223				205421
	631	2.8497	1	551.244				299594
	632	2.8798	1;2	412.259				259591
	633	2.9499	1	353.86				284023
	634	2.8622	1	292.059				280785
	635	2.885	1	354.152				264905
	636	2.8546	2	600.396				171025
	637	2.906	1	201.973				128149
	638	2.8888	1;2	470.213				188835
	639	2.925	1	267.884				198498
	640	2.9163	1	359.217				1335754
	641	2.8703	2	530.27				175736
	642	2.8977	1;2	532.286				1073967
	643	2.884	1	235.106				190631
	644	2.9349	1;2	458.285				3305530
	645	2.8783	2	959.395				545687
	646	2.8795	2	587.292				338108
	647	2.889	1	442.218				366803
	648	2.9556	1;2	346.222				1107345
	649	2.8987	2	466.275				325204
	650	2.912	1	374.181				160711
	651	2.9633	1;2	380.206				4541467
	652	3.0048	1	413.89				506087
	653	2.9709	1;2	355.185				753594
	654	2.9115	1	190.103				834464
	655	3.018	1;2	547.224				16802236
	656	3.1206	1	216.111				12738041
	657	2.9554	1	415.207				1151918
	658	2.9362	3;4	900.457				559844
	659	2.9593	1;2	388.207				750806
	660	2.971	1	342.165				1075596
	661	3.0117	1	250.172				559640
	662	2.9615	2	502.311				2393920
	663	2.9763	1	173.111				914009
	664	3.0618	1	217.143				1340377
	665	2.9369	2;1	481.203				312853
	666	2.8955	1	382.197				212182
	667	2.9042	1;2	403.243				160894
	668	2.9063	1	304.175				233702
	669	2.939	1	240.601				378535
	670	2.9765	2;1	459.244				1429893
	671	2.927	2	676.339				177701
	672	2.9933	1	318.133				1884489
	673	2.952	2	514.275				264640
	674	2.9144	1	359.876				495523
	675	2.88	1	213.111				185601
	676	3.0218	1	302.159				4671733
	677	3.013	1	569.206				2522673
	678	2.985	2	575.291				659710
	679	2.9659	2	558.324				166610
	680	3.0739	1;2	360.237				3487550
	681	2.9709	4	976.582				843182
	682	2.9544	2	656.35				633405
	683	2.9628	1	233.137				296950
	684	2.9449	1	267.12				203802
	685	2.9578	2	475.239				249024
	686	2.9679	1;2	417.259				484284
	687	2.9833	3	975.525				317709
	688	3.0103	1	324.141				855614
	689	3.1021	1	259.19				17045048
	690	2.9895	2	677.335				149184
	691	3.078	1;2	330.227				26238348
	692	2.9794	3	877.756				478541
	693	3.0081	3	599.82				315384
	694	3.1788	1	268.153				6146788
	695	3.0032	1	328.175				675126
	696	3.018	1	247.153				654423
	697	3.0143	1	373.232				381100
	698	3.0679	1	374.216				607333
	699	3.049	1;2	518.27				1078060
	700	3.0762	1	352.209				1481825
	701	3.0288	2	585.17				708080
	702	3.0004	1	238.155				391063
	703	3.0127	2	466.275				258628
	704	3.0105	1	325.175				284676
	705	3.057	1	261.132				335825
	706	3.0174	1	447.197				280417
	707	3.0236	1	319.175				289005
	708	3.1387	1	218.126				2844459
	709	3.0291	1	359.18				338029
	710	3.0897	1	257.137				384309
	711	3.0397	1	460.228				601855
	712	3.044	2	443.249				233247
	713	3.0723	1	184.121				374881
	714	3.1047	1	228.135				194454
	715	3.1337	1	316.211				1215834
	716	3.0611	1	317.159				538497
	717	3.054	1;2	383.18				411957
	718	3.0958	1	158.02				2365877
	719	3.0637	1	403.207				851152
	720	3.0443	1	382.149				534673
	721	2.9927	1	300.152				385533
	722	2.9614	1	228.111				129909
	723	3.0594	1;2	405.186				431016
	724	3.0864	2	500.343				1947379
	725	3.0492	1	424.171				907336
	726	3.0404	1	347.169				253488
	727	3.0992	2	617.313				2316706
	728	3.1084	1	448.18				862091
	729	3.1036	2;3	559.333				2157720
	730	3.281	1	498.206				140815440
	731	3.1434	1	204.111				1187705
	732	3.139	2;1	488.27				1822523
	733	3.0976	2	1360.41				323576
	734	3.0949	1;2	430.254				307344
	735	3.0948	1	399.187				356458
	736	3.0808	2	458.212				579553
	737	3.0909	1	299.153				720629
	738	3.0806	1	156.126				684717
	739	3.1245	1	234.162				659818
	740	3.1349	1	238.154				365634
	741	3.131	1	333.91				365488
	742	3.1277	3;2	699.355				310664
	743	3.1475	1	200.619				438139
	744	3.0929	2	437.238				402713
	745	3.1462	1	260.137				1601355
	746	3.1406	3	1117.5				521568
	747	3.1395	1	220.089				352750
	748	3.2756	1	295.127				16657929
	749	3.1494	1	346.221				1175537
	750	3.1623	1	373.232				1015026
	751	3.1459	1;2	375.186				544717
	752	3.0906	1	431.237				256086
	753	3.112	1	180.09				188627
	754	3.1316	1	262.098				222743
	755	3.1442	1	176.95				377600
	756	3.1538	2	593.328				3923990
	757	3.1157	1	412.259				255591
	758	3.2683	1;2	546.184				14715794
	759	3.1388	1	465.234				692780
	760	3.2597	1	564.195				9789841
	761	3.1487	1	273.18				368036
	762	3.127	1	303.143				311012
	763	3.2722	1;2	524.202				2777640
	764	3.1165	1;2	417.259				1410809
	765	3.1922	2;1	388.232				991318
	766	3.2382	1	640.147				3906575
	767	3.2601	2	536.152				4289114
	768	3.2047	1	188.116				1225800
	769	3.2599	1;2	634.129				2595762
	770	3.1798	1	332.169				821132
	771	3.2184	1	542.17				2535265
	772	3.1831	3	770.367				463106
	773	3.2647	1	277.116				6420520
	774	3.2754	1	732.106				3359453
	775	3.2131	1	543.263				861937
	776	3.2142	2	669.319				1197616
	777	3.2308	2	566.317				3099347
	778	3.2326	1	187.084				1599383
	779	3.3487	1	203.056				7391236
	780	3.355	1	181.074				172026272
	781	3.3356	1	474.207				3342171
	782	3.3506	1	164.047				32232592
	783	3.2746	1;2	330.226				4060034
	784	3.3196	1	679.28				9366767
	785	3.296	1	316.211				1297763
	786	3.3151	1	205.095				687685
	787	3.3428	1	362.147				3485410
	788	3.3995	1	201.173				4107675
	789	3.3991	1	484.227				3030336
	790	3.4036	1;2	372.248				2702143
	791	3.3971	1	506.209				5709332
	792	3.331	1	629.301				1584581
	793	3.5984	2;1	388.244				1546838
	794	3.348	1	187.084				865620
	795	3.4314	1	152.033				5035051
	796	3.621	1	232.142				5789640
	797	3.4191	1	273.18				2818534
	798	3.4093	1	316.211				955180
	799	3.3886	1	414.975				350372
	800	3.4104	1	257.929				259755
	801	3.3952	1	258.133				375031
	802	3.4121	1	267.141				327161
	803	3.528	1	153.077				672663
	804	3.5619	1	212.116				816703
	805	3.5185	2;1	414.216				382848
	806	3.4423	1	475.239				189649
	807	3.8573	1	228.136				215712
	808	4.3283	1	227.225				208394
	809	4.0559	1	444.819				190901
	810	3.4893	1	213.112				197401
	811	3.4844	2	800.391				155691
	812	3.5648	1	185.111				152356
	813	3.5545	2;1	528.266				682692
	814	3.5141	1	261.169				317335
	815	3.4144	1	282.122				500351
	816	3.4006	1	281.147				309091
	817	3.4921	1;2	433.217				1100486
	818	3.5553	1;2	431.25				1347092
	819	3.5998	1	389.191				2148236
	820	3.5305	2	984.451				1586906
	821	3.42	1	316.998				328423
	822	3.4822	1	218.127				509972
	823	3.5289	1	452.2				1875564
	824	3.6863	1	327.998				313691
	825	4.3109	1	390.277				212298
	826	3.4462	2;1	473.26				224869
	827	3.4796	2;1	501.291				607836
	828	3.4965	1;2	420.179				641013
	829	3.4896	1	330.19				608492
	830	3.5042	1	383.181				582377
	831	3.4549	2	373.252				260834
	832	3.47	1	253.944				151061
	833	3.4592	1	237.092				194420
	834	3.5452	1	430.218				9111238
	835	3.448	1	309.132				733188
	836	3.4616	1	326.001				252895
	837	4.0104	1	259.153				4368739
	838	3.4843	4	871.743				237036
	839	3.6272	2	581.34				902899
	840	3.4674	1	275.159				816248
	841	3.5175	2	1006.43				303240
	842	3.493	1	277.116				206088
	843	3.4818	1	461.213				141999
	844	3.503	1	284.148				105380
	845	4.1211	1	273.893				182817
	846	3.6259	1	220.088				1869271
	847	3.684	1	234.112				5980179
	848	3.7458	1	413.89				268903
	849	3.5582	1;2	425.238				180245
	850	3.4886	2	518.211				181844
	851	4.0863	1	198.087				263975
	852	3.5524	1;2	401.239				221536
	853	3.5166	1	293.645				89159
	854	3.5843	1	403.207				1769847
	855	3.4948	2;3	621.324				359340
	856	3.5189	1	175.059				105723
	857	3.5437	1	246.122				681068
	858	3.5194	2;1	639.334				534917
	859	3.5145	1	262.189				247469
	860	3.4895	1	174.101				386812
	861	3.4861	2	640.318				242689
	862	3.5158	1	521.373				75442
	863	3.6289	1;2	459.244				1511485
	864	3.5336	1	293.174				256774
	865	3.5032	1	206.073				365003
	866	3.6539	1	333.911				225616
	867	3.5068	1	346.185				131230
	868	3.6618	1	328.186				174057
	869	3.479	1	376.196				171065
	870	3.4906	1	337.175				151801
	871	3.5954	1	333.154				162872
	872	3.5643	1	295.153				417241
	873	3.5249	1	268.142				213237
	874	3.5266	2;1	445.254				196407
	875	3.5084	1	285.029				232513
	876	3.5459	1	278.152				118355
	877	3.7556	1	235.934				219560
	878	3.6221	1	533.246				255608
	879	3.5473	1	460.228				223794
	880	3.514	1	186.124				198117
	881	3.578	2	661.328				205581
	882	3.5311	1	236.08				186900
	883	3.5468	2	468.165				201586
	884	3.5889	2	587.291				249499
	885	3.5432	5	979.628				85854
	886	3.7045	1	382.149				333696
	887	3.626	1	353.86				173672
	888	3.5569	2	481.265				187806
	889	3.5739	2	752.319				85639
	890	3.5696	2	891.382				116111
	891	3.5618	1	240.632				154162
	892	3.605	1	303.154				672447
	893	3.5599	1	362.18				188184
	894	3.6054	2	640.318				2132499
	895	3.6677	2;1	502.275				7242099
	896	3.7146	1	200.08				230772
	897	3.6251	2	707.345				546233
	898	3.7186	1	326.001				315866
	899	3.6573	2	623.339				2220851
	900	3.6146	2	603.323				780196
	901	3.7186	1	447.197				1535123
	902	3.6003	2	595.344				422896
	903	3.6076	2;1	648.344				481431
	904	3.564	1	781.371				283161
	905	3.5934	1	184.035				232006
	906	3.5733	1	274.164				108724
	907	3.5985	2;1	444.27				136328
	908	3.7099	2	834.36				462629
	909	3.8277	1	237.092				222437
	910	3.5997	2	356.243				500872
	911	3.7019	2;1	374.217				2205119
	912	3.5586	1	170.142				261552
	913	3.6091	1	342.202				277421
	914	3.5998	3	1145.58				194708
	915	3.5936	1;2	387.248				340997
	916	3.6021	1	305.159				300922
	917	3.5902	1	365.17				178635
	918	3.6078	1	332.17				199515
	919	3.6317	1	371.181				183250
	920	3.7493	2;1	472.301				710512
	921	3.7048	2	571.355				4011303
	922	3.6315	1	318.165				907537
	923	3.6048	1	268.154				117065
	924	3.6281	2	531.265				112655
	925	3.7192	1	551.245				173570
	926	3.6198	1	276.173				121721
	927	3.6263	2	732.377				194178
	928	3.627	1	381.859				199878
	929	3.649	2;3	832.429				165027
	930	3.7349	2;1	424.232				947398
	931	3.6485	2;3	686.317				184461
	932	3.6239	2	684.262				97692
	933	3.6303	1	277.116				90006
	934	3.6926	1	222.062				153072
	935	3.6265	2	1206.65				270565
	936	3.6571	1	504.255				244772
	937	3.6536	1;2	500.26				155672
	938	3.716	1	316.175				338202
	939	3.6178	1	535.26				132045
	940	3.6128	9	1763.31				94432
	941	3.6652	4	871.666				178817
	942	3.7421	1	474.208				706577
	943	3.6967	1	257.929				263232
	944	3.8369	1	257.101				983945
	945	3.7177	1	253.944				234777
	946	3.7637	1	324.141				539725
	947	4.0249	2;1	415.254				3050759
	948	3.6659	1	260.149				131587
	949	3.6807	1	344.039				335616
	950	3.8353	1	279.083				1140624
	951	3.8723	1	289.139				740349
	952	3.8222	1	457.218				532503
	953	3.7258	1	369.201				165496
	954	3.7298	1	375.154				154868
	955	3.7026	1	469.179				117368
	956	3.7343	1	184.158				206004
	957	3.7725	1	404.191				185663
	958	3.6809	1	359.181				101569
	959	3.689	1	345.154				120816
	960	3.6906	1	282.142				102364
	961	3.7068	3	667.843				93396
	962	3.8292	1	302.159				5758318
	963	3.7222	1	301.661				575026
	964	3.794	2;1	589.308				515265
	965	3.6775	1	165.079				93853
	966	3.7169	1	240.159				129060
	967	3.8894	2;1	402.223				828028
	968	3.714	1	689.251				261971
	969	3.9046	1	250.099				394450
	970	3.808	2	574.271				515000
	971	3.728	1	346.185				107328
	972	3.8169	2;3	833.413				1293457
	973	3.7335	1	415.153				138332
	974	3.7178	1;2	353.243				155588
	975	3.7129	2	559.276				104909
	976	3.7563	1;2	445.23				98165
	977	3.733	2	587.365				93048
	978	3.7503	1	400.699				357592
	979	3.7054	1	414.186				196197
	980	3.78	1	238.155				264908
	981	3.8516	1	218.163				3402386
	982	3.7836	1	496.192				86937
	983	3.8165	1	275.148				786138
	984	3.8098	1;2	432.186				439224
	985	3.7592	2	428.264				218419
	986	3.8069	3;2	801.399				361943
	987	3.7926	1	261.144				250860
	988	3.8102	2	439.218				253244
	989	3.8609	1	317.159				215023
	990	3.8078	1	201.973				77626
	991	3.7821	1	205.957				111483
	992	3.7755	9	1763.31				122279
	993	3.7535	1	462.195				105238
	994	3.7708	1	187.108				480995
	995	3.7808	1	243.14				197739
	996	3.8278	2	823.34				255372
	997	3.8128	1;2	495.233				208301
	998	3.7804	1	215.625				259147
	999	4.0744	1	183.069				198547
	1000	3.7941	1	273.132				91225
	1001	3.85	1	237.929				76279
	1002	3.8523	1	277.11				627394
	1003	3.777	2	544.333				153075
	1004	3.8019	2	635.259				140245
	1005	3.7751	4	1215.59				101159
	1006	3.7869	1	206.109				489070
	1007	3.8678	1	214.132				1087693
	1008	3.8083	5	919.811				127172
	1009	3.919	1	167.095				3785798
	1010	3.8197	1	254.174				229772
	1011	3.8654	1	383.18				279645
	1012	3.8657	2	642.308				219469
	1013	3.8309	1	265.159				122365
	1014	3.8324	1	170.142				257244
	1015	3.9347	1	245.149				540976
	1016	3.9957	1;2	412.207				380879
	1017	3.8379	1	271.153				132027
	1018	3.9142	1	212.116				678894
	1019	3.8173	1	253.944				151390
	1020	3.8452	1	381.858				182258
	1021	3.8599	2	644.361				271979
	1022	3.841	1	267.133				147694
	1023	3.8552	2	468.224				133751
	1024	3.9131	2;1	465.234				665063
	1025	3.8443	2	399.248				148005
	1026	3.8432	1	359.877				163706
	1027	3.835	1	207.627				458025
	1028	3.9347	2;1	516.266				417789
	1029	3.8815	1	257.929				252351
	1030	3.8174	2	491.216				106553
	1031	3.8915	2	935.373				247154
	1032	3.8578	1	185.069				135968
	1033	3.9258	1	278.152				97472
	1034	3.9255	2	546.301				244969
	1035	3.9937	1	390.175				800070
	1036	3.835	4	1270.52				88783
	1037	3.8766	2	664.339				431863
	1038	3.9242	2;1	373.233				1163097
	1039	3.8486	4	1294.55				129600
	1040	3.9672	1	310.117				513553
	1041	3.8871	1	298.119				194288
	1042	3.9272	2	532.297				387037
	1043	4.0776	1	316.175				571790
	1044	3.9187	2	828.359				107516
	1045	3.9301	1	519.208				420538
	1046	4.0103	2;3	674.334				409150
	1047	4.1762	1	332.17				1998233
	1048	3.9238	2;1	534.247				541094
	1049	3.9071	1	240.614				133875
	1050	4.0084	1	354.152				203059
	1051	3.9827	2	428.264				1661006
	1052	3.9911	2;3	603.359				1269591
	1053	3.9273	1;2	358.233				440753
	1054	3.9115	1	287.136				136189
	1055	3.9397	1	337.167				190816
	1056	4.0842	1	170.142				284748
	1057	3.9469	1	436.17				205520
	1058	3.9314	2	408.212				287261
	1059	3.9537	1	353.86				201167
	1060	3.9439	3;2	740.382				906082
	1061	3.9348	3;2	894.357				175937
	1062	3.9667	1	324.141				200902
	1063	4.0935	1;2	517.25				1164049
	1064	4.0247	1;2	374.217				2066486
	1065	3.9829	2	445.265				244652
	1066	4.3147	1	326.001				311011
	1067	3.9894	2;1	356.243				1012636
	1068	3.9205	1	357.147				89732
	1069	3.946	1	412.157				106514
	1070	3.982	1	311.878				99851
	1071	4.3047	1;2	431.202				2560244
	1072	3.9939	2;1	417.259				272662
	1073	3.9853	2	476.309				238315
	1074	4.0428	1	381.858				251694
	1075	4.0666	2;1	590.241				1439516
	1076	4.0162	1	220.085				239423
	1077	4.0319	2	538.25				415145
	1078	3.9954	1;2	423.212				137459
	1079	3.9375	1	362.191				141913
	1080	3.9368	1	260.137				329385
	1081	3.9883	1	359.877				163599
	1082	3.975	1	419.202				140857
	1083	4.0214	2;1	504.255				350488
	1084	4.0974	1	229.179				1057825
	1085	4.0573	2;1	458.26				522263
	1086	3.9895	2	581.34				129973
	1087	3.9813	2	1178.62				94714
	1088	4.148	1	382.146				5153728
	1089	4.0369	2	509.224				364373
	1091	4.0727	1;2	444.27				181029
	1092	4.0198	2	609.261				110528
	1093	4.048	2;1	376.214				286803
	1094	4.1654	1	360.164				19195582
	1095	4.0625	1	568.26				1503376
	1096	4.0268	1	187.108				1158854
	1097	4.0205	1	200.153				115120
	1098	4.0259	1	165.079				89918
	1099	4.3516	1	520.189				520563
	1100	4.0234	1	178.121				663324
	1101	4.0513	2	594.313				882031
	1102	3.9821	1	216.1				78303
	1103	4.1774	1	287.196				2721882
	1104	4.1439	2;3	650.35				2751034
	1105	4.0498	1	257.929				233999
	1106	4.1582	1	185.069				168118
	1107	4.0377	2	606.207				172549
	1108	4.1323	1	404.128				423510
	1109	4.0348	1	176.022				81543
	1110	4.0443	1	238.155				277996
	1111	4.1561	1;2	358.233				2046711
	1112	4.0868	2	604.341				640691
	1113	4.3346	1	275.148				10283451
	1114	4.1125	1;2	388.244				3180704
	1115	4.1366	1	281.135				539586
	1116	4.1322	1	453.184				312508
	1117	4.0937	1	288.159				191841
	1118	4.0828	1	387.212				150911
	1119	4.1056	1	214.132				1169131
	1120	4.3416	1	303.18				4434882
	1121	4.0844	2	489.28				149118
	1122	4.0462	1	366.154				224260
	1123	4.1642	2;1	502.275				475222
	1124	4.0746	1	235.934				204690
	1125	4.2415	1	333.911				236401
	1126	4.1444	1;2	437.239				347039
	1127	4.1037	1	285.144				219982
	1128	4.1405	1	327.998				301874
	1129	4.1144	1	197.104				830441
	1130	4.1367	2	654.308				221950
	1131	4.1358	1	369.201				883290
	1132	4.0913	1;2	466.218				110418
	1133	4.1187	1	268.154				174725
	1134	4.1078	7	1735.32				133294
	1135	4.1469	2	536.307				217496
	1136	4.1245	1	186.101				430586
	1137	4.1057	1	218.619				265877
	1138	4.3526	3	976.582				441577
	1139	4.1793	2	828.36				462133
	1140	4.135	1	174.112				347784
	1141	4.424	1;2	416.239				1177826
	1142	4.1055	1	353.859				206545
	1143	4.1687	1	234.162				522845
	1144	4.1753	1	413.877				241049
	1145	4.178	1	317.159				370433
	1146	4.3271	1;2	403.207				4253036
	1147	4.1441	1	208.061				155519
	1148	4.2424	1;2	488.273				840539
	1149	4.1694	2	472.276				130881
	1150	4.2061	1	156.076				230418
	1151	4.2754	1	253.944				181362
	1152	4.1995	1	301.237				162101
	1153	4.1859	1	397.196				201617
	1154	4.1738	1	330.227				204824
	1155	4.1527	2;1	459.269				325511
	1156	4.2179	1	289.164				530477
	1157	4.1595	1	402.223				191589
	1158	4.1409	2	574.308				279230
	1159	4.1913	1	359.944				350951
	1160	4.1955	1	375.212				492115
	1161	4.1986	1;2	555.265				621222
	1162	4.1547	3;2	616.297				357244
	1163	4.1953	1	373.197				233678
	1164	4.1637	2	1081.44				172988
	1165	4.2786	2	625.33				7665194
	1166	4.2255	2	588.287				291049
	1167	4.1959	1	339.191				252968
	1168	4.1911	2	639.286				206126
	1169	4.1988	1	257.929				241836
	1170	4.1903	1	167.059				162763
	1171	4.34	1	396.165				1383898
	1172	4.2039	1	333.142				135003
	1173	4.2719	2;1	466.218				346062
	1174	4.2473	2	637.344				500488
	1175	4.2119	1	311.878				96242
	1176	4.1966	2	476.309				300974
	1177	4.2014	1	461.213				181387
	1178	4.197	2	530.318				325030
	1179	4.2475	4	1342.59				174224
	1180	4.2217	1	300.18				160245
	1181	4.2194	1	223.635				109495
	1182	4.3544	1	257.138				398475
	1183	4.2507	1	475.228				178485
	1184	4.2554	1	276.172				101160
	1185	4.3995	1	260.137				2371062
	1186	4.3285	2	707.372				13167014
	1187	4.2261	3	604.865				191000
	1188	4.4617	1	203.079				207113
	1189	4.3026	1;2	474.208				122645
	1190	4.2477	1	245.149				647451
	1191	4.3194	1	425.189				608643
	1192	4.2417	1	253.114				309252
	1193	4.1904	2	447.27				165734
	1194	4.2027	1	211.114				268448
	1195	4.2122	1	237.092				213707
	1196	4.2386	1	498.207				196430
	1197	4.2045	1	194.122				608964
	1198	4.2546	1	381.859				201473
	1199	4.2882	1	354.152				223608
	1200	4.2801	1	353.86				225412
	1201	4.2801	1	172.109				114938
	1203	4.286	4	871.667				167900
	1204	4.2543	1	273.132				114969
	1205	4.2522	1	233.08				87228
	1206	4.2908	1	344.217				617526
	1207	4.3355	1	325.175				814169
	1208	4.3615	1	305.159				1067268
	1209	4.2907	1	167.059				142044
	1210	4.3357	2	532.286				351955
	1211	4.4229	2	1020.45				938126
	1212	4.2796	1	346.185				369087
	1213	4.3692	1	238.095				5818723
	1214	4.3576	1	309.132				1286222
	1215	4.3277	1	465.234				1180477
	1216	4.2757	1	317.159				415223
	1217	4.2881	2	868.403				211489
	1218	4.5036	2;1	374.228				1454627
	1219	4.3293	1;2	476.25				328740
	1220	4.3517	1	433.218				448082
	1221	4.354	1	327.998				307307
	1222	4.3019	1	236.138				259140
	1223	4.2873	4	1215.6				109455
	1224	4.3023	1	487.24				103543
	1225	4.3406	1	297.13				1094905
	1226	4.3611	2;1	447.269				381910
	1227	4.3276	2	729.353				431120
	1228	4.3483	1;2	408.238				1279501
	1229	4.3368	2	750.308				215369
	1230	4.3089	1	163.049				108444
	1231	4.3567	1;2	517.25				129139
	1232	4.3417	1	272.149				560819
	1233	4.3122	1	235.934				146821
	1234	4.4503	2;1	445.254				850797
	1235	4.3536	1	331.115				158038
	1236	4.3249	2	554.233				115462
	1237	4.4113	1	795.386				1508047
	1238	4.4541	1	202.132				3907112
	1239	4.346	1	345.173				278814
	1240	4.3365	1	233.109				233322
	1241	4.3151	2	796.371				327172
	1242	4.8013	1	234.162				588690
	1243	4.4038	2;1	503.27				1885949
	1244	4.3157	1	224.104				297490
	1245	4.3118	2	443.275				256366
	1246	4.3195	2;1	516.292				196204
	1247	4.3148	2	690.345				310209
	1248	4.3446	1	308.196				176177
	1249	4.422	1	273.216				482585
	1250	4.3454	2	616.391				256433
	1251	4.5603	1	170.055				1056526
	1252	4.4227	2;3	1036.41				782411
	1253	4.3335	1	373.125				137659
	1254	4.5808	1	276.173				133488
	1255	4.3983	1	430.254				146456
	1256	4.4129	1;2	401.264				261952
	1257	4.3784	1	359.217				212947
	1258	4.3498	4	1319.55				104167
	1259	4.3696	1	199.114				409454
	1260	4.4054	1;2	544.297				1501141
	1261	4.4377	2	891.369				687135
	1262	4.3384	4	1490.64				109031
	1263	4.3594	2	530.281				118157
	1264	4.7219	1	259.153				9938749
	1265	4.4537	2	794.391				395309
	1266	4.4483	1;2	505.202				268275
	1267	4.398	1	277.116				141590
	1268	4.4275	1	422.19				1284395
	1269	4.4096	2	589.307				582295
	1270	4.3562	1	327.141				110188
	1271	4.427	2;1	459.244				296183
	1272	4.4506	2	948.416				266176
	1273	4.4536	1	257.929				191439
	1274	4.4765	1	375.212				1546795
	1275	4.5121	2;1	358.258				3295658
	1276	4.4875	2;1	458.285				1276323
	1277	4.4051	1	413.877				192193
	1278	4.3791	1	406.159				136835
	1279	4.4616	1	245.174				533883
	1280	4.4439	1	387.248				255515
	1281	4.4324	1	204.119				325036
	1282	4.4158	1	229.622				468224
	1283	4.3932	1	252.111				657026
	1284	4.4304	1;2	666.308				513878
	1285	4.4481	2	869.387				1052825
	1286	4.4137	1	236.139				139626
	1287	4.5037	2;1	687.367				6502336
	1288	4.4121	1	235.934				173988
	1289	4.4214	1	167.059				134351
	1290	4.4434	2;3	907.333				196156
	1291	4.4445	2	615.37				393178
	1292	4.428	2;1	475.264				332128
	1293	4.4063	1	370.222				123260
	1294	4.4713	2	773.355				161272
	1295	4.4409	2	597.287				259289
	1296	4.5018	1	541.298				1542384
	1297	4.4792	1	278.152				116396
	1298	4.4341	2	664.339				410446
	1299	4.5149	2	709.348				945860
	1300	4.4426	2	538.323				157695
	1301	4.4469	2;3	672.392				167324
	1302	4.4374	1	417.223				166696
	1303	4.4668	1	295.137				119958
	1304	4.6087	2;1	560.292				179849
	1305	4.5021	2	603.36				448113
	1306	4.5439	1	367.138				114978
	1307	4.4959	1	442.229				725205
	1308	4.4719	1	222.632				407440
	1309	4.5139	1	333.154				293844
	1310	4.4525	2;1	489.28				211276
	1311	4.4691	1	185.069				158557
	1312	4.4865	2	614.314				180687
	1313	4.4871	2	476.309				191927
	1314	4.6527	1	183.069				187525
	1316	4.5389	2	934.376				230828
	1317	4.4681	1	218.167				169830
	1318	4.4674	1	389.228				131194
	1319	4.5192	1	412.259				163372
	1320	4.5022	1	228.136				170101
	1321	4.5001	2	731.331				177657
	1322	4.4749	2	497.26				256862
	1323	4.5453	2;3	904.414				307296
	1324	4.797	1	346.185				1463089
	1325	4.4846	1	357.201				587957
	1326	4.4947	1	435.143				183791
	1327	4.6581	1	287.196				1270224
	1328	4.5133	2	736.307				206216
	1329	4.5158	2	823.291				168531
	1330	4.8949	1	289.164				1777681
	1331	4.5447	1;2	388.244				709539
	1332	4.5806	1	327.998				334287
	1333	4.5499	1;2	474.28				324791
	1334	4.5031	3	667.865				71720
	1335	4.5512	1	235.934				148106
	1336	4.5363	2	772.419				133427
	1337	4.5779	1;2	475.265				238054
	1338	4.5409	1	282.142				99863
	1339	4.5209	1	269.127				126755
	1340	4.6597	1	277.116				165251
	1341	4.601	1	498.207				544759
	1342	4.5801	1	333.911				171034
	1343	4.5836	2	717.32				155684
	1344	4.6327	2;1	321.18				4991864
	1345	4.7106	1	518.234				9608131
	1346	4.6034	1	397.149				755910
	1347	4.6322	1	480.196				1312806
	1348	4.6396	1	174.112				1409286
	1349	4.6641	1	404.191				922405
	1350	4.6127	1	339.191				662683
	1351	4.5982	1	391.153				287267
	1352	4.5567	1	330.227				149449
	1353	4.7052	2;1	344.217				1387081
	1354	4.5571	1	298.119				216321
	1355	4.6918	2	530.306				1034413
	1356	4.6996	2	625.33				14460660
	1357	4.8206	1	237.14				457650
	1358	4.5724	1	413.877				146439
	1359	4.6276	1	432.175				244868
	1360	4.5577	2	486.292				119867
	1361	4.5527	4	871.666				138447
	1362	4.656	1;2	387.248				1242734
	1363	4.712	1	188.116				5305100
	1364	4.5958	1	185.069				153434
	1365	4.6065	2	556.304				125647
	1366	4.6528	2;1	497.26				666253
	1367	4.6207	1	311.878				87418
	1368	4.5959	2	754.346				89275
	1369	4.6557	1;2	502.178				1195694
	1370	4.6018	1	305.159				173501
	1371	4.6926	2	644.385				1966065
	1372	4.6239	1	238.155				239740
	1374	4.6128	2	533.271				272020
	1375	4.6224	1	528.23				154329
	1376	4.635	1	167.055				183497
	1377	4.6139	1	217.143				185468
	1378	4.6377	1	426.223				236879
	1379	4.7434	1	228.136				199518
	1380	4.6364	1	250.118				140275
	1381	4.6219	1	245.138				358969
	1382	4.6479	2	487.276				344725
	1383	4.7471	2	647.312				1017475
	1384	4.7172	1	251.137				486775
	1385	4.6436	2	773.403				204487
	1386	4.7813	1;2	396.165				11189034
	1387	4.6034	1	218.167				164324
	1388	4.7128	2	556.181				556863
	1389	4.6715	1	302.159				282682
	1390	4.7247	1	281.135				791201
	1391	4.637	1;2	476.309				230616
	1392	4.6854	2	689.298				183460
	1393	4.627	1	201.973				91669
	1394	4.6928	1	233.078				167407
	1395	4.8071	1	337.131				2586322
	1396	4.6944	1;2	516.291				334739
	1397	4.7073	1	540.216				818384
	1398	4.6985	1	488.271				1892638
	1399	4.6531	1	327.154				128798
	1400	4.733	1	316.175				1820233
	1401	4.7162	1	184.121				247202
	1402	4.6481	1	235.143				153634
	1403	4.7533	1	317.159				1446815
	1404	4.6651	1	172.109				293411
	1405	4.6789	1	298.119				228745
	1406	4.6876	1	433.217				225686
	1407	4.7585	2;1	606.268				549824
	1408	4.6929	2	1250.66				252951
	1409	4.7772	1	218.167				194971
	1410	4.7897	1	418.147				1997783
	1411	4.7044	1	303.134				604340
	1412	4.7737	1;2	461.212				417875
	1413	4.704	1	305.159				492274
	1414	4.7395	2	582.312				169737
	1415	4.6795	2	509.223				197948
	1416	4.7019	1	261.122				234906
	1417	4.6891	2	468.233				163960
	1418	4.7693	1;2	417.259				451444
	1419	4.7221	2	587.364				125140
	1420	4.8069	2;1	445.254				925273
	1422	4.7843	1	238.154				258435
	1423	4.7214	1	344.649				184884
	1424	4.6873	1	210.098				215705
	1425	4.7583	1	235.934				164343
	1426	4.716	1	499.239				168452
	1427	4.7299	1	194.069				123289
	1428	4.6935	2	631.329				95839
	1429	4.7673	4	1350.58				359620
	1430	4.7822	1	203.079				199829
	1431	4.9017	1	202.132				6870268
	1432	4.8395	1	246.104				622282
	1433	4.7683	1;2	459.27				189884
	1434	4.7593	1	218.614				172052
	1435	4.8036	1	198.106				145914
	1436	4.7736	1	278.152				120121
	1437	4.7837	1	487.239				98108
	1438	4.7834	1	216.1				94526
	1439	5.171	2;1	1006.4				20726644
	1440	4.7642	1	167.058				173834
	1441	4.7852	1	319.174				392597
	1442	4.7777	1	535.232				120769
	1443	4.7688	1	311.878				111015
	1444	4.7769	1	222.1				86976
	1445	4.7869	1	359.113				372195
	1446	4.7975	2	561.312				465582
	1448	4.7812	1	501.171				260268
	1449	4.7881	2;1	476.25				216157
	1450	4.8898	1;2	416.238				765068
	1451	4.8754	2	885.381				616021
	1452	4.7782	1	298.119				257214
	1453	5.0407	2;3	1022.36				6418703
	1454	4.8356	1	185.069				155815
	1455	4.7979	2	467.249				127220
	1456	5.0495	2;1	781.334				12485216
	1457	4.8145	2	626.314				711852
	1458	4.867	2	398.228				782812
	1459	4.8343	2;1	401.239				294890
	1460	4.8226	2	840.373				247040
	1461	4.8258	1	448.181				206090
	1462	4.8642	2;1	590.245				1099694
	1463	4.7924	1	172.109				332510
	1464	4.8296	1	563.232				166928
	1465	4.8943	2	588.287				322865
	1466	4.8748	1	273.169				833056
	1467	4.9295	1;2	572.292				5613091
	1469	4.8121	1	176.951				205586
	1470	4.7984	1	239.089				96761
	1471	5.0337	2	1028.38				3446275
	1472	4.7934	1	229.635				185318
	1473	4.8121	1	265.153				301764
	1474	4.8385	1	449.212				156140
	1475	4.8256	1	260.608				104289
	1476	4.824	2	638.348				555171
	1477	4.9421	1	279.122				2757680
	1478	5.0503	1	268.106				3573269
	1479	4.8364	1	250.148				143108
	1480	4.8187	2	604.282				124664
	1481	4.9157	2	902.386				535423
	1482	4.8568	2;1	397.15				119503
	1483	4.8306	1	498.207				103035
	1484	4.8438	2	709.339				108814
	1486	5.0268	2	1050.36				919291
	1487	5.515	2;1	892.352				95405456
	1488	4.8384	1;2	454.218				139128
	1489	4.8299	1	227.109				105350
	1490	4.8438	2;1	437.191				159544
	1491	5.0185	2	1120.34				1263907
	1492	4.8452	2	627.277				216822
	1493	4.9785	2	1126.35				729126
	1494	4.888	1	245.149				216888
	1495	5.0072	2;1	804.35				1958529
	1496	5.1303	1	302.138				2331387
	1497	4.87	1	247.153				173989
	1498	4.8831	2	908.317				166455
	1499	4.9434	1	803.317				349651
	1500	5.1106	2;3	674.396				1039432
	1501	4.9292	1	342.201				2043294
	1502	4.9043	2	562.296				385541
	1503	4.8521	1	327.998				286252
	1504	5.0235	2	1044.34				814681
	1505	4.9142	2	488.271				784561
	1506	4.9911	1	403.207				1951042
	1507	4.9004	2	554.281				881459
	1508	4.8968	2	479.286				454584
	1509	4.8893	2	604.282				239589
	1510	4.9103	1	443.249				185266
	1511	4.9725	2;1	458.285				3090526
	1512	4.9588	2	686.349				1881579
	1513	4.9399	1	339.141				789535
	1514	4.8623	1;2	517.25				129006
	1515	4.9063	1	176.95				227844
	1516	4.9069	1	225.148				445768
	1517	4.9183	1	301.103				201406
	1518	4.9134	2	924.367				150406
	1519	4.9277	1	281.148				378919
	1520	5.0034	1	229.622				446741
	1521	4.9614	1;2	397.196				228478
	1522	5.0503	1	317.159				8978557
	1523	4.9297	1	795.387				410866
	1524	5.0199	1	460.228				1627078
	1525	5.2801	1	203.079				3969301
	1526	5.0017	3	1045.38				620155
	1527	4.996	1;2	344.217				1865046
	1528	4.9806	3	995.632				468597
	1529	4.9483	1	520.189				250983
	1530	4.9583	1	373.232				210299
	1531	5.0729	1	353.122				1776340
	1532	4.9862	1	225.148				1733775
	1533	5.0967	1	419.18				5316447
	1534	5.0259	1;2	474.28				846757
	1535	5.0255	1	174.137				349627
	1536	5.0888	1	171.089				621287
	1537	5.0881	1	188.116				8109070
	1538	5.1218	1	343.174				2744753
	1539	4.9979	1	231.133				1859551
	1540	4.9752	2	459.244				314478
	1541	5.0659	1	476.202				2609309
	1542	5.1053	1	170.142				338341
	1543	5.02	2	687.33				252762
	1544	5.0386	2	635.269				187765
	1545	5.2109	1	259.153				3002013
	1546	5.0726	2;1	559.296				487078
	1547	5.1086	1	451.174				1520455
	1548	5.5305	1	667.291				122299920
	1549	5.1182	1	360.176				602074
	1550	5.0684	1	330.209				254550
	1551	5.0332	1	176.95				188324
	1552	5.1762	1;2	445.253				567827
	1553	5.1525	1;2	502.286				339231
	1554	5.0615	1	515.194				203525
	1555	5.0417	1	375.191				287529
	1556	5.061	2;3	837.398				231865
	1557	5.0319	2	992.402				259093
	1558	5.0558	1	374.18				236084
	1559	5.1279	1	433.217				303304
	1560	5.1798	1	432.186				240750
	1561	5.1098	1	473.156				183723
	1562	5.1323	1	803.316				239053
	1563	5.1056	1;2	473.26				1233177
	1564	5.1099	2;1	532.286				775152
	1565	5.543	2;3;1	908.317				42616652
	1566	5.119	1;2	452.202				448497
	1567	5.1011	1	520.25				238537
	1568	5.1013	1	290.088				308789
	1569	5.1202	1	183.069				201555
	1570	5.0405	1	238.154				184763
	1571	5.0721	2	441.27				297285
	1572	5.119	2	808.381				158503
	1573	5.1233	1	461.213				134486
	1574	5.2145	1	417.222				274885
	1575	5.1491	2;1	367.222				401504
	1576	5.14	1	291.125				259503
	1577	5.1354	1	226.101				342906
	1578	5.1544	1	218.167				193380
	1579	5.5085	2	914.334				10845038
	1580	5.1988	1	228.136				219285
	1581	5.1439	2	686.299				304975
	1582	5.107	1;2	533.263				172338
	1583	5.0847	1	250.118				129429
	1584	5.1578	1	298.119				246974
	1585	5.1279	1;2	407.217				226553
	1586	5.1347	1	275.148				325106
	1587	5.1192	1	176.951				225520
	1588	5.1358	1	352.646				194408
	1589	5.155	2	1133.5				208906
	1590	5.1464	2	603.359				126231
	1591	5.2804	1	238.095				6539939
	1592	5.1829	1;2	358.258				1645876
	1593	5.1578	2	615.298				403965
	1594	5.14	2;1	705.293				346575
	1595	5.1917	1	181.074				303845
	1596	5.1304	2	530.281				169266
	1597	5.199	1	346.185				478949
	1598	5.2089	2	1019.45				607845
	1599	5.1567	2	440.293				151855
	1600	5.2137	1	190.103				235482
	1601	5.2255	1	260.077				292261
	1602	5.269	1;2	459.269				1462904
	1603	5.2358	1	331.174				1017030
	1604	5.1821	1;2	408.187				806944
	1605	5.193	1	431.238				225245
	1606	5.2274	1	531.265				652640
	1607	5.2534	1;2	402.223				1916062
	1608	5.1773	1	347.17				331840
	1609	5.5105	1	689.273				13266818
	1610	5.2088	1	307.12				341286
	1611	5.186	2	587.303				121274
	1612	5.3477	2	936.316				1604251
	1613	5.2055	1	281.135				325104
	1614	5.2328	1	287.196				281532
	1615	5.24	2;3	912.502				329568
	1616	5.2519	2;1	439.218				760045
	1617	5.2745	2	575.303				1798461
	1618	5.5386	2	930.299				2028318
	1619	5.2394	2	610.271				322097
	1620	5.2069	1	382.197				222614
	1621	5.2012	1	176.95				200903
	1622	5.2489	1	295.117				1261534
	1623	5.209	1;2	530.281				367686
	1624	5.2464	1	319.174				368990
	1625	5.2322	1	220.147				208880
	1626	5.2412	2;1	475.264				403282
	1627	5.2965	1	461.212				425333
	1628	5.2747	1	389.17				367543
	1629	5.2521	1	330.19				240125
	1630	5.2509	1	194.961				405326
	1631	5.2809	2	952.282				438640
	1632	5.552	1	691.249				1137157
	1633	5.2486	1	174.112				235313
	1634	5.4484	1	252.111				7896020
	1635	5.3114	2	946.264				699916
	1636	5.3035	2	878.356				625886
	1637	5.2932	1	350.195				349176
	1638	5.4729	1	388.195				9222452
	1639	5.4862	1	896.368				1687626
	1640	5.5001	2	1860.7				1777561
	1641	5.3432	2;1	473.26				672051
	1642	5.3793	2;1	918.346				672251
	1643	5.405	2	1974.64				653416
	1644	5.4049	2	912.309				936543
	1645	5.4641	2	488.27				1686340
	1646	5.4782	2	1876.67				940681
	1647	5.4383	2	590.302				1355596
	1648	5.4805	2	1778.69				1188259
	1649	5.4984	1	216.147				5282881
	1650	5.4741	1	419.202				3102192
	1651	5.5296	1	597.24				2768248
	1652	5.5536	1	403.207				5900507
	1654	5.5261	1	172.071				4577581
	1655	5.7142	2;1	979.385				6022887
	1656	5.6645	2	936.317				1274941
	1657	5.561	1	425.189				874407
	1658	5.7232	1;2	754.323				6569613
	1659	5.4983	2	1974.64				705638
	1660	5.5167	1	473.26				528009
	1661	5.7117	2;3	848.487				9686071
	1662	5.5544	2	918.346				902605
	1663	5.7493	2;3	995.35				2750805
	1664	5.6691	1;2	856.392				1360262
	1665	5.593	1	303.143				681986
	1666	5.6157	2	946.264				785849
	1667	5.707	1;2	518.281				6037847
	1668	5.7347	2	720.391				2106516
	1669	5.6478	2	550.296				921290
	1670	5.8214	1	275.148				2238350
	1671	5.6502	2	952.282				494470
	1673	5.7198	2	654.308				716215
	1674	5.7354	1	362.18				5184139
	1675	5.6869	1	318.165				2849511
	1676	5.9178	1;2	574.271				4582489
	1677	5.7053	1	431.202				784431
	1678	5.7367	2;1	557.317				1288357
	1679	5.69	2	852.36				426289
	1680	5.827	1;2	459.269				1472827
	1681	5.7832	2	708.356				2896862
	1682	5.7253	2	533.271				1245083
	1683	5.8074	1	303.154				1011941
	1684	5.9144	1	218.127				1319868
	1685	5.77	2	737.371				838510
	1686	5.8413	1;2	402.223				3191111
	1687	5.7818	2	860.353				388231
	1688	5.7818	2	946.264				655457
	1689	5.8492	2	1001.37				616916
	1690	5.9277	1;2	804.351				1643397
	1691	5.8341	1	388.232				527397
	1692	5.9013	1	194.961				405393
	1693	5.8949	1	237.092				328313
	1695	5.9132	1	282.122				1865967
	1696	5.7971	1	203.079				1804303
	1697	5.8939	1	259.106				276691
	1698	5.8664	1;2	431.214				454512
	1699	5.8562	1	296.101				246386
	1700	5.8299	1	390.277				232783
	1701	5.8683	1;2	454.218				223061
	1702	5.8661	1	227.109				183049
	1703	5.9097	1	198.173				155384
	1704	5.8677	1	417.165				145586
	1705	5.9296	1	433.217				465477
	1706	5.8744	1	277.116				232115
	1707	5.9678	1	287.196				2535329
	1708	5.87	2;1	544.297				1548591
	1709	5.7639	6	1307.7				341062
	1710	6.0073	1	432.186				666015
	1711	5.8316	2	570.338				264050
	1712	5.8354	2	515.307				223647
	1713	5.8856	1	183.069				158168
	1714	5.9071	1	273.18				3083147
	1715	5.9497	1;2	386.265				6126244
	1716	5.8861	1;2	503.27				410425
	1717	5.8292	1	174.112				357177
	1718	5.9065	1	227.225				201900
	1719	5.8499	2;1	415.255				948997
	1720	5.8404	1	382.197				310748
	1721	5.9352	1	317.159				756263
	1722	5.8514	1	222.632				237280
	1723	5.8512	1	176.951				187633
	1724	6.019	1	330.158				2266720
	1725	5.9206	2	1029.41				784733
	1726	5.9302	2;3	1045.38				752039
	1727	5.8966	2;1	364.212				1015488
	1728	5.8776	1	298.119				249102
	1729	5.842	2	630.243				195445
	1730	5.8837	2;1	610.296				793344
	1731	5.8604	1	329.053				468510
	1732	5.8801	1	344.243				190198
	1733	5.8717	1	383.163				194731
	1734	5.9195	2;3	569.391				909090
	1735	5.9048	2	560.292				335886
	1736	5.9138	1	234.162				557662
	1737	5.8774	1	504.254				244414
	1738	5.8624	2	1093.33				178904
	1739	5.8359	2	949.375				206421
	1740	5.8731	1	239.089				82325
	1741	5.9422	1;2	522.255				897054
	1742	5.8924	1	251.607				362713
	1743	5.8915	1	467.202				296987
	1744	5.8951	1	333.154				308667
	1745	5.8861	2;3	819.445				395968
	1746	5.9474	2;1	445.254				449354
	1747	6.0329	2;1;3	674.397				31100212
	1748	5.9008	1	228.136				199076
	1749	6.0265	1	374.18				287747
	1750	5.9227	2	664.355				272290
	1751	5.9321	1	289.163				325419
	1752	6.0245	2;1	603.359				3138961
	1753	5.9101	1	352.172				204258
	1754	5.9307	2	688.351				270358
	1755	6.0289	1;2	502.312				7625098
	1756	5.902	2	505.257				179005
	1757	5.9248	2	1051.39				193267
	1758	5.9178	2	472.277				89432
	1759	5.9524	2;1	509.285				680764
	1760	5.9532	2	487.276				349567
	1761	6.1197	1	165.079				206082928
	1762	5.9232	1	342.19				445251
	1763	6.1025	2;1	489.291				2872067
	1764	5.9449	1	518.234				211008
	1765	5.9347	2	530.282				140603
	1766	5.9819	2;1	516.327				463903
	1767	5.9297	1	388.196				194382
	1768	5.9646	1	176.95				173730
	1769	6.0624	1	439.171				4532906
	1770	5.9734	2	922.377				477573
	1771	5.972	1	355.185				357399
	1772	5.9779	2	589.319				375102
	1773	6.0841	1;2	697.302				2951834
	1774	5.9544	1	327.998				351481
	1775	5.9751	1	575.256				1083063
	1776	5.9939	1	203.079				312506
	1777	5.954	1	328.211				169901
	1778	5.9748	2;1	444.27				238761
	1779	5.9623	4	1170.7				122639
[truncated: 14,076 more rows]

## Sheet: Average
	Structure	Average						Cumulated		Individual abundance						Present in	TY
		Intensity	Abundance	RT (min)				abundance		TY1	TY2	TY3	Present in			3/3	78
1	gm-AEJA|1	1.07382e+09	0.407806	9.50017	±	0.0289931		0.407806		914024187	1106514897	1200914569	3			2/3	22
2	gm-AEJG|1	2.42975e+08	0.0922751	6.84647	±	0.0155835		0.500081		249121337	226642634	253160871	3			1/3	31
3	gm-AEJQE|1	1.69215e+08	0.0642632	12.5333	±	0.0104949		0.564345		235055787	165949352	106640453	3			Sum	131
4	gm-AEJ|1	164394980	0.0624327	5.48403	±	0.0314442		0.626777		168835933	131919512	192429495	3
5	gm-AEJIA|1	1.53553e+08	0.0583151	21.4036	±	0.0545592		0.685092		155596714	152966694	152094756	3
6	gm-AEJF|1	147785653	0.0561249	21.6188	±	0.0375579		0.741217		144323956	149895076	149137927	3
7	gm-AEJAA|1	65465273	0.0248619	10.8579	±	0.0202215		0.766079		49548818	73250548	73596453	3
8	gm-AEJFA|1	5.00381e+07	0.0190031	15.3805	±	0.0591568		0.785082		59820654	51643963	38649592	3
9	gm-AEJQ|1, gm-AEJAG|1	4.60785e+07	0.0174993	8.79577	±	0.00399694		0.802582		42711143	42985712	52538512	3
10	gm-AEJK|1	4.59722e+07	0.017459	7.70903	±	0.0431723		0.820041		61586738	39929152	36400763	3
11	gm-AEJPA|1	4.18564e+07	0.0158959	29.345	±	0.00961815		0.835936		80301126	26827406	18440645	3
12	gm-AEJY|1	3.38343e+07	0.0128493	16.8358	±	0.0455162		0.848786		33304373	36277453	31921118	3
13	gm-AEJWW|1	3.34541e+07	0.0127049	9.93903	±	0.0521585		0.861491		63648620	12879906	23833782	3
14	gm-AEJVC|1, gm-AEJMA|1	2.87287e+07	0.0109104	16.5617	±	0.125755		0.872401		28370424	30802248	27013540	3
15	gm-AEJRC|1	2.8501e+07	0.0108239	22.1737	±	0.0358247		0.883225		26728226	32638806	26136104	3
16	gm-AEJGG|1, gm-AEJN|1	2.70094e+07	0.0102574	5.0291	±	0.015166		0.893482		25411796	24351678	31264832	3
17	gm-AEJDA|1, gm-AEJEG|1	25230123	0.0095817	9.612	±	3.8925		0.903064		36621626	20454083	18614660	3
18	gm-AEJM|1	2.03125e+07	0.00771413	15.5912	±	0.0102303		0.910778		21029262	22712007	17196257	3
19	gm-AEJI|1	18118204	0.00688079	20.2571	±	0.00108012		0.917659		19820275	18300162	16234175	3
20	gm-AE|1	1.73491e+07	0.0065887	8.7405	±	0.00748524		0.924248		23274547	10710413	18062267	3
21	gm-AEJS|1	1.57741e+07	0.00599058	5.79253	±	5.00458		0.930238		17124179	10199564	19998700	3
22	gm-AEJWA|1	14723196	0.00559146	25.1852	±	0.00713691		0.93583		14389674	16230884	13549030	3
23	gm-AEJH|1	9.64073e+06	0.00366128	5.925	±	0.00512792		0.939491		11370127	8683858	8868218	3
24	gm-AEJCC|1	8806613	0.00334451	29.346	±	0.00310412		0.942836		16483877	5947267	3988695	3
25	gm-AEJR|1	7.2784e+06	0.00276413	6.6771	±	0.00366151		0.9456		7781904	6830630	7222659	3
26	gm-AEJW|1	6410077	0.00243437	23.8927	±	0.00692066		0.948034		6480252	6990939	5759040	3
27	gm-AEJV|1	6.28878e+06	0.00238831	14.5624	±	0.053907		0.950422		6116889	6456185	6293274	3
28	gm-AEJQA|1	5.40346e+06	0.00205208	11.0264	±	0.00959201		0.952474		5489854	5014244	5706274	3
29	gm-AEJMY|1	5156737	0.00195839	25.8595	±	0.00337441		0.954433		10717686	3327630	1424895	3
30	gm-AEJHA|1	5.01889e+06	0.00190603	7.2523	±	0.0381787		0.956339		5566462	4996171	4494030	3
31	gm-AEJFS|1, gm-AEJHP|1, gm-AEJYA|1	4.91298e+06	0.00186582	17.4402	±	0.19171		0.958205		4986027	4535989	5216937	3
32	gm-AEJT|1	4.5101e+06	0.00171281	7.63247	±	8.14743		0.959917		4485230	4651489	4393595	3
33	gm-AEJEA|1	4.50516e+06	0.00171093	10.6729	±	2.24382		0.961628		3809518	3712797	5993157	3
34	gm-AEJKD|1, gm-AEJSR|1	4486231	0.00170375	9.11143	±	0.0560621		0.963332		6258595	3295303	3904795	3
35	gm-AEJKP|1	4203720	0.00159646	30.2876	±	0.0397942		0.964929		4424805	4248257	3938098	3
36	gm-AEJIQ|1	4.07916e+06	0.00154915	27.2573	±	0.630947		0.966478		1697009	4192480	6347978	3
37	gm-AEJST|1	3253946	0.00123576	23.0611	±	0.0048833		0.967714		5832067	1658608	2271163	3
38	gm-AEJMS|1	3.02703e+06	0.00114958	10.0953	±	0.0585153		0.968863		3325147	2879946	2875993	3
39	gm-AEJEV|1, gm-AEJID|1	2.6824e+06	0.0010187	18.6787	±	0.00327143		0.969882		2905859	2609142	2532185	3
40	gm-AEJRA|1	2650093	0.00100643	9.0657	±	6.3302		0.970888		2461591	2868753	2619935	3
41	gm-AEJKA|1	2526780	0.000959601	7.30073	±	0.00430994		0.971848		3605091	2083508	1891741	3
42	gm-AEJVP|1	2.31698e+06	0.000879924	31.9449	±	0.00331092		0.972728		3285263	1917330	1748345	3
43	gm-AEJCG|1	2.30569e+06	0.000875636	10.8238	±	14.5929		0.973603		3158709	2430634	1327719	3
44	gm-AEJD|1	2211424	0.000839837	7.03067	±	0.0521468		0.974443		2777019	759781	3097472	3
45	gm-AEJTA|1	2.07399e+06	0.000787642	22.0755	±	0.00665		0.975231		2537622	2475785	1208552	3
46	gm-AEJTC|1	1.67153e+06	0.000634799	24.1947	±	0.0257196		0.975866		2170412	1269916	1574251	3
47	gm-AEJKQ|1	1.46472e+06	0.000556261	7.7532	±	0.00610592		0.976422		1543549	1502635	1347986	3
48	gm-AEJEI|1, gm-AEJKN|1	1.45529e+06	0.00055268	26.4195	±	1.40525		0.976975		1319895	1470458	1575527	3
49	gm-AEJMC|1	1.4473e+06	0.000549643	11.3766	±	0.01835		0.977524		2064178	914537	1363175	3
50	gm-AEJR|1, gm-AEJGV|1	1420367	0.000539416	30.0569	±	2.5853		0.978064		1177617	1385308	1698176	3
51	gm-AEJCH|1	1.37036e+06	0.000520423	28.9056	±	0.0123583		0.978584		2121563	1289190	700316	3
52	gm-AEJIN|1, gm-AEJVQ|1, gm-AEJRA|1	1367378	0.000519292	15.8238	±	7.13245		0.979103		1223833	1263574	1614727	3
53	gm-AEJKG|1	1.35224e+06	0.000513544	16.5337	±	0.00332098		0.979617		1303549	1749915	1003261	3
54	gm-AEJCK|1	1.271e+06	0.000482691	28.4516	±	8.0993		0.9801		1636951	1084800	1091253	3
55	gm-AEJDT|1, gm-AEJES|1	1.24078e+06	0.000471213	22.5431	±	0.0114		0.980571		1911829	855953	954553	3
56	gm-AEJHT|1	1.18724e+06	0.000450879	17.9707	±	0.00482977		0.981022		1298615	1373667	889427	3
57	gm-AEJTE|1	1161671	0.00044117	18.806	±	0.0181292		0.981463		2480405	323989	680619	3
58	gm-AEJNA|1, gm-AEJGQ|1	1.15756e+06	0.000439608	7.66487	±	1.66165		0.981903		1158482	1158817	1155373	3
59	gm-AEJFR|1	1141692	0.000433583	10.8694	±	0.049145		0.982336		1387381	910477	1127218	3
60	gm-AEJYT|1	1.12896e+06	0.000428748	8.56673	±	0.00900703		0.982765		1982827	724730	679324	3
61	gm-AEJP|1	1114076	0.000423095	28.6056	±	0.013364		0.983188		2381557	396622	564049	3
62	gm-AEJRH|1	962407	0.000365495	21.4495	±	0.827103		0.983553		1323471	782249	781501	3
63	gm-AEJYC|1	911609	0.000346204	10.682	±	0.0141		0.9839		1062083	1001467	671278	3
64	gm-AEJSA|1, gm-AEJTG|1	863227	0.00032783	8.6917	±	0.17815		0.984227		678117	748379	1163184	3
65	gm-AEJYI|1	835022	0.000317118	29.2055	±	0.00461976		0.984545		1812464	292534	400068	3
66	gm-AEJIP|1	812349	0.000308507	15.9594	±	0.0593906		0.984853		870123	520811	1046112	3
67	gm-AEJQT|1	703360	0.000267117	4.6792	±	0.0497227		0.98512		830010	597306	682764	3
68	gm-AEJRV|1	694637	0.000263804	28.0394	±	3.36456		0.985384		936424	593130	554356	3
69	gm-AEJIH|1	635359	0.000241292	17.3567	±	0.0468526		0.985625		1187745	321344	396989	3
70	gm-AEJDN|1	622508	0.000236411	16.2479	±	0.369791		0.985862		700118	620990	546416	3
71	gm-AEJFD|1	617263	0.000234419	20.4506	±	0.0396286		0.986096		446753	664574	740462	3
72	gm-AEJHP|1	542069	0.000205863	28.4534	±	0.00485		0.986302		820011	462227	343968	3
73	gm-AEJFE|1	522064	0.000198265	24.1592	±	0.0137		0.9865		979823	214017	372351	3
74	gm-AEJYS|1	499274	0.00018961	10.6779	±	0		0.98669		532474	592143	373204	3
75	gm-AEJFY|1	467160	0.000177414	10.2694	±	0		0.986867		610009	445453	346017	3
76	gm-AEJRD|1	436124	0.000165628	21.2119	±	0		0.987033		589122	468366	250884	3
77	gm-AEJVS|1	435400	0.000165353	15.9012	±	0		0.987198		828837	221220	256143	3
78	gm-AEJPW|1	392942	0.000149228	8.22523	±	0		0.987347		495462	270871	412492	3
79	gm-AEJSR|1	3.1649e+06	0.00120194	27.0512	±	0.00727874		0.988549		0	223542	6106259	2
80	gm-AEJMD|1	1723859	0.000654674	14.3095	±	8.81284		0.989204		1983136	1464582	0	2
81	gm-AEJFP|1	1.15713e+06	0.000439445	30.8626	±	0.00504667		0.989644		0	988274	1325979	2
82	gm-AEJYP|1	1.00475e+06	0.000381578	28.9124	±	0.00974109		0.990025		1420054	0	589453	2
83	gm-AEJNH|1	938919	0.000356575	27.3202	±	0.0327754		0.990382		1093204	0	784634	2
84	gm-AEJIW|1	835912	0.000317456	23.1923	±	0.0313017		0.990699		1347275	0	324548	2
85	gm-AEJE|1	804402	0.00030549	18.3122	±	0.0100741		0.991005		413799	1195005	0	2
86	gm-AEJLC|1	800000	0.000303818	25.0219	±	0.0028		0.991308		1143553	0	456448	2
87	gm-AEJVN|1, gm-AEJGR|1	781805	0.000296908	28.6994	±	0.00597234		0.991605		907138	656472	0	2
88	gm-AEJGR|1	765103	0.000290565	20.9887	±	0.0046		0.991896		1111138	419068	0	2
89	gm-AEJKD|1	744054	0.000282571	20.9256	±	0.00828747		0.992179		0	1087099	401009	2
90	gm-AEJRW|1	614110	0.000233222	28.8578	±	0.0627312		0.992412		0	380248	847973	2
91	gm-AEJYD|1	524436	0.000199166	22.4432	±	0.00165		0.992611		814866	0	234005	2
92	gm-AEJKE|1, gm-AEJRT|1	483031	0.000183442	16.2366	±	0		0.992794		0	577302	388760	2
93	gm-AEJRI|1	416759	0.000158274	28.8614	±	0		0.992953		597612	0	235906	2
94	gm-AEJED|1	407298	0.00015468	8.9132	±	0		0.993107		0	215188	599407	2
95	gm-AEJKH|1	355492	0.000135006	13.7731	±	0		0.993242		380869	330115	0	2
96	gm-AEJFS|1, gm-AEJYA|1	285494	0.000108423	29.3164	±	0		0.993351		0	293836	277153	2
97	gm-AEJGH|1	285025	0.000108245	28.2074	±	0		0.993459		0	313438	256612	2
98	gm-AEJMT|1	248042	9.41993e-05	21.2111	±	0		0.993553		259921	0	236162	2
99	gm-AEJRN|1	247056	9.3825e-05	26.7889	±	0		0.993647		0	243847	250265	2
100	gm-AEJMF|1, gm-AEJYD|1	147574	5.60443e-05	9.15635	±	0		0.993703		0	135516	159631	2
101	gm-AEJNP|1	1690239	0.000641906	31.8502	±	9.71155		0.994345		1690239	0	0	1
102	gm-AEJSD|1	1446919	0.0005495	22.0781	±	0.00155		0.994894		1446919	0	0	1
103	gm-AEJFH|1	1364837	0.000518327	16.5474	±	0.0265009		0.995413		1364837	0	0	1
104	gm-AEJMP|1	1098698	0.000417255	13.2865	±	0.0366742		0.99583		1098698	0	0	1
105	gm-AEJFP|1, gm-AEJMI|1	853898	0.000324287	21.6568	±	0.0101641		0.996154		853898	0	0	1
106	gm-AEJQQ|1	828780	0.000314748	30.3099	±	0.0158		0.996469		828780	0	0	1
107	gm-AEJGS|1	791249	0.000300494	20.8584	±	9.85728		0.99677		791249	0	0	1
108	gm-AEJRM|1	705808	0.000268046	27.9246	±	0.0396434		0.997038		705808	0	0	1
109	gm-AEJYN|1	632021	0.000240024	17.1368	±	0.0036		0.997278		632021	0	0	1
110	gm-AEJDG|1	610510	0.000231855	7.729	±	0.0109427		0.997509		0	0	610510	1
111	gm-AEJYQ|1	591750	0.00022473	17.1211	±	0.0059		0.997734		0	0	591750	1
112	gm-AEJNN|1	573026	0.000217619	16.9338	±	11.0997		0.997952		573026	0	0	1
113	gm-AEJMV|1	522832	0.000198557	31.4321	±	0.0028		0.99815		0	522832	0	1
114	gm-AEJEH|1	514343	0.000195333	27.2645	±	0.0466534		0.998346		0	0	514343	1
115	gm-AEJFT|1	427084	0.000162195	24.6333	±	0		0.998508		427084	0	0	1
116	gm-AEJGP|1	317035	0.000120401	28.4484	±	0		0.998628		0	317035	0	1
117	gm-AEJWE|1	303165	0.000115134	28.6537	±	0		0.998743		303165	0	0	1
118	gm-AEJKR|1	277865	0.000105525	23.4876	±	0		0.998849		0	277865	0	1
119	gm-AEJHH|1	275663	0.000104689	10.1886	±	0		0.998954		0	0	275663	1
120	gm-AEJGM|1	270603	0.000102768	13.7961	±	0		0.999056		0	0	270603	1
121	gm-AEJRA|1, gm-AEJIN|1, gm-AEJVQ|1	268081	0.00010181	26.8279	±	0		0.999158		0	0	268081	1
122	gm-AEJST|1, gm-AEJGM|1	264232	0.000100348	13.8009	±	0		0.999259		0	264232	0	1
123	gm-AEJMF|1	263920	0.000100229	9.0361	±	0		0.999359		263920	0	0	1
124	gm-AEJMN|1	257896	9.79417e-05	21.9021	±	0		0.999457		257896	0	0	1
125	gm-AEJHQ|1	252259	9.5801e-05	28.0754	±	0		0.999553		0	0	252259	1
126	gm-AEJSN|1	238885	9.07219e-05	23.873	±	0		0.999643		238885	0	0	1
127	gm-AEJKT|1	229074	8.6996e-05	12.8474	±	0		0.99973		229074	0	0	1
128	gm-AEJMP|1, gm-AEJNN|1	207948	7.89729e-05	7.983	±	0		0.999809		0	0	207948	1
129	gm-AEJKN|1	189602	7.20056e-05	23.6752	±	0		0.999881		0	0	189602	1
130	gm-AEJKW|1	180990	6.8735e-05	11.4556	±	0		0.99995		0	180990	0	1
131	gm-AEJRT|1	131685	5.00103e-05	4.1805	±	0		1		0	131685	0	1
	Total	2633157017

## Sheet: Table S4
Table S4. Rhizobium leguminosarum unbiased search with DB_1
	Muropeptide a	TY1	TY2	TY3	RT (min)			Theoretical mass (Da)	Δppm	Present in
1	gm-AEJA|1	0.343457	0.436778	0.452328	9.50017	±	0.0289931	941.408	0.186133	3
2	gm-AEJG|1	0.0936107	0.0894633	0.0953537	6.84647	±	0.0155835	927.392	0.7301	3
3	gm-AEJQE|1	0.0883253	0.0655057	0.0401664	12.5333	±	0.0104949	1127.47	1.18857	3
4	gm-AEJ|1	0.0634423	0.052073	0.0724791	5.48403	±	0.0314442	870.371	0.538733	3
5	gm-AEJIA|1	0.0584675	0.060381	0.0572869	21.4036	±	0.0545592	1054.49	0.942033	3
6	gm-AEJF|1	0.0542316	0.0591685	0.0561732	21.6188	±	0.0375579	1017.44	1.98067	3
7	gm-AEJAA|1	0.0186186	0.0289144	0.0277203	10.8579	±	0.0202215	1012.45	1.24697	3
8	gm-AEJFA|1	0.0224784	0.0203856	0.0145575	15.3805	±	0.0591568	1088.48	0.663333	3
9	gm-AEJAG|1, gm-AEJQ|1	0.0160493	0.0169679	0.0197888	8.79577	±	0.00399694	998.429	1.19697	3
10	gm-AEJK|1	0.023142	0.0157613	0.0137104	7.70903	±	0.0431723	998.466	1.55927	3
11	gm-AEJPA|1	0.0301742	0.0105897	0.00694572	29.345	±	0.00961815	1038.46	9.07213	3
12	gm-AEJY|1	0.0125146	0.0143199	0.0120232	16.8358	±	0.0455162	1033.43	1.43173	3
13	gm-AEJWW|1	0.0239168	0.00508412	0.00897706	9.93903	±	0.0521585	1242.53	6.16547	3
14	gm-AEJVC|1, gm-AEJMA|1	0.0106606	0.0121587	0.0101747	16.5617	±	0.125755	1072.45	1.8184	3
15	gm-AEJRC|1	0.0100435	0.0128836	0.00984423	22.1737	±	0.0358247	1129.48	7.53983	3
16	gm-AEJGG|1, gm-AEJN|1	0.00954882	0.00961241	0.011776	5.0291	±	0.015166	984.414	0.835467	3
17	gm-AEJDA|1, gm-AEJEG|1	0.0137611	0.0080739	0.00701126	9.612	±	3.8925	1056.43	1.41363	3
18	gm-AEJM|1	0.00790202	0.00896518	0.00647702	15.5912	±	0.0102303	1001.41	0.515867	3
19	gm-AEJI|1	0.00744773	0.00722368	0.00611465	20.2571	±	0.00108012	983.455	0.8333	3
20	gm-AE|1	0.00874572	0.00422775	0.0068032	8.7405	±	0.00748524	698.286	0.343533	3
21	gm-AEJS|1	0.00643464	0.0040261	0.00753256	5.79253	±	5.00458	957.403	0.365167	3
22	gm-AEJWA|1	0.00540711	0.00640686	0.00510328	25.1852	±	0.00713691	1127.49	1.34893	3
23	gm-AEJH|1	0.00427248	0.0034278	0.00334024	5.925	±	0.00512792	1007.43	1.15103	3
24	gm-AEJCC|1	0.00619404	0.00234758	0.00150235	29.346	±	0.00310412	1076.39	8.877	3
25	gm-AEJR|1	0.00292415	0.00269627	0.00272043	6.6771	±	0.00366151	1026.47	0.610067	3
26	gm-AEJW|1	0.00243504	0.00275955	0.00216916	23.8927	±	0.00692066	1056.45	1.5848	3
27	gm-AEJV|1	0.0022985	0.00254847	0.00237038	14.5624	±	0.053907	969.439	0.8825	3
28	gm-AEJQA|1	0.00206289	0.00197929	0.00214928	11.0264	±	0.00959201	1069.47	1.86817	3
29	gm-AEJMY|1	0.00402731	0.00131352	0.000536691	25.8595	±	0.00337441	1164.47	5.1029	3
30	gm-AEJHA|1	0.00209167	0.00197215	0.00169269	7.2523	±	0.0381787	1078.47	1.8762	3
31	gm-AEJFS|1, gm-AEJHP|1, gm-AEJYA|1	0.00187357	0.0017905	0.00196497	17.4402	±	0.19171	1104.47	1.14707	3
32	gm-AEJT|1	0.00168538	0.0018361	0.00165486	7.63247	±	8.14743	971.418	1.85347	3
33	gm-AEJEA|1	0.00143148	0.00146556	0.00225734	10.6729	±	2.24382	1070.45	1.91267	3
34	gm-AEJKD|1, gm-AEJSR|1	0.00235175	0.00130076	0.00147075	9.11143	±	0.0560621	1113.49	1.43283	3
35	gm-AEJKP|1	0.00166268	0.00167693	0.0014833	30.2876	±	0.0397942	1095.52	4.3475	3
36	gm-AEJIQ|1	0.000637674	0.00165491	0.00239098	27.2573	±	0.630947	1111.51	4.19107	3
37	gm-AEJST|1	0.00219148	0.000654707	0.00085544	23.0611	±	0.0048833	1058.45	2.74163	3
38	gm-AEJMS|1	0.00124947	0.00113681	0.00108325	10.0953	±	0.0585153	1088.44	1.9538	3
39	gm-AEJEV|1, gm-AEJID|1	0.00109192	0.00102991	0.000953754	18.6787	±	0.00327143	1098.48	0.7071	3
40	gm-AEJRA|1	0.000924976	0.00113239	0.000986806	9.0657	±	6.3302	1097.51	1.87673	3
41	gm-AEJKA|1	0.00135466	0.000822429	0.000712529	7.30073	±	0.00430994	1069.5	2.18893	3
42	gm-AEJVP|1	0.00123448	0.000756833	0.000658519	31.9449	±	0.00331092	1066.49	2.11417	3
43	gm-AEJCG|1	0.00118693	0.000959451	0.000500089	10.8238	±	14.5929	1030.4	1.33717	3
44	gm-AEJD|1	0.0010435	0.000299911	0.00116667	7.03067	±	0.0521468	985.398	0.286133	3
45	gm-AEJTA|1	0.000953545	0.000977274	0.000455204	22.0755	±	0.00665	1042.46	2.65343	3
46	gm-AEJTC|1	0.000815561	0.000501278	0.000592946	24.1947	±	0.0257196	1074.43	3.1679	3
47	gm-AEJKQ|1	0.000580009	0.000593139	0.000507723	7.7532	±	0.00610592	1126.52	1.39453	3
48	gm-AEJEI|1, gm-AEJKN|1	0.000495968	0.000580438	0.000593427	26.4195	±	1.40525	1112.5	2.92093	3
49	gm-AEJMC|1	0.000775642	0.000360998	0.000513444	11.3766	±	0.01835	1104.42	5.51157	3
50	gm-AEJR|1, gm-AEJGV|1	0.000442505	0.000546827	0.000639623	30.0569	±	2.5853	1026.47	1.3323	3
51	gm-AEJCH|1	0.000797206	0.000508886	0.000263776	28.9056	±	0.0123583	1110.44	5.5918	3
52	gm-AEJIN|1, gm-AEJVQ|1, gm-AEJRA|1	0.000459872	0.000498774	0.000608191	15.8238	±	7.13245	1097.5	1.1446	3
53	gm-AEJKG|1	0.000489826	0.000690749	0.000377881	16.5337	±	0.00332098	1055.49	3.99473	3
54	gm-AEJCK|1	0.000615106	0.000428206	0.000411023	28.4516	±	8.0993	1101.47	5.9351	3
55	gm-AEJDT|1, gm-AEJES|1	0.000718395	0.000337873	0.000359535	22.5431	±	0.0114	1086.45	2.57127	3
56	gm-AEJHT|1	0.000487972	0.000542232	0.000335005	17.9707	±	0.00482977	1108.48	2.0638	3
57	gm-AEJTE|1	0.000932045	0.000127889	0.000256357	18.806	±	0.0181292	1100.46	7.62393	3
58	gm-AEJNA|1, gm-AEJGQ|1	0.000435315	0.000457423	0.000435174	7.66487	±	1.66165	1055.45	1.32953	3
59	gm-AEJFR|1	0.000521327	0.000359395	0.00042457	10.8694	±	0.049145	1173.54	1.4427	3
60	gm-AEJYT|1	0.000745074	0.000286075	0.000255869	8.56673	±	0.00900703	1134.48	1.5391	3
61	gm-AEJP|1	0.000894902	0.00015656	0.000212451	28.6056	±	0.013364	967.423	8.0323	3
62	gm-AEJRH|1	0.000497312	0.000308779	0.000294354	21.4495	±	0.827103	1163.53	6.77967	3
63	gm-AEJYC|1	0.000399092	0.000395312	0.000252839	10.682	±	0.0141	1136.44	1.53017	3
64	gm-AEJSA|1, gm-AEJTG|1	0.000254811	0.00029541	0.000438116	8.6917	±	0.17815	1028.44	0.805733	3
65	gm-AEJYI|1	0.000681057	0.000115473	0.000150687	29.2055	±	0.00461976	1146.52	4.45423	3
66	gm-AEJIP|1	0.00032696	0.000205581	0.000394021	15.9594	±	0.0593906	1080.51	2.55527	3
67	gm-AEJQT|1	0.000311887	0.000235776	0.000257165	4.6792	±	0.0497227	1099.48	0.9642	3
68	gm-AEJRV|1	0.000351874	0.000234128	0.0002088	28.0394	±	3.36456	1125.54	7.3969	3
69	gm-AEJIH|1	0.000446311	0.000126845	0.000149527	17.3567	±	0.0468526	1120.51	2.73607	3
70	gm-AEJDN|1	0.000263079	0.000245125	0.000205809	16.2479	±	0.369791	1099.44	2.96677	3
71	gm-AEJFD|1	0.000167873	0.000262329	0.000278897	20.4506	±	0.0396286	1132.47	2.90787	3
72	gm-AEJHP|1	0.00030813	0.000182456	0.000129556	28.4534	±	0.00485	1104.48	8.80073	3
73	gm-AEJFE|1	0.000368182	8.44795e-05	0.000140247	24.1592	±	0.0137	1146.48	5.06057	3
74	gm-AEJYS|1	0.000200084	0.000233738	0.000140568	10.6779	±	0	1120.47	9.14893	3
75	gm-AEJFY|1	0.000229219	0.000175835	0.000130328	10.2694	±	0	1180.5	2.3264	3
76	gm-AEJRD|1	0.00022137	0.000184879	9.44961e-05	21.2119	±	0	1141.5	4.8941	3
77	gm-AEJVS|1	0.000311447	8.73228e-05	9.6477e-05	15.9012	±	0	1056.47	2.10267	3
78	gm-AEJPW|1	0.000186176	0.000106922	0.000155366	8.22523	±	0	1153.5	5.95717	3
79	gm-AEJSR|1	ND	8.82394e-05	0.00229994	27.0512	±	0.00727874	1113.5	7.8551	2
80	gm-AEJMD|1	0.00074519	0.000578119	ND	14.3095	±	8.81284	1116.44	0.42285	2
81	gm-AEJFP|1	ND	0.000390104	0.000499434	30.8626	±	0.00504667	1114.49	8.3092	2
82	gm-AEJYP|1	0.000533604	ND	0.000222019	28.9124	±	0.00974109	1130.49	2.06065	2
83	gm-AEJNH|1	0.000410786	ND	0.000295535	27.3202	±	0.0327754	1121.47	1.46265	2
84	gm-AEJIW|1	0.000506257	ND	0.000122242	23.1923	±	0.0313017	1169.53	7.9847	2
85	gm-AEJE|1	0.00015549	0.000471708	ND	18.3122	±	0.0100741	999.413	2.0494	2
86	gm-AEJLC|1	0.000429705	ND	0.000171922	25.0219	±	0.0028	1086.46	7.97875	2
87	gm-AEJVN|1, gm-AEJGR|1	0.000340869	0.000259131	ND	28.6994	±	0.00597234	1083.48	2.9561	2
88	gm-AEJGR|1	0.000417525	0.00016542	ND	20.9887	±	0.0046	1083.49	4.92785	2
89	gm-AEJKD|1	ND	0.000429114	0.000151041	20.9256	±	0.00828747	1113.49	6.4787	2
90	gm-AEJRW|1	ND	0.000150096	0.000319391	28.8578	±	0.0627312	1212.55	9.93345	2
91	gm-AEJYD|1	0.000306197	ND	8.81386e-05	22.4432	±	0.00165	1148.46	3.58515	2
92	gm-AEJKE|1, gm-AEJRT|1	ND	0.00022788	0.000146428	16.2366	±	0	1127.51	3.58445	2
93	gm-AEJRI|1	0.000224561	ND	8.88546e-05	28.8614	±	0	1139.56	8.35545	2
94	gm-AEJED|1	ND	8.49418e-05	0.000225768	8.9132	±	0	1114.44	0.1643	2
95	gm-AEJKH|1	0.000143117	0.000130307	ND	13.7731	±	0	1135.52	2.32745	2
96	gm-AEJFS|1, gm-AEJYA|1	ND	0.000115987	0.00010439	29.3164	±	0	1104.47	3.20175	2
97	gm-AEJGH|1	ND	0.000123724	9.66536e-05	28.2074	±	0	1064.45	5.5472	2
98	gm-AEJMT|1	9.76688e-05	ND	8.89511e-05	21.2111	±	0	1102.46	5.53335	2
99	gm-AEJRN|1	ND	9.62544e-05	9.4263e-05	26.7889	±	0	1140.51	4.72435	2
100	gm-AEJMF|1, gm-AEJYD|1	ND	5.34926e-05	6.01254e-05	9.15635	±	0	1148.48	6.91945	2
101	gm-AEJNP|1	0.00063513	ND	ND	31.8502	±	9.71155	1081.47	8.808	1
102	gm-AEJSD|1	0.000543699	ND	ND	22.0781	±	0.00155	1072.43	7.0936	1
103	gm-AEJFH|1	0.000512856	ND	ND	16.5474	±	0.0265009	1154.5	7.5925	1
104	gm-AEJMP|1	0.00041285	ND	ND	13.2865	±	0.0366742	1098.46	3.7956	1
105	gm-AEJFP|1, gm-AEJMI|1	0.000320864	ND	ND	21.6568	±	0.0101641	1114.49	1.7219	1
106	gm-AEJQQ|1	0.000311425	ND	ND	30.3099	±	0.0158	1126.49	0.512	1
107	gm-AEJGS|1	0.000297322	ND	ND	20.8584	±	9.85728	1014.42	9.839	1
108	gm-AEJRM|1	0.000265217	ND	ND	27.9246	±	0.0396434	1157.51	7.4898	1
109	gm-AEJYN|1	0.00023749	ND	ND	17.1368	±	0.0036	1147.48	5.0018	1
110	gm-AEJDG|1	ND	ND	0.00022995	7.729	±	0.0109427	1042.42	9.3115	1
111	gm-AEJYQ|1	ND	ND	0.000222884	17.1211	±	0.0059	1161.49	1.0934	1
112	gm-AEJNN|1	0.000215322	ND	ND	16.9338	±	11.0997	1098.46	8.5219	1
113	gm-AEJMV|1	ND	0.000206379	ND	31.4321	±	0.0028	1100.48	8.3082	1
114	gm-AEJEH|1	ND	ND	0.000193729	27.2645	±	0.0466534	1136.47	5.637	1
115	gm-AEJFT|1	0.000160482	ND	ND	24.6333	±	0	1118.49	1.8463	1
116	gm-AEJGP|1	ND	0.000125144	ND	28.4484	±	0	1024.44	9.0833	1
117	gm-AEJWE|1	0.000113918	ND	ND	28.6537	±	0	1185.49	3.5624	1
118	gm-AEJKR|1	ND	0.000109682	ND	23.4876	±	0	1154.57	9.4567	1
119	gm-AEJHH|1	ND	ND	0.000103829	10.1886	±	0	1144.49	0.2123	1
120	gm-AEJGM|1	ND	ND	0.000101923	13.7961	±	0	1058.43	4.4891	1
121	gm-AEJRA|1, gm-AEJIN|1, gm-AEJVQ|1	ND	ND	0.000100973	26.8279	±	0	1097.51	0.2365	1
122	gm-AEJST|1, gm-AEJGM|1	ND	0.000104301	ND	13.8009	±	0	1058.45	7.2536	1
123	gm-AEJMF|1	9.91715e-05	ND	ND	9.0361	±	0	1148.48	5.8566	1
124	gm-AEJMN|1	9.69079e-05	ND	ND	21.9021	±	0	1115.45	9.7173	1
125	gm-AEJHQ|1	ND	ND	9.5014e-05	28.0754	±	0	1135.49	5.0046	1
126	gm-AEJSN|1	8.97642e-05	ND	ND	23.873	±	0	1071.45	9.6354	1
127	gm-AEJKT|1	8.60776e-05	ND	ND	12.8474	±	0	1099.51	3.5216	1
128	gm-AEJMP|1, gm-AEJNN|1	ND	ND	7.83242e-05	7.983	±	0	1098.46	0.8718	1
129	gm-AEJKN|1	ND	ND	7.14141e-05	23.6752	±	0	1112.51	8.9241	1
130	gm-AEJKW|1	ND	7.14427e-05	ND	11.4556	±	0	1184.55	6.4776	1
131	gm-AEJRT|1	ND	5.19804e-05	ND	4.1805	±	0	1127.52	4.8643	1
a g, GlcNAc; m, MurNAc; A, Alanine; E, isoglutamic acid; J, meso-diaminopimelic acid; JNH2, amidated meso-diaminopimelic acid
