# Supplementary material for: A software tool and strategy for peptidoglycomics, the high-resolution analysis of bacterial peptidoglycans via LC-MS/MS
Source: Commun Chem. 2025 Mar 26;8:91. doi: 10.1038/s42004-025-01490-6 (PMC11937551; doi:10.1038/s42004-025-01490-6)
Supplement: Supplementary file 5 — File S2 [file 42004_2025_1490_MOESM5_ESM.txt]

>A
A
>AE
AE
>AEJ
AEJ
>AEJR
AEJR
>AEJRR
AEJRR
>AEJRH
AEJRH
>AEJRK
AEJRK
>AEJRD
AEJRD
>AEJRE
AEJRE
>AEJRS
AEJRS
>AEJRT
AEJRT
>AEJRN
AEJRN
>AEJRQ
AEJRQ
>AEJRC
AEJRC
>AEJRG
AEJRG
>AEJRP
AEJRP
>AEJRA
AEJRA
>AEJRV
AEJRV
>AEJRI
AEJRI
>AEJRL
AEJRL
>AEJRM
AEJRM
>AEJRF
AEJRF
>AEJRY
AEJRY
>AEJRW
AEJRW
>AEJH
AEJH
>AEJHR
AEJHR
>AEJHH
AEJHH
>AEJHK
AEJHK
>AEJHD
AEJHD
>AEJHE
AEJHE
>AEJHS
AEJHS
>AEJHT
AEJHT
>AEJHN
AEJHN
>AEJHQ
AEJHQ
>AEJHC
AEJHC
>AEJHG
AEJHG
>AEJHP
AEJHP
>AEJHA
AEJHA
>AEJHV
AEJHV
>AEJHI
AEJHI
>AEJHL
AEJHL
>AEJHM
AEJHM
>AEJHF
AEJHF
>AEJHY
AEJHY
>AEJHW
AEJHW
>AEJK
AEJK
>AEJKR
AEJKR
>AEJKH
AEJKH
>AEJKK
AEJKK
>AEJKD
AEJKD
>AEJKE
AEJKE
>AEJKS
AEJKS
>AEJKT
AEJKT
>AEJKN
AEJKN
>AEJKQ
AEJKQ
>AEJKC
AEJKC
>AEJKG
AEJKG
>AEJKP
AEJKP
>AEJKA
AEJKA
>AEJKV
AEJKV
>AEJKI
AEJKI
>AEJKL
AEJKL
>AEJKM
AEJKM
>AEJKF
AEJKF
>AEJKY
AEJKY
>AEJKW
AEJKW
>AEJD
AEJD
>AEJDR
AEJDR
>AEJDH
AEJDH
>AEJDK
AEJDK
>AEJDD
AEJDD
>AEJDE
AEJDE
>AEJDS
AEJDS
>AEJDT
AEJDT
>AEJDN
AEJDN
>AEJDQ
AEJDQ
>AEJDC
AEJDC
>AEJDG
AEJDG
>AEJDP
AEJDP
>AEJDA
AEJDA
>AEJDV
AEJDV
>AEJDI
AEJDI
>AEJDL
AEJDL
>AEJDM
AEJDM
>AEJDF
AEJDF
>AEJDY
AEJDY
>AEJDW
AEJDW
>AEJE
AEJE
>AEJER
AEJER
>AEJEH
AEJEH
>AEJEK
AEJEK
>AEJED
AEJED
>AEJEE
AEJEE
>AEJES
AEJES
>AEJET
AEJET
>AEJEN
AEJEN
>AEJEQ
AEJEQ
>AEJEC
AEJEC
>AEJEG
AEJEG
>AEJEP
AEJEP
>AEJEA
AEJEA
>AEJEV
AEJEV
>AEJEI
AEJEI
>AEJEL
AEJEL
>AEJEM
AEJEM
>AEJEF
AEJEF
>AEJEY
AEJEY
>AEJEW
AEJEW
>AEJS
AEJS
>AEJSR
AEJSR
>AEJSH
AEJSH
>AEJSK
AEJSK
>AEJSD
AEJSD
>AEJSE
AEJSE
>AEJSS
AEJSS
>AEJST
AEJST
>AEJSN
AEJSN
>AEJSQ
AEJSQ
>AEJSC
AEJSC
>AEJSG
AEJSG
>AEJSP
AEJSP
>AEJSA
AEJSA
>AEJSV
AEJSV
>AEJSI
AEJSI
>AEJSL
AEJSL
>AEJSM
AEJSM
>AEJSF
AEJSF
>AEJSY
AEJSY
>AEJSW
AEJSW
>AEJT
AEJT
>AEJTR
AEJTR
>AEJTH
AEJTH
>AEJTK
AEJTK
>AEJTD
AEJTD
>AEJTE
AEJTE
>AEJTS
AEJTS
>AEJTT
AEJTT
>AEJTN
AEJTN
>AEJTQ
AEJTQ
>AEJTC
AEJTC
>AEJTG
AEJTG
>AEJTP
AEJTP
>AEJTA
AEJTA
>AEJTV
AEJTV
>AEJTI
AEJTI
>AEJTL
AEJTL
>AEJTM
AEJTM
>AEJTF
AEJTF
>AEJTY
AEJTY
>AEJTW
AEJTW
>AEJN
AEJN
>AEJNR
AEJNR
>AEJNH
AEJNH
>AEJNK
AEJNK
>AEJND
AEJND
>AEJNE
AEJNE
>AEJNS
AEJNS
>AEJNT
AEJNT
>AEJNN
AEJNN
>AEJNQ
AEJNQ
>AEJNC
AEJNC
>AEJNG
AEJNG
>AEJNP
AEJNP
>AEJNA
AEJNA
>AEJNV
AEJNV
>AEJNI
AEJNI
>AEJNL
AEJNL
>AEJNM
AEJNM
>AEJNF
AEJNF
>AEJNY
AEJNY
>AEJNW
AEJNW
>AEJQ
AEJQ
>AEJQR
AEJQR
>AEJQH
AEJQH
>AEJQK
AEJQK
>AEJQD
AEJQD
>AEJQE
AEJQE
>AEJQS
AEJQS
>AEJQT
AEJQT
>AEJQN
AEJQN
>AEJQQ
AEJQQ
>AEJQC
AEJQC
>AEJQG
AEJQG
>AEJQP
AEJQP
>AEJQA
AEJQA
>AEJQV
AEJQV
>AEJQI
AEJQI
>AEJQL
AEJQL
>AEJQM
AEJQM
>AEJQF
AEJQF
>AEJQY
AEJQY
>AEJQW
AEJQW
>AEJC
AEJC
>AEJCR
AEJCR
>AEJCH
AEJCH
>AEJCK
AEJCK
>AEJCD
AEJCD
>AEJCE
AEJCE
>AEJCS
AEJCS
>AEJCT
AEJCT
>AEJCN
AEJCN
>AEJCQ
AEJCQ
>AEJCC
AEJCC
>AEJCG
AEJCG
>AEJCP
AEJCP
>AEJCA
AEJCA
>AEJCV
AEJCV
>AEJCI
AEJCI
>AEJCL
AEJCL
>AEJCM
AEJCM
>AEJCF
AEJCF
>AEJCY
AEJCY
>AEJCW
AEJCW
>AEJG
AEJG
>AEJGR
AEJGR
>AEJGH
AEJGH
>AEJGK
AEJGK
>AEJGD
AEJGD
>AEJGE
AEJGE
>AEJGS
AEJGS
>AEJGT
AEJGT
>AEJGN
AEJGN
>AEJGQ
AEJGQ
>AEJGC
AEJGC
>AEJGG
AEJGG
>AEJGP
AEJGP
>AEJGA
AEJGA
>AEJGV
AEJGV
>AEJGI
AEJGI
>AEJGL
AEJGL
>AEJGM
AEJGM
>AEJGF
AEJGF
>AEJGY
AEJGY
>AEJGW
AEJGW
>AEJP
AEJP
>AEJPR
AEJPR
>AEJPH
AEJPH
>AEJPK
AEJPK
>AEJPD
AEJPD
>AEJPE
AEJPE
>AEJPS
AEJPS
>AEJPT
AEJPT
>AEJPN
AEJPN
>AEJPQ
AEJPQ
>AEJPC
AEJPC
>AEJPG
AEJPG
>AEJPP
AEJPP
>AEJPA
AEJPA
>AEJPV
AEJPV
>AEJPI
AEJPI
>AEJPL
AEJPL
>AEJPM
AEJPM
>AEJPF
AEJPF
>AEJPY
AEJPY
>AEJPW
AEJPW
>AEJA
AEJA
>AEJAR
AEJAR
>AEJAH
AEJAH
>AEJAK
AEJAK
>AEJAD
AEJAD
>AEJAE
AEJAE
>AEJAS
AEJAS
>AEJAT
AEJAT
>AEJAN
AEJAN
>AEJAQ
AEJAQ
>AEJAC
AEJAC
>AEJAG
AEJAG
>AEJAP
AEJAP
>AEJAA
AEJAA
>AEJAV
AEJAV
>AEJAI
AEJAI
>AEJAL
AEJAL
>AEJAM
AEJAM
>AEJAF
AEJAF
>AEJAY
AEJAY
>AEJAW
AEJAW
>AEJV
AEJV
>AEJVR
AEJVR
>AEJVH
AEJVH
>AEJVK
AEJVK
>AEJVD
AEJVD
>AEJVE
AEJVE
>AEJVS
AEJVS
>AEJVT
AEJVT
>AEJVN
AEJVN
>AEJVQ
AEJVQ
>AEJVC
AEJVC
>AEJVG
AEJVG
>AEJVP
AEJVP
>AEJVA
AEJVA
>AEJVV
AEJVV
>AEJVI
AEJVI
>AEJVL
AEJVL
>AEJVM
AEJVM
>AEJVF
AEJVF
>AEJVY
AEJVY
>AEJVW
AEJVW
>AEJI
AEJI
>AEJIR
AEJIR
>AEJIH
AEJIH
>AEJIK
AEJIK
>AEJID
AEJID
>AEJIE
AEJIE
>AEJIS
AEJIS
>AEJIT
AEJIT
>AEJIN
AEJIN
>AEJIQ
AEJIQ
>AEJIC
AEJIC
>AEJIG
AEJIG
>AEJIP
AEJIP
>AEJIA
AEJIA
>AEJIV
AEJIV
>AEJII
AEJII
>AEJIL
AEJIL
>AEJIM
AEJIM
>AEJIF
AEJIF
>AEJIY
AEJIY
>AEJIW
AEJIW
>AEJL
AEJL
>AEJLR
AEJLR
>AEJLH
AEJLH
>AEJLK
AEJLK
>AEJLD
AEJLD
>AEJLE
AEJLE
>AEJLS
AEJLS
>AEJLT
AEJLT
>AEJLN
AEJLN
>AEJLQ
AEJLQ
>AEJLC
AEJLC
>AEJLG
AEJLG
>AEJLP
AEJLP
>AEJLA
AEJLA
>AEJLV
AEJLV
>AEJLI
AEJLI
>AEJLL
AEJLL
>AEJLM
AEJLM
>AEJLF
AEJLF
>AEJLY
AEJLY
>AEJLW
AEJLW
>AEJM
AEJM
>AEJMR
AEJMR
>AEJMH
AEJMH
>AEJMK
AEJMK
>AEJMD
AEJMD
>AEJME
AEJME
>AEJMS
AEJMS
>AEJMT
AEJMT
>AEJMN
AEJMN
>AEJMQ
AEJMQ
>AEJMC
AEJMC
>AEJMG
AEJMG
>AEJMP
AEJMP
>AEJMA
AEJMA
>AEJMV
AEJMV
>AEJMI
AEJMI
>AEJML
AEJML
>AEJMM
AEJMM
>AEJMF
AEJMF
>AEJMY
AEJMY
>AEJMW
AEJMW
>AEJF
AEJF
>AEJFR
AEJFR
>AEJFH
AEJFH
>AEJFK
AEJFK
>AEJFD
AEJFD
>AEJFE
AEJFE
>AEJFS
AEJFS
>AEJFT
AEJFT
>AEJFN
AEJFN
>AEJFQ
AEJFQ
>AEJFC
AEJFC
>AEJFG
AEJFG
>AEJFP
AEJFP
>AEJFA
AEJFA
>AEJFV
AEJFV
>AEJFI
AEJFI
>AEJFL
AEJFL
>AEJFM
AEJFM
>AEJFF
AEJFF
>AEJFY
AEJFY
>AEJFW
AEJFW
>AEJY
AEJY
>AEJYR
AEJYR
>AEJYH
AEJYH
>AEJYK
AEJYK
>AEJYD
AEJYD
>AEJYE
AEJYE
>AEJYS
AEJYS
>AEJYT
AEJYT
>AEJYN
AEJYN
>AEJYQ
AEJYQ
>AEJYC
AEJYC
>AEJYG
AEJYG
>AEJYP
AEJYP
>AEJYA
AEJYA
>AEJYV
AEJYV
>AEJYI
AEJYI
>AEJYL
AEJYL
>AEJYM
AEJYM
>AEJYF
AEJYF
>AEJYY
AEJYY
>AEJYW
AEJYW
>AEJW
AEJW
>AEJWR
AEJWR
>AEJWH
AEJWH
>AEJWK
AEJWK
>AEJWD
AEJWD
>AEJWE
AEJWE
>AEJWS
AEJWS
>AEJWT
AEJWT
>AEJWN
AEJWN
>AEJWQ
AEJWQ
>AEJWC
AEJWC
>AEJWG
AEJWG
>AEJWP
AEJWP
>AEJWA
AEJWA
>AEJWV
AEJWV
>AEJWI
AEJWI
>AEJWL
AEJWL
>AEJWM
AEJWM
>AEJWF
AEJWF
>AEJWY
AEJWY
>AEJWW
AEJWW
