# Supplementary material for: A software tool and strategy for peptidoglycomics, the high-resolution analysis of bacterial peptidoglycans via LC-MS/MS
Source: Commun Chem. 2025 Mar 26;8:91. doi: 10.1038/s42004-025-01490-6 (PMC11937551; doi:10.1038/s42004-025-01490-6)
Supplement: Supplementary file 6 — File S3 [file 42004_2025_1490_MOESM6_ESM.xlsx]

## Sheet: Content
	TY1	PGFinder search using DB_2 and TY1 deconvoluted data
	TY2	PGFinder search using DB_2 and TY2 deconvoluted data
	TY3	PGFinder search using DB_2 and TY3 deconvoluted data
	Average	Consolidated search including all muropeptides identified
	Table S4	Consolidated search showing ing cumulated abundance

## Sheet: TY1
Metadata	ID	RT (min)	Charge	Obs (Da)	Theo (Da)	Delta ppm	Inferred structure	Intensity	Inferred structure (best match)	Intensity (best match)	Total Intensity	Structure	Intensity	Abundance (%)	Consolidated RT (min)	Consolidated Theo (Da)	Abs Δppm
file : 20210618_RhiLeg_ndslt_TY_1.ftrs	518	2.5235	2	870.371	870.371	0.6322	gm-AEJ|1	621291	gm-AEJ|1	621291	2118301502	gm-AEJA|1	914024187	0.431489	9.4659	941.408	0.1548
masses_file : DB2.csv	1220	4.3991	2	998.466	998.466	0.7442	gm-AEJK|1	10001932	gm-AEJK|1	10001932		gm-AEJG|1	249121337	0.117604	6.8162	927.392	1.0372
rt_window : 0.5	1351	5.0302	2;1	984.415	984.414	1.0008	gm-AEJN|1	25411796	gm-AEJN|1	25411796		gm-AEJ|1	168835933	0.0797034	5.4851	870.371	0.6322
modifications : []	1436	5.4851	1;2	870.371	870.371	0.6322	gm-AEJ|1	167671024	gm-AEJ|1	167671024		gm-AEJAI|1	155596714	0.0734535	21.4085	1054.49	1.4051
ppm : 10	1477	4.9792	2	998.466	998.466	0.8665	gm-AEJK|1	2059071	gm-AEJK|1	2059071		gm-AEJF|1	144323956	0.0681319	21.6203	1017.44	2.1206
consolidation_ppm : 1	1632	5.6915	1;2	957.403	957.403	0.3014	gm-AEJS|1	9845180	gm-AEJS|1	9845180		gm-AEJK|1	61586738	0.0290736	7.6257	998.466	2.0279
version : 1.2.1	1658	5.7629	2	927.393	927.392	0.5765	gm-AEJG|1	4271096	gm-AEJG|1	4271096		gm-AEJAF|1	59820654	0.0282399	15.3843	1088.48	0.3643
	1696	5.9115	2	1007.43	1007.43	1.3328	gm-AEJH|1	11370127	gm-AEJH|1	11370127		gm-AEJAA|1	49548818	0.0233908	10.8346	1012.45	1.3675
	1936	6.604	1;2	957.404	957.403	1.2577	gm-AEJS|1	6744240	gm-AEJS|1	6744240		gm-AEJAG|1, gm-AEJQ|1	42711143	0.0201629	8.7225	998.429	1.3396
	1943	6.4343	2	1069.5	1069.5	1.6943	gm-AEJAK|1	596444	gm-AEJAK|1	596444		gm-AEJAD|1	36621626	0.0172882	9.5539	1056.43	1.7218
	1956	6.8162	2;1;3	927.393	927.392	1.0372	gm-AEJG|1	244365040	gm-AEJG|1	244365040		gm-AEJY|1	33304373	0.0157222	16.8317	1033.43	1.5892
	2019	6.845	2	985.398	985.398	0.0797	gm-AEJD|1	1621446	gm-AEJD|1	1621446		gm-AEJAM|1	28370424	0.013393	16.5616	1072.45	1.8563
	2142	7.1794	2;3	1078.47	1078.47	1.9894	gm-AEJAH|1	5566462	gm-AEJAH|1	5566462		gm-AEJN|1	25411796	0.0119963	5.0302	984.414	1.0008
	2212	7.2224	2	1069.51	1069.5	2.0368	gm-AEJAK|1	1203431	gm-AEJAK|1	1203431		gm-AE|1	23274547	0.0109874	8.6795	698.286	0.7514
	2226	7.139	2	870.372	870.371	1.5439	gm-AEJ|1	200419	gm-AEJ|1	200419		gm-AEJM|1	21029262	0.00992742	15.6016	1001.41	0.6987
	2329	7.588	2;1	985.4	985.398	2.3095	gm-AEJD|1	1155573	gm-AEJD|1	1155573		gm-AEJI|1	19820275	0.00935668	20.2659	983.455	1.1643
	2347	7.5643	1;2	971.421	971.418	2.2933	gm-AEJT|1	3960572	gm-AEJT|1	3960572		gm-AEJS|1	17124179	0.00808392	5.6915	957.403	0.3014
	2399	7.6257	2;1;3	998.468	998.466	2.0279	gm-AEJK|1	45582488	gm-AEJK|1	45582488		gm-AEJAW|1	14389674	0.00679302	25.1808	1127.49	1.6737
	2575	7.7771	2	927.392	927.392	-0.4765	gm-AEJG|1	276437	gm-AEJG|1	276437		gm-AEJH|1	11370127	0.00536757	5.9115	1007.43	1.3328
	2636	7.9814	2	927.394	927.392	1.3663	gm-AEJG|1	208764	gm-AEJG|1	208764		gm-AEJW|1	6480252	0.00305917	23.8987	1056.45	1.6618
	2721	8.0638	2	998.429	998.429	-0.7389	gm-AEJAG|1	438922	gm-AEJAG|1, gm-AEJQ|1	438922		gm-AEJV|1	6116889	0.00288764	14.5694	969.439	1.0294
	2721	8.0638	2	998.429	998.429	-0.7389	gm-AEJQ|1	438922				gm-AEJAH|1	5566462	0.00262779	7.1794	1078.47	1.9894
	2836	8.3003	2	957.404	957.403	1.0027	gm-AEJS|1	534759	gm-AEJS|1	534759		gm-AEJAQ|1	5489854	0.00259163	10.9936	1069.47	2.0584
	2918	9.4659	2;1	941.408	941.408	0.1548	gm-AEJA|1	911494720	gm-AEJA|1	911494720		gm-AEJT|1	4485230	0.00211737	7.5643	971.418	2.2933
	3031	8.6795	2;1	698.286	698.286	0.7514	gm-AE|1	19636208	gm-AE|1	19636208		gm-AEJAE|1	3809518	0.00179838	10.6202	1070.45	2.0647
	3066	8.7225	2;1	998.431	998.429	1.3396	gm-AEJAG|1	41432844	gm-AEJAG|1, gm-AEJQ|1	41432844		gm-AEJAR|1	3685424	0.0017398	8.982	1097.51	1.7655
	3066	8.7225	2;1	998.431	998.429	1.3396	gm-AEJQ|1	41432844				gm-AEJAK|1	3605091	0.00170188	7.2224	1069.5	2.0368
	3177	8.8872	2	1069.5	1069.5	1.4661	gm-AEJAK|1	772091	gm-AEJAK|1	772091		gm-AEJD|1	2777019	0.00131096	6.845	985.398	0.0797
	3193	8.9261	2	1056.44	1056.43	1.3751	gm-AEJAD|1	525619	gm-AEJAD|1	525619
	3244	8.982	2	1097.51	1097.51	1.7655	gm-AEJAR|1	2461591	gm-AEJAR|1	2461591		Total	2118301502
	3377	9.154	2;1	998.429	998.429	-0.4332	gm-AEJAG|1	839377	gm-AEJAG|1, gm-AEJQ|1	839377
	3377	9.154	2;1	998.429	998.429	-0.4332	gm-AEJQ|1	839377
	3447	9.5539	2;1	1056.44	1056.43	1.7218	gm-AEJAD|1	35434704	gm-AEJAD|1	35434704
	3538	9.605	2	971.419	971.418	0.4712	gm-AEJT|1	524658	gm-AEJT|1	524658
	3837	10.1418	2	1070.45	1070.45	1.4945	gm-AEJAE|1	774510	gm-AEJAE|1	774510
	3876	10.1291	2	870.372	870.371	1.1933	gm-AEJ|1	343199	gm-AEJ|1	343199
	3980	10.2824	2	1012.45	1012.45	2.3321	gm-AEJAA|1	696066	gm-AEJAA|1	696066
	4027	10.3681	2	1069.47	1069.47	1.8301	gm-AEJAQ|1	354680	gm-AEJAQ|1	354680
	4070	10.4791	1	698.287	698.286	1.4507	gm-AE|1	2052442	gm-AE|1	2052442
	4150	10.6202	2;1	1070.45	1070.45	2.0647	gm-AEJAE|1	3035008	gm-AEJAE|1	3035008
	4223	10.8346	1;2	1012.45	1012.45	1.3675	gm-AEJAA|1	42434260	gm-AEJAA|1	42434260
	4308	10.9936	2	1069.47	1069.47	2.0584	gm-AEJAQ|1	3451869	gm-AEJAQ|1	3451869
	4814	11.7693	2;1	1012.45	1012.45	2.2115	gm-AEJAA|1	6418492	gm-AEJAA|1	6418492
	4966	11.8849	2	941.407	941.408	-0.6373	gm-AEJA|1	185394	gm-AEJA|1	185394
	5173	12.348	2	941.409	941.408	1.5022	gm-AEJA|1	907797	gm-AEJA|1	907797
	6116	14.0404	2	1088.47	1088.48	-1.3736	gm-AEJAF|1	7910336	gm-AEJAF|1	7910336
	6298	14.3515	2;1	1001.41	1001.41	0.394	gm-AEJM|1	5651341	gm-AEJM|1	5651341
	6392	14.5694	1;2	969.44	969.439	1.0294	gm-AEJV|1	6116889	gm-AEJV|1	6116889
	6526	14.8358	2	1088.48	1088.48	-0.4764	gm-AEJAF|1	1221000	gm-AEJAF|1	1221000
	6706	15.3843	2;1	1088.48	1088.48	-0.3643	gm-AEJAF|1	35174848	gm-AEJAF|1	35174848
	6839	15.6016	2;1	1001.41	1001.41	0.6987	gm-AEJM|1	15377921	gm-AEJM|1	15377921
	6945	15.8356	2	1097.5	1097.51	-8.9121	gm-AEJAR|1	1223833	gm-AEJAR|1	1223833
	7092	16.1418	2;1	1033.44	1033.43	1.5892	gm-AEJY|1	5204550	gm-AEJY|1	5204550
	7313	16.5616	2;1	1072.45	1072.45	1.8563	gm-AEJAM|1	28370424	gm-AEJAM|1	28370424
	7476	16.8317	2;1	1033.44	1033.43	1.5892	gm-AEJY|1	27067642	gm-AEJY|1	27067642
	7619	17.1058	2;1	698.292	698.286	9.2983	gm-AE|1	1220899	gm-AE|1	1220899
	8153	18.2745	2;1	983.456	983.455	1.4746	gm-AEJI|1	8942335	gm-AEJI|1	8942335
	8860	19.6284	1	941.399	941.408	-8.7923	gm-AEJA|1	1436276	gm-AEJA|1	1436276
	9187	20.2659	1;2	983.456	983.455	1.1643	gm-AEJI|1	10465964	gm-AEJI|1	10465964
	9229	20.4056	2;1	1017.44	1017.44	1.7007	gm-AEJF|1	34598460	gm-AEJF|1	34598460
	9434	20.7536	2	1017.44	1017.44	2.2406	gm-AEJF|1	1396384	gm-AEJF|1	1396384
	9541	20.943	2	1054.49	1054.49	1.8681	gm-AEJAI|1	1690474	gm-AEJAI|1	1690474
	9559	20.9086	2	698.292	698.286	9.2983	gm-AE|1	364998	gm-AE|1	364998
	9770	21.4085	1;2	1054.49	1054.49	1.4051	gm-AEJAI|1	153906240	gm-AEJAI|1	153906240
	9846	21.4729	1;2	1056.43	1056.43	-6.8741	gm-AEJAD|1	661303	gm-AEJAD|1	661303
	9852	21.6203	1;2	1017.44	1017.44	2.1206	gm-AEJF|1	108329112	gm-AEJF|1	108329112
	10106	21.9647	2	998.457	998.466	-8.3029	gm-AEJK|1	3026576	gm-AEJK|1	3026576
	10621	22.9143	2	983.457	983.455	2.4055	gm-AEJI|1	411976	gm-AEJI|1	411976
	10813	23.2735	1;2	1056.45	1056.45	1.6618	gm-AEJW|1	2009541	gm-AEJW|1	2009541
	10935	23.4792	2;1	1088.48	1088.48	1.2058	gm-AEJAF|1	15514470	gm-AEJAF|1	15514470
	11185	23.8987	2;1	1056.45	1056.45	1.6618	gm-AEJW|1	4470711	gm-AEJW|1	4470711
	11675	24.6236	2	1033.43	1033.43	-3.6081	gm-AEJY|1	1032181	gm-AEJY|1	1032181
	11976	25.1808	1;2	1127.49	1127.49	1.6737	gm-AEJAW|1	14389674	gm-AEJAW|1	14389674
	12345	25.7242	2	1069.46	1069.47	-7.3012	gm-AEJAQ|1	410741	gm-AEJAQ|1	410741
	12647	26.2769	2;3	1069.47	1069.47	7.3089	gm-AEJAQ|1	1272564	gm-AEJAQ|1	1272564
	15287	30.5755	2	998.468	998.466	2.3947	gm-AEJK|1	916671	gm-AEJK|1	916671
	15896	31.5863	2	1069.49	1069.5	-7.5508	gm-AEJAK|1	1033125	gm-AEJAK|1	1033125
	1	1.0631	2;1	939.471
	2	1.0172	3;2	2403.05
	3	1.0536	2	1192.63
	4	1.0546	3	2274.96
	5	1.0471	2	1180.55
	6	1.0266	3;2	1904.93
	7	1.0458	4;3;2	3014.37
	8	1.0424	3;2	2390.1
	9	1.0569	2;3	1699.81
	10	1.022	2	1623.79
	11	1.0235	2	1792.74
	12	1.0204	3;2	1933.91
	13	1.0425	3;4;2	2181.05
	14	1.051	2;3	1438.74
	15	1.0722	2;1	1035.43
	16	1.0503	2	1530.63
	17	1.0488	2	1775.78
	18	1.0444	2	1327.74
	19	1.0487	2;3	2237.02
	20	1.0433	2;3	1652.89
	21	1.0532	3;4	3937.76
	22	1.0576	2;1	1114.56
	23	1.0637	2;3;4	2134.05
	24	1.0562	2;3	2207.93
	25	1.0519	2	1617.73
	26	1.0522	2;3	1671.79
	27	1.0451	2	1399.65
	28	1.0444	2	1572.78
	29	1.0519	2	1028.56
	30	1.0582	3;2	1372.68
	31	1.0531	3;2	2104
	32	1.0577	2;1	1041.61
	33	1.0538	1;2	623.368
	34	1.0505	2	1199.65
	35	1.2715	1	210.138
	36	1.0588	1	755.387
	37	1.0536	2	1154.65
	38	1.0526	1	457.291
	39	1.0578	2	1281.68
	40	1.0591	2	1461.67
	41	1.0705	1	766.423
	42	1.0539	1	572.318
	43	1.0576	2	1339.59
	44	1.0488	2	1203.6
	45	1.0533	2;3	1073.37
	46	1.0639	3;2;1	977.419
	47	1.0592	2	1098.63
	48	1.053	1	683.329
	49	1.0526	1	414.287
	50	1.0585	2	1213.55
	51	1.0525	3;2	1719.82
	52	1.0552	2	975.468
	53	1.0521	2	1113.61
	54	1.0537	1	519.326
	55	1.0477	2	845.503
	56	1.0549	2;1	961.453
	57	1.0466	2	1316.64
	58	1.0654	2;1	1104.43
	59	1.0602	2	1263.67
	60	1.0537	2	914.526
	61	1.0542	1	472.199
	62	1.0575	1	758.397
	63	1.0521	2	1140.62
	64	1.0598	1	595.334
	65	1.0569	2	832.445
	66	1.0491	2	577.362
	67	1.0594	2	1268.71
	68	1.0552	1	491.755
	69	1.0607	1;2	990.453
	70	1.0534	1	492.273
	71	1.0543	2	968.536
	72	1.0533	1	357.265
	73	1.0505	2	941.56
	74	1.0525	2	934.559
	75	1.0551	2	1162.59
	76	1.0636	1;2	980.556
	77	1.057	4	2141.04
	78	1.0745	2	1083.61
	79	1.3647	1	170.142
	80	1.0577	2	875.423
	81	1.0528	1	466.227
	82	1.0784	1	725.339
	83	1.3454	1	277.116
	84	1.1248	1	198.981
	85	1.0603	2	1069.44
	86	1.3088	1	185.069
	87	1.1264	1	170.986
	88	1.3828	1	298.119
	89	1.3874	1	220.147
	90	1.3783	1	228.136
	91	1.3569	1	198.173
	92	1.3643	1	158.106
	93	1.2953	1	203.08
	94	1.3888	1	234.162
	95	1.2781	1	157.954
	96	1.3071	1	167.059
	97	1.3034	1	196.121
	98	1.4151	1	181.978
	99	1.1283	1	154.074
	100	1.273	1	214.157
	101	1.248	1	259.106
	102	1.3685	1	326.001
	103	1.3825	1	327.998
	104	1.4019	1	237.092
	105	1.3804	1	227.225
	106	1.0897	2	1031.54
	107	1.1151	1	166.006
	108	1.3278	1	184.121
	109	1.356	1	278.152
	110	1.3511	1	172.085
	111	1.2076	1	216.952
	112	1.2373	1	179.058
	113	1.5125	1	207.948
	114	1.4676	1	222.982
	115	1.376	1	238.142
	116	1.1456	1	185.178
	117	1.4026	1	212.998
	118	1.4551	1	187.016
	119	1.3793	1	216.1
	120	1.1428	4;6	935.798
	121	1.1619	1	155.058
	122	1.3579	1	219.082
	123	1.3766	1	390.277
	124	1.1662	1	168.09
	125	1.3709	1	329.995
	126	1.3793	1	239.089
	127	1.3711	1	276.173
	128	1.1362	1	186.101
	129	1.381	1	165.079
	130	1.3846	1	282.142
	131	1.1429	1	200.116
	132	1.1587	1	168.97
	133	1.4003	1	370.094
	134	1.2524	1	212.153
	135	1.3852	1	281.215
	136	1.1896	1	518.133
	137	1.4016	1	218.167
	138	1.1677	1	201.064
	139	1.3645	1	178.1
	140	1.3788	1	180.101
	141	1.3839	1	235.077
	142	1.3121	1	188.12
	143	1.3804	1	251.071
	144	1.4916	1	160.022
	145	1.1645	1	330.143
	146	1.1412	1	226.976
	147	1.207	1	205.06
	148	1.3921	1	191.152
	149	1.3952	1	212.916
	150	1.1611	1	156.09
	151	1.1596	1	276.919
	152	1.3796	1	371.059
	153	1.1743	1	176.048
	154	1.1675	1	156.996
	155	1.1767	9	1655.81
	156	1.1767	1	230.163
	157	1.1784	5	1490.25
	158	1.1873	1	229.095
	159	1.1982	1	249.932
	160	1.3534	1	193.074
	161	1.1794	1	203.96
	162	1.2754	3	3014.37
	163	1.3903	1	222.162
	164	1.3819	1	224.141
	165	1.5041	1	176.017
	166	1.369	1	253.942
	167	1.19	4	3866.72
	168	1.3866	1	226.157
	169	1.2278	1	173.978
	170	1.3651	1	193.936
	171	1.6479	1	233.954
	172	1.3589	1	162.068
	173	1.3929	1	202.931
	174	1.3362	3	761.709
	175	1.5962	1	173.018
	176	1.4136	1	225.074
	177	1.3574	6;4	935.778
	178	1.2066	1	435.336
	179	1.4029	1	230.926
	180	1.1723	1	199.965
	181	1.2017	1	354.063
	182	1.2662	1	244.121
	183	1.4056	1	166.006
	184	1.23	1	152.048
	185	1.4208	1	162.933
	186	1.4104	1	444.113
	187	1.245	2	623.365
	188	1.3319	1	164.084
	189	1.4466	1	201.064
	190	1.6187	1	191.977
	191	1.3073	1	155.058
	192	1.281	1	330.143
	193	1.3681	1	154.074
	194	1.2949	1	156.09
	195	1.3077	5	1490.27
	196	1.397	1	202.136
	197	1.2763	1	252.173
	198	1.6112	1	280.937
	199	1.2906	1	230.163
	200	1.3166	1	354.063
	201	1.2993	1	194.131
	202	1.3585	1	185.949
	203	1.3244	1	254.261
	204	1.295	1	256.961
	205	1.3566	1	186.101
	206	1.3323	1	177.028
	207	1.3626	4	3866.72
	208	1.4284	1	435.336
	209	1.3423	4	991.734
	210	1.3311	1	175.063
	211	1.3237	1	740.188
	212	1.3934	1	231.921
	213	1.3818	1	225.947
	214	1.4071	1	152.048
	215	1.4483	1	229.095
	216	1.3744	1	260.178
	217	1.4921	1	244.121
	218	1.408	1	518.132
	219	1.4409	1	240.91
	220	1.3903	1	203.96
	221	1.4235	1	173.978
	222	1.4087	1	180.944
	223	1.4133	3	2134.05
	224	1.4647	1	373.056
	225	1.4112	1	177.115
	226	1.4122	1	206.978
	227	1.472	1	216.952
	228	1.4776	4	991.734
	229	1.5129	1	212.153
	230	1.5439	1	175.085
	231	1.4238	1	157.147
	232	1.4012	1	185.178
	233	1.4198	1	156.09
	234	1.5111	1	354.063
	235	1.456	1	200.105
	236	1.5475	1	179.058
	237	1.4514	1	249.931
	238	1.5102	1	740.188
	239	1.4795	4	3866.73
	240	1.4774	1	186.101
	241	1.527	1	185.949
	242	1.6488	1	155.007
	243	1.5108	3	3014.36
	244	1.5045	1	206.05
	245	1.4912	1	194.116
	246	1.5234	1	262.898
	247	1.5315	3	761.71
	248	1.5171	1	177.028
	249	1.4974	1	251.967
	250	1.5078	6;4	935.778
	251	1.5382	1	518.133
	252	1.5425	1	180.944
	253	1.6043	1	152.026
	254	1.579	2;3	583.282
	255	1.5594	1	262.139
	256	1.5623	1	408.197
	257	1.6497	1	164
	258	1.6588	1	159.174
	259	1.5544	1	231.921
	260	1.5402	1	156.996
	261	1.7398	1	155.967
	262	1.5489	1	157.147
	263	1.5466	1	173.978
	264	1.5772	1	259.106
	265	1.5636	1	264.173
	266	1.5927	1	206.979
	267	1.556	1	200.105
	268	1.5767	1	214.157
	269	1.6549	1	201.964
	270	1.6123	1	198.989
	271	1.6058	1	186.101
	272	1.5582	9	1655.81
	273	1.5818	4	935.792
	274	1.6538	1	262.003
	275	1.6613	1	214.994
	276	1.6606	1	150.028
	277	1.5972	1	185.178
	278	1.6542	1	259.918
	279	1.6403	1	229.062
	280	1.5944	1	154.074
	281	1.7189	1	269.948
	282	1.6577	1	307.955
	283	1.6408	1	223.925
	284	1.6279	1	225.923
	285	1.6689	1	305.958
	286	1.6703	1	257.921
	287	1.6448	1	241.907
	288	1.6316	5	1039.73
	289	1.6694	1	277.981
	290	1.6445	1	285.019
	291	1.6556	1	161.987
	292	1.5918	1	205.06
	293	1.6742	1	256.97
	294	1.6728	1	215.944
	295	1.6541	1	209.945
	296	1.6343	1	211.052
	297	1.6743	1	217.977
	298	1.6516	1	150.943
	299	1.6746	1	240.993
	300	1.6098	1	183.962
	301	1.6712	1	199.966
	302	1.6703	1	264.009
	303	1.6646	1	189.982
	304	1.6567	1	152.941
	305	1.6614	1	282.934
	306	1.6751	1	303.962
	307	1.6848	1	399.932
	308	1.6731	4	791.731
	309	1.6686	1	287.948
	310	1.6586	1	249.932
	311	1.6567	1	170.952
	312	1.6659	1	266.006
	313	1.6783	1	371.937
	314	1.6387	1	243.94
	315	1.6255	1	193.975
	316	1.6437	1	173.978
	317	1.6686	1	264.923
	318	1.6682	4	855.642
	319	1.6625	1	254.937
	320	1.671	1	279.986
	321	1.6824	1	238.96
	322	1.688	1	347.935
	323	1.6756	1	331.957
	324	1.6825	1	373.934
	325	1.672	1	239.946
	326	1.6592	1	168.953
	327	1.6905	1	415.91
	328	1.6529	1	328.974
	329	1.6862	1	417.906
	330	1.6782	1	363.929
	331	1.6809	1	262.926
	332	1.7173	1	403.915
	333	1.6857	1	422.948
	334	1.6714	1	168.039
	335	1.6578	1	229.968
	336	1.7016	1	401.895
	337	1.7103	1	238.155
	338	1.7203	1	267.953
	339	1.7262	1	203.95
	340	1.7474	1	329.887
	341	1.6882	1	425.894
	342	1.7278	1	271.937
	343	1.7218	1	317.93
	344	1.7228	1	385.918
	345	1.724	1	521.893
	346	1.724	1	453.905
	347	1.7248	1	589.88
	348	1.7252	1	657.868
	349	1.7252	1	725.855
	350	1.728	1	747.85
	351	1.728	1	815.837
	352	1.7222	1	539.894
	353	1.7177	1	583.863
	354	1.726	1	591.879
	355	1.7338	1	241.953
	356	1.7434	1	435.873
	357	1.7483	1	206.978
	358	1.7478	1	205.944
	359	1.7433	1	224.989
	360	1.7255	1	339.925
	361	1.7238	1	607.88
	362	1.7252	1	407.912
	363	1.7046	1	285.952
	364	1.6865	1	375.93
	365	1.7373	1	471.829
	366	1.7429	1	183.963
	367	1.754	1	523.801
	368	1.7589	1	479.836
	369	1.7588	1	359.876
	370	1.7572	1	457.841
	371	1.7425	1	497.894
	372	1.767	1	861.693
	373	1.7673	1	1079.63
	374	1.8584	1	981.653
	375	1.8667	1	801.714
	376	1.8649	1	850.703
	377	1.8873	1	696.739
	378	1.8788	1	872.683
	379	1.9463	1	741.736
	380	1.9628	1	621.777
	381	1.9727	1	373.851
	382	1.9942	1	441.839
	383	2.0114	1	174.112
	384	2.0082	1	197.078
	385	2.0514	1	483.196
	386	2.0526	1	505.178
	387	2.0532	1	527.16
	388	2.0315	1	218.091
	389	2.0462	1;2	461.214
	390	2.0244	1	277.916
	391	2.0101	1	499.925
	392	2.0409	1	625.137
	393	2.0292	1	390.176
	394	2.0629	1	429.908
	395	2.0354	1	603.155
	396	2.0371	1	360.176
	397	2.0693	1	565.883
	398	2.055	1	361.92
	399	2.0208	1	412.26
	400	1.9863	1	421.872
	401	2.0479	1	647.119
	402	2.0537	1	549.142
	403	2.0509	1	669.101
	404	2.086	1	364.098
	405	2.0526	1	617.129
	406	2.0545	1	593.831
	407	2.0579	1	701.857
	408	2.0625	1	497.895
	409	2.0512	1	685.116
	410	2.0567	1	753.104
	411	2.0666	1	509.827
	412	2.1089	1	610.158
	413	2.0614	1	633.871
	414	2.0411	1	262.055
	415	2.0607	1	759.07
	416	2.0576	1	607.871
	417	2.1412	1;2	520.188
	418	2.1217	1	542.17
	419	2.1044	1	678.145
	420	2.1306	1	662.129
	421	2.0989	1	746.133
	422	2.109	1	752.099
	423	2.0959	1	814.121
	424	2.1439	1	564.195
	425	2.1406	1	640.148
	426	2.1013	1	820.086
	427	2.1351	1	782.088
	428	2.0817	1	419.857
	429	2.0801	1	577.814
	430	2.0652	1	691.083
	431	2.1458	1	546.185
	432	2.1168	1	684.111
	433	2.1429	1	760.107
	434	2.1574	1	498.206
	435	2.1157	2	1226.28
	436	2.2149	1	245.138
	437	2.1831	1	187.169
	438	2.187	2	727.325
	439	2.2185	1	332.181
	440	2.1838	1	288.155
	441	2.2128	1	243.158
	442	2.2019	1	172.085
	443	2.1593	2;1	536.153
	444	2.1764	1	231.133
	445	2.1843	1	174.112
	446	2.248	1	218.127
	447	2.1872	1	156.163
	448	2.1987	1	368.181
	449	2.2126	1	273.18
	450	2.2043	1	265.14
	451	2.1879	1	254.138
	452	2.1963	1	287.122
	453	2.1945	1	278.094
	454	2.2068	1	194.067
	455	2.1979	1	237.122
	456	2.2064	1	274.128
	457	2.2205	1	252.122
	458	2.1991	1	228.122
	459	2.1959	2	430.254
	460	2.1882	1	204.112
	461	2.2116	1	156.054
	462	2.1931	1	376.207
	463	2.1931	2;1	460.24
	464	2.1875	1	218.619
	465	2.2351	1	234.112
	466	2.2281	1	448.167
	467	2.2073	2	431.213
	468	2.242	1	356.997
	469	2.2599	1	361.896
	470	2.2493	1	690.22
	471	2.2249	4	975.557
	472	2.1981	1	214.168
	473	2.1971	1	275.159
	474	2.2245	1	184.035
	475	2.189	1	360.176
	476	2.2329	4	951.615
	477	2.2298	1	540.228
	478	2.2386	1	447.197
	479	2.3691	1	271.164
	480	2.3087	1	254.138
	481	2.2746	1	414.223
	482	2.3353	1	202.095
	483	2.319	2	661.34
	484	2.3035	1	346.222
	485	2.3386	1	357.201
	486	2.2877	1	247.153
	487	2.4468	1	302.196
	488	2.3207	2	514.275
	489	2.4309	1	390.175
	490	2.341	1	175.096
	491	2.3714	1	175.967
	492	2.3295	1	391.123
	493	2.3114	1	257.138
	494	2.3141	2	387.285
	495	2.3217	1	186.101
	496	2.4318	1;2	461.212
	497	2.3524	1	333.154
	498	2.3589	2	601.355
	499	2.3383	1	303.143
	500	2.3838	1;2	470.213
	501	2.3344	1	374.216
	502	2.4636	1	246.122
	503	2.3527	1	259.201
	504	2.3713	1	204.111
	505	2.4224	1	483.195
	506	2.4104	1	430.156
	507	2.4127	1	505.177
	508	2.3894	2	546.24
	509	2.4022	1	301.127
	510	2.7766	1	188.116
	511	2.4334	1;2	372.165
	512	2.5191	2	914.335
	513	2.4525	1	360.201
	514	2.4909	2;3	717.402
	515	2.5546	1	498.207
	516	2.4868	1	273.18
	517	2.7904	1	520.188
	519	2.5032	1	202.095
	520	2.5592	1	204.111
	521	2.5277	2	892.353
	522	2.5065	1	172.085
	523	2.5161	2;1	469.229
	524	2.5081	2	936.318
	525	2.5227	1	229.125
	526	2.5853	1	149.051
	527	2.5461	1	259.19
	528	2.5123	1	491.211
	529	2.4983	1	234.162
	530	2.5235	1	268.154
	531	2.5093	1	364.186
	532	2.5209	1	356.145
	533	2.5324	1	355.185
	534	2.5321	2	1334.58
	535	2.4858	2	700.375
	536	2.5472	1	238.155
	537	2.5049	1	281.929
	538	2.5735	1	171.033
	539	2.8597	1	245.138
	540	2.5535	1	218.127
	541	2.5795	1	303.143
	542	2.5726	2	612.287
	543	2.579	2	525.291
	544	2.5724	1	170.142
	545	2.6482	1	283.067
	546	2.7432	1	275.148
	547	2.8058	1	175.967
	548	2.5703	2	486.244
	549	2.5969	2;1	388.207
	550	2.5886	1	151.047
	551	2.5955	1	317.159
	552	2.5794	2	415.291
	553	2.6074	1	360.212
	554	2.8489	1	186.101
	555	2.6486	2;1	382.197
	556	2.6404	2	479.286
	557	2.6666	1	288.143
	558	2.6761	2;1	387.248
	559	2.6458	1	376.16
	560	2.684	1	380.217
	561	2.7054	2	443.297
	562	2.683	1	412.259
	563	2.6557	1	214.009
	564	2.7825	1	260.137
	565	2.6604	1	383.181
	566	2.746	1	196.083
	567	2.6254	2	568.297
	568	2.6469	1	325.175
	569	2.6034	1	486.946
	570	2.6365	1	388.969
	571	2.6871	2	462.244
	572	2.7827	1;2	430.157
	573	2.6739	2;1	374.228
	574	2.7018	1	273.18
	575	2.6632	1	1014.33
	576	2.6978	1	282.119
	577	2.6734	4	1135.53
	578	2.6782	1	373.16
	579	2.7301	1	328.175
	580	2.7093	1	332.17
	581	2.7198	2;1	402.223
	582	2.6834	1	297.13
	583	2.6776	1	344.217
	584	2.6997	2	888.358
	585	2.6991	1	518.27
	586	2.755	2	762.342
	587	2.7506	1;2	445.254
	588	2.7247	2	384.212
	589	2.7206	1	303.154
	590	2.6965	3	693.366
	591	2.7868	1	460.192
	592	2.7056	2	694.413
	593	2.6952	1	191.098
	594	2.7572	1	277.11
	595	2.6932	1	203.079
	596	2.7188	1	358.185
	597	2.7121	1	310.117
	598	2.6939	3	975.526
	599	2.8181	1	174.101
	600	2.6592	1	273.893
	601	2.7009	1	519.205
	602	2.7756	1	482.174
	603	2.7357	1;2	532.25
	604	2.7207	2	486.244
	605	2.7441	1	197.069
	606	2.8565	1;2	431.238
	607	2.7275	2;1	405.205
	608	2.7541	1	446.213
	609	2.7221	2	511.276
	610	2.7293	2	870.299
	611	2.8141	1	170.106
	612	2.734	2	984.341
	613	2.8299	1	287.196
	614	2.7716	1	289.102
	615	2.7919	2	545.281
	616	2.7646	2	475.265
	617	2.8985	1	204.111
	618	2.8771	2;1	373.233
	619	2.7956	1	337.175
	620	2.8008	1	243.122
	621	2.994	1	353.17
	622	2.7699	1	285.144
	623	2.7509	1	346.222
	624	2.7133	3	929.519
	625	2.7097	2	931.39
	626	2.745	1	330.202
	627	2.7119	1	281.93
	628	2.8568	1	267.12
	629	2.7535	1	231.122
	630	2.7722	1	207.646
	631	2.9709	1	234.162
	632	2.872	1	316.175
	633	2.8096	1	528.134
	634	2.808	1	434.165
	635	2.8936	1	257.929
	636	2.8268	1	408.175
	637	2.8262	1	317.109
	638	2.8044	1	550.116
	639	2.8361	1	383.181
	640	2.8421	1	287.987
	641	2.7945	1	271.165
	642	2.8223	1;2	344.242
	643	2.7965	1	390.175
	644	2.8014	1	203.08
	645	2.8624	1	295.117
	646	2.8601	1;2	589.308
	647	2.9913	1	332.17
	648	2.8158	1	250.099
	649	2.8426	1	519.266
	650	2.8255	2	454.218
	651	2.8155	1	297.13
	652	2.8162	1	233.607
	653	3.0007	1	257.137
	654	2.856	1	168.029
	655	2.8624	1	228.148
	656	2.8072	1	286.128
	657	2.8526	2;1	410.217
	658	2.94	1	262.099
	659	2.9392	1;2	346.222
	660	2.8639	2	959.395
	661	2.865	2	587.292
	662	2.8671	1	590.267
	663	2.8636	1	354.152
	664	2.8622	2	744.403
	665	3.0016	1;2	387.249
	666	2.8828	1	407.137
	667	2.9425	2	462.244
	668	2.8326	1	399.186
	669	2.8489	1	372.176
	670	2.855	1	273.096
	671	2.8792	2;1	470.213
	672	2.8812	1	213.112
	673	2.9236	1;2	458.286
	674	2.933	1	359.217
	675	2.8723	1	413.89
	676	2.8909	2;1	532.286
	677	2.8998	1	670.194
	678	2.8939	3	900.457
	679	3.1141	1	216.111
	680	2.9578	1;2	355.186
	681	2.9211	2;1	481.204
	682	2.886	1	212.127
	683	2.8903	1	267.884
	684	2.9524	1;2	380.206
	685	3.0074	1;2	547.224
	686	2.986	1	289.127
	687	2.9054	1	444.82
	688	2.8844	1	194.104
	689	2.8715	1	235.106
	690	2.8701	2	530.27
	691	2.9479	2;1	388.207
	692	2.98	1	318.133
	693	2.9668	1;2	459.244
	694	2.9664	1	342.165
	695	2.9287	2	1178.61
	696	2.9429	2	652.268
	697	2.9318	2	708.303
	698	2.9042	1	300.152
	699	2.8873	1	171.056
	700	2.9002	1	442.218
	701	2.9088	2	980.407
	702	2.9861	2;1	461.213
	703	2.9081	1	231.122
	704	3	1	250.172
	705	2.924	1	190.103
	706	2.9661	1	229.622
	707	2.955	1	415.207
	708	2.9861	1	328.175
	709	3.1384	1	218.127
	710	3.0031	1	569.206
	711	2.924	1	309.169
	712	2.9558	2	502.312
	713	3.0013	1	432.185
	714	2.9114	2	456.223
	715	2.9463	1	353.86
	716	3.0694	1;2	330.227
	717	2.9679	1	271.164
	718	2.9693	1	233.137
	719	3.0217	1	302.159
	720	2.9664	1	217.143
	721	2.9873	1	325.175
	722	2.9791	2	575.292
	723	2.9975	2	585.17
	724	3.0016	1	200.614
	725	3.0864	2;1	360.164
	726	2.9851	1	496.192
	727	3.0094	1	324.141
	728	3.1	1	238.093
	729	2.9904	1	498.207
	730	2.9623	1	326.001
	731	3.0142	1	228.147
	732	3.0657	1	259.19
	733	3.0126	1	173.111
	734	3.0429	1;2	518.271
	735	3.1659	1	268.153
	736	3.0276	1	290.088
	737	3.0122	1	343.132
	738	3.0218	2	723.304
	739	3.0313	1	447.197
	740	3.0433	1	405.186
	741	3.148	1	236.083
	742	3.0553	2;1	369.201
	743	3.0333	1	227.225
	744	3.0644	1	403.207
	745	3.055	1	424.171
	746	3.0285	1;2	460.228
	747	3.0801	1	444.82
	748	3.0652	1	352.209
	749	3.0774	1	247.153
	750	3.0632	1	372.212
	751	3.0711	1;2	374.217
	752	3.0555	2;1	383.18
	753	3.1717	1	220.088
	754	3.0686	1	206.073
	755	3.0604	2	617.313
	756	3.0815	1	399.187
	757	3.0894	2	1360.41
	758	3.0583	1	184.121
	759	3.0879	1;2	488.296
	760	3.1243	1	375.164
	761	3.1621	1	317.065
	762	3.1006	1	158.02
	763	3.0928	2	603.286
	764	3.1311	1	204.111
	765	3.1515	1	316.211
	766	3.0882	1	504.182
	767	3.0838	1	430.254
	768	3.094	2	574.296
	769	3.0667	1	176.95
	770	3.0947	1	293.974
	771	3.113	1	577.224
	772	3.0847	1	431.238
	773	3.0776	1;2	413.264
	774	3.11	2	537.311
	775	3.2961	1	520.188
	776	3.1367	2	593.329
	777	3.1046	2	559.333
	778	3.125	1	465.234
	779	3.1376	1	346.222
	780	3.2969	1	498.206
	781	3.1389	1	273.132
	782	3.1263	1	438.212
	783	3.1489	1	226.045
	784	3.1402	1	390.276
	785	3.1531	1;2	373.233
	786	3.1639	1;2	388.232
	787	3.1351	2;1	417.259
	788	3.1437	2	615.334
	789	3.1329	1	261.132
	790	3.1019	1	412.259
	791	3.2721	1;2	546.184
	792	3.1247	1	244.148
	793	3.2029	1	296.086
	794	3.2035	2;3	566.317
	795	3.2958	1	295.127
	796	3.376	1	474.207
	797	3.215	2;1	536.153
	798	3.1655	1	354.151
	799	3.1705	1;2	634.13
	800	3.1514	1	173.111
	801	3.1856	1	640.147
	802	3.2141	1	564.195
	803	3.1687	1	199.168
	804	3.1527	2	462.244
	805	3.2824	1	277.116
	806	3.2967	1	524.202
	807	3.1919	1	236.63
	808	3.1914	1	542.17
	809	3.1803	1	380.217
	810	3.17	1	293.159
	811	3.2167	1	333.153
	812	3.2355	1	231.122
	813	3.3301	1	181.074
	814	3.2721	1	187.084
	815	3.3379	1	203.056
	816	3.326	1	164.047
	817	3.3051	1	679.28
	818	3.2504	1	282.121
	819	3.2362	1	732.107
	820	3.2486	1	259.189
	821	3.3197	1	362.147
	822	3.3256	1	629.301
	823	3.3371	2;1	372.248
	824	3.3009	1	205.095
	825	3.5945	1	232.142
	826	3.3541	1	732.107
	827	3.349	1	564.195
	828	3.3816	1;2	433.217
	829	3.3976	1	506.209
	830	3.3728	1	206.072
	831	3.4001	1	316.211
	832	3.4063	1	420.992
	833	3.4053	1;2	431.249
	834	3.4009	1	484.227
	835	3.5729	1	389.191
	836	3.5332	1	430.218
	837	3.5049	2	984.451
	838	3.6959	2;1	388.244
	839	3.4533	1	330.19
	840	3.4455	1	309.132
	841	3.6137	1	259.153
	842	3.4966	1	153.077
	843	3.4619	1	375.164
	844	3.4933	1	383.18
	845	3.5198	1	452.2
	846	3.7625	1	212.116
	847	3.4169	1	316.998
	848	3.5342	1;2	414.186
	849	3.5913	1	220.088
	850	3.4522	1	312.169
	851	3.4831	1	277.116
	852	3.6486	1;2	502.275
	853	3.4697	2	1006.43
	854	3.4757	1	174.101
	855	3.4933	1	781.371
	856	3.5031	1	284.171
	857	3.5035	1;2	528.265
	858	3.5784	1	346.149
	859	3.4941	2	445.254
	860	4.1615	1	227.225
	861	3.4621	1	461.212
	862	3.5051	1	251.054
	863	3.5053	1	293.174
	864	3.7774	1;2	374.217
	865	3.4701	1	564.195
	866	3.5193	1	425.189
	867	3.5882	4	871.744
	868	3.7106	1	447.197
	869	3.5245	1	332.17
	870	3.4823	1	331.115
	871	3.4928	1	349.031
	872	3.5208	1	218.127
	873	3.4454	1	262.189
	874	3.4662	1	420.179
	875	3.5539	1	390.277
	876	3.6535	2	581.34
	877	3.5031	1	175.059
	878	3.4777	1	273.18
	879	3.8782	1	444.819
	880	3.5708	1;2	403.207
	881	3.5748	2	640.318
	882	3.6087	1;2	459.245
	883	3.4804	1	206.073
	884	3.4926	1	333.153
	885	3.6623	1	345.154
	886	3.5582	1	424.16
	887	3.4879	1	287.148
	888	3.4849	1	204.148
	889	3.4836	1	496.19
	890	3.5129	1	152.034
	891	3.5445	1	510.169
	892	3.5282	1	327.998
	893	3.5173	2	589.308
	894	3.5562	1	488.187
	895	3.6844	1	382.149
	896	3.5593	1	303.154
	897	3.5551	1	460.229
	898	3.6738	1	222.062
	899	3.6311	1	359.181
	900	3.7209	1	551.245
	901	3.5491	1	246.122
	902	3.639	2	623.339
	903	3.5369	1;2	369.202
	904	3.4921	1	175.967
	905	3.5141	1	285.029
	906	3.5463	1	268.142
	907	3.5232	1	468.99
	908	3.5009	1	552.971
	909	3.5273	1	236.08
	910	3.5332	2	639.335
	911	3.5382	1	240.633
	912	3.5431	1	254.125
	913	3.594	2	661.328
	914	3.5484	1	381.64
	915	3.549	2	1056.35
	916	3.548	2	603.323
	917	3.5452	1	327.141
	918	3.5767	1	278.152
	919	3.5513	1	364.995
	920	3.9557	1	326.001
	921	3.579	2	648.344
	922	3.6183	1	371.181
	923	3.5606	1	365.17
	924	3.5963	2	587.292
	925	3.5321	1	267.019
	926	3.5696	1	273.893
	927	3.6073	1	331.175
	928	3.5568	1	329.053
	929	3.5953	1	533.245
	930	3.5647	5	1768.36
	931	3.5687	1	298.119
	932	3.5595	4	1190.69
	933	3.6665	1	234.112
	934	3.5817	1	496.191
	935	3.7115	1	228.136
	936	3.5798	2	707.346
	937	4.0307	1	198.087
	938	3.6679	2;1	431.25
	939	3.5758	1	359.877
	940	3.6101	1	404.131
	941	3.6862	2	571.356
	942	3.7103	1	415.153
	943	3.6126	2	453.234
	944	3.649	1	200.08
	945	3.7238	2	1034.37
	946	3.6062	1	360.237
	947	3.6512	1	301.662
	948	3.6054	2	475.265
	949	3.6264	1	524.258
	950	3.6509	1	324.14
	951	3.6441	1	184.035
	952	3.6702	1	327.998
	953	3.8187	1	237.092
	954	3.8585	1;2	402.223
	955	3.6361	2	483.245
	956	3.7453	1	184.158
	957	3.8037	2;1	589.307
	958	3.6388	1	333.911
	959	3.7076	9	1763.33
	960	3.6606	1	263.094
	961	3.7075	1	353.243
	962	3.7325	2	508.249
	963	3.7239	1	328.186
	964	3.8231	1	302.159
	965	3.6344	2	514.202
	966	3.7151	1	316.175
	967	3.7724	1	287.136
	968	3.6431	1	380.217
	969	3.6331	2	1206.65
	970	3.6867	1	185.069
	971	3.6494	1	479.286
	972	3.678	1	469.179
	973	3.6838	1	153.077
	974	3.9451	1	289.164
	975	3.8096	1	250.099
	976	3.6878	2	1056.35
	977	3.677	1	457.217
	978	3.7042	2	701.335
	979	3.8213	1	257.101
	980	3.67	1	246.122
	981	3.6649	1	175.967
	982	3.6875	1	257.929
	983	3.7549	2	801.399
	984	3.6917	2;1	486.28
	985	3.8264	1	279.083
	986	3.7002	2	526.188
	987	3.7239	1	375.154
	988	3.7093	3	637.858
	989	3.6691	1	273.893
	990	3.7078	1	500.26
	991	3.7734	1;2	415.255
	992	3.6934	1	276.173
	993	3.7325	2;3	559.275
	994	3.7263	1	325.126
	995	3.7538	2;1	472.301
	996	3.7285	1	243.14
	997	3.8511	1	214.132
	998	3.7067	3	529.865
	999	3.6666	5	1768.29
	1000	3.6475	1	370.094
	1001	3.6869	1	369.201
	1002	3.7172	4	959.671
	1003	3.8624	1	218.163
	1004	3.8001	1	275.148
	1005	3.7779	1	404.191
	1006	3.8297	1	277.11
	1007	3.794	1	229.622
	1008	3.7889	2;3	833.413
	1009	3.6904	1	488.224
	1010	3.7296	1	187.108
	1011	4.1295	1	360.164
	1012	3.7963	2	574.271
	1013	3.845	1	317.159
	1014	3.9886	1	310.117
	1015	3.757	1	267.133
	1016	3.895	2	1081.44
	1017	3.8159	2;1	495.233
	1018	3.9287	1	273.893
	1019	3.8254	1	303.144
	1020	3.8061	2	823.34
	1021	4.103	1	332.17
	1022	3.8347	1	254.124
	1023	3.8094	1	327.998
	1024	3.7868	1	496.192
	1025	3.7688	1	487.24
	1026	3.7971	2	439.218
	1027	3.8375	1	200.08
	1028	3.8054	2;3	665.35
	1029	3.8839	1	417.222
	1030	3.8554	1	457.218
	1031	4.0314	1	390.277
	1032	3.848	1	412.259
	1033	3.779	4	1103.57
	1034	4.0736	1	273.132
	1035	3.8192	1	297.13
	1036	3.7831	1	261.129
	1037	3.8072	1	269.138
	1038	3.9328	1	245.138
	1039	3.8614	1	383.181
	1040	3.8685	1	164.048
	1041	3.9288	1	183.069
	1042	4.1059	2	828.361
	1043	3.8297	1	186.101
	1044	3.8544	1;2	399.249
	1045	3.9944	1	390.175
	1046	3.9071	1	167.095
	1047	3.8407	2	642.309
	1048	3.8533	1	325.125
	1049	3.8697	1	381.859
	1050	3.8956	1	359.877
	1051	4.4079	1	170.056
	1052	3.8705	2	456.273
	1053	3.9074	2;1	534.248
	1054	3.913	1;2	358.233
	1055	3.9116	1	463.21
	1056	3.9133	2;1	465.234
	1057	3.8955	2	476.309
	1058	3.8575	1	345.048
	1059	3.9783	1	354.152
	1060	3.8837	2;1	516.266
	1061	3.976	1	260.137
	1062	3.8158	1	299.092
	1063	3.8294	1	207.64
	1064	3.9686	2;1	461.212
	1065	3.8897	1	278.152
	1066	3.8622	1	353.86
	1067	3.9074	2	468.223
	1068	4.0659	1;2	373.196
	1069	4.2584	2	1242.54
	1070	3.937	1	314.159
	1071	3.9503	1	477.208
	1072	3.9603	3;2	603.359
	1073	4.0163	1;2	412.157
	1074	3.9199	2	630.286
	1075	4.0939	1;2	431.202
	1076	3.9282	2	1056.35
	1077	4.1686	1	228.117
	1078	3.9109	1	194.122
	1079	3.9475	1	316.211
	1080	3.9246	1	214.63
	1081	3.976	1	419.202
	1082	3.9252	1	497.224
	1083	3.9467	1	519.208
	1084	3.937	1	327.998
	1085	3.9635	1	359.181
	1086	4.043	1;2	415.255
	1087	4.0849	1	259.153
	1088	3.9598	2;1	517.25
	1089	4.0772	1;2	490.239
	1090	3.9643	1;2	356.243
	1091	3.9539	1	324.141
	1092	3.9151	2	532.298
	1093	3.9345	2	402.909
	1094	3.9418	2	1034.37
	1095	4.0208	2	609.262
	1096	4.0507	1;2	590.242
	1097	3.9832	1	488.223
	1098	4.0048	1;2	487.276
	1099	3.9656	1	335.115
	1100	3.963	1	491.223
	1101	3.9645	1	423.212
	1102	3.9799	2	428.264
	1103	3.9381	1	288.18
	1104	3.9602	1	429.259
	1105	3.9723	5	939.587
	1106	4.0547	2	1042.46
	1107	4.0491	1;2	444.27
	1108	3.9603	1	238.155
	1109	3.9633	2	445.265
	1110	3.9638	1	187.114
	1111	3.9787	1	325.175
	1112	3.9918	1	392.172
	1113	4.001	2	596.238
	1114	4.0757	1	404.129
	1115	4.0005	1	269.126
	1116	4.0066	2	674.334
	1117	4.01	3	975.525
	1118	3.9589	1	357.147
	1119	3.9361	1	436.17
	1120	4.0652	1	185.117
	1121	4.0456	1;2	376.214
	1122	4.5552	1	234.162
	1123	3.9924	1	178.121
	1124	4.0125	1	220.085
	1125	3.9679	1	276.172
	1126	3.9998	3	1145.58
	1127	3.9901	2	503.259
	1128	4.1267	1	382.147
	1129	4.0633	1	568.26
	1130	4.2954	1	287.196
	1131	4.0746	1	397.196
	1132	4.0881	1	229.179
	1133	4.1011	1	453.184
	1134	4.0201	1	295.116
	1135	4.0149	1	200.153
	1136	4.0532	1	175.967
	1137	4.041	1	366.154
	1138	4.1044	1	281.135
	1139	4.0325	1	243.122
	1140	4.0292	1	202.074
	1141	4.1054	1;2	388.244
	1142	4.0186	1;2	417.259
	1143	4.3354	1	275.148
	1144	4.079	2;1	489.28
	1145	4.1193	1;2	459.27
	1146	4.089	2	582.277
	1147	4.068	1	317.159
	1148	4.0503	2	429.259
	1149	4.0426	1	164.048
	1150	4.0392	1	165.079
	1151	4.0861	1	214.132
	1152	4.0157	1	254.612
	1153	4.1091	1	387.212
	1154	4.0544	4	1334.64
	1155	4.0772	2;1	416.239
	1156	4.1681	2	588.287
	1157	4.0788	1	285.132
	1158	4.0763	2	469.149
	1159	4.1252	2;3	650.35
	1160	4.1399	1	174.112
	1161	4.1891	2;1	555.265
	1162	4.1441	1;2	358.233
	1163	4.0719	1	257.929
	1164	4.1149	1	197.104
	1165	4.1895	1	424.196
	1166	4.0964	1	268.154
	1167	4.3353	1	303.179
	1168	4.1277	3	976.582
	1169	4.1727	1;2	454.218
	1170	4.135	1	369.201
	1171	4.1337	1	316.175
	1172	4.0832	1	401.239
	1173	4.2343	1	344.217
	1174	4.122	1	186.101
	1175	4.0906	1	236.08
	1176	4.2536	1	403.207
	1177	4.1324	1	218.619
	1178	4.1207	2	574.308
	1179	4.211	1;2	488.257
	1180	4.1809	2;1	502.275
	1181	4.1433	2	639.286
	1182	4.1423	1;2	545.279
	1183	4.1397	1;2	437.239
	1184	4.1707	1	330.227
	1185	4.1654	1	402.223
	1186	4.1726	1	217.118
	1187	4.189	1;2	408.212
	1188	4.1711	1	227.109
	1189	4.3786	1	260.137
	1190	4.2542	1	252.111
	1191	4.4874	1;2	416.239
	1192	4.1659	2	415.255
	1193	4.1946	1	339.191
	1194	4.176	1	320.116
	1195	4.2592	2	625.33
	1196	4.2774	1	396.165
	1197	4.1953	1	355.149
	1198	4.1243	2	603.298
	1199	4.126	1;2	546.265
	1200	4.1007	1	293.147
	1201	4.1027	1	298.119
	1202	4.1606	1	461.213
	1203	4.1577	2	536.308
	1204	4.3135	1;2	517.25
	1205	4.3067	2	707.371
	1206	4.334	1	297.13
	1207	4.2267	1	498.206
	1208	4.3343	1	257.138
	1209	4.2836	1	447.197
	1210	4.2104	1	200.116
	1211	4.2355	1	346.185
	1212	4.3451	1	305.159
	1213	4.1832	1	229.635
	1214	4.3578	1	238.095
	1215	4.2145	4	871.666
	1216	4.189	1	194.122
	1217	4.2243	1	228.006
	1218	4.2359	2	637.344
	1219	4.1988	1	381.859
	1221	4.2809	2;1	466.218
	1222	4.2596	1	172.121
	1223	4.216	3	975.525
	1224	4.2159	1	274.093
	1225	4.2224	2	1042.46
	1226	4.203	1	314.159
	1227	4.1904	1	257.929
	1228	4.2236	1	269.63
	1229	4.2466	1	504.219
	1230	4.2335	1	279.977
	1231	4.2796	1	354.152
	1232	4.2379	1	276.173
	1233	4.2136	1	392.173
	1234	4.2932	2	796.371
	1235	4.3417	2;1	475.264
	1236	4.2521	1	417.223
	1237	4.3343	1	325.175
	1238	4.3169	1	309.132
	1239	4.5825	1;2	374.228
	1240	4.314	1	373.125
	1241	4.3233	1	433.218
	1242	4.2836	1	233.109
	1243	4.6273	1;2	445.254
	1244	4.2751	1	185.069
	1245	4.6769	1	202.132
	1246	4.3964	2	1020.45
	1247	4.2642	1	236.138
	1248	4.3883	1	245.137
	1249	4.4304	1	375.212
	1250	4.4969	2	931.389
	1251	4.2689	1	186.101
	1252	4.2796	1	319.112
	1253	4.2987	1	224.117
	1254	4.3475	1	199.114
	1255	4.2918	1	516.291
	1256	4.2731	1	317.159
	1257	4.3181	1	465.234
	1258	4.3296	2;1	408.237
	1259	4.3312	1	161.051
	1260	4.3798	1;2;3	795.387
	1261	4.3876	2;1	544.297
	1262	4.3615	1	417.222
	1263	4.374	2	589.307
	1264	4.5926	1	390.277
	1265	4.3266	1	308.159
	1266	4.3512	1	221.069
	1267	4.3809	1;2	503.27
	1268	4.3866	3;2	1036.41
	1269	4.3876	2;1	459.244
	1270	4.3456	2	398.228
	1271	4.5925	1;2	431.275
	1272	4.3753	1	229.622
	1273	4.3919	1	359.217
	1274	4.4287	2;1	458.286
	1275	4.387	1	430.255
	1276	4.4145	1	422.19
	1277	4.3683	1	327.998
	1278	4.3769	1	370.222
	1279	4.4046	1	505.203
	1280	4.8212	1	346.185
	1281	4.3692	1	445.685
	1282	4.3787	1	278.13
	1283	4.6172	1;2	397.149
	1284	4.428	1	317.159
	1285	4.4289	1	326.001
	1286	4.4319	1	273.217
	1287	4.3975	2	738.352
	1288	4.3744	1	401.265
	1289	4.3606	1	220.147
	1290	4.4142	1	387.248
	1291	4.5036	2	934.377
	1292	4.4679	1;2	358.258
	1293	4.4844	1;2	687.367
	1294	4.4154	2	869.387
	1295	4.3792	1	333.154
	1296	4.4021	1	203.079
	1297	4.3848	2	773.356
	1298	4.4418	1	224.114
	1299	4.4504	2	891.37
	1300	4.429	2	574.296
	1301	4.5912	1	181.074
	1302	4.3969	2	654.281
	1303	4.414	1;2	502.275
	1304	4.4206	3	975.579
	1305	4.4869	1	541.298
	1306	4.544	2;3	904.415
	1307	4.5199	2;1	497.26
	1308	4.4871	2	709.349
	1309	4.4763	1	577.271
	1310	4.5041	1	327.998
	1311	4.5062	1	367.138
	1312	4.4816	2	603.36
	1313	4.5353	1	444.82
	1314	4.4731	2	823.291
	1315	4.5174	1	276.173
	1316	4.4958	1	403.207
	1317	4.7103	1	259.153
	1318	4.4843	2	956.359
	1319	4.4426	1	360.165
	1320	4.5323	4	871.666
	1321	4.4357	1	354.152
	1322	4.4907	1;2	489.28
	1323	4.596	1	391.153
	1324	4.5206	1	446.213
	1325	4.5197	1;2	470.286
	1326	4.5283	2	780.351
	1327	4.4563	1	185.069
	1328	4.4305	1	389.191
	1329	4.4294	1	313.17
	1330	4.4553	2	504.222
	1331	4.4849	1	501.171
	1332	4.4786	1	316.175
	1333	4.4616	1	357.201
	1334	4.4962	1	278.13
	1335	4.4887	1	381.859
	1336	4.4724	2	664.358
	1337	4.5279	1;2	474.281
	1338	4.6951	1	518.234
	1339	4.5362	1	330.227
	1340	4.5426	1	235.143
	1341	4.5493	1	273.893
	1342	4.5677	2	669.283
	1343	4.5365	2	584.329
	1344	4.6207	2;1	321.18
	1345	4.5575	3	976.582
	1346	4.5392	2	886.328
	1347	4.6472	1;2	344.206
	1348	4.4735	1	396.165
	1349	4.4997	1	442.229
	1350	4.5003	1	461.213
	1352	4.489	2	731.33
	1353	4.4684	1	435.143
	1354	4.5683	1	498.207
	1355	4.9174	1	289.164
	1356	4.5333	1;2	388.244
	1357	4.5334	2;1	475.265
	1358	4.5316	1	412.259
	1359	4.5586	1	376.196
	1360	4.5243	2	794.391
	1361	4.5308	2	655.275
	1362	4.5079	1	413.89
	1363	4.5201	1	324.216
	1364	4.5552	2	546.301
	1365	4.6022	1	432.175
	1366	4.6747	2	1099.48
	1367	4.6978	1	360.165
	1368	4.5498	1	183.069
	1369	4.5817	1	198.162
	1370	4.5803	1;2	490.275
	1371	4.5326	1	282.119
	1372	4.5057	2	1042.43
	1373	4.5359	3	1145.58
	1374	4.666	1	404.191
	1375	4.5608	2	864.351
	1376	4.5992	1	174.112
	1377	4.6277	1	480.196
	1378	4.6459	1;2	387.248
	1379	4.6724	2	644.386
	1380	4.7961	1	339.141
	1381	4.9181	1	188.116
	1382	4.6738	2;1	625.33
	1383	4.5818	1	217.143
	1384	4.5676	1	326.001
	1385	4.5872	1	203.08
	1386	4.7046	2	647.312
	1387	4.695	1;2	502.275
	1388	4.6804	2;1	530.306
	1389	4.6158	1	368.167
	1390	4.717	2;1	606.269
	1391	4.6838	1	210.098
	1392	4.6619	1	245.137
	1393	4.7049	1	281.135
	1394	4.6618	1	282.119
	1395	4.6316	1	237.092
	1396	4.6222	1	238.155
	1397	4.6638	1;2	516.291
	1398	4.6311	2;1	401.239
	1399	5.1	1	302.138
	1400	4.6291	1	419.13
	1401	4.5733	1	250.118
	1402	4.6042	1	184.121
	1403	4.6918	1	540.216
	1404	4.5981	2;1	487.276
	1405	4.6711	1	488.271
	1406	4.6411	2	475.264
	1407	4.6443	2	560.293
	1408	4.6401	1	172.109
	1409	4.6713	1	317.159
	1410	4.6707	1	316.175
	1411	4.7623	1;2	396.165
	1412	4.7661	1;2	337.131
	1413	4.7713	1	461.212
	1414	4.7434	1;2	459.27
	1415	4.684	2	385.179
	1416	4.717	1	305.159
	1417	4.7789	1	418.147
	1418	4.7096	2	556.181
	1419	4.6747	1	277.11
	1420	4.6983	1	231.133
	1421	4.7548	1;2	417.259
	1422	4.7663	1	228.136
	1423	4.6937	2	1250.66
	1424	4.7291	1	211.096
	1425	4.7451	2	1113.49
	1426	4.7279	2	544.285
	1427	4.7821	1	218.167
	1428	4.7849	2	561.312
	1429	5.0498	1	343.174
	1430	4.8439	1	246.104
	1431	5.0264	1;2	781.334
	1432	4.7833	1	501.171
	1433	4.7478	1	311.146
	1434	4.8154	2;1	521.216
	1435	4.8228	2	439.28
	1437	4.7876	1	184.121
	1438	4.822	1	498.207
	1439	4.8369	1	298.119
	1440	4.8081	2	780.35
	1441	4.8161	1	224.114
	1442	4.8049	2	840.374
	1443	4.7908	1	212.08
	1444	4.7768	1	421.163
	1445	4.9035	1	203.079
	1446	4.9307	1	279.122
	1447	4.7696	1	198.106
	1448	4.8578	1	273.169
	1449	5.0227	1	268.106
	1450	4.7278	1	438.211
	1451	5.1649	2;1	1006.4
	1452	4.7443	1	535.232
	1453	4.7585	1	227.109
	1454	4.7603	1	515.235
	1455	4.7762	2	639.333
	1456	4.7648	1	444.819
	1457	4.7763	1	359.113
	1458	4.8296	2	401.239
	1459	4.7863	1	347.157
	1460	4.7778	1	319.174
	1461	4.8122	1	338.157
	1462	4.9026	1	342.202
	1463	4.8303	1	299.148
	1464	4.8089	1	486.172
	1465	4.8204	1	250.148
	1466	4.8256	1	485.202
	1467	4.7811	1	172.109
	1468	5.0111	2	1028.38
	1469	4.7932	1	448.229
	1470	5.0237	3;2	1022.36
	1471	4.9051	2;1	572.292
	1472	4.8629	2	1055.49
	1473	4.8072	1	316.175
	1474	4.8599	2	885.382
	1475	4.8449	2	590.245
	1476	4.8511	2	604.318
	1478	4.8854	2	554.281
	1479	4.9221	2	902.386
	1480	4.8368	2	510.255
	1481	4.8705	1	290.088
	1482	4.8901	1	237.092
	1483	4.8308	2	489.28
	1484	4.8558	2	530.282
	1485	4.8468	1	245.174
	1486	4.8837	1	803.316
	1487	4.9668	1	225.148
	1488	4.8932	2	588.287
	1489	4.9978	2	1120.34
	1490	4.9456	2	1044.34
	1491	4.8601	1	319.174
	1492	4.8397	2	398.228
	1493	4.9733	1	403.207
	1494	4.8617	2	639.333
	1495	4.9886	2	1050.36
	1496	4.9038	1	699.307
	1497	5.483	2;1	892.352
	1498	4.9037	1	301.104
	1499	4.9882	1;2	804.351
	1500	4.8729	1	176.95
	1501	4.8878	1	443.25
	1502	4.8688	1	419.131
	1503	5.0973	2;3	674.396
	1504	4.9504	2;1	458.285
	1505	4.9039	2	924.367
	1506	4.8794	2	562.296
	1507	4.9359	2	1126.36
	1508	4.9457	1	373.233
	1509	5.0113	1	460.228
	1510	4.9178	1	224.114
	1511	4.9079	1	244.135
	1512	4.9822	1	425.189
	1513	4.9739	1;2	344.217
	1514	4.9567	1	387.248
	1515	4.9242	1	229.622
	1516	4.9552	1	795.387
	1517	4.9667	3	995.632
	1518	4.9898	3	1045.38
	1519	4.96	2	687.33
	1520	5.0645	1	353.122
	1521	5.0687	1	360.165
	1522	5.4966	1	667.291
	1523	5.5092	2;3;1	908.317
	1524	5.0681	2;1	559.297
	1525	5.2781	1	238.095
	1526	5.1104	1	317.159
	1527	5.0873	1	290.088
	1528	4.9949	1;2	474.281
	1529	5.0763	1	419.181
	1530	5.0663	1	330.19
	1531	5.0256	1	229.622
	1532	5.0334	2	439.28
	1533	5.0768	1	171.09
	1534	5.0495	1	476.202
	1535	5.083	2;1	473.26
	1536	5.0338	2	441.27
	1537	5.0743	2;1	705.293
	1538	5.099	1	451.174
	1539	5.1079	2	615.298
	1540	5.0511	2	799.347
	1541	5.0804	2	770.32
	1542	5.1151	1	170.142
	1543	5.0947	1	520.188
	1544	5.1141	1	433.218
	1545	5.0875	2	532.286
	1546	5.4845	2	914.334
	1547	5.0629	1	375.104
	1548	5.1159	1	218.167
	1549	5.0939	1	424.16
	1550	5.1376	2;1	367.222
	1551	5.2737	1	295.117
	1552	5.0914	2;1	533.264
	1553	5.2079	1	259.153
	1554	5.1892	1;2	502.275
	1555	5.1084	1;2	452.202
	1556	5.0661	1	493.237
	1557	5.1284	1	275.148
	1558	5.1369	2	1133.5
	1559	5.2135	1	347.17
	1560	5.1397	1	390.277
	1561	5.1291	2	521.216
	1562	5.1265	1	457.229
	1563	5.1386	1	176.951
	1564	5.1442	1	185.069
	1565	5.126	1	183.069
	1566	5.2152	1	331.174
	1567	5.1655	1	416.191
	1568	5.1024	1	417.222
	1569	5.1191	1	342.19
	1570	5.1401	2	686.299
	1571	5.0856	1	561.218
	1572	5.4839	1;2	689.273
	1573	5.1128	1	228.136
	1574	5.2461	1;2	459.27
	1575	5.1246	1	226.101
	1576	5.1878	1	431.238
	1577	5.419	1	252.111
	1578	5.1549	2;1	358.258
	1579	5.1883	1	203.079
	1580	5.195	1	307.12
	1581	5.2239	1	260.077
	1582	5.2301	2	915.391
	1583	5.2413	1;2	402.223
	1584	5.1157	1	803.316
	1585	5.0911	1	426.223
	1586	5.1709	2	1019.45
	1587	5.1481	2	673.34
	1588	5.1552	1	227.225
	1589	5.2003	1	333.154
	1590	5.4973	2	936.316
	1591	5.2173	1	531.266
	1592	5.2369	1	281.135
	1593	5.1689	2	832.382
	1594	5.1479	1	461.212
	1595	5.2408	1	374.18
	1596	5.1973	1	201.112
	1597	5.1802	1	254.138
	1598	5.2217	2;1	475.265
	1599	5.2251	2;1	439.218
	1600	5.5264	2	930.3
	1601	5.252	1	389.17
	1602	5.178	3;2	912.503
	1603	5.2252	1	432.186
	1604	5.2407	1	418.17
	1605	5.2628	1	319.175
	1606	5.3214	1	461.212
	1607	5.2502	2	952.282
	1608	5.4444	1	388.196
	1609	5.2699	1	719.309
	1610	5.2581	2	666.307
	1611	5.2454	2	640.319
	1612	5.2422	1	417.222
	1613	5.2887	1	387.211
	1614	5.5386	1	691.249
	1615	5.4565	2	1860.7
	1616	5.341	1	203.079
	1617	5.2967	1	201.111
	1618	5.2937	1	330.19
	1619	5.4836	1	216.147
	1620	5.3209	2;1	501.291
	1621	5.3465	2	918.346
	1622	5.3668	1	990.327
	1623	5.4201	1	896.367
	1624	5.3987	1	315.179
	1625	5.3996	2	1778.69
	1626	5.4329	2;1	358.258
	1627	5.4302	1	245.174
	1628	5.5206	1	597.24
	1629	5.4139	2	1974.64
	1630	5.4365	2	1876.66
	1631	5.4609	2	488.271
	1633	5.5522	1	403.207
	1634	5.4847	1	419.202
	1635	5.5838	1	316.175
	1636	5.5476	1	425.189
	1637	5.6859	2;1	979.385
	1638	5.4864	2	924.288
	1639	5.6985	1	754.323
	1640	5.6684	2;3	848.487
	1641	5.5146	2	946.264
	1642	5.5419	1	172.071
	1643	5.5871	1	303.143
	1644	5.6038	1	373.196
	1645	5.5842	1	296.101
	1646	5.6169	1	489.28
	1647	5.7246	2;3	995.35
	1648	5.6904	2	720.392
	1649	5.6621	2;1	856.392
	1650	5.639	2;1	502.275
	1651	5.6238	1	332.185
	1652	5.6258	2	666.307
	1653	5.6038	2	878.378
	1654	5.621	1	327.154
	1655	5.6369	1	317.162
	1656	5.6114	1	374.182
	1657	5.6882	1	431.202
	1659	5.6696	1	352.138
	1660	5.7781	1	275.148
	1661	5.633	1	653.312
	1662	5.6399	2	946.264
	1663	5.6153	2	590.303
	1664	5.751	1	237.092
	1665	5.7349	1	351.191
	1666	5.7499	1;2	518.281
	1667	5.663	2	1001.37
	1668	5.667	1	297.13
	1669	5.7053	2;1	557.318
	1670	5.6913	2	654.308
	1671	5.8439	1	218.127
	1672	5.7226	1	353.108
	1673	5.6873	1	296.101
	1674	5.917	2;1	574.271
	1675	5.8987	1	282.122
	1676	5.7537	2	860.354
	1677	5.7512	1	203.079
	1678	5.7513	1	362.18
	1679	5.8195	1	388.196
	1680	5.7577	2	708.356
	1681	5.7694	1	198.173
	1682	5.8097	1;2	459.269
	1683	5.9357	1	432.186
	1684	5.6871	2	521.26
	1685	5.6893	2	912.31
	1686	5.7199	1	272.149
	1687	5.7846	2;1	503.27
	1688	5.7435	1	229.622
	1689	5.7373	1	373.196
	1690	5.8214	1	461.212
	1691	5.7452	2	543.211
	1692	5.7904	1	390.277
	1693	5.7524	2	958.298
	1694	5.82	2;1	402.223
	1695	5.9509	1	317.159
	1697	5.8341	2;1	544.297
	1698	5.8283	2	1001.37
	1699	5.846	1	303.154
	1700	5.8049	2	630.244
	1701	5.9117	2;1	386.265
	1702	5.8733	1	273.18
	1703	5.7865	1	315.122
	1704	5.7574	1	294.144
	1705	5.8756	1	227.109
	1706	5.8381	1;2	454.218
	1707	5.8261	1	253.154
	1708	5.7955	2	946.266
	1709	5.8472	1	170.142
	1710	5.942	1	287.196
	1711	5.9716	1	374.18
	1712	5.815	2	949.375
	1713	5.8873	1	289.164
	1714	5.8238	2;1	415.255
	1715	5.906	1;2	804.351
	1716	5.9371	1	433.218
	1717	5.8626	1	344.243
	1718	5.8361	1	417.165
	1719	5.8002	2	724.313
	1720	5.8617	1	504.254
	1721	5.8621	1	296.101
	1722	5.8804	1	194.961
	1723	5.8186	2	924.29
	1724	5.811	1	297.13
	1725	5.8061	1;2	403.227
	1726	5.8133	1	382.197
	1727	5.8492	2;1	610.297
	1728	5.796	1	354.19
	1729	6.011	1	330.158
	1730	5.8328	1	285.169
	1731	5.9064	3;2	1045.38
	1732	5.8352	1	171.113
	1733	5.8688	1	181.074
	1734	5.8673	1	176.951
	1735	5.8405	2	408.201
	1736	5.8602	1	183.069
	1737	5.8287	2	560.292
	1738	5.8985	2	688.352
	1739	6.0419	2;1	489.291
	1740	5.8729	1	333.154
	1741	5.9086	2	1029.41
	1742	5.8371	1	174.112
	1743	5.8729	1	234.162
	1744	5.8766	1	546.266
	1745	5.8968	1	342.19
	1746	5.871	2	367.223
	1747	5.9156	2	1028.36
	1748	5.9156	2;1	522.255
	1749	5.8897	1	347.17
	1750	5.8532	1	216.147
	1751	5.9881	2;3;1	674.397
	1752	5.8467	2	838.36
	1753	5.8522	1	383.163
	1754	5.8397	1	462.197
	1755	5.8476	2	664.356
	1756	5.8899	1	348.147
	1757	5.8835	2	1022.39
	1758	5.8743	1	346.185
	1759	5.881	1	316.175
	1760	5.9039	1	352.173
	1761	5.8876	2	569.39
	1762	5.884	1	463.174
	1763	5.9863	2;1	502.312
	1764	5.8517	1	228.136
	1765	5.9019	1	304.104
	1766	5.9322	1;2	404.191
	1767	5.8839	1	276.173
	1768	5.8777	1	329.053
	1769	6.1807	1	310.116
	1770	5.9218	1	203.08
	1771	5.9813	2;1	603.36
	1772	5.9065	1;2	505.257
	1773	5.881	1	468.234
	1774	5.8675	2	445.265
	1775	5.8371	2	868.358
	1776	5.8781	1	520.189
	1777	5.9915	1	575.256
	1778	5.8893	1	229.622
	1779	5.9142	2	589.306
	1780	5.8835	1	309.133
	1781	5.8739	4	1046.65
	1782	5.9554	1	291.125
	1783	5.9431	1;2	444.27
	1784	5.9128	1	298.119
	1785	5.9162	2	1051.39
	1786	5.9221	1	201.112
	1787	5.9223	1	327.998
	1788	5.8928	2;1	364.212
	1789	5.8962	1	467.202
	1790	5.94	1	328.211
	1791	5.9274	1	440.202
	1792	5.9423	1	339.141
	1793	6.1034	1	165.079
	1794	5.9027	1	380.17
	1795	5.9244	2	509.285
	1796	5.947	1	355.186
	1797	5.9408	2;1	705.33
	1798	5.9851	1;2	436.244
	1799	5.9283	1	548.184
	1800	5.9272	2	660.345
	1801	5.9713	1	394.149
	1802	5.9149	1	390.277
	1803	5.9628	1	439.171
	1804	5.9725	6	1311.74
	1805	5.9481	1	346.186
	1806	5.9503	2;1	516.327
	1807	5.9508	2	704.345
	1808	5.984	2	645.308
	1809	5.9659	2	922.378
	1810	6.0795	1	697.302
	1811	5.9618	1	484.301
	1812	5.9967	2	584.212
	1813	6.0109	1	547.261
	1814	6.0558	1	301.003
	1815	5.9787	1;2	696.294
	1816	5.9636	2	712.344
	1817	5.9647	1	243.638
	1818	6.0874	1	187.061
	1819	6.0098	1	288.159
	1820	6.0161	1	388.196
	1821	6.0363	1	316.175
	1822	6.1588	2;1	504.291
	1823	6.0912	1	325.175
	1824	6.0531	1	352.14
	1825	6.0791	1	368.105
	1826	6.0855	1	533.185
	1827	6.0584	1;2	415.255
	1828	6.0959	2	704.334
	1829	6.096	1	289.163
	1830	6.0838	1	416.191
	1831	6.0651	1	719.284
	1832	6.1353	1	387.212
	1833	6.1442	1	303.143
	1834	6.2773	1	418.147
	1835	6.1713	2;1	677.36
	1836	6.2082	1;2	396.165
	1837	6.0759	1	398.18
	1838	6.0578	1	398.98
	1839	6.0816	1	344.206
	1840	6.1812	1;2	350.195
	1841	6.1791	1	280.106
	1842	6.0908	1	236.643
	1843	6.1766	1	391.207
	1844	6.2882	1	202.132
	1845	6.127	1	517.25
	1846	6.3871	1;2	390.175
	1847	6.2573	1	266.127
	1848	6.1943	2;3	758.429
	1849	6.2052	1	433.218
	1850	6.1541	1	388.196
	1851	6.1519	1;2	546.301
	1852	6.2679	1	404.19
	1853	6.4112	1	237.092
	1854	6.2769	1;2	367.222
	1855	6.575	1	245.138
	1856	6.1419	1	287.136
	1857	6.1613	1	499.24
	1858	6.2066	1	332.17
	1859	6.3146	2;1	808.334
	1860	6.1685	1	474.281
	1861	6.3886	1	227.225
	1862	6.2228	1	378.154
	1863	6.316	1;2	605.255
	1864	6.2599	1;2	369.202
	1865	6.2644	2;1	521.216
	1866	6.2076	2	434.112
	1867	6.2088	2	1133.5
	1868	6.1909	3	995.633
	1869	6.1807	2	661.304
	1870	6.4181	1	228.111
	1871	6.2259	1	288.109
	1872	6.3646	1	429.223
	1873	6.1666	2	1006.45
	1874	6.1991	2	660.316
	1875	6.4333	1	416.203
	1876	6.384	1	198.173
	1877	6.2892	1	259.153
	1878	6.4046	1	218.127
	1879	6.3816	1	194.961
	1880	6.2874	1	182.056
	1881	6.2303	1	248.116
	1882	6.2649	1	445.218
	1883	6.4041	1	234.162
	1884	6.3311	1	431.202
	1885	6.2825	1	326.001
	1886	6.4065	1	176.951
	1887	6.296	2	493.265
	1888	6.3402	1	451.205
	1889	6.3046	1	358.185
	1890	6.3124	1	295.117
	1891	6.2988	2	554.232
	1892	6.2729	2	530.308
	1893	6.3227	1	185.069
	1894	6.2301	1	417.223
	1895	6.2397	2;1	532.09
	1896	6.2833	2	846.283
	1897	6.2606	1	450.179
	1898	6.281	1;2	359.159
	1899	6.3768	1	317.159
	1900	6.4237	1	374.181
	1901	6.3196	1	195.115
	1902	6.259	1	462.197
	1903	6.4242	1	172.121
	1904	6.2913	2	1066.47
	1905	6.3103	2	978.416
	1906	6.3884	3	1084.54
	1907	6.2948	1	361.149
	1908	6.3218	1	491.224
	1909	6.2577	1	327.998
	1910	6.426	1	181.074
	1911	6.3739	2	725.227
	1912	6.4608	1	347.17
	1913	6.3725	1	240.109
	1914	6.3106	1	276.157
	1915	6.474	1;2	459.27
	1916	6.3859	1	412.158
	1917	6.4138	1	380.17
	1918	6.2703	1	175.098
	1919	6.273	1	303.143
	1920	6.2772	2;1	473.26
	1921	6.3205	1	292.106
	1922	6.2899	2	678.282
	1923	6.3972	2	962.361
	1924	6.2885	2	748.361
	1925	6.3919	2;1	403.207
	1926	6.3103	1	564.24
	1927	6.4139	1	298.119
	1928	6.4789	1	293.138
	1929	6.6688	1;2	555.218
	1930	6.3371	1	330.652
[truncated: 14,269 more rows]

## Sheet: TY2
Metadata	ID	RT (min)	Charge	Obs (Da)	Theo (Da)	Delta ppm	Inferred structure	Intensity	Inferred structure (best match)	Intensity (best match)	Total Intensity	Structure	Intensity	Abundance (%)	Consolidated RT (min)	Consolidated Theo (Da)	Abs Δppm
file : 20210618_RhiLeg_ndslt_TY_2.ftrs	1177	4.5421	2	998.466	998.466	0.8665	gm-AEJK|1	6488935	gm-AEJK|1	6488935	2213267979	gm-AEJA|1	1106514897	0.499946	9.4978	941.408	0.3639
masses_file : DB2.csv	1314	5.01	2;1	984.414	984.414	0.6288	gm-AEJN|1	24351678	gm-AEJN|1	24351678		gm-AEJG|1	226642634	0.102402	6.8238	927.392	0.4449
rt_window : 0.5	1420	5.445	2;1	870.371	870.371	0.7024	gm-AEJ|1	131497592	gm-AEJ|1	131497592		gm-AEJAI|1	152966694	0.0691135	21.4026	1054.49	0.942
modifications : []	1584	5.9698	2;1	957.403	957.403	0.5564	gm-AEJS|1	9384442	gm-AEJS|1	9384442		gm-AEJF|1	149895076	0.0677257	21.6183	1017.44	1.9407
ppm : 10	1641	5.7765	2	927.392	927.392	-0.0158	gm-AEJG|1	5001198	gm-AEJG|1	5001198		gm-AEJ|1	131919512	0.0596039	5.445	870.371	0.7024
consolidation_ppm : 1	1678	5.9329	2	1007.43	1007.43	1.2116	gm-AEJH|1	8683858	gm-AEJH|1	8683858		gm-AEJAA|1	73250548	0.0330961	10.8551	1012.45	1.1867
version : 1.2.1	1866	6.8238	1;2	927.393	927.392	0.4449	gm-AEJG|1	221123552	gm-AEJG|1	221123552		gm-AEJAF|1	51643963	0.0233338	15.3823	1088.48	0.7007
	1935	6.4514	2	1069.5	1069.5	1.3519	gm-AEJAK|1	467560	gm-AEJAK|1	467560		gm-AEJAG|1, gm-AEJQ|1	42985712	0.0194218	8.825	998.429	1.1562
	1980	7.2946	2	985.398	985.398	0.761	gm-AEJD|1	759781	gm-AEJD|1	759781		gm-AEJK|1	39929152	0.0180408	7.7571	998.466	1.3555
	2110	7.2984	2;3	1078.47	1078.47	1.8762	gm-AEJAH|1	4996171	gm-AEJAH|1	4996171		gm-AEJY|1	36277453	0.0163909	16.843	1033.43	1.4711
	2143	7.1974	2	870.373	870.371	2.5256	gm-AEJ|1	149899	gm-AEJ|1	149899		gm-AEJAM|1	30802248	0.0139171	16.5656	1072.45	1.9702
	2184	7.3505	2	1069.51	1069.5	2.265	gm-AEJAK|1	1071446	gm-AEJAK|1	1071446		gm-AEJN|1	24351678	0.0110026	5.01	984.414	0.6288
	2259	7.6516	2;1	971.42	971.418	1.7906	gm-AEJT|1	4089273	gm-AEJT|1	4089273		gm-AEJM|1	22712007	0.0102618	15.5875	1001.41	0.2721
	2347	7.7571	1;2;3	998.467	998.466	1.3555	gm-AEJK|1	32851988	gm-AEJK|1	32851988		gm-AEJAD|1	20454083	0.00924158	9.6248	1056.43	1.3751
	2514	8.013	2	927.393	927.392	0.3791	gm-AEJG|1	342107	gm-AEJG|1	342107		gm-AEJI|1	18300162	0.00826839	20.2563	983.455	0.4816
	2657	8.1884	2	998.43	998.429	0.4838	gm-AEJAG|1	533628	gm-AEJAG|1, gm-AEJQ|1	533628		gm-AEJAW|1	16230884	0.00733345	25.189	1127.49	1.1324
	2657	8.1884	2	998.43	998.429	0.4838	gm-AEJQ|1	533628				gm-AE|1	10710413	0.00483918	8.7532	698.286	0.227
	2734	8.3552	2	957.404	957.403	1.1939	gm-AEJS|1	452549	gm-AEJS|1	452549		gm-AEJS|1	10199564	0.00460837	5.9698	957.403	0.5564
	2868	9.4978	2;1;3	941.408	941.408	-0.3639	gm-AEJA|1	1102928640	gm-AEJA|1	1102928640		gm-AEJH|1	8683858	0.00392355	5.9329	1007.43	1.2116
	2873	8.4964	2	957.404	957.403	1.5127	gm-AEJS|1	193100	gm-AEJS|1	193100		gm-AEJW|1	6990939	0.00315865	23.8904	1056.45	1.6618
	2930	8.7532	1;2	698.286	698.286	0.227	gm-AE|1	8078241	gm-AE|1	8078241		gm-AEJV|1	6456185	0.00291704	14.5629	969.439	0.8405
	2966	8.6819	2	927.393	927.392	0.8398	gm-AEJG|1	175777	gm-AEJG|1	175777		gm-AEJAQ|1	5014244	0.00226554	11.0272	1069.47	1.716
	3012	8.825	1;2	998.431	998.429	1.1562	gm-AEJAG|1	42452084	gm-AEJAG|1, gm-AEJQ|1	42452084		gm-AEJAH|1	4996171	0.00225737	7.2984	1078.47	1.8762
	3012	8.825	1;2	998.431	998.429	1.1562	gm-AEJQ|1	42452084				gm-AEJT|1	4651489	0.00210164	7.6516	971.418	1.7906
	3139	9.0283	2	1056.44	1056.43	1.7218	gm-AEJAD|1	343609	gm-AEJAD|1	343609		gm-AEJAR|1	4132327	0.00186707	9.1015	1097.51	2.2104
	3173	8.9632	2	957.404	957.403	1.1302	gm-AEJS|1	169473	gm-AEJS|1	169473		gm-AEJAE|1	3712797	0.00167752	10.6889	1070.45	1.7226
	3174	9.0077	2	1069.5	1069.5	1.4661	gm-AEJAK|1	544502	gm-AEJAK|1	544502		gm-AEJAK|1	2083508	0.000941372	7.3505	1069.5	2.265
	3221	9.1015	2	1097.51	1097.51	2.2104	gm-AEJAR|1	2463791	gm-AEJAR|1	2463791		gm-AEJD|1	759781	0.000343285	7.2946	985.398	0.761
	3342	9.6248	1;2	1056.44	1056.43	1.3751	gm-AEJAD|1	20110474	gm-AEJAD|1	20110474
	3392	9.6723	2	971.419	971.418	1.0367	gm-AEJT|1	562216	gm-AEJT|1	562216		Total	2213267979
	3738	10.1925	2	1070.45	1070.45	2.1787	gm-AEJAE|1	715529	gm-AEJAE|1	715529
	3872	10.3576	2	1012.45	1012.45	1.0058	gm-AEJAA|1	837553	gm-AEJAA|1	837553
	3976	10.5694	1	698.288	698.286	2.8492	gm-AE|1	1779746	gm-AE|1	1779746
	4016	10.6889	2;1	1070.45	1070.45	1.7226	gm-AEJAE|1	2997268	gm-AEJAE|1	2997268
	4097	10.8551	2;1	1012.45	1012.45	1.1867	gm-AEJAA|1	64330880	gm-AEJAA|1	64330880
	4188	11.0272	2	1069.47	1069.47	1.716	gm-AEJAQ|1	3568605	gm-AEJAQ|1	3568605
	4378	11.4048	2	941.409	941.408	1.0483	gm-AEJA|1	418044	gm-AEJA|1	418044
	4559	11.4632	2	1012.45	1012.45	1.4278	gm-AEJAA|1	179255	gm-AEJAA|1	179255
	4709	11.7786	2;1	1012.45	1012.45	1.4278	gm-AEJAA|1	7902860	gm-AEJAA|1	7902860
	4809	11.8235	2	941.41	941.408	2.2153	gm-AEJA|1	146639	gm-AEJA|1	146639
	4889	11.9224	2	941.408	941.408	0.2703	gm-AEJA|1	157295	gm-AEJA|1	157295
	5131	12.3613	2	941.409	941.408	1.178	gm-AEJA|1	1537437	gm-AEJA|1	1537437
	5454	12.8041	2	941.409	941.408	1.0483	gm-AEJA|1	200565	gm-AEJA|1	200565
	5762	13.3382	2	941.409	941.408	0.789	gm-AEJA|1	251930	gm-AEJA|1	251930
	6063	14.0449	2	1088.47	1088.48	-1.3736	gm-AEJAF|1	6647954	gm-AEJAF|1	6647954
	6249	14.353	1;2	1001.41	1001.41	0.394	gm-AEJM|1	5723641	gm-AEJM|1	5723641
	6333	14.5629	2;1	969.44	969.439	0.8405	gm-AEJV|1	6456185	gm-AEJV|1	6456185
	6485	14.8191	2	1088.47	1088.48	-1.71	gm-AEJAF|1	937296	gm-AEJAF|1	937296
	6655	15.3823	1;2	1088.48	1088.48	-0.7007	gm-AEJAF|1	29156562	gm-AEJAF|1	29156562
	6779	15.5875	2;1	1001.41	1001.41	0.2721	gm-AEJM|1	16988366	gm-AEJM|1	16988366
	6851	15.8251	2	1097.5	1097.51	-9.357	gm-AEJAR|1	1263574	gm-AEJAR|1	1263574
	6982	16.1379	1;2	1033.44	1033.43	1.1168	gm-AEJY|1	5750194	gm-AEJY|1	5750194
	7221	16.5656	1;2	1072.45	1072.45	1.9702	gm-AEJAM|1	30802248	gm-AEJAM|1	30802248
	7366	16.843	1;2	1033.44	1033.43	1.4711	gm-AEJY|1	30157350	gm-AEJY|1	30157350
	7537	17.1282	2	698.292	698.286	9.2109	gm-AE|1	852426	gm-AE|1	852426
	8012	18.2701	2;1	983.456	983.455	0.854	gm-AEJI|1	8955518	gm-AEJI|1	8955518
	8370	18.9052	2	1033.44	1033.43	2.4161	gm-AEJY|1	369909	gm-AEJY|1	369909
	8625	19.3831	2	1017.44	1017.44	0.9808	gm-AEJF|1	398129	gm-AEJF|1	398129
	8729	19.627	1	941.4	941.408	-8.7275	gm-AEJA|1	874347	gm-AEJA|1	874347
	9028	20.2563	2;1	983.455	983.455	0.4816	gm-AEJI|1	9344644	gm-AEJI|1	9344644
	9060	20.3989	2;1	1017.44	1017.44	1.3408	gm-AEJF|1	36129588	gm-AEJF|1	36129588
	9237	20.7548	2	1017.44	1017.44	2.1206	gm-AEJF|1	1277807	gm-AEJF|1	1277807
	9379	20.9416	2	1054.49	1054.49	1.4051	gm-AEJAI|1	1597564	gm-AEJAI|1	1597564
	9567	21.4026	1;2	1054.49	1054.49	0.942	gm-AEJAI|1	151010032	gm-AEJAI|1	151010032
	9659	21.6183	1;2	1017.44	1017.44	1.9407	gm-AEJF|1	112089552	gm-AEJF|1	112089552
	9914	21.9929	2	998.457	998.466	-8.6697	gm-AEJK|1	588229	gm-AEJK|1	588229
	10522	23.2664	1;2	1056.45	1056.45	1.0841	gm-AEJW|1	2340829	gm-AEJW|1	2340829
	10639	23.4723	2;1	1088.48	1088.48	0.7572	gm-AEJAF|1	14902151	gm-AEJAF|1	14902151
	10886	23.8904	2;1	1056.45	1056.45	1.6618	gm-AEJW|1	4650110	gm-AEJW|1	4650110
	11656	25.189	2;1	1127.49	1127.49	1.1324	gm-AEJAW|1	16230884	gm-AEJAW|1	16230884
	11669	25.114	2	1054.49	1054.49	1.9839	gm-AEJAI|1	359098	gm-AEJAI|1	359098
	12065	25.7427	2	1069.46	1069.47	-7.8719	gm-AEJAQ|1	270637	gm-AEJAQ|1	270637
	12355	26.2934	2;3	1069.47	1069.47	7.8796	gm-AEJAQ|1	1175002	gm-AEJAQ|1	1175002
	12697	26.823	2	1097.51	1097.51	-0.0141	gm-AEJAR|1	404962	gm-AEJAR|1	404962
	13511	28.1835	2	870.373	870.371	2.2451	gm-AEJ|1	272021	gm-AEJ|1	272021
	1	1.054	2;3	1438.74
	2	1.0527	2;1	1025.37
	3	1.0486	3	2267.1
	4	1.0548	2	1162.59
	5	1.0639	2	1263.67
	6	1.0627	1;2	980.557
	7	1.0522	1	379.188
	8	1.0553	2	1213.55
	9	1.0456	3;4	3014.36
	10	1.0501	3	2390.09
	11	1.0206	4;3	2282.16
	12	1.0498	2	1327.74
	13	1.0538	2;1	1028.56
	14	1.0521	2	1623.78
	15	1.0639	2;1	939.471
	16	1.043	3;4	2181.05
	17	1.0504	3	2237.02
	18	1.0598	2	1328.56
	19	1.0571	2	1758.83
	20	1.0179	2;3	1904.96
	21	1.0507	2;3	1775.78
	22	1.029	2;3	1355.66
	23	1.0572	2	968.531
	24	1.0567	1	492.271
	25	1.061	2	1041.61
	26	1.0693	1;2	1035.42
	27	1.0499	2	1399.65
	28	1.0225	2;3	1717.76
	29	1.0542	2;1	1114.56
	30	1.0532	2	1530.63
	31	1.0529	1	918.42
	32	1.041	1;2	1224.63
	33	1.0647	2	1474.73
	34	1.0561	2	1192.62
	35	1.0581	2;1	1281.69
	36	1.0426	2;3	1652.89
	37	1.0539	2	1012.6
	38	1.0528	3	1746.75
	39	1.0509	2	1451.61
	40	1.0494	4	3937.76
	41	1.0608	2;1	961.46
	42	1.0547	2	1199.66
	43	1.0601	2	845.507
	44	1.054	2	1465.59
	45	1.0562	2;1	623.368
	46	1.0512	1	377.234
	47	1.0727	2	1339.59
	48	1.0662	2;3	977.419
	49	1.0612	2	1245.57
	50	1.0573	1	720.288
	51	1.0469	1	458.278
	52	1.0557	1	645.314
	53	1.0615	2	1461.67
	54	1.0536	1	472.293
	55	1.056	1	414.285
	56	1.0862	3;2	2134.05
	57	1.0564	2	941.562
	58	1.0558	2	1098.63
	59	1.0568	2	1699.81
	60	1.0546	1	357.265
	61	1.2733	1	210.138
	62	1.054	2;1	755.366
	63	1.0519	2	827.427
	64	1.0463	2	928.476
	65	1.0619	1	766.423
	66	1.2854	1	259.106
	67	1.0577	1	446.22
	68	1.0572	1	491.759
	69	1.0548	2	832.446
	70	1.0609	1;2	990.453
	71	1.0677	2	1502.63
	72	1.3484	1	158.106
	73	1.3667	1	170.142
	74	1.3578	1	198.173
	75	1.3317	1	172.085
	76	1.3972	1	181.955
	77	1.2965	1	203.08
	78	1.3951	1	234.162
	79	1.3177	1	167.058
	80	1.3164	1	185.069
	81	1.0519	2	1046.53
	82	1.0504	2	1303.68
	83	1.3418	1	277.116
	84	1.2265	1	166.006
	85	1.1421	1	198.981
	86	1.3847	1	227.225
	87	1.3313	1	239.144
	88	1.3378	1	168.09
	89	1.3728	1	326.001
	90	1.3797	1	390.277
	91	1.3345	1	196.121
	92	1.129	1	218.167
	93	1.346	1	154.074
	94	1.3851	1	276.173
	95	1.3422	1	214.157
	96	1.398	1	282.142
	97	1.4257	1	178.984
	98	1.1615	1	186.101
	99	1.1336	1	216.952
	100	1.2952	5	939.587
	101	1.4702	1	222.982
	102	1.206	1	180.09
	103	1.3547	1	238.155
	104	1.3765	1	235.165
	105	1.1209	1	231.96
	106	1.426	1	175.085
	107	1.1987	1	155.058
	108	1.3403	1	219.082
	109	1.3789	1	327.998
	110	1.4023	1	237.092
	111	1.5988	1	183.962
	112	1.3814	1	228.136
	113	1.3576	1	278.152
	114	1.4118	1	191.153
	115	1.3625	1	444.113
	116	1.3869	1	370.094
	117	1.3853	1	371.059
	118	1.4039	1	213.083
	119	1.3982	1	220.147
	120	1.1696	1	192.923
	121	1.3603	1	212.153
	122	1.1441	1	226.976
	123	1.1199	1	190.934
	124	1.3755	1	165.079
	125	1.4019	1	298.119
	126	1.1723	1	235.931
	127	1.1541	1	170.986
	128	1.3721	1	329.995
	129	1.3694	1	201.064
	130	1.1829	1	206.978
	131	1.4976	1	160.022
	132	1.1492	1	176.048
	133	1.1817	1	168.97
	134	1.3848	1	244.121
	135	1.4093	1	216.1
	136	1.4654	1	187.016
	137	1.1371	1	237.921
	138	1.3695	1	354.063
	139	1.2036	1	200.116
	140	1.3513	6;4	935.778
	141	1.4355	1	230.964
	142	1.2022	1	444.296
	143	1.5411	1	161.987
	144	1.1813	1	164.084
	145	1.3823	1	226.157
	146	1.1692	1	185.178
	147	1.2206	9	1997.4
	148	1.3965	1	281.214
	149	1.36	1	156.09
	150	1.359	1	230.163
	151	1.1551	1	231.074
	152	1.1697	4	3866.73
	153	1.3978	1	162.933
	154	1.3701	1	178.1
	155	1.3942	1	208.147
	156	1.392	1	251.071
	157	1.2456	1	260.152
	158	1.3887	1	222.057
	159	1.3137	1	199.965
	160	1.4114	1	202.931
	161	1.1965	1	305.111
	162	1.2032	1	177.028
	163	1.2298	1	236.139
	164	1.4213	1	180.944
	165	1.6275	1	191.977
	166	1.2489	1	194.131
	167	1.3183	1	152.048
	168	1.4671	1	218.167
	169	1.3995	3	809.765
	170	1.3032	1	518.133
	171	1.3194	1	249.932
	172	1.2909	1	224.142
	173	1.2808	1	196.994
	174	1.5516	1	224.989
	175	1.2451	1	330.143
	176	1.321	1	193.936
	177	1.2843	1	262.898
	178	1.3366	1	186.101
	179	1.3151	1	169.074
	180	1.3266	1	240.966
	181	1.6591	1	233.954
	182	1.4316	1	435.336
	183	1.2864	1	173.069
	184	1.4436	1	280.909
	185	1.2661	1	256.24
	186	1.3883	9	1916.75
	187	1.361	1	164.084
	188	1.4543	1	176.951
	189	1.3067	1	236.139
	190	1.4578	1	212.916
	191	1.3065	1	185.949
	192	1.4053	1	200.105
	193	1.3542	1	156.996
	194	1.3291	1	253.942
	195	1.3372	1	373.056
	196	1.406	1	231.921
	197	1.3482	1	254.225
	198	1.4467	1	202.136
	199	1.4033	1	157.147
	200	1.3876	1	155.058
	201	1.4941	1	193.074
	202	1.3859	1	305.111
	203	1.4298	5	1490.27
	204	1.3776	1	210.934
	205	1.4016	1	236.139
	206	1.6291	1	229.062
	207	1.5838	1	206.978
	208	1.4221	1	188.116
	209	1.5001	1	224.142
	210	1.5074	1	254.261
	211	1.47	1	260.153
	212	1.4048	1	173.978
	213	1.4512	1	194.131
	214	1.4344	1	398.34
	215	1.4219	1	256.24
	216	1.4299	1	175.974
	217	1.4219	1	240.209
	218	1.6465	1	173.018
	219	1.4522	1	198.989
	220	1.4653	1	193.936
	221	1.453	1	240.966
	222	1.5012	1	518.132
	223	1.4148	1	295.137
	224	1.4573	4	991.734
	225	1.4834	1	444.295
	226	1.5064	3	761.709
	227	1.4751	1	180.115
	228	1.529	1	186.101
	229	1.4748	1	249.932
	230	1.4803	1	152.048
	231	1.5259	1	253.942
	232	1.5323	1	185.949
	233	1.5228	1	206.167
	234	1.5768	2	583.282
	235	1.5629	1	262.139
	236	1.5402	1	262.898
	237	1.6694	1	199.966
	238	1.5166	1	305.111
	239	1.5363	1	251.967
	240	1.6228	1	176.017
	241	1.53	1	256.24
	242	1.5363	1	185.178
	243	1.5368	1	156.996
	244	1.5831	1	152.026
	245	1.6606	1	155.007
	246	1.5691	1	408.197
	247	1.5498	1	210.933
	248	1.5548	1	231.921
	249	1.5477	1	250.118
	250	1.7173	1	155.968
	251	1.6476	1	159.174
	252	1.6111	1	196.994
	253	1.5683	3	584.286
	254	1.6252	1	173.978
	255	1.5671	5	1490.27
	256	1.6227	1	201.973
	257	1.6653	1	150.028
	258	1.6508	1	164
	259	1.582	1	198.989
	260	1.5952	1	235.952
	261	1.6782	1	217.977
	262	1.6785	1	240.992
	263	1.6828	1	269.948
	264	1.6767	1	256.97
	265	1.6739	1	215.944
	266	1.6313	1	241.953
	267	1.6504	1	259.998
	268	1.6176	1	203.971
	269	1.6441	1	211.052
	270	1.6633	1	214.993
	271	1.5856	4	935.792
	272	1.5868	4	1031.72
	273	1.6558	1	207.948
	274	1.6521	1	262.003
	275	1.6191	1	209.945
	276	1.65	1	169.034
	277	1.616	5;4	1039.73
	278	1.6836	1	285.951
	279	1.6803	1	399.932
	280	1.725	1	271.937
	281	1.635	1	213.958
	282	1.6616	1	189.982
	283	1.6736	1	238.959
	284	1.6617	1	363.929
	285	1.656	1	258.951
	286	1.7314	1	403.842
	287	1.6613	1	282.934
	288	1.6724	1	264.009
	289	1.6696	1	305.958
	290	1.6435	1	193.975
	291	1.6814	1	371.937
	292	1.6494	1	179.977
	293	1.6526	1	178.015
	294	1.6547	1	150.942
	295	1.683	1	303.962
	296	1.6411	1	171.038
	297	1.6515	1	217.08
	298	1.6358	1	285.019
	299	1.6444	1	223.925
	300	1.6265	1	295.952
	301	1.6804	4	791.73
	302	1.6685	1	287.948
	303	1.6822	1	257.956
	304	1.669	1	280.937
	305	1.6619	1	266.006
	306	1.697	1	401.895
	307	1.6877	1	331.957
	308	1.6543	1	245.971
	309	1.7168	1	373.891
	310	1.6698	1	277.98
	311	1.6627	1	279.986
	312	1.6695	1	199.033
	313	1.644	1	295.137
	314	1.6803	4	855.642
	315	1.6877	1	328.974
	316	1.7449	1	329.887
	317	1.6961	1	347.935
	318	1.6663	1	311.965
	319	1.6811	1	293.956
	320	1.6981	1	425.894
	321	1.7022	1	183.069
	322	1.7214	1	267.953
	323	1.7271	1	203.95
	324	1.724	1	317.93
	325	1.7272	1	339.925
	326	1.7124	1	238.155
	327	1.7034	1	370.951
	328	1.7244	1	385.918
	329	1.7283	1	611.875
	330	1.7288	1	679.862
	331	1.7275	1	475.9
	332	1.7203	1	405.912
	333	1.7209	1	583.282
	334	1.731	1	241.953
	335	1.728	1	407.912
	336	1.7254	1	521.893
	337	1.7256	1	589.88
	338	1.7251	1	453.905
	339	1.7215	1	539.893
	340	1.7287	1	543.888
	341	1.7275	1	657.868
	342	1.7273	1	725.855
	343	1.7286	1	747.849
	344	1.7321	1	701.856
	345	1.7451	1	321.919
	346	1.7424	1	503.848
	347	1.7391	1	224.989
	348	1.7425	1	471.829
	349	1.7424	1	397.824
	350	1.7287	1	607.88
	351	1.7325	1	659.775
	352	1.7467	1	201.973
	353	1.7434	1	277.903
	354	1.7494	1	351.869
	355	1.756	1	359.877
	356	1.7598	1	457.841
	357	1.7631	1	479.836
	358	1.7716	1	970.662
	359	1.7719	1	981.653
	360	1.8605	1	801.714
	361	1.8451	1	910.682
	362	1.8558	1	921.673
	363	1.8554	1	970.661
	364	1.935	1	599.794
	365	1.9326	1	861.696
	366	1.9486	1	741.736
	367	1.9589	1	621.777
	368	1.9791	1	373.851
	369	2.0075	1	441.839
	370	1.9922	1	421.873
	371	2.0187	1	174.112
	372	1.9769	1	489.861
	373	1.9817	1	509.827
	374	1.995	1	457.856
	375	2.1137	1	565.882
	376	2.024	1	499.925
	377	2.0263	1	218.091
	378	2.0382	1	483.196
	379	2.1107	1	429.907
	380	2.0362	1;2	461.214
	381	2.0433	1	505.178
	382	2.0473	1	527.16
	383	2.0424	1	549.142
	384	2.1065	1	361.919
	385	2.1111	1	497.894
	386	2.0228	1	567.913
	387	2.1231	1	593.83
	388	2.0441	1	389.868
	389	2.025	1	277.916
	390	2.0336	1	625.137
	391	2.115	1	633.869
	392	2.1159	1	701.857
	393	2.1137	1	542.171
	394	2.113	1	610.158
	395	2.1169	1	837.831
	396	2.1089	1	746.133
	397	2.12	1	729.804
	398	2.0504	1	685.116
	399	2.122	1	520.189
	400	2.1199	1	661.817
	401	2.1162	1	769.844
	402	2.1116	1	678.146
	403	2.1043	1	814.121
	404	2.1237	1	797.793
	405	2.0722	1	546.187
	406	2.1278	1	707.822
	407	2.126	1	571.847
	408	2.1013	1	662.13
	409	2.1272	1	511.868
	410	2.1157	1	525.842
	411	2.0848	1	509.827
	412	2.1248	1	639.835
	413	2.0988	1	882.109
	414	2.1143	1	865.78
	415	2.0941	1	684.112
	416	2.0953	2	1136
	417	2.1283	1	647.843
	418	2.119	1	775.81
	419	2.0947	1	752.099
	420	2.1316	1	435.873
	421	2.1183	1	568
	422	2.15	1	555.831
	423	2.1442	1	503.86
	424	2.1366	1	579.856
	425	2.1422	2	1165.68
	426	2.1773	2	958.301
	427	2.1767	2	980.281
	428	2.1697	1	487.845
	429	2.1916	2	914.337
	430	2.1606	1	577.814
	431	2.1533	1	781.775
	432	2.1843	2	936.319
	433	2.2244	1	448.168
	434	2.1746	1	645.802
	435	2.1716	1	509.826
	436	2.1911	1	419.857
	437	2.2239	2	892.355
	438	2.2313	1	156.054
	439	2.2606	1	273.18
	440	2.2346	1	275.16
	441	2.2297	2;3	583.282
	442	2.2601	1	252.122
	443	2.257	1	359.876
	444	2.249	1	174.112
	445	2.268	1	243.159
	446	2.2032	1;2	412.254
	447	2.1908	1	441.839
	448	2.2007	1	373.852
	449	2.2312	1	173.978
	450	2.208	1	493.813
	451	2.2195	1	333.154
	452	2.2382	1	368.182
	453	2.2178	1	329.888
	454	2.2289	1	228.141
	455	2.2164	1	255.933
	456	2.2415	1	175.967
	457	2.2128	1	271.165
	458	2.2362	1	317.159
	459	2.2266	1	288.155
	460	2.2402	1	265.141
	461	2.2263	1	346.197
	462	2.2341	2	727.326
	463	2.2248	1	172.085
	464	2.2304	1	183.963
	465	2.2387	2	436.254
	466	2.2256	1	262.14
	467	2.201	1	519.808
	468	2.2425	1	302.171
	469	2.2827	1	204.112
	470	2.2272	1	201.964
	471	2.2495	1	332.181
	472	2.2269	1	187.169
	473	2.2427	1	246.122
	474	2.2428	1	479.836
	475	2.3811	1	234.112
	476	2.2567	1	257.929
	477	2.2483	1	316.211
	478	2.2403	1	184.097
	479	2.2266	1	221.145
	480	2.2368	1	198.983
	481	2.2389	1;2	403.219
	482	2.2556	1	253.944
	483	2.2349	1	190.109
	484	2.2223	1	300.18
	485	2.1968	1	490.933
	486	2.2881	1	303.143
	487	2.2322	1	389.204
	488	2.263	1	202.095
	489	2.2721	1	361.896
	490	2.2625	1	273.893
	491	2.2599	1	163.023
	492	2.2492	2	358.197
	493	2.2475	1	333.911
	494	2.2433	1	189.02
	495	2.2534	1	435.859
	496	2.2889	1	229.107
	497	2.384	1	271.164
	498	2.3159	1	254.138
	499	2.2967	1	245.174
	500	2.3285	1	346.222
	501	2.3636	1	357.201
	502	2.3464	1	218.09
	503	2.3379	2;1	661.339
	504	2.3691	1	175.096
	505	2.3396	2	387.285
	506	2.3358	6	1379.75
	507	2.3669	1	260.137
	508	2.4487	2;1	461.212
	509	2.3453	1	186.1
	510	2.5073	1	202.095
	511	2.3446	1	185.129
	512	2.3418	4	987.627
	513	2.3915	1	188.116
	514	2.4202	1	430.156
	515	2.3833	1	238.154
	516	2.4695	1	302.195
	517	2.4411	1	483.195
	518	2.445	1	390.175
	519	2.3783	1	259.201
	520	2.3865	1	265.104
	521	2.3919	2	470.213
	522	2.7558	1	175.967
	523	2.4135	2	546.24
	524	2.406	1	201.963
	525	2.4398	1	505.177
	526	2.5078	3;2	717.402
	527	2.5607	1	498.206
	528	2.5463	1	259.19
	529	2.5209	1	260.137
	530	2.4736	1	852.273
	531	2.5814	1	238.155
	532	2.4967	1	429.222
	533	2.5656	1	188.116
	534	2.5301	2;1	469.228
	535	2.5021	2	700.376
	536	2.5119	2	739.384
	537	2.528	1	364.186
	538	2.494	1	273.18
	539	2.5279	1	491.211
	540	2.5278	1	363.848
	541	2.5599	2	458.213
	542	2.5293	1	365.17
	543	2.5881	1	149.051
	544	2.5611	2	486.244
	545	2.5609	1	151.047
	546	2.5497	1	268.153
	547	2.5534	1	356.144
	548	2.5571	1	281.93
	549	2.5424	1	229.125
	550	2.5807	2	612.287
	551	2.5958	1	172.085
	552	2.5878	1	360.212
	553	2.6237	1	204.148
	554	2.5965	1	375.164
	555	2.6037	2	525.291
	556	2.647	2	568.297
	557	2.624	1	271.165
	558	2.5924	1	250.136
	559	2.576	1	388.207
	560	2.6101	1	227.059
	561	2.8026	1	273.18
	562	2.6662	1	382.197
	563	2.6424	1	205.077
	564	2.7885	1	430.156
	565	2.6794	1	374.228
	566	2.6396	1	201.963
	567	2.8083	1	174.101
	568	2.6522	1	176.08
	569	2.7452	1	275.148
	570	2.6877	1;2	387.248
	571	2.6182	1	170.142
	572	2.8587	1	186.101
	573	2.6618	1	198.062
	574	2.7089	1	317.159
	575	2.6823	1;2	344.217
	576	2.6546	1	360.212
	577	2.8509	1	245.138
	578	2.6692	1	1014.33
	579	2.8481	1	273.893
	580	2.6305	1	171.033
	581	2.7274	1	358.185
	582	2.6821	2	462.244
	583	2.6927	3	975.524
	584	2.6982	1	283.882
	585	2.6745	1	383.181
	586	2.7919	1;2	460.192
	587	2.7326	3;2	929.519
	588	2.6887	1	284.149
	589	2.7097	1	519.205
	590	2.7317	1;2	402.223
	591	2.7269	1	330.202
	592	2.7165	1	303.154
	593	2.6994	2	888.359
	594	2.8816	2	1081.44
	595	2.8581	1;2	373.233
	596	2.7169	1	442.218
	597	2.7279	2	384.212
	598	2.7167	1	497.223
	599	2.7309	2;1	380.181
	600	2.7075	1	191.098
	601	2.7412	1	328.175
	602	2.7082	1	1090.66
	603	2.7741	1	482.174
	604	2.9058	3;4	976.582
	605	2.7502	1;2	445.254
	606	2.7436	2	441.245
	607	2.758	2	417.259
	608	2.7756	1	346.221
	609	2.8341	1	237.092
	610	2.8328	1	218.127
	611	2.8217	1;2	382.197
	612	2.7587	1	197.069
	613	2.8122	2	545.281
	614	2.7666	1	468.195
	615	2.86	2;1	431.238
	616	2.7538	1	353.86
	617	2.8703	1	332.17
	618	2.8422	1	287.196
	619	2.8013	2;1	461.212
	620	2.8459	1	188.116
	621	2.7778	1	446.213
	622	2.7763	1	234.162
	623	2.7651	1	285.144
	624	2.7935	1	231.133
	625	2.7841	1	196.083
	626	2.7678	2	511.276
	627	2.801	1	413.89
	628	2.8193	2	415.291
	629	2.8131	1	550.116
	630	2.8222	1	528.134
	631	2.7972	2	467.213
	632	2.8212	1	408.175
	633	3.3294	1	520.188
	634	2.8083	2	762.343
	635	2.822	2	1103.42
	636	2.8614	2	587.292
	637	2.8032	1	208.082
	638	3.0223	1	353.17
	639	2.8794	2;1	589.307
	640	2.8446	1;2	344.242
	641	2.8813	2;1	410.217
	642	2.8577	1	343.174
	643	2.9305	1	359.217
	644	2.8608	1	295.117
	645	2.8314	6	1031.67
	646	2.8401	2	570.287
	647	2.8809	1	590.267
	648	2.8642	1;2	372.201
	649	2.8596	1	283.882
	650	3.0336	1	444.819
	651	2.8525	1	533.245
	652	2.8959	1	267.12
	653	2.9133	1	353.86
	654	2.8398	1	399.187
	655	2.8766	1	354.151
	656	2.8375	1;2	337.175
	657	2.8101	2	475.264
	658	2.8446	1	227.109
	659	2.9014	1	316.175
	660	2.882	2	959.395
	661	2.8967	1	442.218
	662	2.8784	1	170.142
	663	2.8801	1	412.259
	664	2.8932	1	227.225
	665	2.8932	2;1	532.286
	666	2.9424	1;2	387.248
	667	3.0766	1	234.162
	668	2.9203	2	466.275
	669	2.9505	1	190.103
	670	2.9881	1	355.186
	671	2.9712	1	229.622
	672	2.9728	1	342.165
	673	2.9856	2	575.291
	674	3.0829	1	217.143
	675	3.0498	1	250.118
	676	2.8902	1	260.149
	677	2.9083	1	203.079
	678	2.9195	1	257.138
	679	2.8698	2	1198.36
	680	2.9055	1	670.193
	681	3.0607	1	200.978
	682	2.8849	2;1	432.222
	683	2.8774	2	530.27
	684	2.8952	1	470.213
	685	2.8839	1	235.106
	686	2.9489	1;2	458.285
	687	2.9713	1	346.222
	688	2.8991	2	517.286
	689	2.9777	1	390.277
	690	2.9386	2	516.327
	691	2.9707	1	229.143
	692	2.9352	1	359.877
	693	2.9722	1;2	380.206
	694	2.9681	1;2	388.207
	695	2.9529	1	233.138
	696	2.9433	1	236.119
	697	3.1269	1	216.111
	698	3.0194	1;2	547.224
	699	2.9644	1	415.207
	700	2.904	1	267.883
	701	2.9203	1	238.155
	702	2.9597	2	514.275
	703	2.9781	2	502.311
	704	2.9811	2;1	459.244
	705	3.0113	1	569.206
	706	2.9574	1	204.043
	707	2.953	3;4	900.456
	708	3.1447	1	218.127
	709	3.1183	2;1	360.237
	710	3.1057	2;1	330.226
	711	2.9672	1;2	481.203
	712	3.0033	2	585.17
	713	3.0105	1	318.133
	714	2.9796	2;3	656.349
	715	3.0151	1	324.141
	716	2.9712	1	207.093
	717	2.9968	1;2	417.259
	718	3.0042	3	975.525
	719	3.0221	1	302.159
	720	2.9828	1	271.164
	721	3.1105	1	259.19
	722	3.2038	1	268.153
	723	3.0068	2	370.233
	724	2.9989	2	677.334
	725	3.0175	1	328.175
	726	3.1438	1	332.17
	727	3.0411	1	382.149
	728	3.0648	1	374.217
	729	3.0189	3	599.82
	730	3.0846	1	403.207
	731	3.0914	1	352.209
	732	3.0396	1	413.89
	733	3.1098	1	227.225
	734	3.0873	1	220.089
	735	3.1441	1	236.083
	736	3.0392	1	173.111
	737	3.0978	1	257.929
	738	3.0351	1	261.132
	739	3.0479	1	405.186
	740	3.0747	1	424.171
	741	3.0615	1	238.093
	742	3.0866	2;1	518.27
	743	3.093	2	1360.41
	744	3.1148	2	500.343
	745	3.0894	2	458.212
	746	3.1041	1	430.254
	747	3.0702	1	383.18
	748	3.0989	2	617.313
	749	3.0697	2	487.239
	750	3.1421	1	228.136
	751	3.1128	1	218.619
	752	3.1178	1	412.259
	753	3.168	1	204.111
	754	3.2497	1	188.116
	755	3.1571	2	488.271
	756	3.1272	1	359.876
	757	3.1208	1	299.154
	758	3.1455	1	261.133
	759	3.1159	2;1	387.248
	760	3.1428	1	229.106
	761	3.1426	1	173.111
	762	3.1651	1	273.893
	763	3.1325	1	298.119
	764	3.1264	1	399.187
	765	3.2841	1	316.211
	766	3.1233	2;3	559.333
	767	3.0909	1	425.12
	768	3.0796	1	262.098
	769	3.1822	2;1	593.328
	770	3.1608	1	238.093
	771	3.1079	1	389.227
	772	3.1235	2	598.307
	773	3.1749	1	465.234
	774	3.1374	1	215.625
	775	3.184	1;2	346.221
	776	3.1898	1;2	373.233
	777	3.1585	1	200.619
	778	3.1742	2;1	417.259
	779	3.1784	1	375.187
	780	3.238	1	474.208
	781	3.1707	1	390.277
	782	3.1852	2;1	475.24
	783	3.3305	1	498.206
	784	3.181	1	254.127
	785	3.1756	1	434.195
	786	3.1647	1	361.896
	787	3.1602	1	233.119
	788	3.3217	1;2	546.184
	789	3.1611	1	201.963
	790	3.1708	1	257.137
	791	3.2097	2;3	770.367
	792	3.3061	1	564.195
	793	3.2015	1	193.077
	794	3.2222	1;2	388.232
	795	3.2139	2	586.318
	796	3.2445	2	566.317
	797	3.2171	1	220.088
	798	3.2024	1	589.271
	799	3.1901	2	833.389
	800	3.2467	1	542.17
	801	3.259	1	732.107
	802	3.3437	1	203.056
	803	3.3543	1	181.074
	804	3.2284	2	669.319
	805	3.3155	2	536.153
	806	3.2716	1	640.147
	807	3.2456	1	524.202
	808	3.2327	1	207.627
	809	3.3258	1	295.127
	810	3.232	1	175.967
	811	3.2707	1	187.084
	812	3.2738	1	282.122
	813	3.3478	1	164.047
	814	3.2937	1	231.158
	815	3.3309	1	679.28
	816	3.3299	1	362.148
	817	3.3583	1	498.963
	818	3.4018	1	506.209
	819	3.5802	1	232.142
	820	3.4028	1	484.227
	821	3.3779	1	524.203
	822	3.4278	1;2	372.248
	823	3.448	1	273.18
	824	3.3929	1	187.084
	825	3.4611	1;2	433.217
	826	3.6167	1	389.191
	827	3.5302	2	984.451
	828	3.5699	1;2	431.249
	829	3.4169	1	281.147
	830	3.4507	1	152.033
	831	3.5545	1	430.218
	832	3.4269	1	282.122
	833	3.4088	2	589.307
	834	3.4387	1	267.141
	835	3.5026	2;1	401.239
	836	3.6526	1	228.136
	837	3.4539	1	414.187
	838	3.602	1	220.088
	839	3.4619	1	201.173
	840	3.4838	1	174.101
	841	3.4344	1	277.116
	842	3.4455	1	474.207
	843	3.4366	3;2	801.423
	844	3.5431	1;2	388.232
	845	3.5	2;1	501.292
	846	3.5252	1	261.169
	847	3.5019	1	420.179
	848	3.6573	2;3	581.34
	849	3.4757	1	275.159
	850	3.468	1	263.094
	851	3.4564	1	269.149
	852	3.5443	1	452.2
	853	3.5473	1	153.077
	854	3.4548	1	326.001
	855	3.4907	1	251.054
	856	3.4911	1	374.217
	857	4.0318	1	444.819
	858	3.5393	1	175.967
	859	3.5031	1	262.189
	860	4.2498	1	227.127
	861	3.6503	1	259.153
	862	3.5101	1	278.152
	863	3.4993	1	461.212
	864	3.5253	1	383.18
	865	3.4941	1	330.19
	866	3.4626	1	264.133
	867	3.5941	1	390.277
	868	3.4997	1	185.111
	869	3.5414	1	218.127
	870	3.5297	2	1006.43
	871	3.6497	1	328.186
	872	3.512	1	346.185
	873	3.6943	1	234.112
	874	3.5563	2;1	528.265
	875	3.7397	1	212.116
	876	3.5104	2	445.254
	877	3.538	1	175.059
	878	3.54	1	213.111
	879	3.846	1	273.893
	880	3.6023	1	403.207
	881	3.5584	1	268.142
	882	3.5386	1	293.174
	883	3.5288	1	781.37
	884	3.5462	1	204.148
	885	3.6155	1	303.154
	886	3.6034	1;2	425.189
	887	3.5064	2	640.318
	888	3.736	1	327.998
	889	3.6325	1;2	459.244
	890	3.5726	2;1	414.216
	891	3.5377	1	243.158
	892	3.5627	1	403.841
	893	3.6067	1	246.122
	894	3.5847	1	460.228
	895	3.5811	1	329.053
	896	3.5452	2	589.307
	897	3.5781	1	298.119
	898	3.6143	1	365.17
	899	3.6864	2;1	502.275
	900	3.6349	2	356.243
	901	3.8501	1	326.001
	902	3.6503	2	595.344
	903	3.6181	1;2	387.248
	904	3.7473	1	200.153
	905	3.6337	1	371.181
	906	3.7036	1	185.069
	907	3.6327	2	444.27
	908	3.6522	2	640.318
	909	3.7046	1	447.197
	910	3.583	5	1768.36
	911	3.6483	2	587.292
	912	3.6119	1	332.17
	913	3.7642	2;1	472.301
	914	3.6352	1	222.084
	915	3.6479	2;1	648.344
	916	3.6515	2	707.345
	917	3.675	1	382.149
	918	3.6453	1	342.202
	919	3.7999	1	324.141
	920	3.675	1	346.185
	921	3.6151	1;2	369.202
	922	3.6248	1	302.195
	923	3.7028	2	623.339
	924	3.7071	1;2	374.217
	925	3.6637	2;3	832.429
	926	3.6783	2;3	754.373
	927	3.6449	1	286.152
	928	3.7301	1	257.101
	929	3.8338	1	237.092
	930	3.6532	1	424.196
	931	3.6475	1	318.165
	932	3.7566	1	279.083
	933	3.6593	2	684.262
	934	3.648	2	489.255
	935	3.717	2;3	833.413
	936	3.6707	1	474.208
	937	3.6889	1	504.254
	938	3.725	1	359.877
	939	3.7324	1	415.153
	940	3.6993	1	235.934
	941	3.7055	1	414.188
	942	3.7595	1	287.196
	943	3.7409	2	571.355
	944	3.6532	1	152.034
	945	3.724	1	316.175
	946	3.6775	1	323.195
	947	4.0231	1;2	415.255
	948	3.6882	1	167.058
	949	3.7261	3;2	686.317
	950	3.702	1	344.039
	951	3.7039	1	359.18
	952	3.7106	1	203.079
	953	3.7437	1	457.217
	954	3.8537	1	214.132
	955	3.7034	4	871.666
	956	3.8633	1	289.139
	957	3.7539	1	198.173
	958	3.75	1	375.154
	959	3.756	5	919.812
	960	3.7693	4	1270.52
	961	3.7935	2	491.216
	962	3.8135	4	1294.59
	963	3.8018	1	269.138
	964	3.8266	1	275.148
	965	3.7349	1;2	589.307
	966	3.7533	1;2	353.243
	967	3.7502	1	265.159
	968	3.8157	1	302.159
	969	3.7283	1	301.661
	970	3.9023	1	175.967
	971	3.8671	1;2	402.223
	972	3.6929	1	381.859
	973	3.7322	1;2	486.28
	974	3.7464	4	959.671
	975	3.7209	1	404.191
	976	3.7174	1	416.215
	977	3.7658	3	529.864
	978	3.8819	1	218.163
	979	3.7688	1	187.108
	980	3.8318	1	277.11
	981	3.7691	1	400.699
	982	3.7642	1	282.135
	983	3.7636	2	424.232
	984	3.8247	2	801.398
	985	3.7719	2	559.275
	986	3.976	1	183.069
	987	3.7863	1	243.14
	988	3.8001	1	381.858
	989	3.7811	1	332.17
	990	3.7864	1	240.159
	991	3.8584	2;1	388.244
	992	3.8135	1;2	495.233
	993	3.7799	1	177.963
	994	3.7934	1	261.144
	995	3.7754	1	238.155
	996	3.7857	2	574.271
	997	3.7794	2	400.159
	998	3.8849	1	250.099
	999	3.7985	2	508.249
	1000	3.812	1	474.208
	1001	4.3136	1	390.277
	1002	3.8599	1	403.841
	1003	3.8432	2	664.339
	1004	3.8164	2	439.218
	1005	3.8924	1	412.259
	1006	3.9702	1	245.149
	1007	3.852	1	254.174
	1008	3.8632	1	267.884
	1009	4.1238	1	382.146
	1010	3.857	1	207.627
	1011	4.1007	1	354.152
	1012	3.9393	1	167.095
	1013	4.0132	1	390.175
	1014	3.9347	1	257.101
	1015	3.9592	1	457.217
	1016	3.967	1	381.859
	1017	3.9589	2	546.265
	1018	3.9637	1	333.911
	1019	3.8988	1	383.18
	1020	3.8786	2	823.339
	1021	3.9036	2	642.309
	1022	3.9028	1	474.28
	1023	3.8778	1	466.801
	1024	3.9546	1;2	465.234
	1025	3.907	2	665.35
	1026	4.103	1	332.17
	1027	3.9079	2	644.361
	1028	3.9312	1	413.89
	1029	3.9279	1;2	534.248
	1030	4.1146	1	259.153
	1031	3.9363	1	346.16
	1032	4.0256	2	674.334
	1033	3.957	1;2	373.233
	1034	4.168	2;1	358.233
	1035	3.9523	2	532.297
	1036	3.9718	1	316.211
	1037	3.9988	2;3	603.359
	1038	4.1278	1	360.164
	1039	3.9805	1	519.208
	1040	3.958	2	530.281
	1041	4.0012	1	423.212
	1042	3.9475	1	185.069
	1043	3.959	2	468.224
	1044	4.0188	2;1	517.25
	1045	3.9321	2	730.434
	1046	3.9507	1	278.152
	1047	3.9809	2;1	490.298
	1048	3.9944	2	589.308
	1049	4.0083	1	198.173
	1050	3.922	3;2	833.413
	1051	3.9624	1	279.083
	1052	4.0211	1	269.126
	1053	3.9553	1	424.163
	1054	3.9278	1	417.223
	1055	3.9349	1	214.63
	1056	3.9431	1	205.957
	1057	3.9602	2;1	473.26
	1058	3.9462	1;2	489.255
	1059	4.2673	2;1	431.202
	1060	3.9902	1	310.117
	1061	3.9549	2	408.213
	1062	3.9981	2	894.393
	1063	4.015	2	428.264
	1064	4.1267	1	228.136
	1065	3.9825	2	476.309
	1066	4.0694	1;2	590.242
	1067	4.0216	2;1	356.243
	1068	3.9862	1	261.144
	1069	3.9796	1	267.884
	1070	3.9981	2	445.265
	1071	4.0592	2	1042.46
	1072	3.9755	1	164.048
	1073	4.0369	1	220.085
	1074	4.0348	1	187.114
	1075	4.0411	1	325.175
	1076	4.0287	1	200.153
	1077	4.0032	1	178.121
	1078	4.02	1;2	429.259
	1079	4.074	1	568.26
	1080	4.3444	1	303.18
	1081	4.0794	1	504.255
	1082	4.1096	1	281.135
	1083	4.1048	1	404.129
	1084	4.0359	1	353.86
	1085	4.4113	1	170.056
	1086	4.3457	1	287.196
	1087	4.0423	1	359.877
	1088	4.1346	1	229.179
	1089	4.0452	1	273.132
	1090	4.063	1;2	374.228
	1091	4.0844	1	453.184
	1092	4.0545	2;1	458.26
	1093	4.0272	1	254.612
	1094	4.0744	1;2	444.269
	1095	4.1264	2	828.36
	1096	4.0325	1;2	417.259
	1097	3.9889	2	1178.62
	1098	4.0017	3;2	740.382
	1099	4.1133	1	397.196
	1100	4.088	2	489.28
	1101	4.1589	1	185.069
	1102	4.0877	1;2	376.215
	1103	4.1379	2;1	388.244
	1104	4.0693	1	366.154
	1105	4.0764	1	490.24
	1106	4.079	1	174.112
	1107	4.1045	1;2	401.238
	1108	4.3348	1	275.148
	1109	4.059	1	194.122
	1110	4.0528	1	253.944
	1111	4.0581	2	509.223
	1112	4.0845	2	594.312
	1113	4.0822	1	454.17
	1114	4.0985	2	582.276
	1115	4.1162	1	285.132
	1116	4.074	1	168.04
	1117	4.1017	1	387.212
	1118	4.104	2	604.341
	1119	4.1048	1	212.116
	1120	4.1484	1	316.175
	1121	4.146	2	538.252
	1122	4.1867	3;2	650.35
	1123	4.1322	2	476.309
	1124	4.1635	1	369.201
	1125	4.1295	1	186.101
	1126	4.1054	1	236.08
	1127	4.3356	1;2	403.207
	1128	4.1355	1	214.132
	1129	4.1157	2;1	416.239
	1130	4.1614	1;2	412.207
	1131	4.1644	1	250.118
	1132	4.101	1	516.266
	1133	4.1722	2;1	502.276
	1134	4.3009	1	396.165
	1135	4.1542	1	235.934
	1136	4.1033	1	502.106
	1137	4.1228	2	492.216
	1138	4.1368	1	252.111
	1139	4.1158	2	578.327
	1140	4.1035	1	458.142
	1141	4.1567	1	381.858
	1142	4.1433	1	317.159
	1143	4.1104	1	337.167
	1144	4.0802	2	399.248
	1145	4.1032	1	413.89
	1146	4.1187	1	201.112
	1147	4.1933	1	330.227
	1148	4.3006	4	871.665
	1149	4.2097	1	359.877
	1150	4.1836	1;2	639.286
	1151	4.1858	2	546.265
	1152	4.7011	1	234.162
	1153	4.3657	1	326.001
	1154	4.1667	2	603.298
	1155	4.4925	1	198.173
	1156	4.2331	1	333.911
	1157	4.2235	1	289.164
	1158	4.2447	1	174.112
	1159	4.2852	1;2	488.272
	1160	4.1793	2	1123.62
	1161	4.2053	1	375.212
	1162	4.2028	2	588.287
	1163	4.1805	3	1127.53
	1164	4.3575	1	305.159
	1165	4.1672	2;1	466.218
	1166	4.1899	2;1	437.239
	1167	4.1605	1	268.154
	1168	4.2079	1	300.18
	1169	4.2224	1;2	555.265
	1170	4.3203	2	625.33
	1171	4.4337	1;2	416.238
	1172	4.3748	1	238.095
	1173	4.2032	1	168.04
	1174	4.1994	1	265.159
	1175	4.2618	3;2	976.582
	1176	4.2283	1	339.191
	1178	4.201	1	498.207
	1179	4.1744	1	373.196
	1180	4.1663	2	517.25
	1181	4.2142	3	616.297
	1182	4.2008	1	167.058
	1183	4.2206	1	237.092
	1184	4.2222	1	387.212
	1185	4.2745	1	425.189
	1186	4.2196	2	415.255
	1187	4.2837	2	637.344
	1188	4.2481	2	630.352
	1189	4.2455	1	252.111
	1190	4.237	1	194.122
	1191	4.2439	1	228.006
	1192	4.2411	1	267.984
	1193	4.2335	1	211.114
	1194	4.3578	1	257.138
	1195	4.2543	1	204.106
	1196	4.3015	1	418.147
	1197	4.2442	5	1369.47
	1198	4.3731	2	707.372
	1199	4.3652	1	309.133
	1200	4.2921	2;1	466.218
	1201	4.2521	1	474.281
	1202	4.2715	1	245.149
	1203	4.2704	1	346.185
	1204	4.4014	2	1020.45
	1205	4.3357	2;1	532.286
	1206	4.3221	2	448.233
	1207	4.3078	1	236.138
	1208	4.3615	1	183.069
	1209	4.4431	2	869.387
	1210	4.4263	2	891.369
	1211	4.2894	1	186.101
	1212	4.3087	1;2	344.217
	1213	4.2879	1	253.114
	1214	4.272	1	433.218
	1215	4.2696	1;2	480.233
	1216	4.3497	1	297.13
	1217	4.2685	4	1342.59
	1218	4.2897	1	172.109
	1219	4.4439	1	273.216
	1220	4.306	1	163.049
	1221	4.3443	1	325.175
	1222	4.4248	1	260.137
	1223	4.3033	2	1250.66
	1224	4.4151	2;1	503.27
	1225	4.4893	1;2	374.228
	1226	4.3218	1	327.141
	1227	4.3238	1	331.114
	1228	4.3921	2;1	795.386
	1229	4.3515	1;2	476.25
	1230	4.3848	1	203.079
	1231	4.6333	2;1	445.254
	1232	4.3705	2	729.354
	1233	4.337	1	233.109
	1234	4.3516	1	272.149
	1235	4.3798	1	199.114
	1236	4.298	1	253.944
	1237	4.3737	1	465.234
	1238	4.3783	1;2	408.237
	1239	4.4639	1	273.893
	1240	4.3538	1	327.998
	1241	4.7597	1	202.132
	1242	4.3393	1	402.223
	1243	4.351	1	308.159
	1244	4.4414	3;2	1036.41
	1245	4.382	2	1042.43
	1246	4.369	2	443.275
	1247	4.3845	3	1211.52
	1248	4.4519	1	422.19
	1249	4.3878	2	794.392
	1250	4.4504	1;2	666.307
	1251	4.557	1;2	397.149
	1252	4.4402	2	589.307
	1253	4.4066	2;1	447.269
	1254	4.4448	1;2	401.264
	1255	4.4214	1	359.217
	1256	4.3866	1	252.111
	1257	4.3364	1	221.637
	1258	4.3714	1	345.172
	1259	4.3788	1	229.622
	1260	4.4249	2;1	544.297
	1261	4.4033	1	224.116
	1262	4.5033	1	375.212
	1263	4.4451	1	430.254
	1264	4.3955	1	403.84
	1265	4.389	1	346.222
	1266	4.4193	1	174.112
	1267	4.4291	2	948.415
	1268	4.4398	2	574.296
	1269	4.4885	2	934.375
	1270	4.7161	1	259.153
	1271	4.5226	1;2	458.286
	1272	4.4354	3	975.525
	1273	4.5301	1	245.174
	1274	4.5475	2;1	358.258
	1275	4.4472	1	375.841
	1276	4.4561	1	168.04
	1277	4.4186	1	257.929
	1278	4.5269	2;1	687.366
	1279	4.4507	1	387.248
	1280	4.4805	2;1	459.27
	1281	4.5305	1	541.298
	1282	4.4798	2	615.37
	1283	4.5282	2	603.36
	1284	4.493	1	391.153
	1285	4.5449	2	709.348
	1286	4.4867	2	525.302
	1287	4.5103	1	278.152
	1288	4.4585	1	435.142
	1289	4.468	1	276.173
	1290	4.4984	1	302.082
	1291	4.5027	1	311.878
	1292	4.5038	1	357.201
	1293	4.6309	1	360.201
	1294	4.4717	1	204.119
	1295	4.464	2	545.302
	1296	4.4847	2	497.26
	1297	4.6274	1	317.159
	1298	4.4827	2	664.34
	1299	4.4699	1	272.148
	1300	4.4907	2	597.288
	1301	4.4902	1	185.069
	1302	4.4834	1	389.228
	1303	4.4837	1	362.18
	1304	4.473	1	236.139
	1305	4.6431	1	269.126
	1306	4.4904	1	501.171
	1307	4.8796	1	346.185
	1308	4.533	1	442.229
	1309	4.4781	1	167.059
	1310	4.5141	2	614.314
	1311	4.5151	1	218.167
	1312	4.5057	2	672.392
	1313	4.5992	1	498.207
	1315	4.536	1	412.259
	1316	4.5306	2	823.29
	1317	4.6491	1	316.175
	1318	4.5014	2;1	546.301
	1319	4.6242	2	1099.48
	1320	4.5138	2	560.294
	1321	4.5142	1	382.185
	1322	4.5937	1	228.136
	1323	4.5409	1	333.154
	1324	4.5511	2	505.232
	1325	4.5628	1;2	388.244
	1326	4.5362	1	446.212
	1327	4.8913	1	289.164
	1328	4.5491	2	794.389
	1329	4.5751	1;2	474.28
	1330	4.7304	2;1	344.217
	1331	4.6035	1	330.227
	1332	4.5925	1;2	475.265
	1333	4.7179	1	518.234
	1334	4.5937	3	976.582
	1335	4.5395	3	771.413
	1336	4.6252	2	689.298
	1337	4.6612	1;2	321.18
	1338	4.6548	1;2	502.178
	1339	4.6375	1	480.196
	1340	4.7258	1	332.17
	1341	4.5908	2;3	904.415
	1342	4.5188	1	235.165
	1343	4.5201	1	461.212
	1344	4.5586	2	731.331
	1345	4.6178	1	277.116
	1346	4.5598	1	470.286
	1347	4.5733	2	556.304
	1348	4.5612	1	396.164
	1349	4.5662	3	1145.58
	1350	4.5732	2	772.419
	1351	4.655	2;1	497.26
	1352	4.7764	1	337.131
	1353	4.7397	1;2	625.329
	1354	4.6428	1	311.146
	1355	4.606	1	327.998
	1356	5.1119	2	1006.4
	1357	4.6084	1	183.069
	1358	4.6033	1	250.118
	1359	4.6225	2	717.32
	1360	4.7307	1	218.167
	1361	4.7297	2	644.385
	1362	4.596	1	376.196
	1363	4.641	1	339.191
	1364	4.5913	1	318.19
	1365	4.7206	1	188.116
	1366	4.6319	1	217.143
	1367	4.6557	1	432.176
	1368	4.7762	1	237.092
	1369	4.7259	2	647.312
	1370	4.6419	1	305.159
	1371	4.6491	1	203.079
	1372	4.6176	2	538.253
	1373	4.6588	2;1	487.276
	1374	4.7261	1	281.135
	1375	4.7268	1	251.137
	1376	4.6263	1	333.911
	1377	4.62	1	359.877
	1378	4.657	1	174.112
	1379	4.6367	2;1	404.191
	1380	4.7049	2;1	530.306
	1381	4.7095	2	556.181
	1382	4.6689	1	302.159
	1383	4.7466	1	298.119
	1384	4.6263	1	276.173
	1385	4.6804	2;1	387.248
	1386	4.7128	1	540.216
	1387	5.0056	1;2	781.334
	1388	4.6598	2	533.271
	1389	4.671	2	560.293
	1390	4.6572	1	433.218
	1391	4.7865	1	396.164
	1392	4.7959	1;2	488.271
	1393	4.7017	1	184.121
	1394	4.6987	1	233.077
	1395	4.7289	1	185.069
	1396	4.6289	2	669.282
	1397	4.9919	3;2	1022.36
	1398	4.7326	1;2	516.291
	1399	4.6783	1	210.098
	1400	4.6563	1	429.187
	1401	4.6925	2	606.268
	1402	4.7231	2	1250.66
	1403	4.7029	1	415.243
	1404	4.7399	1	319.12
	1405	4.7327	2	385.179
	1406	5.0307	1	343.174
	1407	4.7925	1	418.146
	1408	4.958	2	1028.38
	1409	4.7011	1	211.096
	1410	4.6955	2	686.348
	1411	4.7534	1	461.213
	1412	4.6781	2	1113.49
	1413	4.6906	2	773.403
	1414	4.707	1;2	416.202
	1415	4.6981	1	359.113
	1416	4.6728	1	291.156
	1417	4.6967	2	468.233
	1418	4.7262	1	158.106
	1419	4.7522	1	275.148
	1421	4.7508	1	499.237
	1422	4.7774	1;2	417.259
	1423	4.8558	1	246.104
	1424	4.7573	2	582.312
	1425	4.7555	1	451.218
	1426	4.786	1	276.173
	1427	4.7643	1	216.111
	1428	4.7534	4	1350.58
	1429	5.0143	1	268.106
	1430	4.7881	2;1	459.269
	1431	4.9495	2	1120.34
	1432	4.7786	1	218.614
	1433	4.7985	1	228.136
	1434	4.9378	2	1044.34
	1435	4.8222	2	476.25
	1436	4.8113	1;2	562.271
	1437	4.8897	1	273.169
	1438	4.839	2	840.372
	1439	4.8239	1	448.228
	1440	4.9071	1;2	416.239
	1441	4.9524	1	279.122
	1442	4.8958	1	290.088
	1443	4.8512	1	200.619
	1444	4.839	2	626.314
	1445	4.9378	2	1050.36
	1446	4.7998	1	359.112
	1447	4.8673	2	1055.49
	1448	4.8065	1	487.239
	1449	4.8199	1	316.175
	1450	4.8269	1	338.157
	1451	4.8315	2	561.312
	1452	4.9035	2	1126.35
	1453	4.7901	1	315.677
	1454	4.8192	1	238.154
	1455	4.8111	4	1191.67
	1456	4.8364	1	339.141
	1457	4.9487	1;2	572.292
	1458	4.8878	2	885.382
	1459	4.8212	2	1122.62
	1460	4.829	1	172.109
	1461	4.8324	1	183.069
	1462	4.9247	1	390.277
	1463	4.9594	1	342.202
	1464	4.8961	1	803.316
	1465	4.8529	2	456.272
	1466	4.8709	1	250.148
	1467	4.868	2	1082.39
	1468	4.8972	1	245.149
	1469	4.928	1;2	397.149
	1470	4.8774	2	398.228
	1471	4.9979	1	403.207
	1472	4.8942	2	590.245
	1473	5.4355	1;2	892.352
	1474	4.8549	1	181.074
	1475	4.8644	2	604.282
	1476	4.8848	2	639.332
	1477	5.0096	1;2	804.351
	1478	4.8788	1	203.079
	1479	4.8861	1	294.143
	1480	4.9274	2	554.281
	1481	4.9604	2	902.386
	1482	4.9604	1	795.386
	1483	4.9423	2	588.287
	1484	4.9147	1;2	401.264
	1485	4.9327	1	443.25
	1486	4.9024	2	627.277
	1487	4.8786	2	1032.39
	1488	4.9031	2	1072.34
	1489	5.0346	1	353.122
	1490	4.9175	2	638.348
	1491	5.0082	2;1	458.285
	1492	4.9761	1	374.18
	1493	4.9249	1	457.229
	1494	5.4651	2;3;1	908.317
	1495	4.9426	1	244.135
	1496	5.4606	1;3	667.291
	1497	5.0233	1;2	344.217
	1498	5.0116	3	995.632
	1499	5.0146	3	1045.38
	1500	4.9348	2	924.366
	1501	5.1474	2;3	674.396
	1502	5.0347	1	460.228
	1503	5.015	2	687.33
	1504	4.9831	1	218.167
	1505	4.9866	1	281.148
	1506	5.0091	1	370.221
	1507	5.0939	1	188.116
	1508	5.4405	2	914.334
	1509	4.9522	2	794.391
	1510	5.012	1	225.148
	1511	5.091	1	360.176
	1512	4.9934	1	319.174
	1513	5.0512	1	229.622
	1514	5.0276	2	1055.49
	1515	5.0108	2	660.417
	1516	5.0083	2	440.278
	1517	5.0317	1	375.104
	1518	5.0218	1	231.133
	1519	5.0514	1;2	474.28
	1520	5.0672	2;1	559.296
	1521	5.2767	1	238.095
	1522	5.1195	1	419.181
	1523	5.0955	1	476.202
	1524	5.4444	1	689.273
	1525	5.0875	1	171.09
	1526	5.0593	1	290.088
	1527	5.1377	2	615.298
	1528	5.0644	2	635.27
	1529	5.0663	2	456.272
	1530	5.0971	1	170.142
	1531	5.0393	1	277.141
	1532	5.2679	1	295.117
	1533	5.0491	2;1	705.293
	1534	5.1058	1	451.174
	1535	5.0436	2	837.399
	1536	5.0417	2	588.287
	1537	5.178	1	302.138
	1538	5.3098	1	203.079
	1539	5.1257	2;1	532.285
	1540	5.0675	1	330.209
	1541	5.0768	1	520.25
	1542	5.1553	1	317.159
	1543	5.1176	1	316.175
	1544	5.1291	1;2	452.202
	1545	5.2001	1;2	502.275
	1546	5.1463	1	226.101
	1547	5.1295	2;1	473.26
	1548	5.1904	1	259.153
	1549	5.103	2	384.249
	1550	5.472	2	930.3
	1551	5.125	1	291.125
	1552	5.109	2	770.319
	1553	5.1213	1	457.229
	1554	5.1166	2	441.27
	1555	5.1828	1	331.174
	1556	5.1137	1	287.196
	1557	5.4487	2	936.316
	1558	5.1081	1	251.143
	1559	5.1036	1	237.151
	1560	5.1307	1	533.264
	1561	5.1872	2	1019.45
	1562	5.1222	2	407.217
	1563	5.1456	1	390.277
	1564	5.163	2	946.267
	1565	5.1644	1	275.148
	1566	5.4663	1	691.249
	1567	5.1942	1	281.076
	1568	5.1359	2;1	367.222
	1569	5.1845	1;2	445.254
	1570	5.1422	2	530.281
	1571	5.1758	1	347.169
	1572	5.4155	1	252.111
	1573	5.1978	1;2	358.258
	1574	5.2127	1	307.12
	1575	5.2769	2;1	459.269
	1576	5.2581	1;2	402.223
	1577	5.2408	2;1	475.264
	1578	5.267	2	952.281
	1579	5.4496	1	388.196
	1580	5.3191	1	896.367
	1581	5.277	2	1860.7
	1582	5.2623	1	389.17
	1583	5.3059	2	878.356
	1585	5.3202	1	461.212
	1586	5.3125	2	575.328
	1587	5.3417	1;2	918.346
	1588	5.3723	2	1860.7
	1589	5.4879	1	216.147
	1590	5.375	1	410.178
	1591	5.6286	2;1	979.385
	1592	5.3708	1	330.19
	1593	5.3908	2	958.3
	1594	5.6522	1	754.323
	1595	5.4808	2;1	590.302
	1596	5.4107	2	946.265
	1597	5.4327	1	315.179
	1598	5.6676	2;3	995.35
	1599	5.4113	2;1	404.221
	1600	5.4222	1	316.211
	1601	5.4802	2;1	473.26
	1602	5.4309	1	387.248
	1603	5.4806	1	245.174
	1604	5.4379	2	878.357
	1605	5.4213	2	607.344
	1606	5.4834	1	419.202
	1607	5.4312	1	591.287
	1608	5.4898	2;1	358.258
	1609	5.4852	1	476.223
	1610	5.5043	2;1	488.271
	1611	5.4918	1	374.228
	1612	5.4463	1	181.074
	1613	5.5327	1	597.24
	1614	5.5785	1	403.207
	1615	5.5007	1	303.143
	1616	5.5747	1	317.159
	1617	5.5408	1	172.071
	1618	5.5627	1;2	394.222
	1619	5.5912	2	1001.37
	1620	5.5743	1;2	401.264
	1621	5.5159	1	474.245
	1622	5.5728	2	716.346
	1623	5.6006	2	958.299
	1624	5.5825	1	373.196
	1625	5.5895	2	787.347
	1626	5.6694	2;1	856.392
	1627	5.6811	2	946.265
	1628	5.5595	2	717.413
	1629	5.6237	2	952.282
	1630	5.5646	1	413.228
	1631	5.5831	1	425.189
	1632	5.6506	1	227.225
	1633	5.6651	1	653.312
	1634	5.6431	1	296.101
	1635	5.8908	1	303.154
	1636	5.6341	2	878.376
	1637	5.7711	2;3;4	848.487
	1638	5.6042	1	194.961
	1639	5.6071	1	309.133
	1640	5.7759	1	275.148
	1642	5.6205	1	316.175
	1643	5.6433	1	234.162
	1644	5.6704	2;1	520.192
	1645	5.6642	1	332.185
	1646	5.7287	1;2	518.281
	1647	5.8027	1	237.092
	1648	5.6565	1;2	502.275
	1649	5.7424	1	362.18
	1650	5.6576	1	228.136
	1651	5.6666	2	949.375
	1652	5.6584	2;1	472.276
	1653	5.6651	2	315.158
	1654	5.7388	2	654.308
	1655	5.6873	2	436.253
	1656	5.6407	1	238.155
	1657	5.7841	2	720.392
	1658	5.924	2;1	574.271
	1659	5.7025	2;3	857.461
	1660	5.9032	1	282.122
	1661	5.6594	1	475.264
	1662	5.7086	2;3	550.323
	1663	5.7096	2	521.26
	1664	5.6952	2	573.323
	1665	5.8449	1;2	402.223
	1666	5.7396	1	285.169
	1667	5.7182	1	172.071
	1668	5.7274	1	352.138
	1669	5.6925	1	194.961
	1670	6.2791	1	218.127
	1671	5.7338	1	318.165
	1672	5.73	2	533.271
	1673	5.7686	2;1	557.317
	1674	5.7043	1	896.368
	1675	5.8739	1;2	404.191
	1676	5.7427	1	218.619
	1677	5.9623	1	287.196
	1679	5.8369	1;2	459.269
	1680	5.7434	1	354.19
	1681	5.7666	2	878.374
	1682	5.7703	2	543.211
	1683	5.7894	1	623.34
	1684	5.7692	1	277.153
	1685	5.8131	2	860.353
	1686	5.7732	2	475.275
	1687	5.773	2	516.291
	1688	5.826	1	390.277
	1689	5.8431	1	203.079
	1690	5.8661	2;1	544.297
	1691	5.7997	1	351.19
	1692	5.7873	1	436.243
	1693	5.8225	2	708.356
	1694	5.8043	2	737.371
	1695	5.7733	1	315.179
	1696	5.8664	1;2	415.255
	1697	5.8827	2;1	610.296
	1698	5.898	1	194.961
	1699	5.8147	1	192.124
	1700	5.9051	1	227.225
	1701	5.8021	1	468.27
	1702	5.9208	1;2	804.351
	1703	5.9627	1;2	386.265
	1704	5.9211	1	273.18
	1705	5.879	1	227.109
	1706	6.1365	1	310.117
	1707	5.8726	1;2	431.214
	1708	5.8865	1	296.101
	1709	5.8672	1	170.142
	1710	5.9003	1	344.242
	1711	5.8616	1;2	454.218
	1712	6.2314	1;2	504.291
	1713	5.8614	2;1	503.213
	1714	5.9123	1	327.998
	1715	5.8945	1	176.951
	1716	5.9081	1	234.162
	1717	5.927	2	1029.41
	1718	5.8531	1	382.197
	1719	5.8385	2	582.323
	1720	6.0315	1	330.158
	1721	5.9262	3;2	1045.38
	1722	5.9049	2;3	819.446
	1723	5.926	2;1	688.351
	1724	5.9179	1	317.159
	1725	5.879	1	417.165
	1726	5.848	1	345.201
	1727	5.8637	2	408.202
	1728	5.8961	1	329.053
	1729	5.8996	2;1	364.212
	1730	5.871	1	277.154
	1731	5.9405	1	289.164
	1732	5.9294	1	291.126
	1733	5.9151	1	198.173
	1734	5.902	1	259.106
	1735	5.8961	2	1001.37
	1736	5.9342	1	433.218
	1737	5.8678	1	432.187
	1738	5.9358	1	461.153
	1739	5.8937	1	467.202
	1740	5.8973	1	383.163
	1741	5.8922	1	181.074
	1742	5.9341	2	560.292
	1743	5.9466	2	569.39
	1744	5.975	1	374.217
	1745	5.8808	1	380.17
	1746	5.8912	1	304.104
	1747	5.9101	1	183.069
	1748	5.8959	1	175.973
	1749	6.0704	2;1	489.291
	1750	5.9442	2	664.355
	1751	5.9342	2	589.305
	1752	5.9328	1	228.136
	1753	5.9222	1	352.173
	1754	5.9048	2	570.337
	1755	6.1245	1	165.079
	1756	5.9301	1	342.191
	1757	5.9544	2;1	522.255
	1758	5.9334	1	316.211
	1759	6.0533	2;3;1	674.397
	1760	6.0441	2;1	603.359
	1761	5.9715	2;1	509.285
	1762	5.964	1	328.211
	1763	5.9553	2	922.378
	1764	5.9282	2	475.275
	1765	5.9506	2	660.345
	1766	6.0462	1;2	502.312
	1767	5.9096	1	222.633
	1768	5.9302	1	292.106
	1769	5.9629	1	705.33
	1770	5.9487	1	220.147
	1771	6.0273	1	439.171
	1772	5.9877	1	394.149
	1773	6.0135	2	645.308
	1774	5.9511	2;1	505.257
	1775	5.9892	1;2	444.27
	1776	5.9697	2	503.213
	1777	6.1637	1	280.106
	1778	5.9699	2	690.31
	1779	6.0853	1;2	697.302
	1780	5.9779	2	558.324
	1781	5.9862	2	516.327
	1782	5.9841	1	355.186
	1783	5.9708	2	487.276
	1784	5.9631	1	332.099
	1785	6.0777	1	719.284
	1786	5.9932	2;1	445.254
	1787	6.0439	1;2	436.244
	1788	6.0017	1	276.133
	1789	6.1228	1	187.061
	1790	6.0373	1	484.301
	1791	6.0119	1	251.156
	1792	6.0182	2	587.303
	1793	6.045	1	696.379
	1794	6.0195	2;3	712.343
	1795	6.0917	1	301.003
	1796	6.0814	1	288.159
	1797	6.0235	3;2	656.385
	1798	6.0307	2	585.349
	1799	6.1171	2	490.275
	1800	6.1116	1	575.255
	1801	6.1588	1	325.175
	1802	6.1307	1	251.102
	1803	6.133	1	415.255
	1804	6.298	1	297.083
	1805	6.2657	1	203.079
	1806	6.3039	1	202.132
	1807	6.1189	1	416.191
	1808	6.1431	1	344.206
	1809	6.147	2	735.249
	1810	6.2994	1;2	404.19
	1811	6.2511	1	396.165
	1812	6.1812	2	704.334
	1813	6.3827	1	237.092
	1814	6.1696	1	387.212
	1815	6.4497	1	275.185
	1816	6.1543	2;1	458.286
	1817	6.1423	1	304.13
	1818	6.4072	2;1	459.281
	1819	6.3266	2	892.354
	1820	6.1184	1	398.181
	1821	6.404	1;2	390.175
	1822	6.2647	1	391.207
	1823	6.176	3	1040.44
	1824	6.2369	1	266.127
	1825	6.343	2;1	808.334
	1826	6.1377	1	398.98
	1827	6.3269	1	298.119
	1828	6.2368	2	546.301
	1829	6.3416	2	908.318
	1830	6.3363	1	194.961
	1831	6.2124	2;1	608.259
	1832	6.261	1;2	350.196
	1833	6.2752	2	677.36
	1834	6.3385	1	605.255
	1835	6.3531	1	234.162
	1836	6.4056	1;2	429.223
	1837	6.2969	2	559.276
	1838	6.2519	1	474.281
	1839	6.501	2	979.386
	1840	6.5159	1	353.122
	1841	6.2424	3	995.633
	1842	6.3467	1	227.225
	1843	6.2621	1	433.218
	1844	6.3522	1	176.951
	1845	6.308	1	259.153
	1846	6.2077	1	376.207
	1847	6.2681	1	332.17
	1848	6.2996	1;2	369.202
	1849	6.2039	2	472.276
	1850	6.3783	1	326.001
	1851	6.334	2;3	758.429
	1852	6.2266	1	347.17
	1853	6.3598	1	198.173
	1854	6.334	1	277.116
	1855	6.27	2	631.33
	1856	6.2184	1	166.055
	1857	6.2471	1	278.152
	1858	6.2175	1	182.056
	1859	6.5612	1	245.137
	1860	6.211	2	660.317
	1861	6.2981	1	418.147
	1862	6.3798	1	317.159
	1863	6.25	1	243.159
	1864	6.2635	1	224.114
	1865	6.2497	1	378.154
	1867	6.255	1	316.248
	1868	6.2667	2	521.216
	1869	6.2351	1	389.173
	1870	6.4996	1;2	754.323
	1871	6.3245	1	320.158
	1872	6.2551	1	158.106
	1873	6.2288	1	416.191
	1874	6.2635	2	1133.5
	1875	6.3866	1	228.136
	1876	6.3829	1	200.116
	1877	6.2723	1	445.218
	1878	6.2892	6	947.725
	1879	6.2604	1	184.121
	1880	6.8244	2;1	949.373
	1881	6.3042	2	522.279
	1882	6.3682	1;2	431.202
	1883	6.3831	2;1	596.104
	1884	6.8305	1;2	724.312
	1885	6.4712	2;3	995.351
	1886	6.2646	1	370.094
	1887	6.3792	1	172.121
	1888	6.3501	1	211.108
	1889	6.3275	1	195.115
	1890	6.3117	2	488.296
	1891	6.341	1	185.069
	1892	6.3574	1	451.205
	1893	6.3164	1	295.117
	1894	6.3412	1;2	359.159
	1895	6.3372	3	989.667
	1896	6.3208	1	216.1
	1897	6.6608	1	555.218
	1898	6.358	1	240.109
	1899	6.46	1	577.246
	1900	6.4613	1	380.17
	1901	6.3775	1	292.106
	1902	6.3464	2	530.307
	1903	6.3177	2	492.243
	1904	6.3398	2	661.303
	1905	6.3268	2	846.282
	1906	6.3276	1	276.173
	1907	6.3225	2	602.314
	1908	6.4693	2	554.281
	1909	6.4809	1	397.149
	1910	6.413	1;2	422.217
	1911	6.386	1	461.212
	1912	6.8407	2;3;1	965.339
	1913	6.4015	2;1	367.222
	1914	6.3528	2	470.286
	1915	6.3713	1	287.136
	1916	6.4177	2;1	473.26
	1917	6.3951	1	485.06
	1918	6.4201	2;3	884.483
	1919	6.3706	1	183.069
	1920	6.3658	1	321.136
	1921	6.2808	2	734.303
	1922	6.3416	2	833.415
	1923	6.3612	1	432.186
	1924	6.3405	2	586.276
	1925	6.472	1	374.192
	1926	6.3338	1	387.212
	1927	6.4129	1	411.212
	1928	6.3627	1	358.185
	1929	6.3884	1	412.158
	1930	6.427	2	1001.37
	1931	6.4198	2	589.306
[truncated: 14,019 more rows]

## Sheet: TY3
Metadata	ID	RT (min)	Charge	Obs (Da)	Theo (Da)	Delta ppm	Inferred structure	Intensity	Inferred structure (best match)	Intensity (best match)	Total Intensity	Structure	Intensity	Abundance (%)	Consolidated RT (min)	Consolidated Theo (Da)	Abs Δppm
file : 20210618_RhiLeg_ndslt_TY_3.ftrs	1202	4.4258	2	998.466	998.466	0.8053	gm-AEJK|1	6716448	gm-AEJK|1	6716448	2393777061	gm-AEJA|1	1200914569	0.501682	9.5368	941.408	0.0397
masses_file : DB2.csv	1315	5.0471	1;2	984.414	984.414	0.8768	gm-AEJN|1	31264832	gm-AEJN|1	31264832		gm-AEJG|1	253160871	0.105758	6.8994	927.392	0.7082
rt_window : 0.5	1447	5.522	2;1	870.371	870.371	0.2816	gm-AEJ|1	191778640	gm-AEJ|1	191778640		gm-AEJ|1	192429495	0.0803874	5.522	870.371	0.2816
modifications : []	1485	4.9989	2	998.466	998.466	0.8053	gm-AEJK|1	2205229	gm-AEJK|1	2205229		gm-AEJAI|1	152094756	0.0635376	21.3997	1054.49	0.479
ppm : 10	1653	5.7163	2;1	957.403	957.403	0.2377	gm-AEJS|1	12483533	gm-AEJS|1	12483533		gm-AEJF|1	149137927	0.0623023	21.6178	1017.44	1.8807
consolidation_ppm : 1	1672	5.7882	2	927.392	927.392	-0.0816	gm-AEJG|1	4738045	gm-AEJG|1	4738045		gm-AEJAA|1	73596453	0.0307449	10.8839	1012.45	1.1867
version : 1.2.1	1694	5.9306	2	1007.43	1007.43	0.9087	gm-AEJH|1	8868218	gm-AEJH|1	8868218		gm-AEJAG|1, gm-AEJQ|1	52538512	0.021948	8.8398	998.429	1.0951
	1946	6.6515	1;2	957.404	957.403	1.3852	gm-AEJS|1	5859176	gm-AEJS|1	5859176		gm-AEJAF|1	38649592	0.0161459	15.375	1088.48	0.925
	1963	6.4987	2	1069.5	1069.5	1.6943	gm-AEJAK|1	381644	gm-AEJAK|1	381644		gm-AEJK|1	36400763	0.0152064	7.7443	998.466	1.2944
	1989	6.8994	2;1	927.393	927.392	0.7082	gm-AEJG|1	247842976	gm-AEJG|1	247842976		gm-AEJY|1	31921118	0.013335	16.8326	1033.43	1.2349
	2082	6.9524	2	985.398	985.398	0.0177	gm-AEJD|1	1684309	gm-AEJD|1	1684309		gm-AEJN|1	31264832	0.0130609	5.0471	984.414	0.8768
	2181	7.2791	2;3	1078.47	1078.47	1.763	gm-AEJAH|1	4494030	gm-AEJAH|1	4494030		gm-AEJAM|1	27013540	0.0112849	16.558	1072.45	1.6287
	2234	7.3293	2	1069.51	1069.5	2.265	gm-AEJAK|1	1111695	gm-AEJAK|1	1111695		gm-AEJS|1	19998700	0.00835445	5.7163	957.403	0.2377
	2250	7.3108	2	870.371	870.371	0.8426	gm-AEJ|1	141409	gm-AEJ|1	141409		gm-AEJAD|1	18614660	0.00777627	9.6573	1056.43	1.144
	2324	7.6815	1;2	971.42	971.418	1.4765	gm-AEJT|1	3776450	gm-AEJT|1	3776450		gm-AE|1	18062267	0.00754551	8.7888	698.286	0.0522
	2350	7.7198	2;1	985.399	985.398	1.5043	gm-AEJD|1	1413163	gm-AEJD|1	1413163		gm-AEJM|1	17196257	0.00718373	15.5844	1001.41	0.5768
	2432	7.7443	2;3;1	998.467	998.466	1.2944	gm-AEJK|1	26063234	gm-AEJK|1	26063234		gm-AEJI|1	16234175	0.00678182	20.249	983.455	0.854
	2601	8.0432	2	927.393	927.392	0.3791	gm-AEJG|1	302933	gm-AEJG|1	302933		gm-AEJAW|1	13549030	0.00566011	25.1858	1127.49	1.2407
	2723	8.1842	2	998.431	998.429	1.2173	gm-AEJAG|1	516079	gm-AEJAG|1, gm-AEJQ|1	516079		gm-AEJH|1	8868218	0.0037047	5.9306	1007.43	0.9087
	2723	8.1842	2	998.431	998.429	1.2173	gm-AEJQ|1	516079				gm-AEJV|1	6293274	0.00262901	14.5548	969.439	0.7776
	2852	8.402	2	957.404	957.403	1.1302	gm-AEJS|1	535066	gm-AEJS|1	535066		gm-AEJAE|1	5993157	0.00250364	10.7095	1070.45	1.9507
	2941	9.5368	2;1;3	941.408	941.408	-0.0397	gm-AEJA|1	1197851520	gm-AEJA|1	1197851520		gm-AEJW|1	5759040	0.00240584	23.8889	1056.45	1.4308
	2951	8.5185	2	957.404	957.403	1.0664	gm-AEJS|1	381575	gm-AEJS|1	381575		gm-AEJAQ|1	5706274	0.0023838	11.0585	1069.47	1.8301
	3011	8.5721	2	927.394	927.392	1.5637	gm-AEJG|1	113226	gm-AEJG|1	113226		gm-AEJAR|1	4502743	0.00188102	9.1136	1097.51	1.6543
	3061	8.7888	1;2	698.286	698.286	0.0522	gm-AE|1	16838300	gm-AE|1	16838300		gm-AEJAH|1	4494030	0.00187738	7.2791	1078.47	1.763
	3084	8.7045	2	927.392	927.392	0.2475	gm-AEJG|1	163691	gm-AEJG|1	163691		gm-AEJT|1	4393595	0.00183542	7.6815	971.418	1.4765
	3093	8.8398	1;2	998.43	998.429	1.0951	gm-AEJAG|1	51271740	gm-AEJAG|1, gm-AEJQ|1	51271740		gm-AEJD|1	3097472	0.00129397	6.9524	985.398	0.0177
	3093	8.8398	1;2	998.43	998.429	1.0951	gm-AEJQ|1	51271740				gm-AEJAK|1	1891741	0.000790275	7.3293	1069.5	2.265
	3180	9.0218	2	1056.44	1056.43	0.9129	gm-AEJAD|1	273006	gm-AEJAD|1	273006
	3228	9.012	2	1069.51	1069.5	2.265	gm-AEJAK|1	398402	gm-AEJAK|1	398402		Total	2393777061
	3231	8.9795	2	957.403	957.403	0.5564	gm-AEJS|1	205300	gm-AEJS|1	205300
	3275	9.1136	2	1097.51	1097.51	1.6543	gm-AEJAR|1	2619935	gm-AEJAR|1	2619935
	3424	9.2588	1;2	998.43	998.429	0.8506	gm-AEJAG|1	351721	gm-AEJAG|1, gm-AEJQ|1	351721
	3424	9.2588	1;2	998.43	998.429	0.8506	gm-AEJQ|1	351721
	3466	9.6573	2;1	1056.44	1056.43	1.144	gm-AEJAD|1	18185234	gm-AEJAD|1	18185234
	3525	9.7142	2	971.42	971.418	1.2251	gm-AEJT|1	617145	gm-AEJT|1	617145
	3705	9.9226	2	1056.44	1056.43	0.9129	gm-AEJAD|1	156420	gm-AEJAD|1	156420
	3884	10.2339	2	1070.45	1070.45	1.3805	gm-AEJAE|1	899876	gm-AEJAE|1	899876
	3922	10.218	2	870.372	870.371	1.1933	gm-AEJ|1	316587	gm-AEJ|1	316587
	4030	10.3815	2	1012.45	1012.45	1.7293	gm-AEJAA|1	848445	gm-AEJAA|1	848445
	4162	10.7095	2;1	1070.45	1070.45	1.9507	gm-AEJAE|1	4151265	gm-AEJAE|1	4151265
	4273	10.8839	1;2	1012.45	1012.45	1.1867	gm-AEJAA|1	64029456	gm-AEJAA|1	64029456
	4274	10.7795	2;3	1017.44	1017.44	-2.5585	gm-AEJF|1	338211	gm-AEJF|1	338211
	4351	11.0193	2	941.409	941.408	1.3725	gm-AEJA|1	452148	gm-AEJA|1	452148
	4388	11.0585	2	1069.47	1069.47	1.8301	gm-AEJAQ|1	3797906	gm-AEJAQ|1	3797906
	4599	11.4444	2	941.409	941.408	1.3725	gm-AEJA|1	341175	gm-AEJA|1	341175
	4913	11.8142	2;1	1012.45	1012.45	1.669	gm-AEJAA|1	8718552	gm-AEJAA|1	8718552
	5000	11.9413	2	941.409	941.408	1.4373	gm-AEJA|1	149342	gm-AEJA|1	149342
	5334	12.3924	2	941.409	941.408	1.178	gm-AEJA|1	1331678	gm-AEJA|1	1331678
	5987	13.3526	2	941.409	941.408	1.2428	gm-AEJA|1	245124	gm-AEJA|1	245124
	6277	14.0402	2	1088.47	1088.48	-1.5979	gm-AEJAF|1	4006613	gm-AEJAF|1	4006613
	6454	14.3452	2;1	1001.41	1001.41	-0.6422	gm-AEJM|1	3979704	gm-AEJM|1	3979704
	6544	14.5548	1;2	969.44	969.439	0.7776	gm-AEJV|1	5251473	gm-AEJV|1	5251473
	6688	14.7982	2	1088.47	1088.48	-1.4857	gm-AEJAF|1	641171	gm-AEJAF|1	641171
	6849	15.375	2;1	1088.48	1088.48	-0.925	gm-AEJAF|1	17126752	gm-AEJAF|1	17126752
	6993	15.5844	2;1	1001.41	1001.41	0.5768	gm-AEJM|1	13216553	gm-AEJM|1	13216553
	7078	15.8108	2	1097.5	1097.51	-8.9121	gm-AEJAR|1	1614727	gm-AEJAR|1	1614727
	7106	15.9006	2;1	969.44	969.439	1.3442	gm-AEJV|1	1041801	gm-AEJV|1	1041801
	7216	16.1312	2;1	1033.44	1033.43	1.353	gm-AEJY|1	5382448	gm-AEJY|1	5382448
	7448	16.558	2;1	1072.45	1072.45	1.6287	gm-AEJAM|1	27013540	gm-AEJAM|1	27013540
	7581	16.8326	1;2	1033.44	1033.43	1.2349	gm-AEJY|1	26133308	gm-AEJY|1	26133308
	7742	17.1232	2;3	698.292	698.286	8.7739	gm-AE|1	940594	gm-AE|1	940594
	7764	17.1573	2	957.412	957.403	9.4178	gm-AEJS|1	534050	gm-AEJS|1	534050
	8258	18.2857	2;1	983.455	983.455	0.4816	gm-AEJI|1	7162999	gm-AEJI|1	7162999
	8532	18.92	2	1033.44	1033.43	2.0617	gm-AEJY|1	405362	gm-AEJY|1	405362
	8809	19.4005	2	1017.44	1017.44	1.5807	gm-AEJF|1	445493	gm-AEJF|1	445493
	8924	19.6357	1	941.401	941.408	-6.977	gm-AEJA|1	543582	gm-AEJA|1	543582
	9193	20.249	2;1	983.456	983.455	0.854	gm-AEJI|1	8827022	gm-AEJI|1	8827022
	9230	20.3895	1;2	1017.44	1017.44	1.0408	gm-AEJF|1	33831796	gm-AEJF|1	33831796
	9412	20.7462	2	1017.44	1017.44	2.4206	gm-AEJF|1	1019843	gm-AEJF|1	1019843
	9514	20.9409	2	1054.49	1054.49	1.4051	gm-AEJAI|1	1518788	gm-AEJAI|1	1518788
	9540	20.9116	2	698.292	698.286	8.5116	gm-AE|1	283373	gm-AE|1	283373
	9710	21.3997	1;2	1054.49	1054.49	0.479	gm-AEJAI|1	150575968	gm-AEJAI|1	150575968
	9812	21.6178	2;1	1017.44	1017.44	1.8807	gm-AEJF|1	113502584	gm-AEJF|1	113502584
	9987	21.9424	2	998.457	998.466	-8.3029	gm-AEJK|1	1415852	gm-AEJK|1	1415852
	10669	23.2753	1;2	1056.45	1056.45	0.853	gm-AEJW|1	1703229	gm-AEJW|1	1703229
	10759	23.4768	1;2	1088.48	1088.48	0.9815	gm-AEJAF|1	16875056	gm-AEJAF|1	16875056
	11013	23.8889	2;1	1056.45	1056.45	1.4308	gm-AEJW|1	4055811	gm-AEJW|1	4055811
	11731	25.1858	2;1	1127.49	1127.49	1.2407	gm-AEJAW|1	13549030	gm-AEJAW|1	13549030
	12089	25.7453	2;1	1069.46	1069.47	-7.7578	gm-AEJAQ|1	398961	gm-AEJAQ|1	398961
	12400	26.3012	2;3	1069.47	1069.47	5.825	gm-AEJAQ|1	1509407	gm-AEJAQ|1	1509407
	12578	26.5406	2;1	998.436	998.429	6.5491	gm-AEJAG|1	398972	gm-AEJAG|1, gm-AEJQ|1	398972
	12578	26.5406	2;1	998.436	998.429	6.5491	gm-AEJQ|1	398972
	12742	26.8279	2	1097.51	1097.51	-0.2365	gm-AEJAR|1	268081	gm-AEJAR|1	268081
	13633	28.2143	2	870.374	870.371	3.6476	gm-AEJ|1	192859	gm-AEJ|1	192859
	13774	28.5317	2	983.462	983.455	6.936	gm-AEJI|1	244154	gm-AEJI|1	244154
	15204	30.875	1;2	1070.46	1070.45	9.5911	gm-AEJAE|1	942016	gm-AEJAE|1	942016
	1	1.0491	2;3	1438.74
	2	1.0458	2	1406.71
	3	1.0819	3;2	2134.05
	4	1.0443	2	1327.74
	5	1.0492	2	1530.63
	6	1.072	2;1	1035.42
	7	1.0496	2	1316.64
	8	1.0175	4;3	2130.05
	9	1.046	2	1775.78
	10	1.0176	4;3	2282.16
	11	1.049	2;1	1028.56
	12	1.0465	2	1699.81
	13	1.0555	3;2	1372.68
	14	1.0467	1;2	771.42
	15	1.0571	1	645.313
	16	1.0586	1;2	961.455
	17	1.0613	1;2	939.471
	18	1.0399	3;4	2181.05
	19	1.0355	2;1	1224.63
	20	1.0502	2	1328.56
	21	1.0469	2	1199.65
	22	1.0545	1;2	623.365
	23	1.0487	3	2237.02
	24	1.0175	2;3	1904.96
	25	1.0535	2	1281.69
	26	1.0526	2	1671.79
	27	1.0523	2	1192.62
	28	1.0575	2	1263.67
	29	1.0368	2	1460.74
	30	1.0179	4;3	3014.39
	31	1.0499	1	572.318
	32	1.0519	1	720.288
	33	1.0418	2	1035.54
	34	1.0437	2	1046.53
	35	1.0685	2;3	977.419
	36	1.0561	3	1746.75
	37	1.0544	1	758.397
	38	1.0391	2	1044.56
	39	1.0455	2	1203.6
	40	1.0524	1	472.291
	41	1.0507	2;1	1114.56
	42	1.0459	2	1574.73
	43	1.0503	2;1	1104.43
	44	1.0572	2	832.445
	45	1.0593	2;1	990.452
	46	1.057	2	1268.71
	47	1.0521	2	1004.47
	48	1.0495	1	491.756
	49	1.0467	2	1797.76
	50	1.0531	1	357.263
	51	1.0539	2	968.531
	52	1.0474	2	1012.59
	53	1.0505	2;1	577.36
	54	1.0644	2	1041.61
	55	1.0551	1	492.271
	56	1.0508	1	683.329
	57	1.055	2	941.555
	58	1.0546	2	1213.55
	59	1.0432	2	1140.62
	60	1.0529	2	1162.59
	61	1.05	2	1113.61
	62	1.0589	1	595.334
	63	1.277	1	210.137
	64	1.0589	2	1339.59
	65	1.0562	2	934.55
	66	1.0573	2;3	2156.03
	67	1.0515	1	490.316
	68	1.0559	2	1285.65
	69	1.0523	1	457.291
	70	1.0474	1	508.254
	71	1.0596	2;1	980.556
	72	1.0457	2	1303.67
	73	1.0523	2	1461.67
	74	1.0587	4	2141.04
	75	1.2747	1	259.106
	76	1.3373	1	158.106
	77	1.3389	1	168.09
	78	1.3656	1	237.092
	79	1.3655	1	227.225
	80	1.133	1	218.167
	81	1.0909	4	951.682
	82	1.3367	1	201.064
	83	1.3588	1	278.152
	84	1.31	1	244.121
	85	1.3001	1	239.143
	86	1.0791	2	983.51
	87	1.0571	1	466.226
	88	1.0691	2	1526.71
	89	1.3256	1	181.978
	90	1.3497	1	198.173
	91	1.3643	1	228.136
	92	1.3446	1	170.142
	93	1.2829	1	203.08
	94	1.3772	1	234.162
	95	1.2649	1	166.006
	96	1.1385	1	198.981
	97	1.3629	1	327.998
	98	1.3679	1	326.001
	99	1.3606	1	165.079
	100	1.3567	1	390.277
	101	1.3764	1	220.146
	102	1.3333	1	156.09
	103	1.2028	1	206.978
	104	1.3781	1	178.015
	105	1.2526	5	939.587
	106	1.476	1	160.022
	107	1.3717	1	251.071
	108	1.3344	1	277.116
	109	1.2992	1	185.069
	110	1.3297	1	184.121
	111	1.3152	1	167.058
	112	1.1442	1	170.986
	113	1.3155	1	196.121
	114	1.3322	1	212.153
	115	1.3307	1	154.074
	116	1.139	1	237.92
	117	1.1353	1	373.056
	118	1.3658	1	214.157
	119	1.1544	1	186.101
	120	1.3411	1	238.154
	121	1.3788	1	178.983
	122	1.2374	1	192.923
	123	1.3624	1	276.173
	124	1.1277	1	287.101
	125	1.127	1	216.952
	126	1.4328	1	212.997
	127	1.3643	1	223.077
	128	1.3711	1	370.094
	129	1.16	1	155.058
	130	1.377	1	187.016
	131	1.1223	1	261.9
	132	1.2117	1	180.09
	133	1.3557	1	371.059
	134	1.1419	1	226.976
	135	1.1502	1	169.074
	136	1.1665	1	354.063
	137	1.1767	1	159.053
	138	1.3519	1	219.082
	139	1.2805	1	175.063
	140	1.1484	9	1997.3
	141	1.3804	1	282.142
	142	1.3942	1	235.076
	143	1.1647	1	185.178
	144	1.0549	1	725.339
	145	1.3788	1	298.119
	146	1.3674	1	191.152
	147	1.2249	1	305.111
	148	1.1442	1	156.996
	149	1.1662	1	217.977
	150	1.1976	1	168.97
	151	1.6299	1	329.874
	152	1.3801	1	172.085
	153	1.392	1	444.113
	154	1.2095	9	1997.4
	155	1.1855	1	230.163
	156	1.3234	1	162.068
	157	1.2261	1	412.26
	158	1.4192	1	230.964
	159	1.1948	4;6	935.778
	160	1.3822	1	281.214
	161	1.2434	1	225.061
	162	1.3856	1	208.147
	163	1.1863	1	231.074
	164	1.1694	1	330.143
	165	1.3395	1	199.94
	166	1.273	1	236.139
	167	1.3049	1	200.08
	168	1.2108	1	222.126
	169	1.2114	1	206.167
	170	1.3971	1	202.931
	171	1.4045	1	216.1
	172	1.3804	1	226.157
	173	1.1957	1	260.178
	174	1.4248	1	176.951
	175	1.3929	1	202.136
	176	1.6708	1	233.954
	177	1.3966	1	162.933
	178	1.3014	1	518.132
	179	1.2618	1	196.994
	180	1.2397	1	169.074
	181	1.3345	1	193.936
	182	1.3815	4;6	935.778
	183	1.4116	3	809.766
	184	1.2549	1	164.084
	185	1.2238	1	435.336
	186	1.66	1	155.007
	187	1.415	1	180.944
	188	1.273	1	274.928
	189	1.289	1	249.932
	190	1.4182	1	222.056
	191	1.3711	1	206.167
	192	1.3286	1	157.147
	193	1.531	1	176.017
	194	1.4182	1	280.909
	195	1.3296	1	152.048
	196	1.3276	1	254.261
	197	1.4658	1	218.167
	198	1.6501	1	191.977
	199	1.4123	1	435.335
	200	1.3539	1	240.967
	201	1.3917	5	1490.27
	202	1.4608	1	185.949
	203	1.2982	1	354.063
	204	1.3258	1	186.101
	205	1.432	1	253.942
	206	1.3478	1	260.178
	207	1.3343	1	398.34
	208	1.3985	1	231.075
	209	1.3956	9	1916.74
	210	1.3887	1	305.111
	211	1.3867	1	230.163
	212	1.713	1	173.978
	213	1.3917	1	224.142
	214	1.3543	1	194.131
	215	1.4453	1	354.063
	216	1.3746	1	256.24
	217	1.4546	1	249.931
	218	1.4357	9	1997.4
	219	1.5147	1	231.956
	220	1.4498	1	225.947
	221	1.4724	1	256.24
	222	1.5642	1	206.978
	223	1.4571	1	260.178
	224	1.533	1	194.116
	225	1.4867	1	373.056
	226	1.501	1	254.225
	227	1.5401	1	185.949
	228	1.4617	1	251.967
	229	1.4536	1	225.073
	230	1.4058	1	180.09
	231	1.3887	7	1553.45
	232	1.4626	4	991.733
	233	1.4359	1	256.961
	234	1.4479	1	245.09
	235	1.4713	1	331.272
	236	1.5075	1	224.141
	237	1.5014	1	305.111
	238	1.5126	1	156.996
	239	1.4685	1	300.115
	240	1.507	1	518.133
	241	1.5336	1	200.105
	242	1.5693	2;3	583.282
	243	1.5277	1	262.898
	244	1.5581	1	175.085
	245	1.6799	1	240.992
	246	1.5216	1	180.101
	247	1.5615	1	262.139
	248	1.6453	1	159.174
	249	1.5452	5	939.587
	250	1.6529	1	164
	251	1.6305	1	229.062
	252	1.5703	1	408.197
	253	1.6464	1	193.975
	254	1.7378	1	155.968
	255	1.598	1	201.973
	256	1.6797	1	217.976
	257	1.5959	1	196.994
	258	1.595	1	152.026
	259	1.735	1	183.962
	260	1.6157	1	224.979
	261	1.6708	1	150.028
	262	1.7216	1	269.948
	263	1.5997	1	241.953
	264	1.6591	1	173.018
	265	1.6857	1	285.951
	266	1.6271	1	257.956
	267	1.5943	1	271.945
	268	1.6445	1	209.945
	269	1.6288	1	256.97
	270	1.5921	1	298.901
	271	1.6785	1	305.958
	272	1.668	1	189.982
	273	1.6879	1	303.962
	274	1.6201	1	199.033
	275	1.5556	1	398.34
	276	1.5591	3	584.286
	277	1.5959	1	203.971
	278	1.6571	1	259.998
	279	1.6549	1	262.002
	280	1.6814	1	215.944
	281	1.6174	1	213.958
	282	1.6659	1	214.993
	283	1.6808	1	199.966
	284	1.6787	1	264.008
	285	1.6799	1	399.932
	286	1.6366	1	207.948
	287	1.603	1	248.919
	288	1.6617	1	181.955
	289	1.6608	1	161.987
	290	1.6405	4	791.73
	291	1.6326	1	169.034
	292	1.6205	1	150.942
	293	1.6927	1	425.894
	294	1.6831	1	371.937
	295	1.6853	1	331.957
	296	1.6736	1	266.006
	297	1.6085	1	285.019
	298	1.6475	1	363.929
	299	1.6582	1	328.974
	300	1.7174	1	403.841
	301	1.6266	1	282.933
	302	1.6503	1	401.928
	303	1.6649	1	287.948
	304	1.6339	1	245.971
	305	1.664	1	277.98
	306	1.6186	1	211.052
	307	1.6689	1	383.917
	308	1.6924	1	417.906
	309	1.6896	1	222.982
	310	1.6984	1	415.86
	311	1.7005	1	347.934
	312	1.6281	1	302.158
	313	1.6462	1	289.945
	314	1.6976	1	513.878
	315	1.678	1	424.945
	316	1.6907	1	517.905
	317	1.7212	1	539.891
	318	1.7	1	157.008
	319	1.6911	1	409.916
	320	1.7003	1	422.948
	321	1.6869	1	326.978
	322	1.7215	1	385.918
	323	1.706	1	381.92
	324	1.7129	1	354.973
	325	1.7315	1	397.862
	326	1.7386	1	471.828
	327	1.7229	1	267.953
	328	1.7154	1	353.938
	329	1.7227	1	515.876
	330	1.7328	1	271.937
	331	1.7312	1	203.95
	332	1.7264	1	317.93
	333	1.7298	1	453.905
	334	1.7388	1	213.958
	335	1.7388	1	292.964
	336	1.7363	1	355.933
	337	1.7379	1	241.953
	338	1.7472	1	201.973
	339	1.7465	1	321.919
	340	1.7486	1	373.891
	341	1.7504	1	206.978
	342	1.7484	1	224.989
	343	1.7511	1	205.944
	344	1.7489	1	435.859
	345	1.7506	1	375.889
	346	1.7611	1	501.819
	347	1.7657	1	457.841
	348	1.7734	1	1079.63
	349	1.7643	1	359.876
	350	1.7511	1	325.903
	351	1.7284	1	405.913
	352	1.7283	1	387.914
	353	1.7568	1	257.916
	354	1.767	1	719.753
	355	1.7736	1	1199.59
	356	1.7891	1	861.693
	357	1.7685	1	479.836
	358	1.773	1	981.65
	359	1.7731	1	959.669
	360	1.8459	1	910.682
	361	1.862	1	921.673
	362	1.8581	1	1030.64
	363	1.8638	1	801.713
	364	1.8689	1	850.702
	365	1.8582	1	1041.63
	366	1.8504	1	981.652
	367	1.9317	1	741.736
	368	1.9526	1	373.851
	369	2.1418	1	174.112
	370	2.0792	1	412.259
	371	2.0271	1	447.198
	372	2.0918	1	390.175
	373	2.0226	1	329.888
	374	2.0439	1;2	433.218
	375	2.0453	1	356.145
	376	2.0881	2;1	461.212
	377	2.0787	1	483.195
	378	2.0683	1	505.177
	379	2.097	1;2	360.176
	380	2.0333	1	361.92
	381	2.0597	1	625.136
	382	2.0771	1	218.09
	383	2.0647	1	518.235
	384	2.1082	1	289.127
	385	2.0877	1	364.098
	386	2.0806	1	171.083
	387	2.0563	1	527.159
	388	2.075	1	603.154
	389	2.0927	1	275.112
	390	2.0589	1	382.158
	391	2.0911	1	301.127
	392	2.1023	1	261.132
	393	2.0528	1	647.118
	394	2.0926	1	372.164
	395	2.0882	1	245.149
	396	2.1384	1	288.155
	397	2.1192	2;1	417.198
	398	2.0965	1	214.009
	399	2.1304	2;1	399.187
	400	2.1497	1	243.158
	401	2.1208	1	231.133
	402	2.1224	2	727.325
	403	2.1363	1	376.16
	404	2.1077	2	415.207
	405	2.0967	1	190.095
	406	2.1463	1	246.122
	407	2.143	2;1	532.249
	408	2.1821	1	273.18
	409	2.3487	1;2	546.185
	410	2.1413	1	204.111
	411	2.1382	1	302.17
	412	2.1284	1	982.677
	413	2.1725	1;2	518.246
	414	2.1438	1	300.18
	415	2.1392	1	346.196
	416	2.1732	1	172.085
	417	2.1661	1	368.181
	418	2.1656	1	237.122
	419	2.1881	1	201.963
	420	2.1549	2	430.254
	421	2.1582	1	256.154
	422	2.1537	1	238.155
	423	2.1092	2;4	1214.56
	424	2.1118	1	187.168
	425	2.1397	1	217.106
	426	2.1548	1	317.109
	427	2.1533	1	295.127
	428	2.1639	2	455.213
	429	2.1929	1	252.122
	430	2.1757	1	156.054
	431	2.1774	2	439.255
	432	2.1658	2	453.95
	433	2.3617	1	520.188
	434	2.1706	2	456.281
	435	2.1756	1	198.062
	436	2.2066	1	200.978
	437	2.1791	1	279.911
	438	2.1903	1	281.929
	439	2.1882	1	234.112
	440	2.1523	3	668.324
	441	2.1424	1	188.104
	442	2.1452	2	489.255
	443	2.1501	1	158.056
	444	2.2064	1	448.167
	445	2.1614	2;1	474.244
	446	2.1643	2	590.254
	447	2.1696	2	554.281
	448	2.1801	3;2	833.377
	449	2.3696	1	498.206
	450	2.2344	1	245.137
	451	2.3617	1	564.195
	452	2.3568	1	640.147
	453	2.238	1	202.095
	454	2.3627	1	542.17
	455	2.3273	1	738.124
	456	2.3476	1	271.164
	457	2.3371	1	662.129
	458	2.3036	1;2	661.339
	459	2.3469	1	760.105
	460	2.3166	1	175.096
	461	2.3748	1	295.127
	462	2.4233	2;1	461.212
	463	2.4286	1	390.175
	464	2.4204	1	483.194
	465	2.4567	1	302.195
	466	2.5077	1;2	469.228
	467	2.4884	3;2	717.402
	468	2.452	1	738.124
	469	2.6726	1	175.967
	470	2.4964	1	257.929
	471	2.4653	1	430.157
	472	2.4903	2	700.375
	473	2.4904	1	429.222
	474	2.6378	1	413.889
	475	2.4897	2	739.384
	476	2.4989	1	243.122
	477	2.5138	1	364.186
	478	2.5361	1	259.19
	479	2.5219	1	238.155
	480	2.4443	1;2	419.238
	481	2.5085	1	491.211
	482	2.6433	1	234.162
	483	2.5578	2;3	904.414
	484	2.5249	1	268.154
	485	2.5472	1	355.186
	486	2.5454	2	458.249
	487	2.5513	2	415.291
	488	2.6015	2;1	388.207
	489	2.5643	1	273.893
	490	2.5017	1	258.151
	491	2.5671	1	188.116
	492	2.5404	1	250.143
	493	2.5877	1	149.051
	494	2.5261	1	202.095
	495	2.5295	1	356.144
	496	2.7294	1	235.934
	497	2.5578	2	486.244
	498	2.5308	1	281.929
	499	2.5413	1	172.085
	500	2.5814	2	525.291
	501	2.7268	1	275.148
	502	2.6388	1	214.009
	503	2.576	1	236.139
	504	2.5968	1	261.133
	505	2.6199	1	237.092
	506	2.5506	1	188.012
	507	2.5458	1	170.142
	508	2.5548	1	400.207
	509	2.6346	1	176.08
	510	2.5633	2	612.287
	511	2.7586	1	204.111
	512	2.6177	1	271.146
	513	2.622	1	253.944
	514	2.6064	1	360.212
	515	2.6419	1	333.911
	516	2.6265	1	333.154
	517	2.6275	2	568.297
	518	2.6934	1	283.882
	519	2.6369	1	198.062
	520	2.6432	1	177.962
	521	2.6174	1;2	382.197
	522	2.6075	1	243.122
	523	2.7984	1	273.096
	524	2.6442	1	383.181
	525	2.8812	1	444.819
	526	2.6133	2	542.292
	527	2.6461	1	412.26
	528	2.6069	1	325.131
	529	2.6456	1	376.16
	530	2.8437	1	245.137
	531	2.6482	2	459.233
	532	2.6737	1;2	344.217
	533	2.7877	1;2	430.157
	534	2.6309	1	201.973
	535	2.6914	2;1	387.248
	536	2.6792	1	374.228
	537	2.8044	1	174.101
	538	2.7241	1	358.185
	539	2.7234	2;1	402.223
	540	2.661	1	238.155
	541	2.707	1	519.205
	542	2.7126	1	303.154
	543	2.7415	1	330.202
	544	2.7315	1;2	532.249
	545	2.7368	1	328.175
	546	2.6956	3	975.525
	547	2.7014	1	220.035
	548	2.7124	1	191.152
	549	2.7124	2;1	518.271
	550	2.6947	1	550.115
	551	2.7218	1	380.181
	552	2.7038	2	674.298
	553	2.7116	1	497.223
	554	2.8621	1	186.101
	555	2.7201	3;2	929.518
	556	2.7027	2	888.358
	557	2.7303	2	384.212
	558	2.7051	1	276.133
	559	2.6984	1	203.079
	560	2.6822	1	406.189
	561	2.7024	1	442.217
	562	2.7884	1;2	460.192
	563	2.7224	1	353.86
	564	2.7274	2	500.236
	565	2.8451	1	170.142
	566	2.7824	2	762.343
	567	2.8615	1;2	431.238
	568	2.9865	1	353.17
	569	2.7934	3;4	976.582
	570	2.7626	1	446.213
	571	2.7743	1	482.174
	572	2.7301	1	257.929
	573	2.7716	1	231.133
	574	2.7351	2	511.275
	575	2.7391	2	538.224
	576	2.8045	1	267.12
	577	2.7234	3	778.445
	578	2.7437	1	273.893
	579	2.8276	1	188.116
	580	2.832	1	287.196
	581	2.7637	1	196.083
	582	2.846	1;2	373.232
	583	2.7697	1	285.144
	584	2.7501	1;2	445.254
	585	2.7453	1	332.181
	586	2.7575	1	201.963
	587	2.7963	2	545.281
	588	2.8439	1	237.092
	589	2.8131	1	528.134
	590	2.8266	1	399.187
	591	2.8685	1;2	410.217
	592	2.9345	1	390.277
	593	2.9456	1	227.225
	594	2.8201	1	228.136
	595	2.7732	1	297.13
	596	2.8684	1	203.08
	597	2.7755	1	531.302
	598	2.801	2;1	467.213
	599	2.8196	1	408.175
	600	2.8281	1	317.109
	601	3.2706	1	520.188
	602	2.807	1	550.115
	603	2.9725	1	257.929
	604	2.8424	1	333.911
	605	2.8319	1	403.841
	606	2.8504	1	295.127
	607	2.8272	1	227.109
	608	2.8276	2;1	344.243
	609	2.8689	2;1	589.307
	610	2.8292	2	454.218
	611	2.8731	1	260.149
	612	2.8615	2;1	372.201
	613	2.8119	1	268.103
	614	2.831	1	533.245
	615	2.9117	1	316.175
	616	2.8311	2;1	447.244
	617	3.0141	1;2	461.212
	618	2.854	1	236.139
	619	2.8469	1	185.069
	620	2.9118	1	332.17
	621	2.8684	1;2	590.267
	622	2.8654	2	766.361
	623	3.0017	2;1	387.248
	624	2.8966	1	670.194
	625	2.9513	1	273.893
	626	2.8687	1	300.152
	627	2.8642	1	432.198
	628	2.8575	1	172.121
	629	2.8682	2	517.286
	630	2.87	2;1	426.223
	631	2.8497	1	551.244
	632	2.8798	1;2	412.259
	633	2.9499	1	353.86
	634	2.8622	1	292.059
	635	2.885	1	354.152
	636	2.8546	2	600.396
	637	2.906	1	201.973
	638	2.8888	1;2	470.213
	639	2.925	1	267.884
	640	2.9163	1	359.217
	641	2.8703	2	530.27
	642	2.8977	1;2	532.286
	643	2.884	1	235.106
	644	2.9349	1;2	458.285
	645	2.8783	2	959.395
	646	2.8795	2	587.292
	647	2.889	1	442.218
	648	2.9556	1;2	346.222
	649	2.8987	2	466.275
	650	2.912	1	374.181
	651	2.9633	1;2	380.206
	652	3.0048	1	413.89
	653	2.9709	1;2	355.185
	654	2.9115	1	190.103
	655	3.018	1;2	547.224
	656	3.1206	1	216.111
	657	2.9554	1	415.207
	658	2.9362	3;4	900.457
	659	2.9593	1;2	388.207
	660	2.971	1	342.165
	661	3.0117	1	250.172
	662	2.9615	2	502.311
	663	2.9763	1	173.111
	664	3.0618	1	217.143
	665	2.9369	2;1	481.203
	666	2.8955	1	382.197
	667	2.9042	1;2	403.243
	668	2.9063	1	304.175
	669	2.939	1	240.601
	670	2.9765	2;1	459.244
	671	2.927	2	676.339
	672	2.9933	1	318.133
	673	2.952	2	514.275
	674	2.9144	1	359.876
	675	2.88	1	213.111
	676	3.0218	1	302.159
	677	3.013	1	569.206
	678	2.985	2	575.291
	679	2.9659	2	558.324
	680	3.0739	1;2	360.237
	681	2.9709	4	976.582
	682	2.9544	2	656.35
	683	2.9628	1	233.137
	684	2.9449	1	267.12
	685	2.9578	2	475.239
	686	2.9679	1;2	417.259
	687	2.9833	3	975.525
	688	3.0103	1	324.141
	689	3.1021	1	259.19
	690	2.9895	2	677.335
	691	3.078	1;2	330.227
	692	2.9794	3	877.756
	693	3.0081	3	599.82
	694	3.1788	1	268.153
	695	3.0032	1	328.175
	696	3.018	1	247.153
	697	3.0143	1	373.232
	698	3.0679	1	374.216
	699	3.049	1;2	518.27
	700	3.0762	1	352.209
	701	3.0288	2	585.17
	702	3.0004	1	238.155
	703	3.0127	2	466.275
	704	3.0105	1	325.175
	705	3.057	1	261.132
	706	3.0174	1	447.197
	707	3.0236	1	319.175
	708	3.1387	1	218.126
	709	3.0291	1	359.18
	710	3.0897	1	257.137
	711	3.0397	1	460.228
	712	3.044	2	443.249
	713	3.0723	1	184.121
	714	3.1047	1	228.135
	715	3.1337	1	316.211
	716	3.0611	1	317.159
	717	3.054	1;2	383.18
	718	3.0958	1	158.02
	719	3.0637	1	403.207
	720	3.0443	1	382.149
	721	2.9927	1	300.152
	722	2.9614	1	228.111
	723	3.0594	1;2	405.186
	724	3.0864	2	500.343
	725	3.0492	1	424.171
	726	3.0404	1	347.169
	727	3.0992	2	617.313
	728	3.1084	1	448.18
	729	3.1036	2;3	559.333
	730	3.281	1	498.206
	731	3.1434	1	204.111
	732	3.139	2;1	488.27
	733	3.0976	2	1360.41
	734	3.0949	1;2	430.254
	735	3.0948	1	399.187
	736	3.0808	2	458.212
	737	3.0909	1	299.153
	738	3.0806	1	156.126
	739	3.1245	1	234.162
	740	3.1349	1	238.154
	741	3.131	1	333.91
	742	3.1277	3;2	699.355
	743	3.1475	1	200.619
	744	3.0929	2	437.238
	745	3.1462	1	260.137
	746	3.1406	3	1117.5
	747	3.1395	1	220.089
	748	3.2756	1	295.127
	749	3.1494	1	346.221
	750	3.1623	1	373.232
	751	3.1459	1;2	375.186
	752	3.0906	1	431.237
	753	3.112	1	180.09
	754	3.1316	1	262.098
	755	3.1442	1	176.95
	756	3.1538	2	593.328
	757	3.1157	1	412.259
	758	3.2683	1;2	546.184
	759	3.1388	1	465.234
	760	3.2597	1	564.195
	761	3.1487	1	273.18
	762	3.127	1	303.143
	763	3.2722	1;2	524.202
	764	3.1165	1;2	417.259
	765	3.1922	2;1	388.232
	766	3.2382	1	640.147
	767	3.2601	2	536.152
	768	3.2047	1	188.116
	769	3.2599	1;2	634.129
	770	3.1798	1	332.169
	771	3.2184	1	542.17
	772	3.1831	3	770.367
	773	3.2647	1	277.116
	774	3.2754	1	732.106
	775	3.2131	1	543.263
	776	3.2142	2	669.319
	777	3.2308	2	566.317
	778	3.2326	1	187.084
	779	3.3487	1	203.056
	780	3.355	1	181.074
	781	3.3356	1	474.207
	782	3.3506	1	164.047
	783	3.2746	1;2	330.226
	784	3.3196	1	679.28
	785	3.296	1	316.211
	786	3.3151	1	205.095
	787	3.3428	1	362.147
	788	3.3995	1	201.173
	789	3.3991	1	484.227
	790	3.4036	1;2	372.248
	791	3.3971	1	506.209
	792	3.331	1	629.301
	793	3.5984	2;1	388.244
	794	3.348	1	187.084
	795	3.4314	1	152.033
	796	3.621	1	232.142
	797	3.4191	1	273.18
	798	3.4093	1	316.211
	799	3.3886	1	414.975
	800	3.4104	1	257.929
	801	3.3952	1	258.133
	802	3.4121	1	267.141
	803	3.528	1	153.077
	804	3.5619	1	212.116
	805	3.5185	2;1	414.216
	806	3.4423	1	475.239
	807	3.8573	1	228.136
	808	4.3283	1	227.225
	809	4.0559	1	444.819
	810	3.4893	1	213.112
	811	3.4844	2	800.391
	812	3.5648	1	185.111
	813	3.5545	2;1	528.266
	814	3.5141	1	261.169
	815	3.4144	1	282.122
	816	3.4006	1	281.147
	817	3.4921	1;2	433.217
	818	3.5553	1;2	431.25
	819	3.5998	1	389.191
	820	3.5305	2	984.451
	821	3.42	1	316.998
	822	3.4822	1	218.127
	823	3.5289	1	452.2
	824	3.6863	1	327.998
	825	4.3109	1	390.277
	826	3.4462	2;1	473.26
	827	3.4796	2;1	501.291
	828	3.4965	1;2	420.179
	829	3.4896	1	330.19
	830	3.5042	1	383.181
	831	3.4549	2	373.252
	832	3.47	1	253.944
	833	3.4592	1	237.092
	834	3.5452	1	430.218
	835	3.448	1	309.132
	836	3.4616	1	326.001
	837	4.0104	1	259.153
	838	3.4843	4	871.743
	839	3.6272	2	581.34
	840	3.4674	1	275.159
	841	3.5175	2	1006.43
	842	3.493	1	277.116
	843	3.4818	1	461.213
	844	3.503	1	284.148
	845	4.1211	1	273.893
	846	3.6259	1	220.088
	847	3.684	1	234.112
	848	3.7458	1	413.89
	849	3.5582	1;2	425.238
	850	3.4886	2	518.211
	851	4.0863	1	198.087
	852	3.5524	1;2	401.239
	853	3.5166	1	293.645
	854	3.5843	1	403.207
	855	3.4948	2;3	621.324
	856	3.5189	1	175.059
	857	3.5437	1	246.122
	858	3.5194	2;1	639.334
	859	3.5145	1	262.189
	860	3.4895	1	174.101
	861	3.4861	2	640.318
	862	3.5158	1	521.373
	863	3.6289	1;2	459.244
	864	3.5336	1	293.174
	865	3.5032	1	206.073
	866	3.6539	1	333.911
	867	3.5068	1	346.185
	868	3.6618	1	328.186
	869	3.479	1	376.196
	870	3.4906	1	337.175
	871	3.5954	1	333.154
	872	3.5643	1	295.153
	873	3.5249	1	268.142
	874	3.5266	2;1	445.254
	875	3.5084	1	285.029
	876	3.5459	1	278.152
	877	3.7556	1	235.934
	878	3.6221	1	533.246
	879	3.5473	1	460.228
	880	3.514	1	186.124
	881	3.578	2	661.328
	882	3.5311	1	236.08
	883	3.5468	2	468.165
	884	3.5889	2	587.291
	885	3.5432	5	979.628
	886	3.7045	1	382.149
	887	3.626	1	353.86
	888	3.5569	2	481.265
	889	3.5739	2	752.319
	890	3.5696	2	891.382
	891	3.5618	1	240.632
	892	3.605	1	303.154
	893	3.5599	1	362.18
	894	3.6054	2	640.318
	895	3.6677	2;1	502.275
	896	3.7146	1	200.08
	897	3.6251	2	707.345
	898	3.7186	1	326.001
	899	3.6573	2	623.339
	900	3.6146	2	603.323
	901	3.7186	1	447.197
	902	3.6003	2	595.344
	903	3.6076	2;1	648.344
	904	3.564	1	781.371
	905	3.5934	1	184.035
	906	3.5733	1	274.164
	907	3.5985	2;1	444.27
	908	3.7099	2	834.36
	909	3.8277	1	237.092
	910	3.5997	2	356.243
	911	3.7019	2;1	374.217
	912	3.5586	1	170.142
	913	3.6091	1	342.202
	914	3.5998	3	1145.58
	915	3.5936	1;2	387.248
	916	3.6021	1	305.159
	917	3.5902	1	365.17
	918	3.6078	1	332.17
	919	3.6317	1	371.181
	920	3.7493	2;1	472.301
	921	3.7048	2	571.355
	922	3.6315	1	318.165
	923	3.6048	1	268.154
	924	3.6281	2	531.265
	925	3.7192	1	551.245
	926	3.6198	1	276.173
	927	3.6263	2	732.377
	928	3.627	1	381.859
	929	3.649	2;3	832.429
	930	3.7349	2;1	424.232
	931	3.6485	2;3	686.317
	932	3.6239	2	684.262
	933	3.6303	1	277.116
	934	3.6926	1	222.062
	935	3.6265	2	1206.65
	936	3.6571	1	504.255
	937	3.6536	1;2	500.26
	938	3.716	1	316.175
	939	3.6178	1	535.26
	940	3.6128	9	1763.31
	941	3.6652	4	871.666
	942	3.7421	1	474.208
	943	3.6967	1	257.929
	944	3.8369	1	257.101
	945	3.7177	1	253.944
	946	3.7637	1	324.141
	947	4.0249	2;1	415.254
	948	3.6659	1	260.149
	949	3.6807	1	344.039
	950	3.8353	1	279.083
	951	3.8723	1	289.139
	952	3.8222	1	457.218
	953	3.7258	1	369.201
	954	3.7298	1	375.154
	955	3.7026	1	469.179
	956	3.7343	1	184.158
	957	3.7725	1	404.191
	958	3.6809	1	359.181
	959	3.689	1	345.154
	960	3.6906	1	282.142
	961	3.7068	3	667.843
	962	3.8292	1	302.159
	963	3.7222	1	301.661
	964	3.794	2;1	589.308
	965	3.6775	1	165.079
	966	3.7169	1	240.159
	967	3.8894	2;1	402.223
	968	3.714	1	689.251
	969	3.9046	1	250.099
	970	3.808	2	574.271
	971	3.728	1	346.185
	972	3.8169	2;3	833.413
	973	3.7335	1	415.153
	974	3.7178	1;2	353.243
	975	3.7129	2	559.276
	976	3.7563	1;2	445.23
	977	3.733	2	587.365
	978	3.7503	1	400.699
	979	3.7054	1	414.186
	980	3.78	1	238.155
	981	3.8516	1	218.163
	982	3.7836	1	496.192
	983	3.8165	1	275.148
	984	3.8098	1;2	432.186
	985	3.7592	2	428.264
	986	3.8069	3;2	801.399
	987	3.7926	1	261.144
	988	3.8102	2	439.218
	989	3.8609	1	317.159
	990	3.8078	1	201.973
	991	3.7821	1	205.957
	992	3.7755	9	1763.31
	993	3.7535	1	462.195
	994	3.7708	1	187.108
	995	3.7808	1	243.14
	996	3.8278	2	823.34
	997	3.8128	1;2	495.233
	998	3.7804	1	215.625
	999	4.0744	1	183.069
	1000	3.7941	1	273.132
	1001	3.85	1	237.929
	1002	3.8523	1	277.11
	1003	3.777	2	544.333
	1004	3.8019	2	635.259
	1005	3.7751	4	1215.59
	1006	3.7869	1	206.109
	1007	3.8678	1	214.132
	1008	3.8083	5	919.811
	1009	3.919	1	167.095
	1010	3.8197	1	254.174
	1011	3.8654	1	383.18
	1012	3.8657	2	642.308
	1013	3.8309	1	265.159
	1014	3.8324	1	170.142
	1015	3.9347	1	245.149
	1016	3.9957	1;2	412.207
	1017	3.8379	1	271.153
	1018	3.9142	1	212.116
	1019	3.8173	1	253.944
	1020	3.8452	1	381.858
	1021	3.8599	2	644.361
	1022	3.841	1	267.133
	1023	3.8552	2	468.224
	1024	3.9131	2;1	465.234
	1025	3.8443	2	399.248
	1026	3.8432	1	359.877
	1027	3.835	1	207.627
	1028	3.9347	2;1	516.266
	1029	3.8815	1	257.929
	1030	3.8174	2	491.216
	1031	3.8915	2	935.373
	1032	3.8578	1	185.069
	1033	3.9258	1	278.152
	1034	3.9255	2	546.301
	1035	3.9937	1	390.175
	1036	3.835	4	1270.52
	1037	3.8766	2	664.339
	1038	3.9242	2;1	373.233
	1039	3.8486	4	1294.55
	1040	3.9672	1	310.117
	1041	3.8871	1	298.119
	1042	3.9272	2	532.297
	1043	4.0776	1	316.175
	1044	3.9187	2	828.359
	1045	3.9301	1	519.208
	1046	4.0103	2;3	674.334
	1047	4.1762	1	332.17
	1048	3.9238	2;1	534.247
	1049	3.9071	1	240.614
	1050	4.0084	1	354.152
	1051	3.9827	2	428.264
	1052	3.9911	2;3	603.359
	1053	3.9273	1;2	358.233
	1054	3.9115	1	287.136
	1055	3.9397	1	337.167
	1056	4.0842	1	170.142
	1057	3.9469	1	436.17
	1058	3.9314	2	408.212
	1059	3.9537	1	353.86
	1060	3.9439	3;2	740.382
	1061	3.9348	3;2	894.357
	1062	3.9667	1	324.141
	1063	4.0935	1;2	517.25
	1064	4.0247	1;2	374.217
	1065	3.9829	2	445.265
	1066	4.3147	1	326.001
	1067	3.9894	2;1	356.243
	1068	3.9205	1	357.147
	1069	3.946	1	412.157
	1070	3.982	1	311.878
	1071	4.3047	1;2	431.202
	1072	3.9939	2;1	417.259
	1073	3.9853	2	476.309
	1074	4.0428	1	381.858
	1075	4.0666	2;1	590.241
	1076	4.0162	1	220.085
	1077	4.0319	2	538.25
	1078	3.9954	1;2	423.212
	1079	3.9375	1	362.191
	1080	3.9368	1	260.137
	1081	3.9883	1	359.877
	1082	3.975	1	419.202
	1083	4.0214	2;1	504.255
	1084	4.0974	1	229.179
	1085	4.0573	2;1	458.26
	1086	3.9895	2	581.34
	1087	3.9813	2	1178.62
	1088	4.148	1	382.146
	1089	4.0369	2	509.224
	1090	4.1397	2	1042.46
	1091	4.0727	1;2	444.27
	1092	4.0198	2	609.261
	1093	4.048	2;1	376.214
	1094	4.1654	1	360.164
	1095	4.0625	1	568.26
	1096	4.0268	1	187.108
	1097	4.0205	1	200.153
	1098	4.0259	1	165.079
	1099	4.3516	1	520.189
	1100	4.0234	1	178.121
	1101	4.0513	2	594.313
	1102	3.9821	1	216.1
	1103	4.1774	1	287.196
	1104	4.1439	2;3	650.35
	1105	4.0498	1	257.929
	1106	4.1582	1	185.069
	1107	4.0377	2	606.207
	1108	4.1323	1	404.128
	1109	4.0348	1	176.022
	1110	4.0443	1	238.155
	1111	4.1561	1;2	358.233
	1112	4.0868	2	604.341
	1113	4.3346	1	275.148
	1114	4.1125	1;2	388.244
	1115	4.1366	1	281.135
	1116	4.1322	1	453.184
	1117	4.0937	1	288.159
	1118	4.0828	1	387.212
	1119	4.1056	1	214.132
	1120	4.3416	1	303.18
	1121	4.0844	2	489.28
	1122	4.0462	1	366.154
	1123	4.1642	2;1	502.275
	1124	4.0746	1	235.934
	1125	4.2415	1	333.911
	1126	4.1444	1;2	437.239
	1127	4.1037	1	285.144
	1128	4.1405	1	327.998
	1129	4.1144	1	197.104
	1130	4.1367	2	654.308
	1131	4.1358	1	369.201
	1132	4.0913	1;2	466.218
	1133	4.1187	1	268.154
	1134	4.1078	7	1735.32
	1135	4.1469	2	536.307
	1136	4.1245	1	186.101
	1137	4.1057	1	218.619
	1138	4.3526	3	976.582
	1139	4.1793	2	828.36
	1140	4.135	1	174.112
	1141	4.424	1;2	416.239
	1142	4.1055	1	353.859
	1143	4.1687	1	234.162
	1144	4.1753	1	413.877
	1145	4.178	1	317.159
	1146	4.3271	1;2	403.207
	1147	4.1441	1	208.061
	1148	4.2424	1;2	488.273
	1149	4.1694	2	472.276
	1150	4.2061	1	156.076
	1151	4.2754	1	253.944
	1152	4.1995	1	301.237
	1153	4.1859	1	397.196
	1154	4.1738	1	330.227
	1155	4.1527	2;1	459.269
	1156	4.2179	1	289.164
	1157	4.1595	1	402.223
	1158	4.1409	2	574.308
	1159	4.1913	1	359.944
	1160	4.1955	1	375.212
	1161	4.1986	1;2	555.265
	1162	4.1547	3;2	616.297
	1163	4.1953	1	373.197
	1164	4.1637	2	1081.44
	1165	4.2786	2	625.33
	1166	4.2255	2	588.287
	1167	4.1959	1	339.191
	1168	4.1911	2	639.286
	1169	4.1988	1	257.929
	1170	4.1903	1	167.059
	1171	4.34	1	396.165
	1172	4.2039	1	333.142
	1173	4.2719	2;1	466.218
	1174	4.2473	2	637.344
	1175	4.2119	1	311.878
	1176	4.1966	2	476.309
	1177	4.2014	1	461.213
	1178	4.197	2	530.318
	1179	4.2475	4	1342.59
	1180	4.2217	1	300.18
	1181	4.2194	1	223.635
	1182	4.3544	1	257.138
	1183	4.2507	1	475.228
	1184	4.2554	1	276.172
	1185	4.3995	1	260.137
	1186	4.3285	2	707.372
	1187	4.2261	3	604.865
	1188	4.4617	1	203.079
	1189	4.3026	1;2	474.208
	1190	4.2477	1	245.149
	1191	4.3194	1	425.189
	1192	4.2417	1	253.114
	1193	4.1904	2	447.27
	1194	4.2027	1	211.114
	1195	4.2122	1	237.092
	1196	4.2386	1	498.207
	1197	4.2045	1	194.122
	1198	4.2546	1	381.859
	1199	4.2882	1	354.152
	1200	4.2801	1	353.86
	1201	4.2801	1	172.109
	1203	4.286	4	871.667
	1204	4.2543	1	273.132
	1205	4.2522	1	233.08
	1206	4.2908	1	344.217
	1207	4.3355	1	325.175
	1208	4.3615	1	305.159
	1209	4.2907	1	167.059
	1210	4.3357	2	532.286
	1211	4.4229	2	1020.45
	1212	4.2796	1	346.185
	1213	4.3692	1	238.095
	1214	4.3576	1	309.132
	1215	4.3277	1	465.234
	1216	4.2757	1	317.159
	1217	4.2881	2	868.403
	1218	4.5036	2;1	374.228
	1219	4.3293	1;2	476.25
	1220	4.3517	1	433.218
	1221	4.354	1	327.998
	1222	4.3019	1	236.138
	1223	4.2873	4	1215.6
	1224	4.3023	1	487.24
	1225	4.3406	1	297.13
	1226	4.3611	2;1	447.269
	1227	4.3276	2	729.353
	1228	4.3483	1;2	408.238
	1229	4.3368	2	750.308
	1230	4.3089	1	163.049
	1231	4.3567	1;2	517.25
	1232	4.3417	1	272.149
	1233	4.3122	1	235.934
	1234	4.4503	2;1	445.254
	1235	4.3536	1	331.115
	1236	4.3249	2	554.233
	1237	4.4113	1	795.386
	1238	4.4541	1	202.132
	1239	4.346	1	345.173
	1240	4.3365	1	233.109
	1241	4.3151	2	796.371
	1242	4.8013	1	234.162
	1243	4.4038	2;1	503.27
	1244	4.3157	1	224.104
	1245	4.3118	2	443.275
	1246	4.3195	2;1	516.292
	1247	4.3148	2	690.345
	1248	4.3446	1	308.196
	1249	4.422	1	273.216
	1250	4.3454	2	616.391
	1251	4.5603	1	170.055
	1252	4.4227	2;3	1036.41
	1253	4.3335	1	373.125
	1254	4.5808	1	276.173
	1255	4.3983	1	430.254
	1256	4.4129	1;2	401.264
	1257	4.3784	1	359.217
	1258	4.3498	4	1319.55
	1259	4.3696	1	199.114
	1260	4.4054	1;2	544.297
	1261	4.4377	2	891.369
	1262	4.3384	4	1490.64
	1263	4.3594	2	530.281
	1264	4.7219	1	259.153
	1265	4.4537	2	794.391
	1266	4.4483	1;2	505.202
	1267	4.398	1	277.116
	1268	4.4275	1	422.19
	1269	4.4096	2	589.307
	1270	4.3562	1	327.141
	1271	4.427	2;1	459.244
	1272	4.4506	2	948.416
	1273	4.4536	1	257.929
	1274	4.4765	1	375.212
	1275	4.5121	2;1	358.258
	1276	4.4875	2;1	458.285
	1277	4.4051	1	413.877
	1278	4.3791	1	406.159
	1279	4.4616	1	245.174
	1280	4.4439	1	387.248
	1281	4.4324	1	204.119
	1282	4.4158	1	229.622
	1283	4.3932	1	252.111
	1284	4.4304	1;2	666.308
	1285	4.4481	2	869.387
	1286	4.4137	1	236.139
	1287	4.5037	2;1	687.367
	1288	4.4121	1	235.934
	1289	4.4214	1	167.059
	1290	4.4434	2;3	907.333
	1291	4.4445	2	615.37
	1292	4.428	2;1	475.264
	1293	4.4063	1	370.222
	1294	4.4713	2	773.355
	1295	4.4409	2	597.287
	1296	4.5018	1	541.298
	1297	4.4792	1	278.152
	1298	4.4341	2	664.339
	1299	4.5149	2	709.348
	1300	4.4426	2	538.323
	1301	4.4469	2;3	672.392
	1302	4.4374	1	417.223
	1303	4.4668	1	295.137
	1304	4.6087	2;1	560.292
	1305	4.5021	2	603.36
	1306	4.5439	1	367.138
	1307	4.4959	1	442.229
	1308	4.4719	1	222.632
	1309	4.5139	1	333.154
	1310	4.4525	2;1	489.28
	1311	4.4691	1	185.069
	1312	4.4865	2	614.314
	1313	4.4871	2	476.309
	1314	4.6527	1	183.069
	1316	4.5389	2	934.376
	1317	4.4681	1	218.167
	1318	4.4674	1	389.228
	1319	4.5192	1	412.259
	1320	4.5022	1	228.136
	1321	4.5001	2	731.331
	1322	4.4749	2	497.26
	1323	4.5453	2;3	904.414
	1324	4.797	1	346.185
	1325	4.4846	1	357.201
	1326	4.4947	1	435.143
	1327	4.6581	1	287.196
	1328	4.5133	2	736.307
	1329	4.5158	2	823.291
	1330	4.8949	1	289.164
	1331	4.5447	1;2	388.244
	1332	4.5806	1	327.998
	1333	4.5499	1;2	474.28
	1334	4.5031	3	667.865
	1335	4.5512	1	235.934
	1336	4.5363	2	772.419
	1337	4.5779	1;2	475.265
	1338	4.5409	1	282.142
	1339	4.5209	1	269.127
	1340	4.6597	1	277.116
	1341	4.601	1	498.207
	1342	4.5801	1	333.911
	1343	4.5836	2	717.32
	1344	4.6327	2;1	321.18
	1345	4.7106	1	518.234
	1346	4.6034	1	397.149
	1347	4.6322	1	480.196
	1348	4.6396	1	174.112
	1349	4.6641	1	404.191
	1350	4.6127	1	339.191
	1351	4.5982	1	391.153
	1352	4.5567	1	330.227
	1353	4.7052	2;1	344.217
	1354	4.5571	1	298.119
	1355	4.6918	2	530.306
	1356	4.6996	2	625.33
	1357	4.8206	1	237.14
	1358	4.5724	1	413.877
	1359	4.6276	1	432.175
	1360	4.5577	2	486.292
	1361	4.5527	4	871.666
	1362	4.656	1;2	387.248
	1363	4.712	1	188.116
	1364	4.5958	1	185.069
	1365	4.6065	2	556.304
	1366	4.6528	2;1	497.26
	1367	4.6207	1	311.878
	1368	4.5959	2	754.346
	1369	4.6557	1;2	502.178
	1370	4.6018	1	305.159
	1371	4.6926	2	644.385
	1372	4.6239	1	238.155
	1373	4.7387	2	1099.48
	1374	4.6128	2	533.271
	1375	4.6224	1	528.23
	1376	4.635	1	167.055
	1377	4.6139	1	217.143
	1378	4.6377	1	426.223
	1379	4.7434	1	228.136
	1380	4.6364	1	250.118
	1381	4.6219	1	245.138
	1382	4.6479	2	487.276
	1383	4.7471	2	647.312
	1384	4.7172	1	251.137
	1385	4.6436	2	773.403
	1386	4.7813	1;2	396.165
	1387	4.6034	1	218.167
	1388	4.7128	2	556.181
	1389	4.6715	1	302.159
	1390	4.7247	1	281.135
	1391	4.637	1;2	476.309
	1392	4.6854	2	689.298
	1393	4.627	1	201.973
	1394	4.6928	1	233.078
	1395	4.8071	1	337.131
	1396	4.6944	1;2	516.291
	1397	4.7073	1	540.216
	1398	4.6985	1	488.271
	1399	4.6531	1	327.154
	1400	4.733	1	316.175
	1401	4.7162	1	184.121
	1402	4.6481	1	235.143
	1403	4.7533	1	317.159
	1404	4.6651	1	172.109
	1405	4.6789	1	298.119
	1406	4.6876	1	433.217
	1407	4.7585	2;1	606.268
	1408	4.6929	2	1250.66
	1409	4.7772	1	218.167
	1410	4.7897	1	418.147
	1411	4.7044	1	303.134
	1412	4.7737	1;2	461.212
	1413	4.704	1	305.159
	1414	4.7395	2	582.312
	1415	4.6795	2	509.223
	1416	4.7019	1	261.122
	1417	4.6891	2	468.233
	1418	4.7693	1;2	417.259
	1419	4.7221	2	587.364
	1420	4.8069	2;1	445.254
	1421	4.7821	2	1113.49
	1422	4.7843	1	238.154
	1423	4.7214	1	344.649
	1424	4.6873	1	210.098
	1425	4.7583	1	235.934
	1426	4.716	1	499.239
	1427	4.7299	1	194.069
	1428	4.6935	2	631.329
	1429	4.7673	4	1350.58
	1430	4.7822	1	203.079
	1431	4.9017	1	202.132
	1432	4.8395	1	246.104
	1433	4.7683	1;2	459.27
	1434	4.7593	1	218.614
	1435	4.8036	1	198.106
	1436	4.7736	1	278.152
	1437	4.7837	1	487.239
	1438	4.7834	1	216.1
	1439	5.171	2;1	1006.4
	1440	4.7642	1	167.058
	1441	4.7852	1	319.174
	1442	4.7777	1	535.232
	1443	4.7688	1	311.878
	1444	4.7769	1	222.1
	1445	4.7869	1	359.113
	1446	4.7975	2	561.312
	1448	4.7812	1	501.171
	1449	4.7881	2;1	476.25
	1450	4.8898	1;2	416.238
	1451	4.8754	2	885.381
	1452	4.7782	1	298.119
	1453	5.0407	2;3	1022.36
	1454	4.8356	1	185.069
	1455	4.7979	2	467.249
	1456	5.0495	2;1	781.334
	1457	4.8145	2	626.314
	1458	4.867	2	398.228
	1459	4.8343	2;1	401.239
	1460	4.8226	2	840.373
	1461	4.8258	1	448.181
	1462	4.8642	2;1	590.245
	1463	4.7924	1	172.109
	1464	4.8296	1	563.232
	1465	4.8943	2	588.287
	1466	4.8748	1	273.169
	1467	4.9295	1;2	572.292
	1468	4.8804	2	1055.49
	1469	4.8121	1	176.951
	1470	4.7984	1	239.089
	1471	5.0337	2	1028.38
	1472	4.7934	1	229.635
	1473	4.8121	1	265.153
	1474	4.8385	1	449.212
	1475	4.8256	1	260.608
	1476	4.824	2	638.348
	1477	4.9421	1	279.122
	1478	5.0503	1	268.106
	1479	4.8364	1	250.148
	1480	4.8187	2	604.282
	1481	4.9157	2	902.386
	1482	4.8568	2;1	397.15
	1483	4.8306	1	498.207
	1484	4.8438	2	709.339
	1486	5.0268	2	1050.36
	1487	5.515	2;1	892.352
	1488	4.8384	1;2	454.218
	1489	4.8299	1	227.109
	1490	4.8438	2;1	437.191
	1491	5.0185	2	1120.34
	1492	4.8452	2	627.277
	1493	4.9785	2	1126.35
	1494	4.888	1	245.149
	1495	5.0072	2;1	804.35
	1496	5.1303	1	302.138
	1497	4.87	1	247.153
	1498	4.8831	2	908.317
	1499	4.9434	1	803.317
	1500	5.1106	2;3	674.396
	1501	4.9292	1	342.201
	1502	4.9043	2	562.296
	1503	4.8521	1	327.998
	1504	5.0235	2	1044.34
	1505	4.9142	2	488.271
	1506	4.9911	1	403.207
	1507	4.9004	2	554.281
	1508	4.8968	2	479.286
	1509	4.8893	2	604.282
	1510	4.9103	1	443.249
	1511	4.9725	2;1	458.285
	1512	4.9588	2	686.349
	1513	4.9399	1	339.141
	1514	4.8623	1;2	517.25
	1515	4.9063	1	176.95
	1516	4.9069	1	225.148
	1517	4.9183	1	301.103
	1518	4.9134	2	924.367
	1519	4.9277	1	281.148
	1520	5.0034	1	229.622
	1521	4.9614	1;2	397.196
	1522	5.0503	1	317.159
	1523	4.9297	1	795.387
	1524	5.0199	1	460.228
	1525	5.2801	1	203.079
	1526	5.0017	3	1045.38
	1527	4.996	1;2	344.217
	1528	4.9806	3	995.632
	1529	4.9483	1	520.189
	1530	4.9583	1	373.232
	1531	5.0729	1	353.122
	1532	4.9862	1	225.148
	1533	5.0967	1	419.18
	1534	5.0259	1;2	474.28
	1535	5.0255	1	174.137
	1536	5.0888	1	171.089
	1537	5.0881	1	188.116
	1538	5.1218	1	343.174
	1539	4.9979	1	231.133
	1540	4.9752	2	459.244
	1541	5.0659	1	476.202
	1542	5.1053	1	170.142
	1543	5.02	2	687.33
	1544	5.0386	2	635.269
	1545	5.2109	1	259.153
	1546	5.0726	2;1	559.296
	1547	5.1086	1	451.174
	1548	5.5305	1	667.291
	1549	5.1182	1	360.176
	1550	5.0684	1	330.209
	1551	5.0332	1	176.95
	1552	5.1762	1;2	445.253
	1553	5.1525	1;2	502.286
	1554	5.0615	1	515.194
	1555	5.0417	1	375.191
	1556	5.061	2;3	837.398
	1557	5.0319	2	992.402
	1558	5.0558	1	374.18
	1559	5.1279	1	433.217
	1560	5.1798	1	432.186
	1561	5.1098	1	473.156
	1562	5.1323	1	803.316
	1563	5.1056	1;2	473.26
	1564	5.1099	2;1	532.286
	1565	5.543	2;3;1	908.317
	1566	5.119	1;2	452.202
	1567	5.1011	1	520.25
	1568	5.1013	1	290.088
	1569	5.1202	1	183.069
	1570	5.0405	1	238.154
	1571	5.0721	2	441.27
	1572	5.119	2	808.381
	1573	5.1233	1	461.213
	1574	5.2145	1	417.222
	1575	5.1491	2;1	367.222
	1576	5.14	1	291.125
	1577	5.1354	1	226.101
	1578	5.1544	1	218.167
	1579	5.5085	2	914.334
	1580	5.1988	1	228.136
	1581	5.1439	2	686.299
	1582	5.107	1;2	533.263
	1583	5.0847	1	250.118
	1584	5.1578	1	298.119
	1585	5.1279	1;2	407.217
	1586	5.1347	1	275.148
	1587	5.1192	1	176.951
	1588	5.1358	1	352.646
	1589	5.155	2	1133.5
	1590	5.1464	2	603.359
	1591	5.2804	1	238.095
	1592	5.1829	1;2	358.258
	1593	5.1578	2	615.298
	1594	5.14	2;1	705.293
	1595	5.1917	1	181.074
	1596	5.1304	2	530.281
	1597	5.199	1	346.185
	1598	5.2089	2	1019.45
	1599	5.1567	2	440.293
	1600	5.2137	1	190.103
	1601	5.2255	1	260.077
	1602	5.269	1;2	459.269
	1603	5.2358	1	331.174
	1604	5.1821	1;2	408.187
	1605	5.193	1	431.238
	1606	5.2274	1	531.265
	1607	5.2534	1;2	402.223
	1608	5.1773	1	347.17
	1609	5.5105	1	689.273
	1610	5.2088	1	307.12
	1611	5.186	2	587.303
	1612	5.3477	2	936.316
	1613	5.2055	1	281.135
	1614	5.2328	1	287.196
	1615	5.24	2;3	912.502
	1616	5.2519	2;1	439.218
	1617	5.2745	2	575.303
	1618	5.5386	2	930.299
	1619	5.2394	2	610.271
	1620	5.2069	1	382.197
	1621	5.2012	1	176.95
	1622	5.2489	1	295.117
	1623	5.209	1;2	530.281
	1624	5.2464	1	319.174
	1625	5.2322	1	220.147
	1626	5.2412	2;1	475.264
	1627	5.2965	1	461.212
	1628	5.2747	1	389.17
	1629	5.2521	1	330.19
	1630	5.2509	1	194.961
	1631	5.2809	2	952.282
	1632	5.552	1	691.249
	1633	5.2486	1	174.112
	1634	5.4484	1	252.111
	1635	5.3114	2	946.264
	1636	5.3035	2	878.356
	1637	5.2932	1	350.195
	1638	5.4729	1	388.195
	1639	5.4862	1	896.368
	1640	5.5001	2	1860.7
	1641	5.3432	2;1	473.26
	1642	5.3793	2;1	918.346
	1643	5.405	2	1974.64
	1644	5.4049	2	912.309
	1645	5.4641	2	488.27
	1646	5.4782	2	1876.67
	1647	5.4383	2	590.302
	1648	5.4805	2	1778.69
	1649	5.4984	1	216.147
	1650	5.4741	1	419.202
	1651	5.5296	1	597.24
	1652	5.5536	1	403.207
	1654	5.5261	1	172.071
	1655	5.7142	2;1	979.385
	1656	5.6645	2	936.317
	1657	5.561	1	425.189
	1658	5.7232	1;2	754.323
	1659	5.4983	2	1974.64
	1660	5.5167	1	473.26
	1661	5.7117	2;3	848.487
	1662	5.5544	2	918.346
	1663	5.7493	2;3	995.35
	1664	5.6691	1;2	856.392
	1665	5.593	1	303.143
	1666	5.6157	2	946.264
	1667	5.707	1;2	518.281
	1668	5.7347	2	720.391
	1669	5.6478	2	550.296
	1670	5.8214	1	275.148
	1671	5.6502	2	952.282
	1673	5.7198	2	654.308
	1674	5.7354	1	362.18
	1675	5.6869	1	318.165
	1676	5.9178	1;2	574.271
	1677	5.7053	1	431.202
	1678	5.7367	2;1	557.317
	1679	5.69	2	852.36
	1680	5.827	1;2	459.269
	1681	5.7832	2	708.356
	1682	5.7253	2	533.271
	1683	5.8074	1	303.154
	1684	5.9144	1	218.127
	1685	5.77	2	737.371
	1686	5.8413	1;2	402.223
	1687	5.7818	2	860.353
	1688	5.7818	2	946.264
	1689	5.8492	2	1001.37
	1690	5.9277	1;2	804.351
	1691	5.8341	1	388.232
	1692	5.9013	1	194.961
	1693	5.8949	1	237.092
	1695	5.9132	1	282.122
	1696	5.7971	1	203.079
	1697	5.8939	1	259.106
	1698	5.8664	1;2	431.214
	1699	5.8562	1	296.101
	1700	5.8299	1	390.277
	1701	5.8683	1;2	454.218
	1702	5.8661	1	227.109
	1703	5.9097	1	198.173
	1704	5.8677	1	417.165
	1705	5.9296	1	433.217
	1706	5.8744	1	277.116
	1707	5.9678	1	287.196
	1708	5.87	2;1	544.297
	1709	5.7639	6	1307.7
	1710	6.0073	1	432.186
	1711	5.8316	2	570.338
	1712	5.8354	2	515.307
	1713	5.8856	1	183.069
	1714	5.9071	1	273.18
	1715	5.9497	1;2	386.265
	1716	5.8861	1;2	503.27
	1717	5.8292	1	174.112
	1718	5.9065	1	227.225
	1719	5.8499	2;1	415.255
	1720	5.8404	1	382.197
	1721	5.9352	1	317.159
	1722	5.8514	1	222.632
	1723	5.8512	1	176.951
	1724	6.019	1	330.158
	1725	5.9206	2	1029.41
	1726	5.9302	2;3	1045.38
	1727	5.8966	2;1	364.212
	1728	5.8776	1	298.119
	1729	5.842	2	630.243
	1730	5.8837	2;1	610.296
	1731	5.8604	1	329.053
	1732	5.8801	1	344.243
	1733	5.8717	1	383.163
	1734	5.9195	2;3	569.391
	1735	5.9048	2	560.292
	1736	5.9138	1	234.162
	1737	5.8774	1	504.254
	1738	5.8624	2	1093.33
	1739	5.8359	2	949.375
	1740	5.8731	1	239.089
	1741	5.9422	1;2	522.255
	1742	5.8924	1	251.607
	1743	5.8915	1	467.202
	1744	5.8951	1	333.154
	1745	5.8861	2;3	819.445
	1746	5.9474	2;1	445.254
	1747	6.0329	2;1;3	674.397
	1748	5.9008	1	228.136
	1749	6.0265	1	374.18
	1750	5.9227	2	664.355
	1751	5.9321	1	289.163
	1752	6.0245	2;1	603.359
	1753	5.9101	1	352.172
	1754	5.9307	2	688.351
	1755	6.0289	1;2	502.312
	1756	5.902	2	505.257
	1757	5.9248	2	1051.39
	1758	5.9178	2	472.277
	1759	5.9524	2;1	509.285
	1760	5.9532	2	487.276
	1761	6.1197	1	165.079
	1762	5.9232	1	342.19
	1763	6.1025	2;1	489.291
	1764	5.9449	1	518.234
	1765	5.9347	2	530.282
	1766	5.9819	2;1	516.327
	1767	5.9297	1	388.196
	1768	5.9646	1	176.95
	1769	6.0624	1	439.171
	1770	5.9734	2	922.377
	1771	5.972	1	355.185
	1772	5.9779	2	589.319
	1773	6.0841	1;2	697.302
	1774	5.9544	1	327.998
	1775	5.9751	1	575.256
	1776	5.9939	1	203.079
	1777	5.954	1	328.211
	1778	5.9748	2;1	444.27
	1779	5.9623	4	1170.7
	1780	6.0016	2;3	712.343
	1781	5.9956	1	394.149
	1782	6.0374	1;2	436.244
	1783	5.9647	1	325.127
	1784	5.9706	1	326.001
	1785	5.9584	1	304.104
	1786	6.08	1	719.284
	1787	5.995	1	243.638
	1788	5.9844	2;3	656.385
	1789	6.0294	1	696.379
	1790	6.1158	1	187.061
	1791	6.0262	1	484.302
	1792	5.9878	1	528.291
	1793	5.9741	1	457.254
	1794	6.0007	2	660.381
	1795	6.0184	1	461.153
	1796	5.9985	2	587.303
	1797	6.0078	2	645.308
	1798	6.0113	2	585.349
	1799	6.0565	1	288.159
	1800	6.1178	1	301.003
	1801	6.2136	1;2	404.206
	1802	6.0895	2	735.249
	1803	6.0385	1	388.195
	1804	6.221	1;2	504.291
	1805	6.092	1	289.163
	1806	6.1544	1	325.175
	1807	6.0991	1	575.255
	1808	6.0938	1	207.627
	1809	6.1543	2	704.334
	1810	6.3949	1	227.225
	1811	6.1256	1;2	415.254
	1812	6.4063	1	237.092
	1813	6.1031	1	368.105
	1814	6.1389	2;1	458.285
	1815	6.135	1	376.207
	1816	6.1338	1	282.122
	1817	6.155	1	416.191
	1818	6.3719	2;1	459.27
	1819	6.2767	1	310.116
	1820	6.2374	1	396.165
	1821	6.1284	1	398.181
	1822	6.1154	1	339.143
	1823	6.1633	1	303.154
	1824	6.2078	1	203.079
	1825	6.1576	1	398.98
	1826	6.1329	1	461.153
	1827	6.1717	1	166.055
	1828	6.273	1	176.951
	1829	6.1565	1	491.223
	1830	6.2249	2	608.259
	1831	6.1525	2	678.286
	1832	6.2343	2;1	350.196
	1833	6.2595	1	295.117
	1834	6.403	1;2	390.175
	1835	6.1864	1	387.212
	1836	6.2658	1	326.001
	1837	6.2438	1	433.218
	1838	6.2233	1	474.281
	1839	6.2503	1;2	391.207
	1840	6.2134	1	280.106
	1841	6.1724	1	344.206
	1842	6.402	1	194.961
	1843	6.2526	2	677.36
	1844	6.2788	1	277.116
	1845	6.4523	1	218.127
	1846	6.1677	2	733.361
	1847	6.3389	1	202.132
	1848	6.3612	2;1	808.334
	1849	6.239	2	1034.37
	1850	6.409	1;2	429.223
	1851	6.2925	2;1	369.202
	1852	6.2376	2	546.301
	1853	6.1758	1	517.25
	1854	6.3039	2;1	559.333
	1855	6.1996	2	475.276
	1856	6.3004	2	905.373
	1857	6.2875	1	182.056
	1858	6.2078	2	962.359
	1859	6.2264	1	278.152
	1860	6.3023	2	1133.5
	1861	6.347	2	1042.42
	1862	6.2398	1	316.248
	1863	6.275	1	332.17
	1864	6.2438	2;1	445.29
	1865	6.3898	1	317.159
	1866	6.4117	1	234.162
	1867	6.3968	1	298.119
	1868	6.3011	3;2	758.429
	1869	6.2189	3	995.632
	1870	6.2998	1	266.127
	1871	6.2155	1	289.164
	1872	6.4133	1	198.173
	1873	6.3593	1	605.255
	1874	6.2311	1	378.154
	1875	6.2862	1	533.235
	1876	6.2212	1	243.158
	1877	6.1997	2	530.285
	1878	6.2215	1	392.184
	1879	6.2418	1;2	518.306
	1880	6.4115	1	185.069
	1881	6.3185	1	292.106
	1882	6.204	1	286.164
	1883	6.2308	6	947.724
	1884	6.236	2	490.275
	1885	6.2864	1	418.147
	1886	6.2578	2	631.33
	1887	6.3395	1	259.153
	1888	6.2212	2	660.316
	1889	6.2531	2	521.216
	1890	6.2305	2	1020.45
	1891	6.2941	1	216.1
	1892	6.3201	1	402.223
	1893	6.4468	2;1	803.294
	1894	6.2312	1	214.635
	1895	6.2329	2	832.382
	1896	6.2336	2	1056.35
	1897	6.2718	1	288.108
	1898	6.2613	1	301.157
	1899	6.4083	1	158.106
	1900	6.2742	1	399.212
	1901	6.2634	1	373.196
	1902	6.2418	1	358.233
	1903	6.3037	2;1	359.16
	1904	6.2862	1;2	488.296
	1905	6.4576	1	228.136
	1906	6.2741	1	239.089
	1907	6.353	2	846.281
	1908	6.2773	1	195.115
	1909	6.3511	1;2	431.202
	1910	6.2736	2	602.314
	1911	6.3705	2;3	884.484
	1912	6.327	1	276.173
	1913	6.2765	2	495.244
	1914	6.2712	2	522.279
	1915	6.2709	2	1006.45
	1916	6.3362	1	245.138
	1917	6.3705	2	661.303
	1918	6.2926	1	260.608
	1919	6.3052	1	220.147
[truncated: 14,040 more rows]

## Sheet: Average
	Structure	Average			RT (min)				Cumulated		Individual intensities
		Intensity	Abundance						abundance		TY1	TY2	TY3
	gm-AEJA|1	1.07382e+09	0.479002		9.50017	±	0.0290024		0.479002		914024187	1106514897	1200914569
	gm-AEJG|1	2.42975e+08	0.108385		6.84646	±	0.0375506		0.587387		249121337	226642634	253160871
	gm-AEJ|1	164394980	0.0733323		5.48403	±	0.0314152		0.660719		168835933	131919512	192429495
	gm-AEJA[I/L]|1	1.53553e+08	0.0684958		21.4036	±	0.00364293		0.729215		155596714	152966694	152094756
	gm-AEJF|1	147785653	0.0659233		21.6188	±	0.00109292		0.795138		144323956	149895076	149137927
	gm-AEJAA|1	65465273	0.0292023		7.709	±	0.0591389		0.82434		49548818	73250548	73596453
	gm-AEJAF|1	5.00381e+07	0.0223207		10.8579	±	0.0202459		0.846661		59820654	51643963	38649592
	gm-AEJAG|1, gm-AEJQ|1	4.60785e+07	0.0205544		15.3806	±	0.00399461		0.867215		42711143	42985712	52538512
	gm-AEJK|1	4.59722e+07	0.020507		8.79575	±	0.0521714		0.887722		61586738	39929152	36400763
	gm-AEJY|1	3.38343e+07	0.0150926		9.61202	±	0.0431959		0.902815		33304373	36277453	31921118
	gm-AEJAM|1	2.87287e+07	0.0128151		16.8358	±	0.00512032		0.91563		28370424	30802248	27013540
	gm-AEJN|1	2.70094e+07	0.0120482		16.5618	±	0.00311573		0.927678		25411796	24351678	31264832
	gm-AEJAD|1	25230123	0.0112545		5.02909	±	0.0151624		0.938933		36621626	20454083	18614660
	gm-AEJM|1	2.03125e+07	0.00906088		8.7405	±	0.0455048		0.947994		21029262	22712007	17196257
	gm-AEJ[I/L]|1	18118204	0.00808205		15.5912	±	0.00749349		0.956076		19820275	18300162	16234175
	gm-AE|1	1.73491e+07	0.00773897		20.2571	±	0.00693825		0.963815		23274547	10710413	18062267
	gm-AEJS|1	1.57741e+07	0.00703643		5.79251	±	0.125746		0.970851		17124179	10199564	19998700
	gm-AEJAW|1	14723196	0.00656763		25.1852	±	0.00336126		0.977419		14389674	16230884	13549030
	gm-AEJH|1	9.64073e+06	0.00430048		5.92501	±	0.00956739		0.981719		11370127	8683858	8868218
	gm-AEJW|1	6410077	0.00285937		23.8927	±	0.00431977		0.984579		6480252	6990939	5759040
	gm-AEJV|1	6.28878e+06	0.00280526		14.5624	±	0.00596169		0.987384		6116889	6456185	6293274
	gm-AEJAQ|1	5.40346e+06	0.00241034		7.25231	±	0.0521807		0.989794		5489854	5014244	5706274
	gm-AEJAH|1	5.01889e+06	0.00223879		11.0264	±	0.0264969		0.992033		5566462	4996171	4494030
	gm-AEJT|1	4.5101e+06	0.00201184		7.63248	±	0.0497287		0.994045		4485230	4651489	4393595
	gm-AEJAE|1	4.50516e+06	0.00200963		10.6728	±	0.0381727		0.996054		3809518	3712797	5993157
	gm-AEJAR|1	4.10683e+06	0.00183195		9.06569	±	0.0593972		0.997886		3685424	4132327	4502743
	gm-AEJAK|1	2526780	0.00112713		7.30076	±	0.0560805		0.999014		3605091	2083508	1891741
	gm-AEJD|1	2211424	0.000986458		7.03066	±	0.191682		1		2777019	759781	3097472
	Total	2.24178e+09	1
