# Supplementary material for: A software tool and strategy for peptidoglycomics, the high-resolution analysis of bacterial peptidoglycans via LC-MS/MS
Source: Commun Chem. 2025 Mar 26;8:91. doi: 10.1038/s42004-025-01490-6 (PMC11937551; doi:10.1038/s42004-025-01490-6)
Supplement: Supplementary file 8 — File S5 [file 42004_2025_1490_MOESM8_ESM.xlsx]

## Sheet: Content
	TY1	PGFinder multimer search using DB_2 and TY1 deconvoluted data
	TY2	PGFinder multimer search using DB_1 and TY2 deconvoluted data
	TY3	PGFinder multimer search using DB_1 and TY3 deconvoluted data
	Average	Consolidated search
	Table S12	List of validated dimers

## Sheet: TY1
Metadata	ID	RT (min)	Charge	Obs (Da)	Theo (Da)	Delta ppm	Inferred structure	Intensity	Inferred structure (best match)	Intensity (best match)	Total Intensity	Structure	Intensity	Abundance (%)	Consolidated RT (min)	Oligomer	Consolidated Theo (Da)	Abs Δppm
file : 20210618_RhiLeg_ndslt_TY_1.ftrs	6720	15.7202	3;2;1	1864.81	1864.8	1.0382	gm-AEJAA=gm-AEJ|2	952723520	gm-AEJAA=gm-AEJ|2, gm-AEJA=gm-AEJA|2	952723520	7461532162	gm-AEJA|1	914024187	0.122498	9.4659	Monomer	941.408	0.1548
masses_file : DB2.csv	6720	15.7202	3;2;1	1864.81	1864.8	1.0919	gm-AEJA=gm-AEJA|2	952723520				gm-AEJG|1	249121337	0.0333874	6.8162	Monomer	927.392	1.0372
rt_window : 0.5	2918	9.4659	2;1	941.408	941.408	0.1548	gm-AEJA|1	911494720	gm-AEJA|1	911494720		gm-AEJ|1	168835933	0.0226275	5.4851	Monomer	870.371	0.6322
modifications : 3-3 and 4-3 Cross-Linked Multimers (=)	6404	14.9381	3;2;1	1793.77	1793.77	1.5382	gm-AEJA=gm-AEJ|2	861021056	gm-AEJA=gm-AEJ|2, gm-AEJ=gm-AEJA|2	861021056		gm-AEJAI|1	155596714	0.0208532	21.4085	Monomer	1054.49	1.4051
ppm : 10	6404	14.9381	3;2;1	1793.77	1793.77	1.5382	gm-AEJ=gm-AEJA|2	861021056				gm-AEJF|1	144323956	0.0193424	21.6203	Monomer	1017.44	2.1206
consolidation_ppm : 1	5762	13.6393	2;3	1779.75	1779.75	1.1933	gm-AEJG=gm-AEJ|2	633241792	gm-AEJG=gm-AEJ|2	633241792		gm-AEJK|1	61586738	0.0082539	7.6257	Monomer	998.466	2.0279
version : 1.2.1	6044	13.9441	3;2;1	1722.73	1722.73	1.1002	gm-AEJ=gm-AEJ|2	508256384	gm-AEJ=gm-AEJ|2	508256384		gm-AEJAA|1	49548818	0.00664057	10.8346	Monomer	1012.45	1.3675
	6140	14.3895	3;2	1850.79	1850.79	1.5483	gm-AEJQ=gm-AEJ|2	289061632	gm-AEJQ=gm-AEJ|2, gm-AEJG=gm-AEJA|2, gm-AEJAG=gm-AEJ|2	289061632		gm-AEJQ|1, gm-AEJAG|1	42711143	0.00572418	8.7225	Monomer	998.429	1.3396
	6140	14.3895	3;2	1850.79	1850.79	1.5483	gm-AEJG=gm-AEJA|2	289061632				gm-AEJAD|1	36621626	0.00490806	9.5539	Monomer	1056.43	1.7218
	6140	14.3895	3;2	1850.79	1850.79	1.5483	gm-AEJAG=gm-AEJ|2	289061632				gm-AEJAF|1	59820654	0.00801721	15.3843	Monomer	1088.48	0.3643
	7905	18.0932	4;3;2	2717.17	2717.16	1.1462	gm-AEJAA=gm-AEJ=gm-AEJ|3	267669808	gm-AEJAA=gm-AEJ=gm-AEJ|3, gm-AEJA=gm-AEJ=gm-AEJA|3, gm-AEJ=gm-AEJA=gm-AEJA|3	267669808		gm-AEJAM|1	28370424	0.00380222	16.5616	Monomer	1072.45	1.8563
	7905	18.0932	4;3;2	2717.17	2717.16	1.183	gm-AEJA=gm-AEJ=gm-AEJA|3	267669808				gm-AEJY|1	33304373	0.00446348	16.8317	Monomer	1033.43	1.5892
	7905	18.0932	4;3;2	2717.17	2717.16	1.183	gm-AEJ=gm-AEJA=gm-AEJA|3	267669808				gm-AEJN|1	25411796	0.00340571	5.0302	Monomer	984.414	1.0008
	8209	18.6311	2;3;4	2788.2	2788.2	1.0328	gm-AEJAA=gm-AEJ=gm-AEJA|3	266654800	gm-AEJAA=gm-AEJ=gm-AEJA|3, gm-AEJA=gm-AEJA=gm-AEJA|3	266654800		gm-AE|1	23274547	0.00311927	8.6795	Monomer	698.286	0.7514
	8209	18.6311	2;3;4	2788.2	2788.2	1.0687	gm-AEJA=gm-AEJA=gm-AEJA|3	266654800				gm-AEJM|1	21029262	0.00281836	15.6016	Monomer	1001.41	0.6987
	1956	6.8162	2;1;3	927.393	927.392	1.0372	gm-AEJG|1	244365040	gm-AEJG|1	244365040		gm-AEJAW|1	14389674	0.00192851	25.1808	Monomer	1127.49	1.6737
	7626	17.5951	3;2;4	2646.13	2646.13	0.8883	gm-AEJA=gm-AEJ=gm-AEJ|3	222056080	gm-AEJA=gm-AEJ=gm-AEJ|3, gm-AEJ=gm-AEJ=gm-AEJA|3	222056080		gm-AEJH|1	11370127	0.00152383	5.9115	Monomer	1007.43	1.3328
	7626	17.5951	3;2;4	2646.13	2646.13	0.8883	gm-AEJ=gm-AEJ=gm-AEJA|3	222056080				gm-AEJI|1	19820275	0.00265633	20.2659	Monomer	983.455	1.1643
	7142	16.4518	2;3;4	2632.11	2632.11	1.2314	gm-AEJG=gm-AEJ=gm-AEJ|3	167799600	gm-AEJG=gm-AEJ=gm-AEJ|3	167799600		gm-AEJS|1	17124179	0.00229499	5.6915	Monomer	957.403	0.3014
	1436	5.4851	1;2	870.371	870.371	0.6322	gm-AEJ|1	167671024	gm-AEJ|1	167671024		gm-AEJV|1	6116889	0.00081979	14.5694	Monomer	969.439	1.0294
	9770	21.4085	1;2	1054.49	1054.49	1.4051	gm-AEJAI|1	153906240	gm-AEJAI|1	153906240		gm-AEJAH|1	5566462	0.000746021	7.1794	Monomer	1078.47	1.9894
	7312	16.7317	4;3;2	2575.09	2575.09	1.2884	gm-AEJ=gm-AEJ=gm-AEJ|3	135709696	gm-AEJ=gm-AEJ=gm-AEJ|3	135709696		gm-AEJW|1	6480252	0.000868488	23.8987	Monomer	1056.45	1.6618
	9852	21.6203	1;2	1017.44	1017.44	2.1206	gm-AEJF|1	108329112	gm-AEJF|1	108329112		gm-AEJT|1	4485230	0.000601114	7.5643	Monomer	971.418	2.2933
	7445	16.9676	4;2;3	2703.15	2703.15	1.3831	gm-AEJQ=gm-AEJ=gm-AEJ|3	104832912	gm-AEJQ=gm-AEJ=gm-AEJ|3, gm-AEJG=gm-AEJ=gm-AEJA|3, gm-AEJAG=gm-AEJ=gm-AEJ|3	104832912		gm-AEJAQ|1	5489854	0.000735754	10.9936	Monomer	1069.47	2.0584
	7445	16.9676	4;2;3	2703.15	2703.15	1.3831	gm-AEJG=gm-AEJ=gm-AEJA|3	104832912				gm-AEJAE|1	3809518	0.000510554	10.6202	Monomer	1070.45	2.0647
	7445	16.9676	4;2;3	2703.15	2703.15	1.3831	gm-AEJAG=gm-AEJ=gm-AEJ|3	104832912				gm-AEJAR|1	3685424	0.000493923	8.982	Monomer	1097.51	1.7655
	11162	23.99	3;2	1869.8	1869.8	0.9919	gm-AEJF=gm-AEJ|2	80993456	gm-AEJF=gm-AEJ|2	80993456		gm-AEJD|1	2777019	0.000372178	6.845	Monomer	985.398	0.0797
	7687	17.4681	3;2;4	2774.19	2774.19	1.3291	gm-AEJQ=gm-AEJ=gm-AEJA|3	76550128	gm-AEJQ=gm-AEJ=gm-AEJA|3, gm-AEJG=gm-AEJA=gm-AEJA|3, gm-AEJAQ=gm-AEJ=gm-AEJ|3, gm-AEJAG=gm-AEJ=gm-AEJA|3	76550128		gm-AEJAK|1	3605091	0.000483157	7.2224	Monomer	1069.5	2.0368
	7687	17.4681	3;2;4	2774.19	2774.19	1.3291	gm-AEJG=gm-AEJA=gm-AEJA|3	76550128				gm-AEJAA=gm-AEJ|2, gm-AEJA=gm-AEJA|2	952723520	0.127685	15.7202	Dimer	1864.8	1.0382
	7687	17.4681	3;2;4	2774.19	2774.19	1.3291	gm-AEJAQ=gm-AEJ=gm-AEJ|3	76550128				gm-AEJA=gm-AEJ|2, gm-AEJ=gm-AEJA|2	862543899	0.115599	14.9381	Dimer	1793.77	1.5382
	7687	17.4681	3;2;4	2774.19	2774.19	1.3291	gm-AEJAG=gm-AEJ=gm-AEJA|3	76550128				gm-AEJG=gm-AEJ|2	633614157	0.0849174	13.6393	Dimer	1779.75	1.1933
	5412	12.964	3;2	1836.78	1836.77	1.3351	gm-AEJN=gm-AEJ|2	71826360	gm-AEJN=gm-AEJ|2	71826360		gm-AEJ=gm-AEJ|2	512942771	0.068745	13.9441	Dimer	1722.73	1.1002
	6574	15.0492	3;2	1921.83	1921.83	1.4573	gm-AEJQ=gm-AEJA|2	57660864	gm-AEJQ=gm-AEJA|2, gm-AEJAQ=gm-AEJ|2, gm-AEJAG=gm-AEJA|2	57660864		gm-AEJQ=gm-AEJ|2, gm-AEJG=gm-AEJA|2, gm-AEJAG=gm-AEJ|2	289521604	0.0388019	14.3895	Dimer	1850.79	1.5483
	6574	15.0492	3;2	1921.83	1921.83	1.4573	gm-AEJAQ=gm-AEJ|2	57660864				gm-AEJF=gm-AEJ|2	113621412	0.0152276	23.99	Dimer	1869.8	0.9919
	6574	15.0492	3;2	1921.83	1921.83	1.4573	gm-AEJAG=gm-AEJA|2	57660864				gm-AEJN=gm-AEJ|2	72254203	0.00968356	12.964	Dimer	1836.77	1.3351
	5630	13.3212	2;3	1809.76	1809.76	1.105	gm-AEJS=gm-AEJ|2	46220136	gm-AEJS=gm-AEJ|2	46220136		gm-AEJQ=gm-AEJA|2, gm-AEJAQ=gm-AEJ|2, gm-AEJAG=gm-AEJA|2	58212522	0.00780168	15.0492	Dimer	1921.83	1.4573
	2399	7.6257	2;1;3	998.468	998.466	2.0279	gm-AEJK|1	45582488	gm-AEJK|1	45582488		gm-AEJS=gm-AEJ|2	46220136	0.00619446	13.3212	Dimer	1809.76	1.105
	4223	10.8346	1;2	1012.45	1012.45	1.3675	gm-AEJAA|1	42434260	gm-AEJAA|1	42434260		gm-AEJAI=gm-AEJ|2, gm-AEJI=gm-AEJA|2	35715423	0.00478661	23.4519	Dimer	1906.85	0.8742
	3066	8.7225	2;1	998.431	998.429	1.3396	gm-AEJQ|1	41432844	gm-AEJQ|1, gm-AEJAG|1	41432844		gm-AEJAI=gm-AEJA|2	32205897	0.00431626	24.1545	Dimer	1977.89	1.5506
	3066	8.7225	2;1	998.431	998.429	1.3396	gm-AEJAG|1	41432844				gm-AEJN=gm-AEJA|2	23986834	0.00321473	13.6559	Dimer	1907.81	0.2666
	3447	9.5539	2;1	1056.44	1056.43	1.7218	gm-AEJAD|1	35434704	gm-AEJAD|1	35434704		gm-AEJF=gm-AEJA|2, gm-AEJAF=gm-AEJ|2	36450736	0.00488515	24.6937	Dimer	1940.84	1.0233
	6706	15.3843	2;1	1088.48	1088.48	-0.3643	gm-AEJAF|1	35174848	gm-AEJAF|1	35174848		gm-AEJAD=gm-AEJA|2	23440925	0.00314157	16.7678	Dimer	1979.83	1.0104
	9229	20.4056	2;1	1017.44	1017.44	1.7007	gm-AEJF|1	34598460	gm-AEJF|1	34598460		gm-AEJY=gm-AEJ|2	19608418	0.00262793	19.6053	Dimer	1885.79	0.9692
	10857	23.4519	3;2	1906.85	1906.85	0.8742	gm-AEJAI=gm-AEJ|2	33615180	gm-AEJAI=gm-AEJ|2, gm-AEJI=gm-AEJA|2	33615180		gm-AEJS=gm-AEJA|2	18170612	0.00243524	14.0801	Dimer	1880.8	0.8086
	10857	23.4519	3;2	1906.85	1906.85	0.9267	gm-AEJI=gm-AEJA|2	33615180				gm-AEJH=gm-AEJ|2	12790608	0.00171421	12.6258	Dimer	1859.79	0.3878
	10872	23.4351	3;2	1869.8	1869.8	1.1878	gm-AEJF=gm-AEJ|2	32236834	gm-AEJF=gm-AEJ|2	32236834		gm-AEJAA=gm-AEJA|2	11921361	0.00159771	16.3351	Dimer	1935.84	1.9755
	11317	24.1545	3;2	1977.89	1977.89	1.5506	gm-AEJAI=gm-AEJA|2	30955862	gm-AEJAI=gm-AEJA|2	30955862		gm-AEJM=gm-AEJ|2	15505413	0.00207805	19.0508	Dimer	1853.77	1.4981
	7313	16.5616	2;1	1072.45	1072.45	1.8563	gm-AEJAM|1	28370424	gm-AEJAM|1	28370424		gm-AEJK=gm-AEJ|2	19893621	0.00266616	12.5714	Dimer	1850.83	0.9231
	7476	16.8317	2;1	1033.44	1033.43	1.5892	gm-AEJY|1	27067642	gm-AEJY|1	27067642		gm-AEJH=gm-AEJA|2, gm-AEJAH=gm-AEJ|2	8524589	0.00114247	13.2792	Dimer	1930.83	1.1055
	1351	5.0302	2;1	984.415	984.414	1.0008	gm-AEJN|1	25411796	gm-AEJN|1	25411796		gm-AEJI=gm-AEJ|2	13417218	0.00179819	22.7684	Dimer	1835.81	1.2899
	5939	13.6559	2;3	1907.81	1907.81	0.2666	gm-AEJN=gm-AEJA|2	23986834	gm-AEJN=gm-AEJA|2	23986834		gm-AEJAD=gm-AEJ|2, gm-AEJD=gm-AEJA|2	7353243	0.000985487	14.5125	Dimer	1908.79	1.3698
	11657	24.6937	3;2	1940.84	1940.84	1.0233	gm-AEJF=gm-AEJA|2	22797238	gm-AEJF=gm-AEJA|2, gm-AEJAF=gm-AEJ|2	22797238		gm-AEJM=gm-AEJA|2, gm-AEJAM=gm-AEJ|2	8352916	0.00111946	19.7574	Dimer	1924.81	1.8282
	11657	24.6937	3;2	1940.84	1940.84	1.0233	gm-AEJAF=gm-AEJ|2	22797238				gm-AEJAM=gm-AEJA|2	5769307	0.000773207	20.4406	Dimer	1995.85	2.1893
	7361	16.7678	2;3	1979.83	1979.83	1.0104	gm-AEJAD=gm-AEJA|2	22282304	gm-AEJAD=gm-AEJA|2	22282304		gm-AEJY=gm-AEJA|2	7242308	0.000970619	20.4176	Dimer	1956.83	1.0012
	7361	16.7678	2;3	1979.83	1979.85	-6.667	gm-AEJW=gm-AEJA|2	22282304				gm-AEJT=gm-AEJ|2	8385236	0.0011238	13.9438	Dimer	1823.78	0.6179
	7361	16.7678	2;3	1979.83	1979.85	-6.667	gm-AEJAW=gm-AEJ|2	22282304				gm-AEJAK=gm-AEJ|2, gm-AEJK=gm-AEJA|2	5710433	0.000765316	13.2263	Dimer	1921.86	1.5723
	11903	25.039	3;2;4	2722.16	2722.16	1.3832	gm-AEJF=gm-AEJ=gm-AEJ|3	21554884	gm-AEJF=gm-AEJ=gm-AEJ|3	21554884		gm-AEJW=gm-AEJA|2, gm-AEJAW=gm-AEJ|2	6390525	0.000856463	26.4813	Dimer	1979.85	1.4934
	3031	8.6795	2;1	698.286	698.286	0.7514	gm-AE|1	19636208	gm-AE|1	19636208		gm-AEJV=gm-AEJ|2	4660525	0.000624607	19.1447	Dimer	1821.8	1.4201
	8806	19.6053	3;2	1885.8	1885.79	0.9692	gm-AEJY=gm-AEJ|2	19608418	gm-AEJY=gm-AEJ|2	19608418		gm-AEJD=gm-AEJ|2	3927296	0.000526339	13.6858	Dimer	1837.76	1.0071
	6932	15.8528	3;2;4	2689.14	2689.13	1.4863	gm-AEJN=gm-AEJ=gm-AEJ|3	18431382	gm-AEJN=gm-AEJ=gm-AEJ|3	18431382		gm-AEJAW=gm-AEJA|2	6186207	0.00082908	27.0093	Dimer	2050.88	0.7552
	6117	14.0801	3;2	1880.8	1880.8	0.8086	gm-AEJS=gm-AEJA|2	18170612	gm-AEJS=gm-AEJA|2	18170612		gm-AEJW=gm-AEJ|2	3156708	0.000423064	25.3515	Dimer	1908.81	1.1448
	8068	17.9887	3;2;4	2845.23	2845.22	1.4064	gm-AEJQ=gm-AEJA=gm-AEJA|3	17535880	gm-AEJQ=gm-AEJA=gm-AEJA|3, gm-AEJAQ=gm-AEJ=gm-AEJA|3, gm-AEJAG=gm-AEJA=gm-AEJA|3	17535880		gm-AEJAF=gm-AEJA|2	3068758	0.000411277	25.8928	Dimer	2011.87	2.2742
	8068	17.9887	3;2;4	2845.23	2845.22	1.4064	gm-AEJAQ=gm-AEJ=gm-AEJA|3	17535880				gm-AEJT=gm-AEJA|2	3588589	0.000480945	14.6888	Dimer	1894.82	1.7939
	8068	17.9887	3;2;4	2845.23	2845.22	1.4064	gm-AEJAG=gm-AEJA=gm-AEJA|3	17535880				gm-AEJAH=gm-AEJA|2	2264082	0.000303434	13.956	Dimer	2001.86	1.4063
	10935	23.4792	2;1	1088.48	1088.48	1.2058	gm-AEJAF|1	15514470	gm-AEJAF|1	15514470		gm-AEJV=gm-AEJA|2	1961850	0.000262929	19.8996	Dimer	1892.84	1.1783
	6839	15.6016	2;1	1001.41	1001.41	0.6987	gm-AEJM|1	15377921	gm-AEJM|1	15377921		gm-AEJAR=gm-AEJ|2	3851462	0.000516176	13.8647	Dimer	1949.87	0.8155
	11976	25.1808	1;2	1127.49	1127.49	1.6737	gm-AEJAW|1	14389674	gm-AEJAW|1	14389674		gm-AEJAK=gm-AEJA|2	1068390	0.000143186	13.8337	Dimer	1992.9	1.766
	7102	16.1624	3;2;4	2662.13	2662.12	1.6065	gm-AEJS=gm-AEJ=gm-AEJ|3	13009185	gm-AEJS=gm-AEJ=gm-AEJ|3	13009185		gm-AEJAE=gm-AEJA|2	1010638	0.000135446	15.8263	Dimer	1993.85	1.2756
	5264	12.6258	3;2	1859.79	1859.79	0.3878	gm-AEJH=gm-AEJ|2	12081589	gm-AEJH=gm-AEJ|2	12081589		gm-AEJAQ=gm-AEJA|2	872723	0.000116963	16.3643	Dimer	1992.86	2.0987
	7131	16.3351	2;3	1935.85	1935.84	1.9755	gm-AEJAA=gm-AEJA|2	11921361	gm-AEJAA=gm-AEJA|2	11921361		gm-AEJAA=gm-AEJ=gm-AEJ|3, gm-AEJA=gm-AEJ=gm-AEJA|3, gm-AEJ=gm-AEJA=gm-AEJA|3	267669808	0.0358733	18.0932	Trimer	2717.16	1.1462
	1696	5.9115	2	1007.43	1007.43	1.3328	gm-AEJH|1	11370127	gm-AEJH|1	11370127		gm-AEJAA=gm-AEJ=gm-AEJA|3, gm-AEJA=gm-AEJA=gm-AEJA|3	267411441	0.0358387	18.6311	Trimer	2788.2	1.0328
	8545	19.0508	2;3	1853.77	1853.77	1.4981	gm-AEJM=gm-AEJ|2	11360572	gm-AEJM=gm-AEJ|2	11360572		gm-AEJA=gm-AEJ=gm-AEJ|3, gm-AEJ=gm-AEJ=gm-AEJA|3	222056080	0.0297601	17.5951	Trimer	2646.13	0.8883
	7243	16.3463	3;2	2760.18	2760.17	1.6947	gm-AEJN=gm-AEJ=gm-AEJA|3	10498952	gm-AEJN=gm-AEJ=gm-AEJA|3	10498952		gm-AEJG=gm-AEJ=gm-AEJ|3	168512136	0.0225841	16.4518	Trimer	2632.11	1.2314
	9187	20.2659	1;2	983.456	983.455	1.1643	gm-AEJI|1	10465964	gm-AEJI|1	10465964		gm-AEJ=gm-AEJ=gm-AEJ|3	135709696	0.0181879	16.7317	Trimer	2575.09	1.2884
	11761	24.7895	3;2	2722.16	2722.16	1.316	gm-AEJF=gm-AEJ=gm-AEJ|3	10262085	gm-AEJF=gm-AEJ=gm-AEJ|3	10262085		gm-AEJQ=gm-AEJ=gm-AEJ|3, gm-AEJG=gm-AEJ=gm-AEJA|3, gm-AEJAG=gm-AEJ=gm-AEJ|3	104832912	0.0140498	16.9676	Trimer	2703.15	1.3831
	5271	12.5714	3;2	1850.83	1850.83	0.9231	gm-AEJK=gm-AEJ|2	10046485	gm-AEJK=gm-AEJ|2	10046485		gm-AEJQ=gm-AEJ=gm-AEJA|3, gm-AEJG=gm-AEJA=gm-AEJA|3, gm-AEJAQ=gm-AEJ=gm-AEJ|3, gm-AEJAG=gm-AEJ=gm-AEJA|3	77170205	0.0103424	17.4681	Trimer	2774.19	1.3291
	1220	4.3991	2	998.466	998.466	0.7442	gm-AEJK|1	10001932	gm-AEJK|1	10001932		gm-AEJF=gm-AEJ=gm-AEJ|3	31816969	0.00426413	25.039	Trimer	2722.16	1.3832
	5929	13.5684	3;2	1850.83	1850.83	0.5274	gm-AEJK=gm-AEJ|2	9847136	gm-AEJK=gm-AEJ|2	9847136		gm-AEJN=gm-AEJ=gm-AEJ|3	18431382	0.00247019	15.8528	Trimer	2689.13	1.4863
	1632	5.6915	1;2	957.403	957.403	0.3014	gm-AEJS|1	9845180	gm-AEJS|1	9845180		gm-AEJQ=gm-AEJA=gm-AEJA|3, gm-AEJAQ=gm-AEJ=gm-AEJA|3, gm-AEJAG=gm-AEJA=gm-AEJA|3	17535880	0.00235017	17.9887	Trimer	2845.22	1.4064
	11257	24.0333	2;3	1940.84	1940.84	0.9128	gm-AEJF=gm-AEJA|2	9616590	gm-AEJF=gm-AEJA|2, gm-AEJAF=gm-AEJ|2	9616590		gm-AEJS=gm-AEJ=gm-AEJ|3	13009185	0.0017435	16.1624	Trimer	2662.12	1.6065
	11257	24.0333	2;3	1940.84	1940.84	0.9128	gm-AEJAF=gm-AEJ|2	9616590				gm-AEJN=gm-AEJ=gm-AEJA|3	10498952	0.00140708	16.3463	Trimer	2760.17	1.6947
	8153	18.2745	2;1	983.456	983.455	1.4746	gm-AEJI|1	8942335	gm-AEJI|1	8942335		gm-AEJN=gm-AEJA=gm-AEJA|3	7449524	0.000998391	16.853	Trimer	2831.21	1.2459
	5682	13.2792	2;3	1930.83	1930.83	1.1055	gm-AEJH=gm-AEJA|2	8524589	gm-AEJH=gm-AEJA|2, gm-AEJAH=gm-AEJ|2	8524589		gm-AEJF=gm-AEJ=gm-AEJA|3, gm-AEJAF=gm-AEJ=gm-AEJ|3	11344709	0.00152043	25.5416	Trimer	2793.2	1.1985
	5682	13.2792	2;3	1930.83	1930.83	1.1055	gm-AEJAH=gm-AEJ|2	8524589				gm-AEJS=gm-AEJ=gm-AEJA|3	6528725	0.000874985	16.6602	Trimer	2733.16	1.1439
	6116	14.0404	2	1088.47	1088.48	-1.3736	gm-AEJAF|1	7910336	gm-AEJAF|1	7910336		gm-AEJAI=gm-AEJ=gm-AEJ|3, gm-AEJI=gm-AEJ=gm-AEJA|3	5140344	0.000688913	24.6013	Trimer	2759.21	1.7833
	7479	16.853	3;2;4	2831.21	2831.21	1.2459	gm-AEJN=gm-AEJA=gm-AEJA|3	7449524	gm-AEJN=gm-AEJA=gm-AEJA|3	7449524		gm-AEJS=gm-AEJA=gm-AEJA|3	5121797	0.000686427	17.1789	Trimer	2804.2	1.423
	12169	25.5416	3;2;4	2793.2	2793.2	1.1985	gm-AEJF=gm-AEJ=gm-AEJA|3	7062809	gm-AEJF=gm-AEJ=gm-AEJA|3, gm-AEJAF=gm-AEJ=gm-AEJ|3	7062809		gm-AEJF=gm-AEJA=gm-AEJA|3, gm-AEJAF=gm-AEJ=gm-AEJA|3	7136863	0.000956488	25.9844	Trimer	2864.23	1.5343
	12169	25.5416	3;2;4	2793.2	2793.2	1.1985	gm-AEJAF=gm-AEJ=gm-AEJ|3	7062809				gm-AEJAI=gm-AEJA=gm-AEJA|3	4775903	0.00064007	25.5653	Trimer	2901.29	1.2186
	10500	22.7684	3;2	1835.82	1835.81	1.2899	gm-AEJI=gm-AEJ|2	7030101	gm-AEJI=gm-AEJ|2	7030101		gm-AEJY=gm-AEJ=gm-AEJ|3	4351659	0.000583213	21.3491	Trimer	2738.15	2.7473
	6338	14.5125	3;2	1908.8	1908.79	1.3698	gm-AEJAD=gm-AEJ|2	6985785	gm-AEJAD=gm-AEJ|2, gm-AEJD=gm-AEJA|2	6985785		gm-AEJAI=gm-AEJ=gm-AEJA|3, gm-AEJI=gm-AEJA=gm-AEJA|3	4876889	0.000653604	25.0421	Trimer	2830.25	1.0086
	6338	14.5125	3;2	1908.8	1908.79	1.4222	gm-AEJD=gm-AEJA|2	6985785				gm-AEJAD=gm-AEJ=gm-AEJA|3, gm-AEJD=gm-AEJA=gm-AEJA|3	3887852	0.000521053	18.868	Trimer	2832.19	1.4072
	6338	14.5125	3;2	1908.8	1908.81	-6.5933	gm-AEJW=gm-AEJ|2	6985785				gm-AEJH=gm-AEJ=gm-AEJ|3	5334276	0.000714904	15.5192	Trimer	2712.15	1.808
	1936	6.604	1;2	957.404	957.403	1.2577	gm-AEJS|1	6744240	gm-AEJS|1	6744240		gm-AEJAW=gm-AEJA=gm-AEJA|3	3255206	0.000436265	17.6525	Trimer	2974.28	3.0415
	8893	19.7574	3;2	1924.81	1924.81	1.8282	gm-AEJM=gm-AEJA|2	6648190	gm-AEJM=gm-AEJA|2, gm-AEJAM=gm-AEJ|2	6648190		gm-AEJAA=gm-AEJA=gm-AEJA|3	3339256	0.00044753	19.0132	Trimer	2859.24	0.6048
	8893	19.7574	3;2	1924.81	1924.81	1.8282	gm-AEJAM=gm-AEJ|2	6648190				gm-AEJM=gm-AEJ=gm-AEJ|3	4191471	0.000561744	20.9051	Trimer	2706.13	1.8451
	7386	16.6602	2;3	2733.16	2733.16	1.1439	gm-AEJS=gm-AEJ=gm-AEJA|3	6528725	gm-AEJS=gm-AEJ=gm-AEJA|3	6528725		gm-AEJK=gm-AEJ=gm-AEJ|3	4356199	0.000583821	15.4579	Trimer	2703.19	1.2309
	4814	11.7693	2;1	1012.45	1012.45	2.2115	gm-AEJAA|1	6418492	gm-AEJAA|1	6418492		gm-AEJM=gm-AEJ=gm-AEJA|3, gm-AEJAM=gm-AEJ=gm-AEJ|3	2782420	0.000372902	21.5186	Trimer	2777.17	1.7134
	10052	21.9857	3;2	1835.82	1835.81	1.8218	gm-AEJI=gm-AEJ|2	6387117	gm-AEJI=gm-AEJ|2	6387117		gm-AEJI=gm-AEJ=gm-AEJ|3	3462215	0.000464009	23.9864	Trimer	2688.17	1.3419
	6392	14.5694	1;2	969.44	969.439	1.0294	gm-AEJV|1	6116889	gm-AEJV|1	6116889		gm-AEJY=gm-AEJ=gm-AEJA|3	1547909	0.000207452	21.8361	Trimer	2809.19	1.9425
	9265	20.4406	2;3	1995.85	1995.85	2.1893	gm-AEJAM=gm-AEJA|2	5769307	gm-AEJAM=gm-AEJA|2	5769307		gm-AEJT=gm-AEJ=gm-AEJ|3	2197794	0.00029455	16.7152	Trimer	2676.14	1.3648
	9241	20.4176	3;2	1956.83	1956.83	1.0012	gm-AEJY=gm-AEJA|2	5748334	gm-AEJY=gm-AEJA|2	5748334		gm-AEJM=gm-AEJA=gm-AEJA|3, gm-AEJAM=gm-AEJ=gm-AEJA|3	1978621	0.000265176	21.9945	Trimer	2848.2	1.5239
	6099	13.9438	2;3	1823.78	1823.78	-0.6179	gm-AEJT=gm-AEJ|2	5727800	gm-AEJT=gm-AEJ|2	5727800		gm-AEJH=gm-AEJ=gm-AEJA|3, gm-AEJAH=gm-AEJ=gm-AEJ|3	1994523	0.000267307	16.0506	Trimer	2783.19	0.888
	5674	13.2263	2;3	1921.87	1921.86	1.5723	gm-AEJAK=gm-AEJ|2	5710433	gm-AEJAK=gm-AEJ|2, gm-AEJK=gm-AEJA|2	5710433		gm-AEJW=gm-AEJ=gm-AEJA|3, gm-AEJAW=gm-AEJ=gm-AEJ|3	1626996	0.000218051	27.0766	Trimer	2832.21	1.3417
	5674	13.2263	2;3	1921.87	1921.86	1.6243	gm-AEJK=gm-AEJA|2	5710433				gm-AEJV=gm-AEJ=gm-AEJ|3	1265599	0.000169617	21.3682	Trimer	2674.16	1.682
	6298	14.3515	2;1	1001.41	1001.41	0.394	gm-AEJM|1	5651341	gm-AEJM|1	5651341		gm-AEJH=gm-AEJA=gm-AEJA|3, gm-AEJAH=gm-AEJ=gm-AEJA|3	1991183	0.00026686	16.4448	Trimer	2854.22	1.3611
	2142	7.1794	2;3	1078.47	1078.47	1.9894	gm-AEJAH|1	5566462	gm-AEJAH|1	5566462		gm-AEJAM=gm-AEJA=gm-AEJA|3	1210179	0.000162189	22.4472	Trimer	2919.24	1.9709
	7092	16.1418	2;1	1033.44	1033.43	1.5892	gm-AEJY|1	5204550	gm-AEJY|1	5204550		gm-AEJY=gm-AEJA=gm-AEJA|3	1510084	0.000202383	22.5415	Trimer	2880.23	2.0674
	11628	24.6013	3;2	2759.22	2759.21	1.7833	gm-AEJAI=gm-AEJ=gm-AEJ|3	5140344	gm-AEJAI=gm-AEJ=gm-AEJ|3, gm-AEJI=gm-AEJ=gm-AEJA|3	5140344		gm-AEJAK=gm-AEJ=gm-AEJ|3, gm-AEJK=gm-AEJ=gm-AEJA|3	1073668	0.000143894	15.9542	Trimer	2774.22	1.7388
	11628	24.6013	3;2	2759.22	2759.21	1.8195	gm-AEJI=gm-AEJ=gm-AEJA|3	5140344				gm-AEJW=gm-AEJ=gm-AEJ|3	1069796	0.000143375	26.133	Trimer	2761.17	2.3234
	7653	17.1789	3;2;4	2804.2	2804.2	1.423	gm-AEJS=gm-AEJA=gm-AEJA|3	5121797	gm-AEJS=gm-AEJA=gm-AEJA|3	5121797		gm-AEJAD=gm-AEJA=gm-AEJA|3	905515	0.000121358	19.3245	Trimer	2903.23	1.4811
	12760	26.4813	3;2	1979.85	1979.85	1.4934	gm-AEJW=gm-AEJA|2	4987747	gm-AEJW=gm-AEJA|2, gm-AEJAW=gm-AEJ|2	4987747		gm-AEJAK=gm-AEJ=gm-AEJA|3, gm-AEJK=gm-AEJA=gm-AEJA|3	880053	0.000117945	16.3975	Trimer	2845.26	0.4434
	12760	26.4813	3;2	1979.85	1979.85	1.4934	gm-AEJAW=gm-AEJ|2	4987747				gm-AEJW=gm-AEJA=gm-AEJA|3, gm-AEJAW=gm-AEJ=gm-AEJA|3	834035	0.000111778	27.4639	Trimer	2903.24	1.3542
	12760	26.4813	3;2	1979.85	1979.83	9.1708	gm-AEJAD=gm-AEJA|2	4987747				gm-AEJT=gm-AEJ=gm-AEJA|3	734515	9.84402e-05	17.1935	Trimer	2747.18	1.1774
	12459	25.9844	3;4;2	2864.24	2864.23	1.5343	gm-AEJF=gm-AEJA=gm-AEJA|3	4799200	gm-AEJF=gm-AEJA=gm-AEJA|3, gm-AEJAF=gm-AEJ=gm-AEJA|3	4799200		gm-AEJD=gm-AEJ=gm-AEJ|3	645668	8.65329e-05	17.2063	Trimer	2690.12	8.4486
	12459	25.9844	3;4;2	2864.24	2864.23	1.5343	gm-AEJAF=gm-AEJ=gm-AEJA|3	4799200				gm-AEJV=gm-AEJA=gm-AEJA|3	435157	5.83201e-05	22.0764	Trimer	2816.23	3.0558
	12218	25.5653	4;3;2	2901.29	2901.29	1.2186	gm-AEJAI=gm-AEJA=gm-AEJA|3	4775903	gm-AEJAI=gm-AEJA=gm-AEJA|3	4775903		gm-AEJV=gm-AEJ=gm-AEJA|3	429417	5.75508e-05	21.7195	Trimer	2745.2	1.8864
	8595	19.1447	3;2	1821.8	1821.8	1.4201	gm-AEJV=gm-AEJ|2	4660525	gm-AEJV=gm-AEJ|2	4660525		gm-AEJAD=gm-AEJ=gm-AEJ|3, gm-AEJD=gm-AEJ=gm-AEJA|3, gm-AEJW=gm-AEJ=gm-AEJ|3	428078	5.73713e-05	17.8141	Trimer	2761.15	2.5895
	11185	23.8987	2;1	1056.45	1056.45	1.6618	gm-AEJW|1	4470711	gm-AEJW|1	4470711		gm-AEJD=gm-AEJA=gm-AEJA|3, gm-AEJAD=gm-AEJ=gm-AEJA|3	374841	5.02365e-05	18.411	Trimer	2832.19	0.6263
	9771	21.3491	3;2	2738.16	2738.15	2.7473	gm-AEJY=gm-AEJ=gm-AEJ|3	4351659	gm-AEJY=gm-AEJ=gm-AEJ|3	4351659
	11910	25.0421	3;2	2830.25	2830.25	1.0086	gm-AEJAI=gm-AEJ=gm-AEJA|3	4293232	gm-AEJAI=gm-AEJ=gm-AEJA|3, gm-AEJI=gm-AEJA=gm-AEJA|3	4293232		Total	7461532162
	11910	25.0421	3;2	2830.25	2830.25	1.044	gm-AEJI=gm-AEJA=gm-AEJA|3	4293232
	1658	5.7629	2	927.393	927.392	0.5765	gm-AEJG|1	4271096	gm-AEJG|1	4271096
	8348	18.6175	3;2	1853.77	1853.77	1.6298	gm-AEJM=gm-AEJ|2	4144841	gm-AEJM=gm-AEJ|2	4144841
	5947	13.5704	3;2	1722.73	1722.73	0.3207	gm-AEJ=gm-AEJ|2	4098840	gm-AEJ=gm-AEJ|2	4098840
	12036	25.2644	2;3	1940.84	1940.84	1.0794	gm-AEJF=gm-AEJA|2	4036908	gm-AEJF=gm-AEJA|2, gm-AEJAF=gm-AEJ|2	4036908
	12036	25.2644	2;3	1940.84	1940.84	1.0794	gm-AEJAF=gm-AEJ|2	4036908
	2347	7.5643	1;2	971.421	971.418	2.2933	gm-AEJT|1	3960572	gm-AEJT|1	3960572
	5972	13.6858	2;3	1837.76	1837.76	1.0071	gm-AEJD=gm-AEJ|2	3927296	gm-AEJD=gm-AEJ|2	3927296
	13130	27.0093	2;3	2050.89	2050.88	0.7552	gm-AEJAW=gm-AEJA|2	3890131	gm-AEJAW=gm-AEJA|2	3890131
	11967	25.1268	3;2	2793.2	2793.2	1.5262	gm-AEJF=gm-AEJ=gm-AEJA|3	3621065	gm-AEJF=gm-AEJ=gm-AEJA|3, gm-AEJAF=gm-AEJ=gm-AEJ|3	3621065
	11967	25.1268	3;2	2793.2	2793.2	1.5262	gm-AEJAF=gm-AEJ=gm-AEJ|3	3621065
	4308	10.9936	2	1069.47	1069.47	2.0584	gm-AEJAQ|1	3451869	gm-AEJAQ|1	3451869
	8461	18.868	3	2832.2	2832.19	1.4072	gm-AEJAD=gm-AEJ=gm-AEJA|3	3162473	gm-AEJAD=gm-AEJ=gm-AEJA|3, gm-AEJD=gm-AEJA=gm-AEJA|3	3162473
	8461	18.868	3	2832.2	2832.19	1.4425	gm-AEJD=gm-AEJA=gm-AEJA|3	3162473
	8461	18.868	3	2832.2	2832.21	-3.9597	gm-AEJW=gm-AEJ=gm-AEJA|3	3162473
	8461	18.868	3	2832.2	2832.21	-3.9597	gm-AEJAW=gm-AEJ=gm-AEJ|3	3162473
	12039	25.3515	3;2	1908.81	1908.81	1.1448	gm-AEJW=gm-AEJ|2	3156708	gm-AEJW=gm-AEJ|2	3156708
	12039	25.3515	3;2	1908.81	1908.79	9.1079	gm-AEJAD=gm-AEJ|2	3156708
	12039	25.3515	3;2	1908.81	1908.79	9.1603	gm-AEJD=gm-AEJA|2	3156708
	12410	25.8928	2;3	2011.88	2011.87	2.2742	gm-AEJAF=gm-AEJA|2	3068758	gm-AEJAF=gm-AEJA|2	3068758
	4150	10.6202	2;1	1070.45	1070.45	2.0647	gm-AEJAE|1	3035008	gm-AEJAE|1	3035008
	10106	21.9647	2	998.457	998.466	-8.3029	gm-AEJK|1	3026576	gm-AEJK|1	3026576
	14772	29.8445	2	1664.67	1664.69	-9.8897		2984240		2984240
	6799	15.5192	3;2	2712.15	2712.15	1.808	gm-AEJH=gm-AEJ=gm-AEJ|3	2850852	gm-AEJH=gm-AEJ=gm-AEJ|3	2850852
	5873	13.4887	2;3	1823.78	1823.78	0.9215	gm-AEJT=gm-AEJ|2	2657436	gm-AEJT=gm-AEJ|2	2657436
	6449	14.6888	2;3	1894.82	1894.82	1.7939	gm-AEJT=gm-AEJA|2	2657248	gm-AEJT=gm-AEJA|2	2657248
	7915	17.6525	2	2974.27	2974.28	-3.0415	gm-AEJAW=gm-AEJA=gm-AEJA|3	2574899	gm-AEJAW=gm-AEJA=gm-AEJA|3	2574899
	8519	19.0132	3;4	2859.24	2859.24	0.6048	gm-AEJAA=gm-AEJA=gm-AEJA|3	2573795	gm-AEJAA=gm-AEJA=gm-AEJA|3	2573795
	7930	17.7725	3;2	2712.15	2712.15	1.6055	gm-AEJH=gm-AEJ=gm-AEJ|3	2483424	gm-AEJH=gm-AEJ=gm-AEJ|3	2483424
	9507	20.9051	3;2	2706.14	2706.13	1.8451	gm-AEJM=gm-AEJ=gm-AEJ|3	2468430	gm-AEJM=gm-AEJ=gm-AEJ|3	2468430
	3244	8.982	2	1097.51	1097.51	1.7655	gm-AEJAR|1	2461591	gm-AEJAR|1	2461591
	6793	15.4579	3	2703.19	2703.19	1.2309	gm-AEJK=gm-AEJ=gm-AEJ|3	2349945	gm-AEJK=gm-AEJ=gm-AEJ|3	2349945
	7789	17.4438	3;2	2050.87	2050.88	-6.9969	gm-AEJAW=gm-AEJA|2	2296076	gm-AEJAW=gm-AEJA|2	2296076
	6093	13.956	2;3	2001.87	2001.86	1.4063	gm-AEJAH=gm-AEJA|2	2264082	gm-AEJAH=gm-AEJA|2	2264082
	9850	21.5186	3	2777.17	2777.17	1.7134	gm-AEJM=gm-AEJ=gm-AEJA|3	2248174	gm-AEJM=gm-AEJ=gm-AEJA|3, gm-AEJAM=gm-AEJ=gm-AEJ|3	2248174
	9850	21.5186	3	2777.17	2777.17	1.7134	gm-AEJAM=gm-AEJ=gm-AEJ|3	2248174
	10458	22.7262	2;3	1906.85	1906.85	1.4504	gm-AEJAI=gm-AEJ|2	2100243	gm-AEJAI=gm-AEJ|2, gm-AEJI=gm-AEJA|2	2100243
	10458	22.7262	2;3	1906.85	1906.85	1.5028	gm-AEJI=gm-AEJA|2	2100243
	1477	4.9792	2	998.466	998.466	0.8665	gm-AEJK|1	2059071	gm-AEJK|1	2059071
	4070	10.4791	1	698.287	698.286	1.4507	gm-AE|1	2052442	gm-AE|1	2052442
	10813	23.2735	1;2	1056.45	1056.45	1.6618	gm-AEJW|1	2009541	gm-AEJW|1	2009541
	7204	16.2768	3	2703.19	2703.19	1.1632	gm-AEJK=gm-AEJ=gm-AEJ|3	2006254	gm-AEJK=gm-AEJ=gm-AEJ|3	2006254
	8993	19.8996	2;3	1892.84	1892.84	1.1783	gm-AEJV=gm-AEJA|2	1961850	gm-AEJV=gm-AEJA|2	1961850
	6071	13.8647	2;3	1949.87	1949.87	0.8155	gm-AEJAR=gm-AEJ|2	1960245	gm-AEJAR=gm-AEJ|2	1960245
	6119	14.0105	3;2	1949.87	1949.87	1.7546	gm-AEJAR=gm-AEJ|2	1891217	gm-AEJAR=gm-AEJ|2	1891217
	12201	25.5245	3;2	2864.24	2864.23	1.0868	gm-AEJF=gm-AEJA=gm-AEJA|3	1883226	gm-AEJF=gm-AEJA=gm-AEJA|3, gm-AEJAF=gm-AEJ=gm-AEJA|3	1883226
	12201	25.5245	3;2	2864.24	2864.23	1.0868	gm-AEJAF=gm-AEJ=gm-AEJA|3	1883226
	11255	23.9864	3	2688.18	2688.17	1.3419	gm-AEJI=gm-AEJ=gm-AEJ|3	1850068	gm-AEJI=gm-AEJ=gm-AEJ|3	1850068
	10220	22.3598	3	2706.14	2706.13	4.484	gm-AEJM=gm-AEJ=gm-AEJ|3	1723041	gm-AEJM=gm-AEJ=gm-AEJ|3	1723041
	8743	19.4126	3;2	1924.81	1924.81	0.9403	gm-AEJM=gm-AEJA|2	1704726	gm-AEJM=gm-AEJA|2, gm-AEJAM=gm-AEJ|2	1704726
	8743	19.4126	3;2	1924.81	1924.81	0.9403	gm-AEJAM=gm-AEJ|2	1704726
	9541	20.943	2	1054.49	1054.49	1.8681	gm-AEJAI|1	1690474	gm-AEJAI|1	1690474
	2019	6.845	2	985.398	985.398	0.0797	gm-AEJD|1	1621446	gm-AEJD|1	1621446
	11057	23.6762	3;2	2688.18	2688.17	2.1593	gm-AEJI=gm-AEJ=gm-AEJ|3	1612147	gm-AEJI=gm-AEJ=gm-AEJ|3	1612147
	10032	21.8361	3	2809.2	2809.19	1.9425	gm-AEJY=gm-AEJ=gm-AEJA|3	1547909	gm-AEJY=gm-AEJ=gm-AEJA|3	1547909
	15225	30.4974	3;2	1697.72	1697.71	3.5684		1529618		1529618
	7447	16.7152	3	2676.14	2676.14	1.3648	gm-AEJT=gm-AEJ=gm-AEJ|3	1526629	gm-AEJT=gm-AEJ=gm-AEJ|3	1526629
	9113	20.1577	3;2	1956.83	1956.83	0.8916	gm-AEJY=gm-AEJA|2	1493974	gm-AEJY=gm-AEJA|2	1493974
	10087	21.9945	3	2848.21	2848.2	1.5239	gm-AEJM=gm-AEJA=gm-AEJA|3	1488043	gm-AEJM=gm-AEJA=gm-AEJA|3, gm-AEJAM=gm-AEJ=gm-AEJA|3	1488043
	10087	21.9945	3	2848.21	2848.2	1.5239	gm-AEJAM=gm-AEJ=gm-AEJA|3	1488043
	8860	19.6284	1	941.399	941.408	-8.7923	gm-AEJA|1	1436276	gm-AEJA|1	1436276
	9434	20.7536	2	1017.44	1017.44	2.2406	gm-AEJF|1	1396384	gm-AEJF|1	1396384
	7008	16.0506	3	2783.19	2783.19	0.888	gm-AEJH=gm-AEJ=gm-AEJA|3	1326763	gm-AEJH=gm-AEJ=gm-AEJA|3, gm-AEJAH=gm-AEJ=gm-AEJ|3	1326763
	7008	16.0506	3	2783.19	2783.19	0.888	gm-AEJAH=gm-AEJ=gm-AEJ|3	1326763
	13184	27.0766	3	2832.21	2832.21	1.3417	gm-AEJW=gm-AEJ=gm-AEJA|3	1277960	gm-AEJW=gm-AEJ=gm-AEJA|3, gm-AEJAW=gm-AEJ=gm-AEJ|3	1277960
	13184	27.0766	3	2832.21	2832.21	1.3417	gm-AEJAW=gm-AEJ=gm-AEJ|3	1277960
	13184	27.0766	3	2832.21	2832.19	6.7086	gm-AEJAD=gm-AEJ=gm-AEJA|3	1277960
	13184	27.0766	3	2832.21	2832.19	6.7439	gm-AEJD=gm-AEJA=gm-AEJA|3	1277960
	12647	26.2769	2;3	1069.47	1069.47	7.3089	gm-AEJAQ|1	1272564	gm-AEJAQ|1	1272564
	9807	21.3682	3	2674.16	2674.16	1.682	gm-AEJV=gm-AEJ=gm-AEJ|3	1265599	gm-AEJV=gm-AEJ=gm-AEJ|3	1265599
	7301	16.4448	3	2854.23	2854.22	1.3611	gm-AEJH=gm-AEJA=gm-AEJA|3	1251864	gm-AEJH=gm-AEJA=gm-AEJA|3, gm-AEJAH=gm-AEJ=gm-AEJA|3	1251864
	7301	16.4448	3	2854.23	2854.22	1.3611	gm-AEJAH=gm-AEJ=gm-AEJA|3	1251864
	12937	26.7308	3	1977.88	1977.89	-2.1525	gm-AEJAI=gm-AEJA|2	1250035	gm-AEJAI=gm-AEJA|2	1250035
	6945	15.8356	2	1097.5	1097.51	-8.9121	gm-AEJAR|1	1223833	gm-AEJAR|1	1223833
	6526	14.8358	2	1088.48	1088.48	-0.4764	gm-AEJAF|1	1221000	gm-AEJAF|1	1221000
	7619	17.1058	2;1	698.292	698.286	9.2983	gm-AE|1	1220899	gm-AE|1	1220899
	10321	22.4472	3	2919.25	2919.24	1.9709	gm-AEJAM=gm-AEJA=gm-AEJA|3	1210179	gm-AEJAM=gm-AEJA=gm-AEJA|3	1210179
	2212	7.2224	2	1069.51	1069.5	2.0368	gm-AEJAK|1	1203431	gm-AEJAK|1	1203431
	9865	21.5292	2;3	1550.66	1550.65	9.9638		1192343		1192343
	2329	7.588	2;1	985.4	985.398	2.3095	gm-AEJD|1	1155573	gm-AEJD|1	1155573
	10396	22.5415	3	2880.23	2880.23	2.0674	gm-AEJY=gm-AEJA=gm-AEJA|3	1106882	gm-AEJY=gm-AEJA=gm-AEJA|3	1106882
	7007	15.9542	3	2774.23	2774.22	1.7388	gm-AEJAK=gm-AEJ=gm-AEJ|3	1073668	gm-AEJAK=gm-AEJ=gm-AEJ|3, gm-AEJK=gm-AEJ=gm-AEJA|3	1073668
	7007	15.9542	3	2774.23	2774.22	1.7748	gm-AEJK=gm-AEJ=gm-AEJA|3	1073668
	12546	26.133	3	2761.18	2761.17	2.3234	gm-AEJW=gm-AEJ=gm-AEJ|3	1069796	gm-AEJW=gm-AEJ=gm-AEJ|3	1069796
	12546	26.133	3	2761.18	2761.15	7.8283	gm-AEJAD=gm-AEJ=gm-AEJ|3	1069796
	12546	26.133	3	2761.18	2761.15	7.8645	gm-AEJD=gm-AEJ=gm-AEJA|3	1069796
	6052	13.8337	2;3	1992.9	1992.9	1.766	gm-AEJAK=gm-AEJA|2	1068390	gm-AEJAK=gm-AEJA|2	1068390
	15896	31.5863	2	1069.49	1069.5	-7.5508	gm-AEJAK|1	1033125	gm-AEJAK|1	1033125
	11675	24.6236	2	1033.43	1033.43	-3.6081	gm-AEJY|1	1032181	gm-AEJY|1	1032181
	6937	15.8263	2;3	1993.85	1993.85	1.2756	gm-AEJAE=gm-AEJA|2	1010638	gm-AEJAE=gm-AEJA|2	1010638
	6304	14.3089	3;2	1793.77	1793.77	1.6063	gm-AEJA=gm-AEJ|2	984775	gm-AEJA=gm-AEJ|2, gm-AEJ=gm-AEJA|2	984775
	6304	14.3089	3;2	1793.77	1793.77	1.6063	gm-AEJ=gm-AEJA|2	984775
	11145	23.8362	3;2	1807.77	1807.76	1.9596		965797		965797
	6243	14.2317	2;3	1894.82	1894.82	1.3586	gm-AEJT=gm-AEJA|2	931341	gm-AEJT=gm-AEJA|2	931341
	15287	30.5755	2	998.468	998.466	2.3947	gm-AEJK|1	916671	gm-AEJK|1	916671
	5173	12.348	2	941.409	941.408	1.5022	gm-AEJA|1	907797	gm-AEJA|1	907797
	8710	19.3245	3	2903.23	2903.23	1.4811	gm-AEJAD=gm-AEJA=gm-AEJA|3	905515	gm-AEJAD=gm-AEJA=gm-AEJA|3	905515
	8710	19.3245	3	2903.23	2903.24	-3.7544	gm-AEJW=gm-AEJA=gm-AEJA|3	905515
	8710	19.3245	3	2903.23	2903.24	-3.7544	gm-AEJAW=gm-AEJ=gm-AEJA|3	905515
	7291	16.3975	3	2845.26	2845.26	0.4434	gm-AEJAK=gm-AEJ=gm-AEJA|3	880053	gm-AEJAK=gm-AEJ=gm-AEJA|3, gm-AEJK=gm-AEJA=gm-AEJA|3	880053
	7291	16.3975	3	2845.26	2845.26	0.4786	gm-AEJK=gm-AEJA=gm-AEJA|3	880053
	7239	16.3643	2;3	1992.87	1992.86	2.0987	gm-AEJAQ=gm-AEJA|2	872723	gm-AEJAQ=gm-AEJA|2	872723
	3377	9.154	2;1	998.429	998.429	-0.4332	gm-AEJQ|1	839377	gm-AEJQ|1, gm-AEJAG|1	839377
	3377	9.154	2;1	998.429	998.429	-0.4332	gm-AEJAG|1	839377
	13380	27.4639	3	2903.25	2903.24	1.3542	gm-AEJW=gm-AEJA=gm-AEJA|3	834035	gm-AEJW=gm-AEJA=gm-AEJA|3, gm-AEJAW=gm-AEJ=gm-AEJA|3	834035
	13380	27.4639	3	2903.25	2903.24	1.3542	gm-AEJAW=gm-AEJ=gm-AEJA|3	834035
	13380	27.4639	3	2903.25	2903.23	6.5897	gm-AEJAD=gm-AEJA=gm-AEJA|3	834035
	12471	25.9862	3;2	1979.85	1979.85	2.0107	gm-AEJW=gm-AEJA|2	818620	gm-AEJW=gm-AEJA|2, gm-AEJAW=gm-AEJ|2	818620
	12471	25.9862	3;2	1979.85	1979.85	2.0107	gm-AEJAW=gm-AEJ|2	818620
	12471	25.9862	3;2	1979.85	1979.83	9.6882	gm-AEJAD=gm-AEJA|2	818620
	3837	10.1418	2	1070.45	1070.45	1.4945	gm-AEJAE|1	774510	gm-AEJAE|1	774510
	3177	8.8872	2	1069.5	1069.5	1.4661	gm-AEJAK|1	772091	gm-AEJAK|1	772091
	8716	19.3113	3	2859.24	2859.24	0.797	gm-AEJAA=gm-AEJA=gm-AEJA|3	765461	gm-AEJAA=gm-AEJA=gm-AEJA|3	765461
	8607	19.0732	3	2788.2	2788.2	0.5187	gm-AEJAA=gm-AEJ=gm-AEJA|3	756641	gm-AEJAA=gm-AEJ=gm-AEJA|3, gm-AEJA=gm-AEJA=gm-AEJA|3	756641
	8607	19.0732	3	2788.2	2788.2	0.5545	gm-AEJA=gm-AEJA=gm-AEJA|3	756641
	7371	16.5887	3	2854.23	2854.22	1.1044	gm-AEJH=gm-AEJA=gm-AEJA|3	739319	gm-AEJH=gm-AEJA=gm-AEJA|3, gm-AEJAH=gm-AEJ=gm-AEJA|3	739319
	7371	16.5887	3	2854.23	2854.22	1.1044	gm-AEJAH=gm-AEJ=gm-AEJA|3	739319
	7682	17.1935	3	2747.18	2747.18	1.1774	gm-AEJT=gm-AEJ=gm-AEJA|3	734515	gm-AEJT=gm-AEJ=gm-AEJA|3	734515
	7846	17.5118	3	2832.2	2832.19	2.183	gm-AEJAD=gm-AEJ=gm-AEJA|3	725379	gm-AEJAD=gm-AEJ=gm-AEJA|3, gm-AEJD=gm-AEJA=gm-AEJA|3	725379
	7846	17.5118	3	2832.2	2832.19	2.2183	gm-AEJD=gm-AEJA=gm-AEJA|3	725379
	7846	17.5118	3	2832.2	2832.21	-3.1838	gm-AEJW=gm-AEJ=gm-AEJA|3	725379
	7846	17.5118	3	2832.2	2832.21	-3.1838	gm-AEJAW=gm-AEJ=gm-AEJ|3	725379
	7579	16.9686	3	2632.12	2632.11	2.3444	gm-AEJG=gm-AEJ=gm-AEJ|3	712536	gm-AEJG=gm-AEJ=gm-AEJ|3	712536
	6796	15.4336	3;2	1859.79	1859.79	1.6677	gm-AEJH=gm-AEJ|2	709019	gm-AEJH=gm-AEJ|2	709019
	3980	10.2824	2	1012.45	1012.45	2.3321	gm-AEJAA|1	696066	gm-AEJAA|1	696066
	6698	15.292	2;3	1979.83	1979.83	1.3803	gm-AEJAD=gm-AEJA|2	695497	gm-AEJAD=gm-AEJA|2	695497
	6698	15.292	2;3	1979.83	1979.85	-6.297	gm-AEJW=gm-AEJA|2	695497
	6698	15.292	2;3	1979.83	1979.85	-6.297	gm-AEJAW=gm-AEJ|2	695497
	13660	27.9013	3	2974.28	2974.28	0.5042	gm-AEJAW=gm-AEJA=gm-AEJA|3	680307	gm-AEJAW=gm-AEJA=gm-AEJA|3	680307
	7222	16.2991	3	2676.14	2676.14	1.9122	gm-AEJT=gm-AEJ=gm-AEJ|3	671165	gm-AEJT=gm-AEJ=gm-AEJ|3	671165
	8212	18.3072	3	2783.19	2783.19	0.8222	gm-AEJH=gm-AEJ=gm-AEJA|3	667760	gm-AEJH=gm-AEJ=gm-AEJA|3, gm-AEJAH=gm-AEJ=gm-AEJ|3	667760
	8212	18.3072	3	2783.19	2783.19	0.8222	gm-AEJAH=gm-AEJ=gm-AEJ|3	667760
	9846	21.4729	1;2	1056.43	1056.43	-6.8741	gm-AEJAD|1	661303	gm-AEJAD|1	661303
	12579	26.1144	3	2793.2	2793.2	1.9851	gm-AEJF=gm-AEJ=gm-AEJA|3	660835	gm-AEJF=gm-AEJ=gm-AEJA|3, gm-AEJAF=gm-AEJ=gm-AEJ|3	660835
	12579	26.1144	3	2793.2	2793.2	1.9851	gm-AEJAF=gm-AEJ=gm-AEJ|3	660835
	6462	14.713	2	1807.75	1807.76	-8.9795		648981		648981
	7685	17.2063	3	2690.09	2690.12	-8.4486	gm-AEJD=gm-AEJ=gm-AEJ|3	645668	gm-AEJD=gm-AEJ=gm-AEJ|3	645668
	518	2.5235	2	870.371	870.371	0.6322	gm-AEJ|1	621291	gm-AEJ|1	621291
	7980	17.7855	3	2774.19	2774.19	1.1311	gm-AEJQ=gm-AEJ=gm-AEJA|3	620077	gm-AEJQ=gm-AEJ=gm-AEJA|3, gm-AEJG=gm-AEJA=gm-AEJA|3, gm-AEJAQ=gm-AEJ=gm-AEJ|3, gm-AEJAG=gm-AEJ=gm-AEJA|3	620077
	7980	17.7855	3	2774.19	2774.19	1.1311	gm-AEJG=gm-AEJA=gm-AEJA|3	620077
	7980	17.7855	3	2774.19	2774.19	1.1311	gm-AEJAQ=gm-AEJ=gm-AEJ|3	620077
	7980	17.7855	3	2774.19	2774.19	1.1311	gm-AEJAG=gm-AEJ=gm-AEJA|3	620077
	1943	6.4343	2	1069.5	1069.5	1.6943	gm-AEJAK|1	596444	gm-AEJAK|1	596444
	6363	14.5129	2;3	1722.73	1722.73	0.9585	gm-AEJ=gm-AEJ|2	587547	gm-AEJ=gm-AEJ|2	587547
	12238	25.5642	3;2	1979.85	1979.85	1.5641	gm-AEJW=gm-AEJA|2	584158	gm-AEJW=gm-AEJA|2, gm-AEJAW=gm-AEJ|2	584158
	12238	25.5642	3;2	1979.85	1979.85	1.5641	gm-AEJAW=gm-AEJ|2	584158
	12238	25.5642	3;2	1979.85	1979.83	9.2416	gm-AEJAD=gm-AEJA|2	584158
	11586	24.4976	3	2830.25	2830.25	1.785	gm-AEJAI=gm-AEJ=gm-AEJA|3	583657	gm-AEJAI=gm-AEJ=gm-AEJA|3, gm-AEJI=gm-AEJA=gm-AEJA|3	583657
	11586	24.4976	3	2830.25	2830.25	1.8203	gm-AEJI=gm-AEJA=gm-AEJA|3	583657
	6475	14.7679	3;2	1921.83	1921.83	2.2195	gm-AEJQ=gm-AEJA|2	551658	gm-AEJQ=gm-AEJA|2, gm-AEJAQ=gm-AEJ|2, gm-AEJAG=gm-AEJA|2	551658
	6475	14.7679	3;2	1921.83	1921.83	2.2195	gm-AEJAQ=gm-AEJ|2	551658
	6475	14.7679	3;2	1921.83	1921.83	2.2195	gm-AEJAG=gm-AEJA|2	551658
	7505	16.8543	2;3	1793.77	1793.77	1.1979	gm-AEJA=gm-AEJ|2	538068	gm-AEJA=gm-AEJ|2, gm-AEJ=gm-AEJA|2	538068
	7505	16.8543	2;3	1793.77	1793.77	1.1979	gm-AEJ=gm-AEJA|2	538068
	2836	8.3003	2	957.404	957.403	1.0027	gm-AEJS|1	534759	gm-AEJS|1	534759
	9766	21.2697	3	2777.18	2777.17	4.3507	gm-AEJM=gm-AEJ=gm-AEJA|3	534246	gm-AEJM=gm-AEJ=gm-AEJA|3, gm-AEJAM=gm-AEJ=gm-AEJ|3	534246
	9766	21.2697	3	2777.18	2777.17	4.3507	gm-AEJAM=gm-AEJ=gm-AEJ|3	534246
	3193	8.9261	2	1056.44	1056.43	1.3751	gm-AEJAD|1	525619	gm-AEJAD|1	525619
	3538	9.605	2	971.419	971.418	0.4712	gm-AEJT|1	524658	gm-AEJT|1	524658
	11482	24.3324	2;3	1807.77	1807.76	2.1111		498991		498991
	10006	21.7582	3	2848.21	2848.2	1.1382	gm-AEJM=gm-AEJA=gm-AEJA|3	490578	gm-AEJM=gm-AEJA=gm-AEJA|3, gm-AEJAM=gm-AEJ=gm-AEJA|3	490578
	10006	21.7582	3	2848.21	2848.2	1.1382	gm-AEJAM=gm-AEJ=gm-AEJA|3	490578
	7155	16.1876	3;2	1979.83	1979.83	0.8254	gm-AEJAD=gm-AEJA|2	463124	gm-AEJAD=gm-AEJA|2	463124
	7155	16.1876	3;2	1979.83	1979.85	-6.852	gm-AEJW=gm-AEJA|2	463124
	7155	16.1876	3;2	1979.83	1979.85	-6.852	gm-AEJAW=gm-AEJ|2	463124
	6678	15.2503	3;2	1850.79	1850.79	0.7497	gm-AEJQ=gm-AEJ|2	459972	gm-AEJQ=gm-AEJ|2, gm-AEJG=gm-AEJA|2, gm-AEJAG=gm-AEJ|2	459972
	6678	15.2503	3;2	1850.79	1850.79	0.7497	gm-AEJG=gm-AEJA|2	459972
	6678	15.2503	3;2	1850.79	1850.79	0.7497	gm-AEJAG=gm-AEJ|2	459972
	12810	26.5022	3	2864.24	2864.23	0.7671	gm-AEJF=gm-AEJA=gm-AEJA|3	454437	gm-AEJF=gm-AEJA=gm-AEJA|3, gm-AEJAF=gm-AEJ=gm-AEJA|3	454437
	12810	26.5022	3	2864.24	2864.23	0.7671	gm-AEJAF=gm-AEJ=gm-AEJA|3	454437
	2721	8.0638	2	998.429	998.429	-0.7389	gm-AEJQ|1	438922	gm-AEJQ|1, gm-AEJAG|1	438922
	2721	8.0638	2	998.429	998.429	-0.7389	gm-AEJAG|1	438922
	10166	22.0764	3	2816.24	2816.23	3.0558	gm-AEJV=gm-AEJA=gm-AEJA|3	435157	gm-AEJV=gm-AEJA=gm-AEJA|3	435157
	9976	21.7195	3	2745.2	2745.2	1.8864	gm-AEJV=gm-AEJ=gm-AEJA|3	429417	gm-AEJV=gm-AEJ=gm-AEJA|3	429417
	8006	17.8141	3	2761.16	2761.15	2.5895	gm-AEJAD=gm-AEJ=gm-AEJ|3	428078	gm-AEJAD=gm-AEJ=gm-AEJ|3, gm-AEJD=gm-AEJ=gm-AEJA|3, gm-AEJW=gm-AEJ=gm-AEJ|3	428078
	8006	17.8141	3	2761.16	2761.15	2.6257	gm-AEJD=gm-AEJ=gm-AEJA|3	428078
	8006	17.8141	3	2761.16	2761.17	-2.9155	gm-AEJW=gm-AEJ=gm-AEJ|3	428078
	13564	27.6536	3	1836.78	1836.77	4.385	gm-AEJN=gm-AEJ|2	427843	gm-AEJN=gm-AEJ|2	427843
	10621	22.9143	2	983.457	983.455	2.4055	gm-AEJI|1	411976	gm-AEJI|1	411976
	12345	25.7242	2	1069.46	1069.47	-7.3012	gm-AEJAQ|1	410741	gm-AEJAQ|1	410741
	10267	22.2812	3	2880.23	2880.23	1.7495	gm-AEJY=gm-AEJA=gm-AEJA|3	403202	gm-AEJY=gm-AEJA=gm-AEJA|3	403202
	10791	23.1722	3;2	1869.8	1869.8	1.6377	gm-AEJF=gm-AEJ|2	391122	gm-AEJF=gm-AEJ|2	391122
	10042	21.8323	2	1550.66	1550.65	9.8064		390719		390719
	10042	21.8323	2	1550.66	1550.65	9.9354		390719
	8277	18.411	3	2832.19	2832.19	-0.6263	gm-AEJD=gm-AEJA=gm-AEJA|3	374841	gm-AEJD=gm-AEJA=gm-AEJA|3, gm-AEJAD=gm-AEJ=gm-AEJA|3	374841
	8277	18.411	3	2832.19	2832.19	-0.6617	gm-AEJAD=gm-AEJ=gm-AEJA|3	374841
	8277	18.411	3	2832.19	2832.21	-6.0285	gm-AEJW=gm-AEJ=gm-AEJA|3	374841
	8277	18.411	3	2832.19	2832.21	-6.0285	gm-AEJAW=gm-AEJ=gm-AEJ|3	374841
	12789	26.434	3	1637.68	1637.68	2.8933		373807		373807
	6262	14.2395	3	1779.76	1779.75	4.1009	gm-AEJG=gm-AEJ|2	372365	gm-AEJG=gm-AEJ|2	372365
	6752	15.356	3;2	1908.8	1908.79	0.5954	gm-AEJAD=gm-AEJ|2	367458	gm-AEJAD=gm-AEJ|2, gm-AEJD=gm-AEJA|2	367458
	6752	15.356	3;2	1908.8	1908.79	0.6478	gm-AEJD=gm-AEJA|2	367458
	6752	15.356	3;2	1908.8	1908.81	-7.3677	gm-AEJW=gm-AEJ|2	367458
	9559	20.9086	2	698.292	698.286	9.2983	gm-AE|1	364998	gm-AE|1	364998
	4027	10.3681	2	1069.47	1069.47	1.8301	gm-AEJAQ|1	354680	gm-AEJAQ|1	354680
	12863	26.565	3	2832.21	2832.21	1.5357	gm-AEJW=gm-AEJ=gm-AEJA|3	349036	gm-AEJW=gm-AEJ=gm-AEJA|3, gm-AEJAW=gm-AEJ=gm-AEJ|3	349036
	12863	26.565	3	2832.21	2832.21	1.5357	gm-AEJAW=gm-AEJ=gm-AEJ|3	349036
	12863	26.565	3	2832.21	2832.19	6.9026	gm-AEJAD=gm-AEJ=gm-AEJA|3	349036
	12863	26.565	3	2832.21	2832.19	6.9379	gm-AEJD=gm-AEJA=gm-AEJA|3	349036
	3876	10.1291	2	870.372	870.371	1.1933	gm-AEJ|1	343199	gm-AEJ|1	343199
	14021	28.4569	3	1692.71	1692.72	-6.7575		306346		306346
	11024	23.577	2;3	1807.76	1807.76	1.0143		299239		299239
	2575	7.7771	2	927.392	927.392	-0.4765	gm-AEJG|1	276437	gm-AEJG|1	276437
	2636	7.9814	2	927.394	927.392	1.3663	gm-AEJG|1	208764	gm-AEJG|1	208764
	2226	7.139	2	870.372	870.371	1.5439	gm-AEJ|1	200419	gm-AEJ|1	200419
	4966	11.8849	2	941.407	941.408	-0.6373	gm-AEJA|1	185394	gm-AEJA|1	185394
	417	2.1412	1;2	520.188				957987840
	1793	6.1034	1	165.079				405832864
	3293	9.3057	1;2	738.328				363588384
	775	3.2961	1	520.188				360545792
	813	3.3301	1	181.074				356577824
	15386	30.8258	1	444.295				341927712
	5035	12.1322	2;3;1	1384.61				312945088
	14149	28.8055	1;2	1038.56				285676288
	12015	25.4004	2;1	588.331				266698288
	13278	27.3194	1;2	735.356				229709776
	5238	12.5295	1;2	1127.47				228162720
	3599	9.8438	1	230.163				194502464
	780	3.2969	1	498.206				193885968
	4420	11.2422	2;1;3	1313.57				188862848
	6352	14.585	1;2	443.238				184166544
	4140	10.8385	1	204.09				180854320
	15722	31.3433	1;2	1109.6				158197376
	4208	10.8381	1	187.064				147177008
	15761	31.416	2;1	1528.7				146728320
	5067	12.2418	1	331.211				144531856
	8152	18.2416	1	480.223				142754624
	9154	20.2798	2;3;1	1844.78				132105048
	13460	27.6867	1	589.315				132000408
	7877	17.6754	1	328.142				131908040
	6902	15.71	3	3729.61				128346064
	8257	18.5212	1	473.249				127985024
	4003	10.4955	1;2	738.328				125642600
	8206	18.5416	2;3;1	1702.71				119303656
	2017	6.8225	2;1	724.313				116801584
	7717	17.3773	1	559.229				112213456
	1522	5.4966	1	667.291				107269008
	6566	14.937	3	3587.54				99266984
	2644	7.9933	1	460.229				92295080
	1497	5.483	2;1	892.352				92249520
	13472	27.7138	1	602.328				89352584
	3168	8.9847	1	280.143				86219832
	11451	24.3551	1;2	1150.49				85703504
	14281	29.3309	2;1	1038.45				80002424
	7925	17.7519	1	551.26				79689912
	2429	7.7545	1;2	459.233				79560096
	8600	19.4755	2;1;3	1773.74				79312744
	13341	27.4612	2;3;1	1410.66				77886504
	8952	19.8993	1	622.297				76763344
	418	2.1217	1	542.17				76432800
	5966	13.6307	3	3559.51				75577808
	5902	13.5771	1;2	850.344				75336784
	10038	22.176	3;4;2	2768.18				73252144
	13087	27.1031	1	535.302				72343488
	11425	24.4092	1;2	502.276				72292584
	2827	8.5642	1	478.18				72208728
	10123	22.188	1	331.211				72064592
	7544	17.0087	2;3;4	1132.6				71902752
	8057	18.1314	2;3	1759.73				70779536
	14383	29.3398	1	460.272				70675456
	5300	12.6546	1	230.163				70348128
	6122	14.134	1	329.195				70022256
	9687	21.6985	3;2	2697.14				69965976
	7256	16.4828	1	264.147				69364448
	14184	28.84	1;2	836.392				68687792
	13882	28.3768	1;2	606.302				66874920
	8844	19.6331	2;1	1003.52				66668696
	14104	28.7265	1;2	776.407				65897064
	5098	12.5188	1	228.147				65817476
	9215	20.382	1	570.266				65681652
	1995	6.8147	1;2	949.374				64695564
	816	3.326	1	164.047				64513556
	9320	20.5782	2;1	772.409				63989056
	9400	20.7785	2;1	1035.46				63521344
	11695	24.7888	2;1	822.388				62886624
	4722	11.6361	1	588.288				62810872
	8107	18.1285	1	244.179				62593280
	3523	9.8659	2;1;3	1242.54				61225884
	9206	20.3268	2;1	1180.47				59768804
	3341	9.3145	2;3;1	979.355				59550812
	15985	31.834	1	406.222				59088772
	3376	9.3105	2;1	963.389				59075028
	6358	14.9187	2;3	1590.69				58720928
	4458	11.2536	1	278.127				58590476
	3097	8.7762	1	222.101				57647652
	6094	13.9394	3	3445.46				57298708
	6761	15.5435	2;1	638.339				56803820
	15699	31.2993	1	650.328				56718360
	15234	30.6003	1;2	1152.57				56513564
	5818	13.622	1	228.147				56464740
	11748	25.024	1	278.163				56340516
	14775	29.91	2;1	909.518				56076404
	8298	18.5881	1;2	833.428				55913940
	8141	18.213	1	517.275				55324800
	9003	19.9732	2;1	782.429				55212056
	7729	17.3793	1;2	846.34				54118336
	12692	26.4097	1;2	636.313				54105940
	6055	13.9419	2	1519.65				53340304
	15930	31.6902	2;1	1718.7				52864780
	5872	13.5547	1;2	532.286				52352800
	15665	31.2665	1	710.349				51649308
	5941	13.6435	2	1576.67				51324896
	11617	24.6188	1	678.334				51021740
	7461	16.8169	1	465.223				50755248
	15680	31.2851	1;2	680.338				50579412
	5108	12.2588	1;2	665.338				49845628
	3476	9.7261	3;2;1	1299.56				49780748
	5160	12.4061	1;2	551.307				49766196
	7819	17.5106	2;4;3	1132.6				49141508
	5058	12.2524	1;2	613.224				48936432
	4112	10.7246	3;2	1370.59				48863284
	9890	21.6283	2;1	814.36				48862688
	14622	29.7106	2;3;1	1343.69				48355580
	1143	4.3354	1	275.148				48178196
	4093	10.6563	1	230.163				47942176
	6701	15.6883	2;3	1661.73				47024620
	15299	30.6589	3;2	1826.82				46711752
	2466	7.782	1	232.143				46420728
	7835	17.5795	1	446.238				45628680
	4144	10.7638	1	236.116				45348372
	9408	21.2482	3;2	2626.1				44744608
	9769	21.3953	1;2	558.302				44337656
	13185	27.224	1	613.344				43895444
	6970	15.9533	1	465.223				43820720
	9047	20.0492	1	244.179				43705136
	8639	19.2594	1	561.265				43142944
	8495	19.0486	1;2	613.345				43087604
	4536	11.4544	1	230.163				42322808
	4639	11.5932	2;1	546.302				42280120
	15057	30.4302	2;3	1470.71				42167888
	9624	21.1592	1	560.282				41887288
	15796	31.5273	1	375.219				41509956
	10322	22.5882	1	278.163				41435416
	7757	17.4388	1	244.179				41406936
	5979	13.7183	1;2	710.287				41315496
	8401	18.8445	1	803.367				41084084
	7876	17.6272	2;1	959.467				41079852
	6971	15.9521	1;2	615.287				41031620
	8289	18.5796	2;1	566.27				40978336
	6908	15.7015	4	5594.42				40388032
	8787	19.5166	1;2	826.408				40387268
	496	2.4318	1;2	461.212				40373336
	14176	28.8047	1	695.385				40128160
	4037	10.4954	1;2	963.39				40082156
	2018	6.8277	3;2;1	965.34				39947316
	16058	31.869	1;2	1175.57				39857180
	15755	31.52	2;1	1532.66				39814232
	9785	21.4091	2;1	851.413				39776984
	10647	23.0636	2;1	576.292				39585560
	3826	10.2884	1	411.164				39540940
	10965	23.5895	2;1	710.376				39349612
	6570	14.993	1	408.201				39176356
	1381	4.9181	1	188.116				39169384
	1872	6.3646	1	429.223				39003348
	5048	12.1191	2	1181.53				38992600
	14748	29.9158	1	609.301				38887960
	4130	10.708	1	273.169				38590416
	13770	28.1101	3;2	1593.73				38462072
	441	2.2128	1	243.158				38373764
	11982	25.2656	2;1	585.302				38237352
	5026	12.3194	1	301.2				37834140
	4022	10.498	2;1;3	979.355				37698796
	10327	22.5249	1	702.287				37677600
	8374	18.7934	1;3;2	751.46				37569652
	9321	20.7031	1	391.211				37530636
	9061	20.0367	1;2	1152.47				37422672
	2267	7.416	1	188.116				36976764
	11264	24.1627	1	487.265				36919156
	10667	23.0797	1	689.324				36918336
	15979	31.7867	2;1	929.471				36700272
	4643	11.5681	1	259.153				36599104
	3017	8.6557	1	459.233				36561288
	4087	10.7725	3;2;1	1313.57				36476780
	6746	15.7375	3;2;4	1902.75				36074576
	15878	31.6464	1	503.275				36051608
	6320	14.4525	2;1	574.296				36026144
	5862	13.5323	1;2	1314.56				35947580
	2812	8.2889	1	517.25				35886228
	14850	30.0058	2;3	1303.66				35760708
	11919	25.1025	1	606.302				35621872
	11466	24.388	1	647.292				35102860
	817	3.3051	1	679.28				35064184
	6079	13.9646	1	291.122				34912408
	1523	5.5092	2;3;1	908.317				34467768
	2174	7.3011	1	202.132				34417160
	6364	14.5448	1	359.206				34261468
	6533	14.8885	1	264.147				34221332
	825	3.5945	1	232.142				34218784
	3262	9.19	2;3;1	1299.56				34085100
	12179	25.5731	2;1	577.287				34074480
	6436	14.9276	3;2	1815.75				33986972
	1619	5.4836	1	216.147				33638604
	15740	31.3681	2;1	1000.56				33355180
	6766	15.7315	2;3	1886.78				33232828
	5957	13.65	2;3	1817.7				32429166
	8119	18.1232	4;3;2	2755.11				32414840
	15573	31.116	3;2	1752.9				32317324
	9685	21.3616	1	507.27				32274124
	13345	27.4473	2;1	1253.61				32207410
	5940	13.6467	2;3	1801.73				32195452
	14997	30.3243	1	738.298				32087290
	5256	12.5304	3;2;1	1165.42				32025084
	8155	18.264	2;1	755.371				32003678
	12935	26.7884	1	317.232				31906658
	679	3.1141	1	216.111				31876888
	8576	19.1583	1;2	728.335				31823788
	6214	14.2392	1	351.18				31729122
	1245	4.6769	1	202.132				31728716
	8123	18.1073	1;2	489.262				31672930
	14336	29.2114	2;1	683.423				31518932
	13623	27.9368	1;2	989.471				31456504
	6074	13.9425	3;2	1744.71				31342180
	372	1.767	1	861.693				30989804
	6769	15.4826	1	244.179				30962660
	6425	14.9346	3;2;4	1831.71				30927580
	15788	31.4715	1;2	1347.58				30834126
	9050	20.0229	2;3	1773.74				30823538
	6440	14.729	1	275.127				30612988
	10126	22.1582	1	562.239				30490134
	4664	11.5659	1	503.223				30367218
	4107	10.7312	1;2	514.239				30286518
	12804	26.6607	1;2	737.36				30245284
	14167	28.8039	1	343.174				29790134
	9000	19.9914	1	399.18				29767000
	7861	17.6243	1	472.196				29580908
	479	2.3691	1	271.164				29382148
	6054	13.9471	3;2	1760.68				29289370
	8707	19.3419	1	591.23				29247796
	685	3.0074	1;2	547.224				29047186
	13046	26.9748	1	532.266				29017158
	15732	31.3651	1	441.226				28958866
	431	2.1458	1	546.185				28935452
	9169	20.485	2;3	2555.07				28650758
	12968	26.841	2;1	839.367				28645962
	6317	14.3916	3	3701.58				28628884
	9797	21.4076	2;1;3	1092.44				28489162
	11749	24.8062	3;2	1617.8				28438672
	6285	14.3895	3;2	1888.74				28222024
	8284	18.637	3;2;4	2826.15				28181968
	1577	5.419	1	252.111				28055078
	7535	16.9844	2;1	658.376				27868072
	12190	25.6059	1	390.191				27390844
	16110	31.977	1;2	1028.56				27203248
	14806	29.9099	1	695.386				27192406
	795	3.2958	1	295.127				27060186
	10055	22.1595	2;1	1129.49				26728226
	3847	10.2329	1	222.101				26639318
	8502	19.0511	1	303.159				26607316
	599	2.8181	1	174.101				26546748
	10232	22.3667	1	452.228				26527480
	716	3.0694	1;2	330.227				26179888
	9549	20.9763	1	475.207				26053168
	6564	14.9333	4	5381.31				26038892
	15161	30.467	2	1652.67				25993478
	9010	19.9922	1	328.142				25733012
	15759	31.4114	2;1	1418.62				25503962
	15864	31.5973	2	1810.74				25498484
	14175	28.8052	2;3;1	1076.51				25461004
	5148	12.3978	1	344.137				25324870
	2145	7.3295	1;2	469.229				24955572
	7872	17.6604	3;2;4	2684.07				24923346
	9278	20.5114	2	1492.59				24808056
	4706	11.6189	1;2	773.367				24803432
	15342	30.7128	2;1	800.447				24787274
	1751	5.9881	2;3;1	674.397				24725130
	5369	12.979	1	337.164				24570842
	424	2.1439	1	564.195				24535860
	5040	12.1175	2;3;4	1422.56				24509544
	3395	9.2995	1	941.909				24488004
	1	1.0631	2;1	939.471				24161760
	1929	6.6688	1;2	555.218				24090466
	2559	8.1529	1	317.195				23921154
	15739	31.3612	2	1904.77				23849850
	1382	4.6738	2;1	625.33				23732406
	3407	9.2949	2	2824.23				23623208
	8994	20.1079	3;2	2612.09				23615866
	15495	31.0024	1;2	746.4				23443972
	420	2.1306	1	662.129				23438838
	5410	12.7904	1	294.158				23432338
	1878	6.4046	1	218.127				23410012
	6346	14.5179	1	261.111				23380158
	6294	14.3885	3;2	1872.77				23336658
	8369	18.8606	2;3	1830.77				23252672
	412	2.1089	1	610.158				23248958
	8304	18.5893	1	443.274				22932682
	7269	16.4518	2;4;3	2670.06				22929952
	12033	25.2636	1;2	1408.54				22861410
	10307	22.4951	1;2	714.371				22826516
	13119	27.0891	2;1	918.434				22690454
	4453	11.2668	1	266.127				22644268
	5255	12.5258	1;2	924.393				22615994
	4319	11.0984	1	359.206				22518306
	15038	30.3258	2;1	993.409				22403354
	12031	25.2962	1;2	623.365				22353606
	8785	19.503	2;1	773.356				22291574
	12722	26.4777	1	507.234				22060156
	8163	18.2529	1;2	1107.45				22043660
	5252	12.5294	1;2	1149.45				21817932
	2942	8.5644	1	500.162				21645272
	9808	21.4789	1	393.227				21623170
	1525	5.2781	1	238.095				21619744
	1011	4.1295	1	360.164				21439630
	15842	31.5628	1	706.297				21100578
	5620	13.1675	1	623.256				21067128
	7180	16.3453	1	294.158				20955912
	6000	13.8348	1	294.158				20890948
	539	2.8597	1	245.138				20848060
	1317	4.7103	1	259.153				20840596
	7946	17.811	1	388.233				20750984
	8831	19.6773	1	404.17				20730868
	15860	31.5911	1	703.376				20703562
	3951	10.3688	2;3	1370.6				20611302
	8223	18.4285	1	506.238				20576512
	15348	30.7476	1;2	880.382				20342614
	7077	16.122	2;1	921.382				20333792
	5726	13.3183	1;2	537.244				20251228
	6770	15.6342	1	552.255				20238148
	5684	13.2412	1	451.207				20125062
	8076	18.065	1;2	604.326				20123720
	15733	31.3658	3;2;4	2920.32				20057910
	6765	15.5389	1	438.223				20007590
	15594	31.116	2;1	1232.55				19943994
	6612	15.135	3	3587.54				19783554
	1640	5.6684	2;3	848.487				19772004
	5165	12.4036	1	438.223				19768436
	9135	20.1942	2;1	888.351				19706302
	445	2.1843	1	174.112				19563324
	2066	6.8836	1	569.244				19448204
	8574	19.1323	1	504.198				19443278
	3123	8.8183	1	236.116				19403006
	554	2.8489	1	186.101				19395514
	9399	20.7544	1	605.31				19368002
	3239	9.2162	1	396.164				19350522
	11796	24.9101	1;2	1222.48				19311114
	10222	22.3229	1	765.366				19252614
	5766	13.4524	1	445.254				19245864
	735	3.1659	1	268.153				19177658
	6265	14.389	2;3	1647.71				19077484
	14619	29.6833	1;2	836.395				19075438
	7187	16.3501	1	495.234				18956758
	1844	6.2882	1	202.132				18949168
	3764	10.0844	1;2	1027.46				18931510
	8658	19.2485	1	630.266				18895416
	1338	4.6951	1	518.234				18853442
	7182	16.3446	1	681.298				18670920
	9167	20.2627	3;2	1882.73				18642052
	7402	16.7314	4;3;2	2613.04				18580810
	13286	27.3174	1;3;2	773.302				18452416
	12999	26.9028	1	588.349				18445740
	7526	16.9683	3;4;2	2741.1				18398484
	1214	4.3578	1	238.095				18288560
	15376	30.7637	2;1	1118.51				18183950
	11981	25.1875	2;1	1132.48				18127024
	6120	14.0526	1;2	555.291				18011654
	2482	7.745	3;2;1	720.392				17955338
	13634	27.9461	1	552.291				17916700
	9256	20.5808	3;2	2683.13				17904628
	14201	28.9262	2;3	2263.02				17827232
	15738	31.362	2;3	2067.96				17778518
	9891	21.6237	1;2;3	1055.39				17767846
	14346	29.1766	2;1	1481.7				17737852
	9528	20.9472	1	547.286				17731940
	709	3.1384	1	218.127				17674962
	510	2.7766	1	188.116				17655694
	15758	31.4095	1	377.231				17561444
	9120	20.1749	1	287.185				17518918
	6437	14.9083	2;1	464.275				17475338
	8652	19.2753	2;4;3	3498.49				17430990
	6166	14.1686	1;2	624.276				17367130
	3408	9.2954	3;2	3765.63				17366206
	12206	25.5976	1	450.248				17365214
	15134	30.4159	1	707.35				17332988
	5970	13.6357	4	5339.26				17224026
	6568	14.925	1	1794.43				17219690
	4727	11.6827	3;2	1313.57				17193302
	1493	4.9733	1	403.207				17181584
	10171	22.1546	2;1	887.497				17173446
	3416	9.4495	1	592.271				17142792
	6319	14.446	2;1	676.355				17127424
	6999	16.0697	3;2	1802.77				17117066
	5118	12.2756	1;2	523.229				17113556
	33	1.0538	1;2	623.368				17087510
	9238	20.3924	3;4;2	3711.6				17074096
	9658	21.2097	1	572.318				17066660
	5562	12.9941	1	443.238				16955868
	12305	25.7623	2;1	1066.53				16934134
	5143	12.392	1	275.127				16914150
	9181	20.2515	1	637.307				16890634
	15900	31.6598	1;2	972.551				16866434
	6771	15.5323	1	333.133				16855044
	10738	23.1769	1;2	669.407				16813958
	8610	19.1906	1;2	1262.48				16764940
	7467	16.8073	1	496.218				16722881
	9001	20.0184	4;3;2	3640.57				16686443
	1451	5.1649	2;1	1006.4				16675268
	9550	21.0493	1	618.287				16568256
	6912	15.702	1	1865.14				16493758
	297	1.6743	1	217.977				16428457
	12199	25.6051	2;1	1124.56				16421621
	14651	29.7153	2;1	597.328				16353664
	732	3.0657	1	259.19				16318278
	15522	31.0189	3;2	1538.87				16277220
	367	1.754	1	523.801				16254768
	4584	11.52	1	452.191				16240784
	13548	27.7895	1	312.147				16221166
	4452	11.2441	4;2;3	1351.52				16212359
	5480	12.8739	2;1	1087.48				16159667
	15377	30.7805	1;2	1123.56				16137054
	14395	29.3327	1;3;2	1076.4				16132027
	8664	19.2836	1	523.265				16114514
	15413	30.8226	1	888.59				16098963
	13816	28.2287	2;1	1374.59				15995932
	425	2.1406	1	640.148				15958899
	6913	15.6989	1	1865.47				15942796
	4599	11.4485	1	597.229				15807561
	10683	23.233	2;3;4	1379.6				15788848
	7503	16.9631	1;2	684.333				15787941
	4773	11.897	1;2	473.322				15784025
	15735	31.3486	2	1058.53				15757330
	6180	14.2636	1;2	487.301				15745779
	389	2.0462	1;2	461.214				15714529
	10433	22.6806	2;3	1564.64				15682892
	3367	9.1851	1	531.266				15673155
	7162	16.3895	3;2	2308.01				15666487
	2655	8.4249	1	374.18				15629515
	5093	12.1867	1	634.245				15605136
	15483	30.9598	1	335.185				15601100
	13743	28.1677	4;3;2	2757.26				15573315
	9033	19.9948	2	1257.59				15533796
	1167	4.3353	1	303.179				15489542
	3158	8.9257	1	344.206				15433704
	9172	20.2335	1;2	699.417				15399373
	6829	15.5649	1	666.25				15382189
	1633	5.5522	1	403.207				15362569
	11935	25.1031	2;1	801.403				15288099
	7612	17.1641	1	390.154				15236311
	526	2.5853	1	149.051				15217427
	3439	9.5401	1	345.19				15113779
	7954	17.7334	4;3;2	1132.6				15096857
	10534	22.8477	1;2	749.408				15083653
	6636	15.2344	2;1	571.37				15038513
	852	3.6486	1;2	502.275				15038257
	15724	31.3401	1;2;3	1147.54				14959779
	1449	5.0227	1	268.106				14944028
	6949	15.9087	1	422.217				14932411
	9239	20.4067	1;2	814.361				14928038
	5149	12.4371	1	372.201				14839914
	4078	10.5169	2;1	1072.48				14830445
	8128	18.1221	2;3	2739.14				14816052
	10958	23.5352	1	335.185				14812286
	6569	14.9371	1	1794.1				14728665
	5203	12.4712	2;1	537.244				14719772
	11859	24.9664	1;2	901.477				14666770
	5698	13.245	2	1371.58				14646402
	6585	15.1305	1	488.26				14621574
	8339	18.6362	3;2	2810.18				14570839
	15652	31.3328	2;1	1131.58				14567321
	5529	12.9657	2;3	1874.72				14529916
	591	2.7868	1	460.192				14494948
	14568	29.6384	2;1	645.353				14452473
	4459	11.2405	1;2	1110.49				14442182
	4206	10.7614	1	579.23				14419335
	373	1.7673	1	1079.63				14416886
	4681	11.5923	1	475.265				14380965
	385	2.0514	1	483.196				14370486
	16035	31.8302	2;3	2261.04				14366887
	7064	16.1465	1	516.186				14334826
	4212	10.8443	1;2	809.366				14273729
	5928	13.5659	1	647.265				14273388
	6779	15.4468	2;1	1222.51				14222008
	3067	8.7217	1;2	795.351				14209402
	6920	15.8675	1	534.208				14199489
	11319	24.1843	2;1	1036.48				14176327
	1446	4.9307	1	279.122				14142586
	434	2.1574	1	498.206				14072069
	8415	18.8226	2;1	1190.58				14051025
	14910	30.0916	1	239.142				14038641
	14730	29.8573	1	351.159				13917729
	5259	12.5118	1;2	644.349				13898201
	1836	6.2082	1;2	396.165				13893756
	8157	18.2238	4;3	3484.48				13870231
	12281	25.7044	2;3	1382.63				13842986
	5934	13.6209	1	409.185				13800814
	9787	21.4161	1	278.163				13696914
	13247	27.2209	1	800.371				13685071
	11227	23.9875	3;2	1907.75				13682126
	13053	26.9732	1;2	735.345				13674954
	6360	14.5317	1;2	910.404				13673555
	15423	30.8389	1;2	794.382				13667192
	1399	5.1	1	302.138				13667132
	9552	21.0594	3;2;4	2754.16				13555297
	15500	31.1245	3;4;2	3014.36				13529659
	14183	28.8064	2;1	1060.54				13511903
	9008	19.9732	1	570.277				13503152
	1847	6.2573	1	266.127				13491934
	1526	5.1104	1	317.159				13485017
	15236	30.5906	1	494.322				13481971
	12210	25.5702	2;3	1405.73				13448446
	4025	10.4557	1	682.245				13407131
	7798	17.5056	1	516.186				13394670
	10184	22.2336	1;2	873.351				13380686
	6183	14.2021	1	388.233				13377390
	6245	14.2711	1;2	907.367				13336115
	796	3.376	1	474.207				13305696
	10877	23.3734	1	567.255				13280888
	457	2.2205	1	252.122				13273785
	16150	31.9915	2;3	1438.74				13250350
	15242	30.6282	2;1	1065.54				13210009
	7813	17.5221	1	601.308				13205249
	13054	27.0448	2	1096.59				13176077
	13181	27.1584	1	680.338				13134274
	8442	18.9123	2;4;3	2726.17				13126053
	3072	8.7247	2;3;1	1036.38				13103625
	13315	27.3866	1	461.228				13035685
	4211	10.8363	2;3	1050.39				13014052
	8180	18.4052	3;4;2	2655.13				13002747
	6454	14.7367	2;1	1385.59				12979060
	6595	15.2063	2;3	1731.73				12977897
	7695	17.3264	2	1364.59				12931696
	11278	24.0692	1	317.174				12927417
	2935	8.5072	1	287.185				12917846
	12550	26.2046	1	550.276				12904659
	14498	29.4653	2;3	1849.77				12883193
	11391	24.2799	1	588.312				12851289
	6221	14.3432	3;2	1660.69				12835205
	3893	10.2708	1	735.293				12765753
	7161	16.2981	2;1	631.355				12755788
	3529	9.6685	2;1	1005.4				12708004
	1572	5.4839	1;2	689.273				12651963
	8854	19.6569	3;4;2	3569.53				12643544
	14955	30.17	1	634.297				12633375
	15103	30.3506	1	678.323				12605768
	16123	31.963	3;4;2	3014.36				12600359
	821	3.3197	1	362.147				12513373
	505	2.4224	1	483.195				12484245
	12287	25.7289	1	686.324				12459286
	13610	27.901	2;1	714.428				12454985
	6060	13.8766	1	476.202				12452912
	7795	17.4693	3;4;2	2812.13				12448548
	15074	30.3701	2;1	799.408				12315844
	15599	31.1488	1;2	687.381				12263797
	3452	9.5169	1;2	400.28				12246881
	2070	6.8798	1	591.226				12208862
	10827	23.3014	1;2	834.436				12194904
	9897	21.6466	1	365.195				12176726
	6756	15.4251	2	1391.53				12176615
	9564	20.9999	1;2	745.293				12158086
	8975	19.8883	1	523.265				12105609
	1608	5.4444	1	388.196				12076045
	13290	27.3323	2;3	1904.9				12026913
	7730	17.3702	1;2	793.397				12004036
	3474	9.5741	2;1	450.26				11989382
	8247	18.4357	3;2	1338.64				11945333
	10725	23.1795	1	415.243				11942549
	4682	11.568	2;3	1441.63				11916287
	13294	27.3209	1	757.337				11906682
	15751	31.3415	1	766.422				11888457
	6691	15.3075	1	907.342				11876802
	6445	14.6724	3	3587.54				11860236
	15772	31.415	2;3	1566.65				11832449
	3457	9.5271	1	287.196				11825421
	11802	24.9127	1	537.245				11824728
	8181	18.4878	2;1	551.307				11810470
	10281	22.5171	1;2	987.5				11782354
	12458	26.036	1	373.222				11757286
	5678	13.2104	1	262.132				11747045
	15800	31.4905	1;2	975.44				11719534
	15619	31.1505	1	666.323				11716363
	12625	26.2922	2;1	1031.53				11711693
	419	2.1044	1	678.145				11673908
	4190	10.825	1	408.18				11668601
	11572	24.5506	1;2	730.423				11654345
	1411	4.7623	1;2	396.165				11647188
	13248	27.2248	1;2	773.428				11584752
	5748	13.3103	1	410.18				11583088
	5356	12.7015	2;1	973.448				11573233
	791	3.2721	1;2	546.184				11523629
	6105	13.9372	4	5168.19				11521594
	6593	15.0596	1	337.164				11456968
	5415	12.7707	1;2	669.345				11455027
	368	1.7589	1	479.836				11446550
	9323	20.576	1	659.324				11423233
	7592	17.1001	2;1	660.345				11399778
	9366	20.6728	1	430.243				11363058
	14510	29.5784	3;2	2060.87				11361151
	8248	18.4445	4;3;2	3427.45				11346450
	7332	16.6244	1	536.26				11315564
	16118	31.9612	1	377.231				11299260
	6581	15.0539	3;2	1959.77				11269240
	5056	12.1168	2	1406.59				11255798
	7670	17.2563	1	365.195				11241658
	15597	31.0962	3;2	1306.62				11236073
	15472	30.9525	1	813.319				11231953
	12198	25.6234	1	428.264				11210906
	2414	7.6212	1;2	795.387				11201023
	2667	8.1188	1	294.122				11190223
	613	2.8299	1	287.196				11167613
	815	3.3379	1	203.056				11166720
	11583	24.558	3;2	1216.57				11141205
	7838	17.5689	1	419.181				11131074
	14460	29.398	1	747.347				11123531
	5200	12.4115	1	261.112				11077794
	6189	14.237	1	372.238				11067042
	7863	17.6285	1	381.237				10995779
	1855	6.575	1	245.138				10990184
	4729	11.6248	2;1	617.281				10988058
	2188	7.5672	1	214.132				10968426
	3758	10.0385	2;1	587.328				10944410
	7895	17.6616	3;2	2668.11				10942146
	7444	16.7637	2;1	613.322				10928751
	6807	15.5709	1	318.133				10895065
	14148	28.7563	2;3	1575.72				10882345
	10314	22.6729	2;1	1554.59				10830470
	6613	15.1809	1	364.175				10826693
	12591	26.2773	1	317.174				10808905
	11901	25.1219	1;2	646.308				10796463
	15286	30.6362	3;2	1537.74				10780127
	8616	19.4655	3;2	1811.69				10779963
	8382	18.7857	2	1337.51				10764169
	15978	31.7561	3;4;2	3113.41				10750029
	8572	19.1628	1	475.207				10712449
	9752	21.3228	2;1	663.335				10696381
	15744	31.3668	2;1	740.443				10694802
	14713	29.8221	1	593.307				10656288
	7276	16.4477	3;2	2654.09				10648250
	8363	18.685	1	489.244				10640904
	794	3.2035	2;3	566.317				10604303
	1189	4.3786	1	260.137				10586504
	6104	13.9356	1	1723.07				10572974
	5378	12.724	2;1	648.309				10568176
	3404	9.3033	2	1920.76				10555619
	10501	22.7961	1	392.206				10550636
	3815	10.1778	1	333.19				10537242
	10116	22.1731	3;4;2	2806.12				10525154
	446	2.248	1	218.127				10500847
	442	2.2019	1	172.085				10497321
	3424	9.5166	1;2	686.36				10466657
	3315	9.2076	2;1	573.276				10443211
	6596	15.0468	1	446.238				10430978
	7036	16.0891	2;1	651.36				10420186
	9161	20.2608	1	443.275				10414767
	4992	12.0559	1	475.264				10388763
	15123	30.4241	1	414.284				10351038
	9925	21.7643	1	361.204				10345924
	9702	21.7097	2;3;4	2735.09				10327278
	9234	20.3721	1	490.247				10294300
	7855	17.5651	2	1280.56				10289995
	489	2.4309	1	390.175				10237457
	7552	16.9884	2;1	921.383				10198794
	4258	10.9303	1;2	561.277				10180880
	2187	7.4025	1;2	502.276				10180535
	8127	18.101	1	500.238				10180339
	12662	26.335	2	1746.72				10174558
	1431	5.0264	1;2	781.334				10152928
	6106	13.9355	1	1723.4				10144803
	8241	18.4056	2;1	1109.43				10137032
	6579	15.0528	1	539.224				10106397
	1546	5.4845	2	914.334				10063987
	6386	14.5474	2;1	959.384				10052201
	12664	26.3858	1	543.234				10024105
	5969	13.636	1	1780.09				9998488
	6907	15.6619	3	3767.56				9988208
	6097	13.8785	2	456.295				9965026
	14193	28.8337	2;3	1541.69				9934861
	447	2.1872	1	156.163				9929756
	7836	17.5396	1	466.207				9913279
	9517	20.9577	1;2	1181.41				9911748
	3781	10.181	1	388.233				9902676
	11849	25.0018	1	634.3				9883931
	1822	6.1588	2;1	504.291				9855275
	8300	18.5525	1	676.328				9843625
	9547	20.994	1	329.232				9815886
	9874	21.5768	2;1	878.414				9793198
	1473	4.8072	1	316.175				9740518
	10869	23.5691	1	679.25				9720562
	3508	9.596	2;1	602.303				9702679
	9410	20.8097	2;1	927.432				9602192
	2318	7.4925	1	248.12				9600752
	15583	31.0953	3;2	2162				9591986
	4244	10.8957	1	459.233				9552409
	12354	25.9101	1;2	1164.48				9543911
	5967	13.6319	3	3597.45				9515230
	15841	31.5538	1	521.249				9503941
	11887	25.0887	1	616.307				9489966
	5117	12.2538	1	389.191				9474935
	6448	14.7146	1	592.254				9462716
	5106	12.2598	1	502.276				9412451
	7473	16.8331	1;2	830.356				9403140
	805	3.2824	1	277.116				9402435
	7403	16.7349	1	432.222				9378724
	7033	16.0598	1;2	1070.46				9373337
	13755	28.0932	1	184.108				9366320
	581	2.7198	2;1	402.223				9341780
	5617	13.1116	2;3;1	888.395				9340415
	3446	9.5275	1	228.148				9329446
	5695	13.2544	1	292.106				9325998
	11930	25.0987	1;2	1037.47				9320310
	1509	5.0113	1	460.228				9302760
	5914	13.5493	2	888.292				9297719
	7622	17.1599	1	486.281				9292993
	523	2.5161	2;1	469.229				9264436
	8272	18.5206	1	301.2				9243215
	15188	30.487	1	592.323				9242150
	2053	6.7046	1	504.255				9237448
	10303	22.4214	2	1308.56				9230753
	15327	30.6903	1;2	789.392				9223809
	15701	31.2607	1;2	943.534				9199431
	2803	8.2636	1;2	618.298				9193281
	11431	24.3158	1;2	718.354				9170897
	16036	31.8441	1	519.326				9167465
	12124	25.4019	1	610.313				9162313
	15659	31.241	1	646.337				9162191
	10035	21.916	2;1	743.418				9160888
	8147	18.1924	1	315.216				9159431
	5981	13.7407	1	766.278				9141307
	5534	12.9656	2;3	1858.76				9135081
	6345	14.4564	1	503.26				9131174
	9928	21.6861	2	1117.52				9100074
	13537	27.7314	1;2	1189.51				9087991
	8392	18.7942	1;2	525.292				9065458
	9090	20.0677	1	503.26				9061503
	15719	31.3359	1	343.174				9058519
	8188	18.2794	2;3;1	793.318				9054799
	4114	10.6508	1	386.217				9047040
	15702	31.2671	2	1857.75				9043573
	8498	19.0251	1	447.176				9032197
	15253	30.5695	2;1	1208.56				9018276
	10777	23.2229	2	1136.51				9009165
	8204	18.5182	3;2	1740.65				8992852
	15535	31.0266	1;2	872.425				8985452
	3479	9.6521	1	252.111				8962945
	14523	29.5702	2;1	908.414				8953844
	1471	4.9051	2;1	572.292				8929185
	6563	14.9389	3	3625.49				8926399
	5556	12.9981	2;1	1006.46				8921448
	15811	31.4954	2	1022.53				8902216
	487	2.4468	1	302.196				8891183
	2258	7.3154	1	376.196				8876072
	7384	16.7338	1	430.243				8875281
	9228	20.3718	2;1	1184.57				8865948
	6121	14.0531	1	350.159				8846194
	6917	15.7753	3	3767.56				8840631
	5819	13.4158	1	533.271				8834656
	6181	14.1703	2;1	754.314				8830306
	3440	9.5197	2;1	372.274				8814557
	8189	18.3245	1	722.252				8797401
	10250	22.353	1;2	699.428				8795324
	14754	30.07	1	457.291				8784487
	5729	13.2698	1	331.211				8742184
	16022	31.8516	4;3	3866.72				8714152
	14443	29.4614	2;3	1532.74				8710579
	10405	22.9408	4;3;2	3620.54				8710420
	6573	15.017	1	660.297				8705728
	12134	25.4649	1	341.232				8645553
	6215	14.2378	2;1	690.356				8607573
	12526	26.1647	1;2	847.397				8568325
	3526	9.6317	1;2	879.372				8556703
	14358	29.2065	1	570.339				8552234
	6098	13.9372	3	3483.41				8520293
	9637	21.1592	2;3	1389.61				8515922
	9138	20.1756	1	445.254				8507089
	8215	18.97	1	262.132				8503575
	9464	20.8234	1;2	1153.45				8476602
	9879	21.5732	2	1251.54				8465408
	9855	21.5122	1	211.111				8451245
	3827	10.1763	1	273.169				8432808
	7028	16.0343	2;1	582.313				8432304
	6817	15.5391	1	409.185				8378320
	10477	22.8226	1	301.143				8366793
	13644	27.9359	1	506.238				8361663
	9847	21.4956	1;2	862.357				8360288
	12045	25.2941	1	510.281				8358157
	3941	10.3066	3;2	1377.58				8351663
	13771	28.1206	1	602.365				8351602
	9178	20.2588	2	1866.76				8337499
	11395	24.316	1;2	813.435				8333069
	6655	15.2461	1;2	514.348				8330982
	13658	27.9361	1	483.233				8286575
	15995	31.794	1	729.428				8280292
	15736	31.3497	1	471.306				8271893
	15355	30.7471	1	553.254				8263684
	369	1.7588	1	359.876				8263614
	9900	21.6217	1;2	1039.42				8247932
	1777	5.9915	1	575.256				8243064
	10536	22.8337	2;1	1364.5				8241691
	7914	17.6426	2	2646.63				8237387
	16006	31.7906	1;2	776.419				8230743
	5318	12.6416	1	521.216				8229125
	13580	27.794	2;3	1258.63				8226030
	8162	18.2235	1	287.185				8225093
	6168	14.1997	1	433.16				8223009
	15967	31.7111	1	698.397				8192106
	6628	15.2214	1	305.138				8190741
	2069	6.8283	1	188.116				8182594
	1355	4.9174	1	289.164				8175790
	8792	19.517	2	1035.46				8159149
	15561	31.0789	2;3	1919.84				8148660
	427	2.1351	1	782.088				8122783
	9439	20.8206	1;2	546.245				8118159
	6111	14.0233	2;1	614.375				8114856
	5892	13.5375	1	301.2				8112493
	14276	29.0742	2;1	1052.54				8108874
	14980	30.2504	3;2;4	2828.3				8097296
	5422	12.8156	1;2	673.34				8092733
	7263	16.4172	2	1293.55				8091646
	719	3.0217	1	302.159				8082812
	14239	28.9822	2	1382.65				8078092
	11664	24.8125	1	315.216				8065620
	13433	27.5747	1	363.216				8063494
	3116	8.7979	1	339.143				8062495
	5298	12.5221	2	1851.83				8061811
	7566	17.0079	2	861.447				8041798
	1675	5.8987	1	282.122				8040392
	7706	17.3339	2;1	644.35				8023655
	13351	27.4498	2;1	984.561				8007530
	2857	8.3254	2;1	733.398				7984449
	2094	7.0301	1	278.127				7967556
	7527	16.9661	2;3	2725.13				7966222
	8146	18.1324	2	2717.67				7964528
	13146	27.0548	2;1	1266.54				7962289
	11358	24.1841	1	329.231				7956802
	1075	4.0939	1;2	431.202				7950954
	11146	23.8227	1	442.243				7943175
	1503	5.0973	2;3	674.396				7936800
	7931	17.7607	1	622.297				7936116
	1021	4.103	1	332.17				7931230
	14839	29.9295	1;2	728.37				7924033
	5745	13.3239	2;3	1847.71				7919054
	7432	16.7293	3;2	2597.07				7919044
	10625	22.9711	2	1150.49				7913991
	3455	9.5539	2;3	1094.38				7909597
	2653	7.9922	1;2	372.274				7876184
	7568	17.0084	2;3	1019.52				7862502
	11914	25.072	2;1	1425.54				7851435
	8523	19.0309	1	708.261				7843557
	10739	23.3017	4;3	3691.58				7828496
	3735	10.1691	1;2	415.28				7827321
	7462	16.7765	2	1260.6				7827308
	14811	29.917	1;2	748.379				7817607
	16047	31.8474	1;2	868.419				7816636
	9179	20.26	2	1641.7				7815405
	9490	20.873	1	589.297				7813238
	16145	31.9899	1	472.291				7809639
	6594	15.0697	1	395.17				7808355
	16032	31.8267	2;3	2274.97				7802547
	4228	10.8316	1	169.053				7791551
	13829	28.2506	1;2	682.402				7791159
	15039	30.3099	2;1	1088.54				7759162
	2134	7.0937	1	403.207				7751201
	6979	16.0609	2	1293.55				7744860
	7206	16.3459	1	315.216				7728222
	11334	24.1546	2;3	2015.84				7718565
	10635	23.0029	1;2	925.476				7710116
	13363	27.463	2;3	1448.61				7707396
	15882	31.5996	1	751.376				7700897
	10859	23.3736	1	392.206				7698867
	5592	13.0737	1	792.315				7695917
	15729	31.3789	2	1603.77				7695814
	3385	9.2068	1	505.239				7682883
	16173	32.0057	1;2	623.365				7650084
	1701	5.9117	2;1	386.265				7638139
	13478	27.6518	1	315.216				7632928
	16168	32.0011	2;1	1012.59				7630013
	14047	28.6107	2;1	968.498				7628592
	4079	10.5133	2	1345.59				7627252
	4947	11.9475	1;2	533.234				7622723
	12660	26.2631	2;1	814.456				7613604
	6196	14.1711	1	294.158				7606673
	6946	15.8775	2;1	641.35				7589251
	12344	25.7994	2	1162.57				7584400
	6577	15.0473	2;3	3715.6				7575018
	14447	29.4861	1	343.247				7555036
	1470	5.0237	3;2	1022.36				7545480
	7663	17.2312	1;2	881.305				7545189
	15324	30.6687	1	814.387				7538800
	449	2.2126	1	273.18				7535494
	6749	15.4051	1;2	564.259				7533929
	10275	22.3955	1	646.355				7527474
	6968	15.957	2;1	719.353				7527241
	8481	18.9583	1	567.255				7520102
	4689	11.5749	1	359.206				7519794
	14352	29.1796	2	1192.6				7504183
	10207	22.5875	4;3;2	3549.5				7503718
	13585	27.8095	3;2	1709.7				7500562
	5186	12.429	2;1	752.309				7490160
	3673	9.9393	1	374.217				7477290
	6470	14.7526	1;2	700.412				7474616
	14634	29.6826	2	1654.65				7474157
	9536	20.9852	1	517.276				7459643
	299	1.6746	1	240.993				7453577
	11095	23.7583	1	607.298				7453564
	8762	19.457	2;1	755.454				7451814
	802	3.2141	1	564.195				7446483
	14191	28.8464	2;1;3	874.339				7443565
	14117	28.7204	1	595.333				7426477
	3410	9.3006	1	620.265				7422373
	13678	28.0349	1	587.318				7405574
	11740	24.7862	3;1;2	860.335				7400579
	6351	14.6532	2;1	651.323				7387010
	386	2.0526	1	505.178				7378178
	9153	20.2049	2	962.493				7376102
	7796	17.4671	1;2	817.314				7375969
	1205	4.3067	2	707.371				7373602
	10280	22.4447	1	276.111				7372440
	6654	15.2505	2;3	2165.94				7366247
	11619	24.6642	1	844.361				7365741
	793	3.2029	1	296.086				7357826
	15605	31.1328	2;1	845.392				7353256
	8078	18.0176	2	1190.58				7352616
	1087	4.0849	1	259.153				7350238
	6333	14.391	4	5552.37				7342826
	7666	17.2145	3;4;2	2684.08				7330719
	14821	29.9065	1	214.132				7322835
	432	2.1168	1	684.111				7316757
	9498	20.8821	1;2	992.431				7309402
	8194	18.3191	1	331.211				7309026
	4465	11.2413	2	1335.55				7305285
	3785	10.1301	1	287.185				7302147
	11771	24.8237	2	1454.53				7298317
	6053	13.9167	3;2	1717.72				7295858
	5523	12.9259	1	431.238				7274548
	15748	31.362	2	1184.64				7266029
	11245	23.9869	2;3	1666.72				7230332
	12163	25.6246	2	1098.57				7211428
	5601	13.0835	1;2	546.255				7207439
	7001	16.0011	1	688.271				7206085
	1190	4.2542	1	252.111				7184594
	8236	18.4424	1	434.184				7181199
	14203	28.9422	3;2	1414.72				7173262
	15000	30.2322	1	475.3				7156877
	8983	19.8728	1;2	702.356				7131520
	1553	5.2079	1	259.153				7130106
	2113	7.048	2;1	740.346				7124789
	448	2.1987	1	368.181				7124108
	15885	31.6032	1	607.323				7123265
	11483	24.4061	2;1	866.394				7099085
	15121	30.3974	1;2	1047.47				7095739
	3442	9.5537	1;2	853.356				7084877
	7591	17.0751	2	886.452				7064869
	3081	8.7502	1	273.169				7039662
	13839	28.4199	1;2	913.455				7037567
	8815	19.5335	1	479.239				7021585
	11232	24.0065	1	687.344				7013845
	14518	29.5048	1;2	777.392				7007010
	7325	16.5877	2;1	888.493				6986532
	10233	22.3355	1	393.227				6975487
	12102	25.351	1	700.376				6968581
	7537	16.9852	1	401.239				6961834
	12533	26.1342	2;1	785.466				6954125
	3076	8.7209	2;1	1020.41				6944095
	9038	19.9824	1	441.259				6943653
	3650	10.1178	1;2	381.154				6941041
	6857	15.5977	1;2	798.332				6935411
	14837	29.9757	2;3	1975.94				6923078
	11014	23.6926	1;2	629.34				6922463
	6637	15.2131	2	1279.53				6921435
	15769	31.4142	2	1550.68				6908938
	8358	18.6233	3	5576.42				6893396
	12982	26.839	2;1	877.314				6892913
	7335	16.5642	1;2	869.37				6892237
	8599	19.1811	2;1	956.505				6891520
	13902	28.3398	1	645.313				6879891
	6109	13.9915	1	431.238				6860464
	836	3.5332	1	430.218				6857545
	7082	16.1414	2;1	851.407				6851155
	4799	11.7427	1;2	689.335				6825004
	8156	18.2131	2;3	1797.67				6819704
	9415	21.2365	2;3;4	2664.05				6802944
	9147	20.1708	2;1	1224.49				6802239
	14993	30.2224	1	677.245				6796474
	6199	14.1956	1;2	593.282				6782420
	15762	31.3773	1	663.323				6765747
	4306	11.03	1	386.217				6760578
	14189	28.8058	1	555.291				6758120
	9064	20.0157	1;2	697.365				6734274
	1818	6.0874	1	187.061				6729244
	10706	23.1578	1;2	949.452				6727230
	4097	10.6096	1	648.261				6713122
	7292	16.4618	1	601.239				6705104
	11452	24.3252	3;2	1824.75				6690376
	6995	15.953	1	637.269				6689280
	32	1.0577	2;1	1041.61				6675619
	15506	30.9858	3;2	1808.88				6647000
	7734	17.3735	2;3;1	884.287				6643592
	5273	12.5273	1	1127.97				6641987
	6411	14.5861	1	299.185				6622499
	13080	26.9654	2;1	1415.62				6613663
	2086	6.9114	3;2;4	861.446				6600549
	12762	26.4548	2;1	1030.48				6595618
	14628	29.6674	2	1109.54				6591033
	4164	10.7152	3;2;4	1408.54				6590832
	8510	19.0916	1	459.27				6583512
	5834	13.456	1	349.164				6575252
	1928	6.4789	1	293.138				6573612
	11385	24.194	1	415.175				6566965
	14364	29.2064	1	471.27				6562998
	8431	18.853	2	1451.56				6547819
	14186	28.804	1	483.269				6535528
	956	3.7453	1	184.158				6532416
	7189	16.3143	2;1	700.412				6524557
	5679	13.2268	1;2	573.313				6524477
	8359	18.6659	1;2	626.328				6522964
	6640	15.2542	2	924.468				6520420
	7327	16.5648	3;2	1110.4				6508243
	5833	13.4319	1	262.135				6508226
	5808	13.392	2;1	707.324				6506178
	3	1.0536	2	1192.63				6503647
	13844	28.2514	1	406.222				6491352
	6576	15.0088	1	537.244				6480748
	3596	9.8966	2;3;4	1280.48				6476947
	10916	23.4533	3;2	1944.8				6463267
	14690	29.7193	1	498.26				6458514
	14187	28.8064	2	963.423				6446067
	3662	9.8317	1	460.327				6444034
	10734	23.1728	2;1	750.356				6441771
	2820	8.2732	1	467.202				6439757
	6915	15.9254	3;2	2236.97				6433936
	9714	21.2634	1;2	587.329				6428121
	7471	16.8066	1;2	533.224				6419046
	8881	19.7511	1;2	1109.39				6407148
	15951	31.6762	2	895.514				6405559
	14190	28.8039	2;1	891.507				6404569
	8394	18.7891	1	412.207				6397985
	2060	6.7628	1	501.255				6395816
	13859	28.2838	2;1	779.371				6394313
	11484	24.4022	1;2	666.323				6370626
	15	1.0722	2;1	1035.43				6370521
	6760	15.4785	1	315.216				6366678
	2298	7.4052	2	1133.5				6362091
	7998	17.9272	2;3	2584.1				6359811
	15340	30.6975	2	1596.76				6350895
	4716	11.6007	1	465.187				6350771
	15770	31.4162	1;2	1390.63				6345834
	8414	18.8039	1	416.227				6342670
	7308	16.4512	2	2632.62				6341396
	12555	26.1809	1;2	800.44				6340105
	564	2.7825	1	260.137				6338598
	14724	29.8849	1	556.323				6336203
	6197	14.1957	1	337.164				6334232
	7436	16.7289	2	1293.55				6330478
	3413	9.3908	2;1	776.355				6327230
	7994	17.8982	1	493.218				6320706
	13280	27.3884	1	542.307				6315134
	11284	24.0216	1	636.312				6312979
	14116	28.7148	2;1;3	814.354				6311307
	4071	10.4933	1	941.91				6305251
	1702	5.8733	1	273.18				6305037
	13325	27.3599	1;2	1263.5				6299103
	3226	8.9902	1	360.201				6284655
	7173	16.4574	3;2	1791.75				6281507
	7489	16.8597	2;3	2166.92				6280264
	8546	19.0801	2;1	647.292				6271727
	5166	12.4259	2;1	757.325				6263467
	13263	27.2558	3;2	1593.73				6253108
	1046	3.9071	1	167.095				6252606
	6602	15.2105	1	500.26				6250553
	11353	24.136	2	1053.53				6245232
	4875	11.8613	3;2	1165.54				6244981
	7126	16.3727	1	345.226				6221202
	3684	9.9613	1	279.122				6220899
	1379	4.6724	2	644.386				6220372
	9365	20.7231	1	358.222				6214628
	421	2.0989	1	746.133				6207603
	7694	17.2833	1	315.216				6202214
	8853	19.7198	1	327.216				6194129
	5732	13.3219	1	466.207				6192181
	8320	18.545	1;2	401.207				6184826
	8895	19.7369	2	1532.62				6183535
	11166	23.8683	2;1	1049.45				6175042
	8708	19.3766	1	407.206				6161956
	8293	18.5193	1;2	756.439				6158565
	8164	18.2261	2;1	586.345				6151955
	7797	17.4673	2;3	2796.17				6149759
	8833	19.6532	1;2	995.348				6125900
	829	3.3976	1	506.209				6111867
	4915	11.9329	1	394.149				6111455
	9856	21.5336	1	572.318				6105419
	13532	27.7942	2;1	1260.55				6094412
	14864	30.006	1	379.211				6091013
	15907	31.6424	2;1	1536.58				6066967
	15618	31.1366	3;2	1523.79				6065262
	6177	14.1497	1	301.2				6053011
	7063	16.1199	2	959.33				6045948
	1195	4.2592	2	625.33				6045184
	3417	9.4224	1	619.282				6044548
	6406	14.5758	1	465.221				6041836
	15135	30.4075	1;2	854.535				6038756
	7557	17.0838	1	452.191				6036819
	13953	28.4419	2;1	1319.53				6032699
	11090	23.7426	1	388.233				6029518
	1344	4.6207	2;1	321.18				6007897
	1642	5.5419	1	172.071				6005822
	9479	20.8413	1;2	510.281				5991391
	4248	10.9012	1	303.18				5987251
	12247	25.6712	1	407.243				5986031
	14840	29.97	1	343.247				5970040
	15940	31.6893	2	1735.73				5969542
	8214	18.3884	1	637.308				5967622
	8273	18.4893	1;2	614.376				5966059
	3678	9.8851	1;2	776.331				5963864
	1671	5.8439	1	218.127				5951812
	10733	23.1681	1	556.323				5943906
	5168	12.3551	2;1	755.357				5937042
	5968	13.6372	3	3687.56				5936255
	15068	30.3164	2;3	1826.82				5933984
	6916	15.73	4	5632.37				5929833
	6858	15.5917	2;3	2268.99				5927925
	7785	17.4349	2;1	1017.5				5914895
	12539	26.145	1	615.36				5910969
	13646	27.9362	3;2;1	1027.42				5906989
	15456	30.9276	2;1	1259.56				5905294
	3979	10.5026	1;2	474.244				5903098
	2080	6.9524	1	232.142				5902385
	9836	21.4288	1	565.275				5901212
	9603	21.0812	2;1	581.354				5897391
	15564	31.0738	2;3	1618.74				5884310
	6302	14.3424	1	318.133				5883572
	3553	9.7265	3;4;2	1337.5				5881615
	342	1.7278	1	271.937				5873211
	1429	5.0498	1	343.174				5866282
	15937	31.6897	2;3	1756.65				5862939
	6878	15.6152	3;2	2300.97				5858219
	13665	27.9694	1	407.242				5857848
	1846	6.3871	1;2	390.175				5849887
	12933	26.7491	1	315.216				5843602
	14092	28.6502	1;2	794.382				5842749
	3471	9.5615	2;1	1078.42				5842422
	13207	27.1513	2;1	1074.48				5838353
	10584	23.0511	2;1	1058.45				5832067
	10914	23.4311	2	1115.56				5823125
	15373	30.8201	1	466.277				5817007
	10201	22.2085	2;1	995.457				5813588
	7708	17.3266	1	372.238				5807769
	9251	20.4138	2;3	1055.39				5803054
	5591	13.0929	1;2	503.26				5795953
	514	2.4909	2;3	717.402				5783452
	14480	29.4229	2;1	951.419				5778711
	4821	11.9014	1	360.238				5766324
	11441	24.3562	2;1	434.264				5762515
	6601	15.1305	1	812.319				5761187
	70	1.0534	1	492.273				5760404
	8085	18.078	1	327.216				5758447
	5083	12.1163	3	2769.22				5745427
	8324	18.587	1	587.291				5741378
	10510	22.8161	2	988.557				5727408
	13629	27.9735	2;3	1630.72				5726575
	7043	16.0634	1	301.2				5719710
	5907	13.5522	1;2	752.298				5718899
	6145	14.1295	2;3	2094.9				5717021
	11293	24.1563	2	1136.51				5712380
	4745	11.635	1	610.269				5711574
	12181	25.4974	3;2	2748.15				5710287
	13572	27.7781	1	343.247				5709037
	1637	5.6859	2;1	979.385				5706253
	15958	31.7195	2	1295.67				5705726
	5132	12.2621	2	524.27				5691936
	261	1.7398	1	155.967				5689828
	2203	7.3139	1;2	386.265				5689127
	9726	21.2714	1	301.2				5679602
	6918	15.7942	1	560.212				5678902
	4115	10.6601	1	289.164				5668241
	14963	30.1745	3;2	2334.06				5668139
	4339	11.04	2;1	400.281				5667235
	6389	14.5499	1	792.315				5659966
	5538	12.9652	2;3	1633.7				5658789
	8511	19.0082	1;2	770.466				5657397
	4098	10.5921	1;2	604.298				5652830
	16174	32.0067	2	1192.62				5651906
	5366	12.7797	1	390.154				5642123
	16167	31.9883	1;2	918.419				5632759
	5993	13.7681	2;3	2151.92				5613932
	8332	18.5965	2	864.482				5612103
	5311	12.6347	1	587.292				5605129
	6571	14.9338	3	3609.52				5598323
	10468	22.7046	2	1174.53				5594582
	366	1.7429	1	183.963				5590753
	9993	21.9072	1;2	705.374				5587742
	15975	31.7819	2	1529.69				5578260
	3007	8.5886	1	341.149				5569491
	14835	29.9524	2;1	475.301				5560400
	7594	17.0813	2;1	643.366				5554523
	3220	9.0066	2;1	592.253				5547735
	71	1.0543	2	968.536				5543210
	9108	20.1145	2	1026.5				5537668
	11734	24.9118	3;2	2677.12				5535995
	9543	20.9717	2;1	1295.46				5530040
	10124	22.1532	1	367.153				5526463
	13144	27.0658	1	445.233				5517530
	7483	16.8355	2;3	1071.38				5514719
	7845	17.5559	2;1	929.483				5511667
	4524	11.3874	1	228.111				5506615
	10043	21.9509	1	684.381				5499349
	5320	12.6602	2;1	500.332				5498821
	7089	16.1211	1	718.303				5489723
	398	2.055	1	361.92				5489172
	3710	9.9936	1;2	659.324				5486457
	5854	13.5139	1	427.243				5483487
	6583	15.0505	2;3	1943.81				5483176
	2532	7.8	2;1	788.403				5481398
	6909	15.7079	3	3751.6				5479863
	6272	14.2823	2	1074.5				5469184
	9943	21.775	1	627.323				5468375
	7482	16.8405	1	575.292				5466966
	1763	5.9863	2;1	502.312				5466257
	1628	5.5206	1	597.24				5463687
	10946	23.48	2;1	881.425				5445658
	933	3.6665	1	234.112				5441356
	1293	4.4844	1;2	687.367				5437115
	7681	17.331	3;2	1816.75				5434420
	5915	13.549	1	319.156				5428805
	7957	17.7377	1	236.463				5423458
	15703	31.2816	3;4;2	2977.35				5423260
	7949	17.778	2;1	598.369				5420209
	11456	24.354	2;3	1188.44				5409200
	7523	16.9539	1	567.255				5407792
	9805	21.4094	2;1	1076.47				5401059
	8888	19.7558	2;3	1483.69				5397748
	5125	12.2716	1	358.222				5395724
	9458	20.82	2	1130.54				5386675
	7469	16.7903	1;2	668.35				5385948
	10987	23.5939	1	651.323				5378092
	13227	27.1091	2;1	1012.48				5374034
	3638	9.8662	2;1	1033.4				5371127
	16095	31.9357	2;1	1364.64				5369271
	8803	19.5398	1;2	558.338				5367750
	15706	31.2658	1;2	909.409				5359155
	1283	4.6172	1;2	397.149				5351353
	1859	6.3146	2;1	808.334				5346684
	3057	8.6821	1	720.268				5339721
	11687	24.6893	3;2	1978.78				5333909
	9049	19.9937	3	1004.5				5332677
	692	2.98	1	318.133				5330647
	15959	31.7124	2	1277.63				5329141
	6357	14.4565	1	373.221				5326009
	15646	31.1581	2	1812.72				5322359
	13659	27.9343	1;2	865.419				5322120
	11424	24.3845	1	629.339				5307910
	7765	17.362	1	647.267				5303633
	2606	8.2004	2	1081.44				5301889
	3933	10.2733	2	945.442				5299366
	6836	15.5595	1	373.221				5293582
	964	3.8231	1	302.159				5292740
	2894	8.4891	1	384.212				5288901
	13082	26.9751	1	744.297				5278070
	8437	18.8383	3;2	1088.57				5262391
	2973	8.6091	1	219.111				5254472
	13421	27.568	2;1	562.323				5232069
	1529	5.0763	1	419.181				5228300
	1729	6.011	1	330.158				5223006
	13837	28.2466	1	404.264				5221488
	2505	7.7317	1	253.154				5218982
	4765	11.6946	1	536.224				5216777
	4111	10.6438	2	1098.49				5208157
	7443	16.7527	1	406.149				5207226
	15406	30.8207	1	505.197				5201142
	9718	21.2671	3;2	1959.81				5196833
	8347	18.596	2;3	900.502				5160849
	6608	15.1194	1;2	516.328				5159599
	7583	17.116	1	373.222				5158762
	15292	30.7124	2	1367.56				5157345
	15431	30.8273	1	426.284				5157218
	8140	18.1214	3	5434.34				5156998
	5759	13.3182	3;2	1831.74				5153666
	14814	29.9085	2;1;3	947.464				5152383
	835	3.5729	1	389.191				5152008
	9832	21.4478	2	1001.38				5147785
	6914	15.6876	5	7459.22				5128211
	9627	21.0613	1	547.287				5116844
	12052	25.2799	3;2	1553.87				5114877
	11997	25.2016	3;2	2748.15				5112562
	72	1.0533	1	357.265				5093147
	1206	4.334	1	297.13				5092406
	13575	27.7764	2;1	981.42				5083892
	1819	6.0098	1	288.159				5082729
	422	2.109	1	752.099				5081817
	8659	19.4442	1;2	572.354				5076380
	5973	13.6096	4	5377.21				5073750
	15829	31.4991	2;1	1123.58				5070571
	14198	28.8753	1;2	981.43				5055761
	5114	12.2518	1	491.166				5055172
	12605	26.2565	1;2	960.441				5053757
	1128	4.1267	1	382.147				5051787
	16039	31.8358	2;1	956.555				5037209
	8059	17.9907	2;3	1797.68				5036917
	6326	14.3814	1	621.276				5033269
	14812	29.9071	1	931.499				5032625
	7413	16.7161	1	576.23				5028285
	13339	27.3655	2;3	1579.75				5027958
	2193	7.2268	2;1	516.292				5019136
	16136	31.9681	2;1	1224.63				5018027
	15741	31.3335	1	684.333				5012161
	6075	13.9119	1	646.282				5010750
	8589	19.1573	3;2;1	766.282				5009013
	822	3.3256	1	629.301				5008283
	9266	20.5184	3;2	2593.01				5007551
	9191	20.2529	3	3689.56				4994491
	849	3.5913	1	220.088				4985373
	9202	20.2652	1	780.376				4980419
	5809	13.4415	1	386.217				4977571
	15175	30.4375	2;1	892.43				4976428
	12096	25.3293	2	1339.63				4969819
	13316	27.3478	2	1031.53				4960796
	1551	5.2737	1	295.117				4959475
	8780	19.4508	1	502.277				4958844
	8341	18.5751	3	4490.91				4954325
	8978	19.8993	1	644.279				4954112
	9324	20.5483	1	675.308				4945711
	8091	18.0372	2;3	902.508				4944956
	588	2.7247	2	384.212				4943093
	6303	14.3432	2;1	601.343				4938523
	7940	17.7851	2	1064.42				4921621
	10182	22.1897	1	571.265				4920302
	1959	6.5127	1	423.176				4903833
	11754	24.7885	2;1	920.424				4903262
	4502	11.2956	1	303.179				4899741
	15104	30.358	1	431.217				4898354
	5331	12.6548	2;1	754.361				4889387
	5974	13.6433	3	3581.49				4879416
	4523	11.3409	1	301.2				4877318
	6482	14.7947	1	301.201				4874045
	387	2.0532	1	527.16				4873684
	9737	21.3376	1	449.239				4872540
	15825	31.5061	2;1	935.582				4870642
	15258	30.5707	2	1085.57				4870590
	5960	13.5852	2;1	569.28				4868905
	7344	16.6003	1	510.233				4866164
	3398	9.2822	2	720.317				4859364
	9887	21.591	2	960.477				4843423
	8686	19.4889	2	1795.72				4833015
	8337	18.6104	2	831.409				4825634
	15910	31.7078	3;2	1644.8				4823131
	2621	7.9891	1	482.211				4822870
	4229	10.8421	2;1	1034.43				4822584
	15700	31.2541	2;1	694.402				4817880
	5589	13.0615	1;2	468.27				4817815
	4449	11.2139	2;1	530.307				4799042
	6852	15.5592	2	932.446				4798063
	380	1.9628	1	621.777				4792652
	654	2.856	1	168.029				4792632
	10310	22.4921	1	601.287				4791762
	4872	11.8929	2	952.463				4787577
	2085	6.8629	1	204.148				4785445
	3573	9.7601	1	561.229				4785348
	9217	20.3239	3;2	1218.41				4784761
	1550	5.1376	2;1	367.222				4783567
	15094	30.3175	2;1	1021.55				4777389
	3644	9.8802	2;3	1427.62				4776770
	15363	30.7661	1	414.284				4765506
	12153	25.4509	1;2	786.424				4752289
	13484	27.6841	1	431.274				4751933
	13170	27.0907	1;3;2	956.382				4750311
	7860	17.5707	1;2	540.364				4748643
	7744	17.3737	1	408.201				4746557
	3851	10.1829	1;2	582.23				4744632
	1626	5.4329	2;1	358.258				4744209
	15405	30.8267	1	482.251				4743690
	5064	12.1177	1	273.169				4743346
	10567	22.8844	1	674.313				4743245
	6865	15.5971	2;3	2165.93				4738007
	15078	30.3311	3;4;2	1972.95				4734429
	3555	9.7011	1	305.138				4734058
	5156	12.3851	1	516.187				4729217
	2000	6.6037	1	321.18				4725959
	14195	28.8324	2	907.477				4722329
	9837	21.4348	1	536.249				4720859
	2957	8.5835	1	481.181				4719710
	5178	12.4096	1	367.222				4713304
	4911	11.9025	1	472.265				4711169
	11581	24.5443	2	965.484				4711014
	7199	16.3226	1;2	599.365				4710794
	10234	22.3273	3;4	3478.47				4709939
	9284	20.4296	1	592.248				4708693
	340	1.7474	1	329.887				4706126
	4157	10.7151	2	1167.52				4704290
	8514	19.0264	1	592.214				4700119
	13876	28.3088	3;2	1246.64				4699222
	16094	31.9305	1	351.158				4695971
	6107	13.9561	2	2013.85				4685861
	14057	28.6501	1	593.307				4679488
	3669	10.0164	1	246.104				4679457
	8015	17.9214	1;2	741.367				4676881
	433	2.1429	1	760.107				4672882
	12253	25.676	2	1286.52				4669937
	10655	23.0132	1;2	663.323				4668663
	5122	12.2404	1	662.422				4665183
	6204	14.4147	1	285.169				4658804
	828	3.3816	1;2	433.217				4656960
	14914	30.0118	2	1159.61				4635215
	1639	5.6985	1	754.323				4633827
	11277	23.9827	3	3739.6				4632355
	5788	13.3396	1	508.181				4631375
	9268	20.4561	1;2	543.234				4631219
	13938	28.4194	2;3	1355.62				4627574
	10192	22.1948	1	506.249				4626367
	13555	27.7387	2;1	1291.5				4624263
	6430	14.7105	3;2	1788.76				4621964
	5351	12.7378	1	301.2				4616929
	16088	31.9168	1	788.374				4614940
	11620	24.5765	1	549.281				4608877
	12370	25.8249	1	542.271				4607655
	9339	20.5954	1;2	693.334				4600373
	6565	14.9426	4	5419.26				4597822
	8330	18.5817	2	1262.61				4594619
	9678	21.1883	1	471.27				4591602
	11126	23.7417	2	884.487				4589850
	15742	31.3596	2	1810.74				4589708
	16175	32.0053	1	357.263				4584279
	13878	28.2996	2	1153.47				4583803
	7921	17.6703	3	5292.26				4581758
	5115	12.2454	1	313.2				4577165
	6129	14.0816	3;2	1918.75				4568004
	9082	20.0746	1;2	908.316				4564155
	9252	20.4234	1	458.275				4561627
	436	2.2149	1	245.138				4554637
	710	3.0031	1	569.206				4553105
	4988	12.0065	1	538.24				4546830
	15777	31.4463	3;2	1704.75				4541939
	3668	9.8586	2;1	773.356				4540602
	8235	18.5202	2	1724.69				4539902
	7146	16.2462	1	395.17				4539870
	7779	17.3674	2	904.455				4539820
	11230	23.957	2	1361.58				4539392
	9597	21.0804	1	400.269				4537914
	15683	31.25	2;1	953.592				4536518
	8754	19.4578	3;2	1901.8				4532823
	6772	15.4423	1	447.233				4527850
	8016	17.8889	2;1	642.382				4522841
	11102	23.802	3;2	1863.78				4521429
	9476	20.9404	1	471.27				4516257
	5101	12.1708	1;2	456.237				4513516
	15387	30.7502	1	379.211				4511108
	9040	19.9749	1	669.345				4510962
	10912	23.4291	2;3	1907.75				4508589
	394	2.0629	1	429.908				4505302
	4011	10.3827	1	216.098				4504729
	13001	27.0118	1;2	794.381				4502863
	5116	12.2448	1	677.287				4502453
	572	2.7827	1;2	430.157				4497755
	11251	23.9872	2	1891.78				4493815
	443	2.1593	2;1	536.153				4492876
	11446	24.3608	2	846.445				4492655
	14236	28.9635	2	999.456				4491191
	3146	8.8492	1	226.095				4480204
	11104	23.7904	2;1	810.425				4474000
	11626	24.5888	2;1	1155.49				4472385
	14370	29.3118	2;1	657.37				4469154
	2014	6.6411	2	1026.47				4468046
	15782	31.4512	4;3	2161.02				4465127
	9688	21.2154	1	407.206				4462546
	16070	31.8861	2	1082.64				4457367
	6980	15.939	2	1350.57				4456914
	2424	7.6215	3;2	1036.41				4456702
	4621	11.614	1	374.217				4448739
	15833	31.5925	3;4;2	2991.36				4448448
	6998	15.9622	2;1	653.234				4445580
	2908	8.4959	1	289.164				4445037
	15580	31.1136	1	487.301				4441330
	14064	28.606	1	373.222				4441240
	15893	31.5934	2	1310.67				4439297
	15757	31.3654	1	570.338				4435932
	646	2.8601	1;2	589.308				4434948
	15117	30.4003	2;1	841.419				4424747
	16020	31.7985	4;3	4719.09				4424558
	13323	27.3744	1	592.322				4423400
	13907	28.3322	1;2	1208.45				4420953
	10609	22.9509	1	379.175				4418051
	12242	25.6262	2;1	889.404				4407456
	6922	15.9339	1;2	557.282				4402803
	902	3.639	2	623.339				4391455
	8171	18.2634	2	1145.39				4390741
	13774	28.1289	1	614.271				4390576
	5223	12.461	1	466.207				4385555
	9819	21.4056	1	1054.99				4384702
	15148	30.3966	2	1275.56				4378221
	15986	31.7635	1	529.312				4365405
	5638	13.1636	1;2	527.275				4363589
	7911	17.6855	1	656.284				4360374
	7454	16.7847	2;1	608.281				4357200
	3754	10.0454	1	682.245				4352901
	2540	7.8682	1;2	546.229				4352105
	6572	14.984	2	1013.39				4347410
	6614	15.14	3	3625.49				4342583
	2720	8.143	1;2	673.329				4342386
	11127	23.8076	1;2	996.49				4338062
	10649	23.002	1	329.232				4337005
	10887	23.5616	1	517.276				4336445
	4476	11.2377	1;2	688.376				4334166
	15949	31.6997	3;4;2	1945.93				4329384
	7570	17	2	748.362				4327409
	11225	24.1195	1	499.301				4326371
	3335	9.1633	1;2	666.297				4324166
	14251	29.055	3;2;4	2628.22				4323739
	8783	19.5523	3;2	1570.66				4307072
	14182	28.8281	3;4;2	2828.3				4306607
	4048	10.4328	1;2	630.37				4303770
	12807	26.5502	1	578.271				4300206
	5903	13.5347	1	554.268				4299040
	5813	13.4235	1	376.139				4297530
	10208	22.3059	1	359.206				4296486
	7939	17.78	1;2	761.393				4292814
	6331	14.3656	2	694.328				4291944
	11663	24.6454	2;1	832.445				4289292
	7950	17.7543	2;1	659.36				4287556
	9141	20.1789	2;1	558.338				4287411
	8865	19.6364	1	533.27				4280707
	8915	19.7605	1	395.206				4273877
	15615	31.1333	2	1484.65				4273610
	7926	17.6954	2	1169.52				4271994
	9747	21.3104	4;3	3464.45				4268433
	3402	9.2528	1	490.239				4265217
	3849	10.2183	1	668.266				4261486
	13445	27.6006	2;1	956.52				4257907
	7457	16.7725	3;2	2017.78				4256232
	2577	8.0003	1	287.185				4253822
	1176	4.2536	1	403.207				4253437
	5850	13.4953	2;1	719.324				4253267
	9521	20.9047	2;1	660.345				4250684
	15927	31.6552	1	691.355				4250522
	2040	6.8255	2	1063.32				4248030
	8775	19.4811	2	978.525				4247357
	8640	19.2121	2	883.351				4244555
	3637	9.88	2;1	1039.46				4238710
	12578	26.1585	1	301.2				4234511
	2691	8.1442	1	339.143				4234454
	14123	28.712	1	562.276				4231681
	13222	27.2804	1	487.301				4231649
	6318	14.3814	3	3739.53				4226077
	7502	16.8684	3;2	1168.49				4222733
	10248	22.4012	1	487.265				4221388
	8971	19.8573	2	1172.57				4220881
	2805	8.2533	2	1274.55				4219051
	13612	27.9426	4;3;2	2814.28				4218200
	6388	14.5012	2;1	515.307				4211816
	490	2.341	1	175.096				4201139
	10205	22.1917	1	662.422				4198994
	11594	24.5426	2;1	770.454				4198855
	5094	12.1484	3;2	1836.81				4188721
	29	1.0519	2	1028.56				4187934
	6361	14.5058	2;1	529.323				4186430
	6108	13.9381	3	3467.44				4185351
	1843	6.1766	1	391.207				4183924
	437	2.1831	1	187.169				4182621
	9236	20.3712	1	493.291				4181296
	7294	16.4978	1	404.17				4180951
	3139	8.8089	2;1	686.36				4177489
	8673	19.2761	1	567.255				4174268
	7370	16.63	1;2	1053.44				4172918
	8811	19.5177	1	483.234				4172509
	3401	9.2046	2	392.242				4166481
	4659	11.5606	1	333.133				4159083
	12680	26.3515	1	647.292				4152503
	12244	25.6324	1;2	841.503				4152200
	6066	13.8506	2;1	857.461				4150401
	14206	28.9117	2	1461.62				4149735
	13894	28.3424	2;3	1849.78				4147155
	5107	12.2092	2;1	514.221				4140951
	11150	23.8875	1	418.243				4140697
	9878	21.7511	3;2	2719.12				4138406
	14261	29.0174	1	492.296				4137063
	3915	10.2761	1	345.19				4133551
	12624	26.2941	1;2	677.35				4131789
	7559	16.999	1	517.275				4131204
	764	3.1311	1	204.111				4126874
	16119	31.9295	3	3000.39				4126119
	15091	30.3239	2;3;1	1031.36				4122022
	9107	20.0951	1	495.234				4119893
	8799	19.5168	1;2;3	864.355				4119482
	3157	8.9249	1	317.195				4111978
	10425	22.6438	1	700.376				4110287
	15365	30.7591	1	778.351				4109435
	13190	27.0382	1	506.238				4108618
	15836	31.5322	3;2	1570.61				4107278
	1130	4.2954	1	287.196				4106175
	12817	26.6215	2	932.497				4105307
	9651	21.2323	2	1101.54				4105215
	7303	16.4705	2;1	773.428				4103004
	339	1.7262	1	203.95				4101620
	8124	18.0628	1	476.267				4096490
	5829	13.4387	2	1071.48				4095831
	8985	19.8897	2	1377.57				4090360
	7006	15.9867	1	373.222				4089365
	10194	22.1805	2;3	1167.44				4084558
	8753	19.4373	4;3	3697.59				4079655
	10780	23.2567	1	603.291				4077717
	7345	16.6124	1	301.143				4077649
	7548	16.9613	1;2	639.335				4073282
	11107	23.7521	2;3	1480.64				4072780
	3816	10.1405	2;1	741.319				4072696
	6495	14.7854	2;1	579.302				4057993
	13943	28.4085	2	1091.57				4057294
	10355	22.5062	1;2	773.392				4054210
	9398	20.6977	2;1	695.397				4054120
	7990	17.909	2;3	2237.96				4053573
	6026	13.8072	1	299.185				4051380
	12445	26.0014	3;2	1441.69				4049481
	10573	22.9112	2;1	779.371				4045661
	14585	29.5971	2	1091.59				4043051
	2925	8.7186	1	417.223				4042234
	2709	8.0954	1	273.169				4034839
	3298	9.095	2;3	714.44				4029795
	6584	15.0488	2	1718.75				4026389
	5922	13.5228	2;3	1352.5				4024259
	9823	21.4614	2;3	1497.69				4021846
	5681	13.2346	2;3	1878.84				4020980
	14630	29.6628	2	1485.7				4014007
	1280	4.8212	1	346.185				4013364
	11599	24.5558	1	407.242				4013172
	9109	20.1404	3;2;4	2650.04				4011607
	12327	25.7582	1;2	743.419				4010682
	14615	29.6351	1;2	1293.55				4008691
	13880	28.2866	1;2	867.398				4008235
	13881	28.2866	1	807.377				4004367
	12834	26.6726	2	1166.55				4002312
	4051	10.4396	2	773.367				4002080
	596	2.7188	1	358.185				4000285
	2541	7.7914	2;3	904.451				3997069
	14	1.051	2;3	1438.74				3995561
	818	3.2504	1	282.121				3995535
	5516	12.911	1	805.346				3994910
	9182	20.2211	1	617.303				3991238
	8463	18.8975	2;1	689.396				3986793
	4076	10.4941	2	1920.76				3983397
	5926	13.5334	1	331.211				3980929
	9810	21.3904	1	580.284				3980644
	10409	22.5744	1	335.185				3980242
	4987	11.9858	1	664.235				3979857
	13949	28.4724	1	375.216				3978440
	7617	17.1265	2;1	1264.46				3977121
	14157	28.7176	1	798.389				3975070
	14136	28.7091	1	467.275				3973919
	6171	14.1643	1	606.323				3971347
	2279	7.3323	1	273.18				3971289
	8063	18.0185	2;1	501.317				3963861
	7650	17.2254	3;2;4	2641.12				3963396
	8796	19.5078	1	577.242				3963346
	7784	17.4364	2;1	1104.47				3962320
	8678	19.2799	1	372.238				3960643
	12120	25.3974	1;2	626.287				3953331
	6656	15.2336	1	458.286				3952774
	3744	10.0857	1	467.202				3948423
	13763	28.1113	1;2	631.37				3946368
	7879	17.5602	1	242.127				3946354
	7599	17.1133	1	406.222				3945848
	1409	4.6713	1	317.159				3941911
	9246	20.3937	1;2	608.212				3938321
	15460	31.5259	2;3	1652.89				3935904
	9800	21.3793	1	351.179				3931846
	11207	23.9475	2	1099.5				3931473
	5619	13.0999	1	391.178				3929179
	7442	16.7307	1;2	429.295				3923841
	8167	18.2677	2	1281.55				3921151
	527	2.5461	1	259.19				3916386
	12256	25.6736	1	416.264				3914263
	16031	31.8176	1;2	957.502				3913259
	15331	30.6621	1	591.294				3909631
	12684	26.357	2;1	653.448				3909451
	2992	8.7421	2;3	1356.58				3906478
	1578	5.1549	2;1	358.258				3897790
	14516	29.4935	2	974.52				3896186
	4912	11.8985	1	631.319				3895566
	9821	21.5116	3;2	2825.2				3891886
	684	2.9524	1;2	380.206				3891472
	14238	28.9443	1	315.216				3888177
	7811	17.4669	2	670.369				3884983
	6090	13.9458	2;3	1557.6				3879290
	5370	12.7715	1	303.18				3878039
	7314	16.5181	1;2	661.322				3877143
	14197	28.8737	1;2	858.374				3876571
	9907	21.6343	2	997.394				3874083
	461	2.2116	1	156.054				3870398
	563	2.6557	1	214.009				3870192
	1616	5.341	1	203.079				3868814
	10077	21.9653	2;3	1460.64				3867323
	11832	24.8903	2;3	1311.6				3866953
	14246	29.0415	1	601.333				3865494
	8912	19.7909	2	1021.49				3865405
	6530	14.8425	1	359.205				3861913
	9452	20.799	1	701.303				3860138
	1660	5.7781	1	275.148				3857947
[truncated: 14,366 more rows]

## Sheet: TY2
Metadata	ID	RT (min)	Charge	Obs (Da)	Theo (Da)	Delta ppm	Inferred structure	Intensity	Inferred structure (best match)	Intensity (best match)	Total Intensity	Structure	Intensity	Abundance (%)	Consolidated RT (min)	Oligomer	Consolidated Theo (Da)	Abs Δppm
file : 20210618_RhiLeg_ndslt_TY_2.ftrs	2868	9.4978	2;1;3	941.408	941.408	-0.3639	gm-AEJA|1	1102928640	gm-AEJA|1	1102928640	7503981630	gm-AEJA|1	1106514897	0.147457	9.4978	Monomer	941.408	0.3639
masses_file : DB2.csv	6640	15.7025	2;3;1	1864.81	1864.8	0.7764	gm-AEJAA=gm-AEJ|2	916241664	gm-AEJAA=gm-AEJ|2, gm-AEJA=gm-AEJA|2	916241664		gm-AEJG|1	226642634	0.030203	6.8238	Monomer	927.392	0.4449
rt_window : 0.5	6640	15.7025	2;3;1	1864.81	1864.8	0.83	gm-AEJA=gm-AEJA|2	916241664				gm-AEJAI|1	152966694	0.0203847	21.4026	Monomer	1054.49	0.942
modifications : 3-3 and 4-3 Cross-Linked Multimers (=)	6338	14.9157	3;2;1	1793.77	1793.77	1.0618	gm-AEJA=gm-AEJ|2	889150336	gm-AEJA=gm-AEJ|2, gm-AEJ=gm-AEJA|2	889150336		gm-AEJ|1	131919512	0.0175799	5.445	Monomer	870.371	0.7024
ppm : 10	6338	14.9157	3;2;1	1793.77	1793.77	1.0618	gm-AEJ=gm-AEJA|2	889150336				gm-AEJF|1	149895076	0.0199754	21.6183	Monomer	1017.44	1.9407
consolidation_ppm : 1	5709	13.6243	2;3;1	1779.75	1779.75	0.4389	gm-AEJG=gm-AEJ|2	624354176	gm-AEJG=gm-AEJ|2	624354176		gm-AEJAA|1	73250548	0.00976156	10.8551	Monomer	1012.45	1.1867
version : 1.2.1	5980	13.9283	3;2	1722.73	1722.73	0.6042	gm-AEJ=gm-AEJ|2	488085632	gm-AEJ=gm-AEJ|2	488085632		gm-AEJQ|1, gm-AEJAG|1	42985712	0.00572839	8.825	Monomer	998.429	1.1562
	6072	14.3736	2;3	1850.79	1850.79	0.6909	gm-AEJQ=gm-AEJ|2	301822784	gm-AEJQ=gm-AEJ|2, gm-AEJG=gm-AEJA|2, gm-AEJAG=gm-AEJ|2	301822784		gm-AEJK|1	39929152	0.00532106	7.7571	Monomer	998.466	1.3555
	6072	14.3736	2;3	1850.79	1850.79	0.6909	gm-AEJG=gm-AEJA|2	301822784				gm-AEJAM|1	30802248	0.00410479	16.5656	Monomer	1072.45	1.9702
	6072	14.3736	2;3	1850.79	1850.79	0.6909	gm-AEJAG=gm-AEJ|2	301822784				gm-AEJY|1	36277453	0.00483443	16.843	Monomer	1033.43	1.4711
	8060	18.6023	3;2;4	2788.2	2788.2	1.0985	gm-AEJAA=gm-AEJ=gm-AEJA|3	260728800	gm-AEJAA=gm-AEJ=gm-AEJA|3, gm-AEJA=gm-AEJA=gm-AEJA|3	260728800		gm-AEJAF|1	51643963	0.00688221	15.3823	Monomer	1088.48	0.7007
	8060	18.6023	3;2;4	2788.2	2788.2	1.1343	gm-AEJA=gm-AEJA=gm-AEJA|3	260728800				gm-AEJN|1	24351678	0.00324517	5.01	Monomer	984.414	0.6288
	7797	18.0919	3;4;2	2717.17	2717.16	1.0788	gm-AEJAA=gm-AEJ=gm-AEJ|3	255343104	gm-AEJAA=gm-AEJ=gm-AEJ|3, gm-AEJA=gm-AEJ=gm-AEJA|3, gm-AEJ=gm-AEJA=gm-AEJA|3	255343104		gm-AEJAD|1	20454083	0.00272576	9.6248	Monomer	1056.43	1.3751
	7797	18.0919	3;4;2	2717.17	2717.16	1.1156	gm-AEJA=gm-AEJ=gm-AEJA|3	255343104				gm-AEJM|1	22712007	0.00302666	15.5875	Monomer	1001.41	0.2721
	7797	18.0919	3;4;2	2717.17	2717.16	1.1156	gm-AEJ=gm-AEJA=gm-AEJA|3	255343104				gm-AEJAW|1	16230884	0.00216297	25.189	Monomer	1127.49	1.1324
	7503	17.6098	2;3;4	2646.13	2646.13	1.3035	gm-AEJA=gm-AEJ=gm-AEJ|3	242634528	gm-AEJA=gm-AEJ=gm-AEJ|3, gm-AEJ=gm-AEJ=gm-AEJA|3	242634528		gm-AEJS|1	10199564	0.00135922	5.9698	Monomer	957.403	0.5564
	7503	17.6098	2;3;4	2646.13	2646.13	1.3035	gm-AEJ=gm-AEJ=gm-AEJA|3	242634528				gm-AEJI|1	18300162	0.00243873	20.2563	Monomer	983.455	0.4816
	1866	6.8238	1;2	927.393	927.392	0.4449	gm-AEJG|1	221123552	gm-AEJG|1	221123552		gm-AEJH|1	8683858	0.00115723	5.9329	Monomer	1007.43	1.2116
	7039	16.4567	2;3;4	2632.11	2632.11	0.7444	gm-AEJG=gm-AEJ=gm-AEJ|3	173916880	gm-AEJG=gm-AEJ=gm-AEJ|3	173916880		gm-AE|1	10710413	0.0014273	8.7532	Monomer	698.286	0.227
	9567	21.4026	1;2	1054.49	1054.49	0.942	gm-AEJAI|1	151010032	gm-AEJAI|1	151010032		gm-AEJV|1	6456185	0.000860368	14.5629	Monomer	969.439	0.8405
	7216	16.7455	3;2;4	2575.09	2575.09	1.004	gm-AEJ=gm-AEJ=gm-AEJ|3	139378160	gm-AEJ=gm-AEJ=gm-AEJ|3	139378160		gm-AEJAH|1	4996171	0.000665803	7.2984	Monomer	1078.47	1.8762
	1420	5.445	2;1	870.371	870.371	0.7024	gm-AEJ|1	131497592	gm-AEJ|1	131497592		gm-AEJW|1	6990939	0.000931631	23.8904	Monomer	1056.45	1.6618
	9659	21.6183	1;2	1017.44	1017.44	1.9407	gm-AEJF|1	112089552	gm-AEJF|1	112089552		gm-AEJT|1	4651489	0.000619869	7.6516	Monomer	971.418	1.7906
	7328	16.9864	4;2;3	2703.15	2703.15	0.9089	gm-AEJQ=gm-AEJ=gm-AEJ|3	110134624	gm-AEJQ=gm-AEJ=gm-AEJ|3, gm-AEJG=gm-AEJ=gm-AEJA|3, gm-AEJAG=gm-AEJ=gm-AEJ|3	110134624		gm-AEJAQ|1	5014244	0.000668211	11.0272	Monomer	1069.47	1.716
	7328	16.9864	4;2;3	2703.15	2703.15	0.9089	gm-AEJG=gm-AEJ=gm-AEJA|3	110134624				gm-AEJAE|1	3712797	0.000494777	10.6889	Monomer	1070.45	1.7226
	7328	16.9864	4;2;3	2703.15	2703.15	0.9089	gm-AEJAG=gm-AEJ=gm-AEJ|3	110134624				gm-AEJAR|1	4132327	0.000550685	9.1015	Monomer	1097.51	2.2104
	10512	23.8379	2;3	1869.8	1869.8	1.1225	gm-AEJF=gm-AEJ|2	85106048	gm-AEJF=gm-AEJ|2	85106048		gm-AEJAK|1	2083508	0.000277654	7.3505	Monomer	1069.5	2.265
	7597	17.4905	3;2;4	2774.19	2774.19	1.3291	gm-AEJQ=gm-AEJ=gm-AEJA|3	75317416	gm-AEJQ=gm-AEJ=gm-AEJA|3, gm-AEJG=gm-AEJA=gm-AEJA|3, gm-AEJAQ=gm-AEJ=gm-AEJ|3, gm-AEJAG=gm-AEJ=gm-AEJA|3	75317416		gm-AEJD|1	759781	0.00010125	7.2946	Monomer	985.398	0.761
	7597	17.4905	3;2;4	2774.19	2774.19	1.3291	gm-AEJG=gm-AEJA=gm-AEJA|3	75317416				gm-AEJAA=gm-AEJ|2, gm-AEJA=gm-AEJA|2	916731357	0.122166	15.7025	Dimer	1864.8	0.7764
	7597	17.4905	3;2;4	2774.19	2774.19	1.3291	gm-AEJAQ=gm-AEJ=gm-AEJ|3	75317416				gm-AEJA=gm-AEJ|2, gm-AEJ=gm-AEJA|2	891723216	0.118833	14.9157	Dimer	1793.77	1.0618
	7597	17.4905	3;2;4	2774.19	2774.19	1.3291	gm-AEJAG=gm-AEJ=gm-AEJA|3	75317416				gm-AEJG=gm-AEJ|2	625139402	0.0833077	13.6243	Dimer	1779.75	0.4389
	5361	12.9352	2;3	1836.78	1836.77	0.8699	gm-AEJN=gm-AEJ|2	70096296	gm-AEJN=gm-AEJ|2	70096296		gm-AEJ=gm-AEJ|2	493196636	0.0657247	13.9283	Dimer	1722.73	0.6042
	4097	10.8551	2;1	1012.45	1012.45	1.1867	gm-AEJAA|1	64330880	gm-AEJAA|1	64330880		gm-AEJQ=gm-AEJ|2, gm-AEJG=gm-AEJA|2, gm-AEJAG=gm-AEJ|2	302257724	0.0402796	14.3736	Dimer	1850.79	0.6909
	6512	15.0247	3;2	1921.83	1921.83	1.0762	gm-AEJQ=gm-AEJA|2	61162856	gm-AEJQ=gm-AEJA|2, gm-AEJAQ=gm-AEJ|2, gm-AEJAG=gm-AEJA|2	61162856		gm-AEJF=gm-AEJ|2	85106048	0.0113415	23.8379	Dimer	1869.8	1.1225
	6512	15.0247	3;2	1921.83	1921.83	1.0762	gm-AEJAQ=gm-AEJ|2	61162856				gm-AEJN=gm-AEJ|2	70291872	0.00936728	12.9352	Dimer	1836.77	0.8699
	6512	15.0247	3;2	1921.83	1921.83	1.0762	gm-AEJAG=gm-AEJA|2	61162856				gm-AEJQ=gm-AEJA|2, gm-AEJAQ=gm-AEJ|2, gm-AEJAG=gm-AEJA|2	61799272	0.00823553	15.0247	Dimer	1921.83	1.0762
	5556	13.2977	3;2	1809.76	1809.76	0.6329	gm-AEJS=gm-AEJ|2	49035040	gm-AEJS=gm-AEJ|2	49035040		gm-AEJS=gm-AEJ|2	49035040	0.00653454	13.2977	Dimer	1809.76	0.6329
	3012	8.825	1;2	998.431	998.429	1.1562	gm-AEJQ|1	42452084	gm-AEJQ|1, gm-AEJAG|1	42452084		gm-AEJAI=gm-AEJ|2, gm-AEJI=gm-AEJA|2	34859091	0.00464541	23.442	Dimer	1906.85	0.3621
	3012	8.825	1;2	998.431	998.429	1.1562	gm-AEJAG|1	42452084				gm-AEJAI=gm-AEJA|2	33329435	0.00444157	24.1541	Dimer	1977.89	1.3654
	9060	20.3989	2;1	1017.44	1017.44	1.3408	gm-AEJF|1	36129588	gm-AEJF|1	36129588		gm-AEJN=gm-AEJA|2	22219720	0.00296106	13.6385	Dimer	1907.81	0.1173
	2347	7.7571	1;2;3	998.467	998.466	1.3555	gm-AEJK|1	32851988	gm-AEJK|1	32851988		gm-AEJF=gm-AEJA|2, gm-AEJAF=gm-AEJ|2	35624063	0.00474735	24.7008	Dimer	1940.84	0.7718
	10566	23.442	3;2	1906.85	1906.85	0.3621	gm-AEJAI=gm-AEJ|2	32799486	gm-AEJAI=gm-AEJ|2, gm-AEJI=gm-AEJA|2	32799486		gm-AEJS=gm-AEJA|2	19947108	0.0026582	14.0607	Dimer	1880.8	0.8735
	10566	23.442	3;2	1906.85	1906.85	0.4145	gm-AEJI=gm-AEJA|2	32799486				gm-AEJY=gm-AEJ|2	16728899	0.00222934	19.5784	Dimer	1885.79	0.3219
	11000	24.1541	2;3	1977.89	1977.89	1.3654	gm-AEJAI=gm-AEJA|2	31487488	gm-AEJAI=gm-AEJA|2	31487488		gm-AEJAD=gm-AEJA|2	15803567	0.00210602	16.7777	Dimer	1979.83	1.0104
	7221	16.5656	1;2	1072.45	1072.45	1.9702	gm-AEJAM|1	30802248	gm-AEJAM|1	30802248		gm-AEJH=gm-AEJ|2	13065207	0.0017411	12.608	Dimer	1859.79	0.3878
	7366	16.843	1;2	1033.44	1033.43	1.4711	gm-AEJY|1	30157350	gm-AEJY|1	30157350		gm-AEJAA=gm-AEJA|2	14082287	0.00187664	16.2417	Dimer	1935.84	1.8809
	6655	15.3823	1;2	1088.48	1088.48	-0.7007	gm-AEJAF|1	29156562	gm-AEJAF|1	29156562		gm-AEJM=gm-AEJ|2	14649781	0.00195227	19.0229	Dimer	1853.77	1.2347
	1314	5.01	2;1	984.414	984.414	0.6288	gm-AEJN|1	24351678	gm-AEJN|1	24351678		gm-AEJK=gm-AEJ|2	14623404	0.00194875	12.5487	Dimer	1850.83	0.5274
	5899	13.6385	3;2	1907.81	1907.81	-0.1173	gm-AEJN=gm-AEJA|2	22219720	gm-AEJN=gm-AEJA|2	22219720		gm-AEJH=gm-AEJA|2, gm-AEJAH=gm-AEJ|2	8015755	0.0010682	13.2591	Dimer	1930.83	1.0106
	11360	24.7008	3;2	1940.84	1940.84	0.7718	gm-AEJF=gm-AEJA|2	21659484	gm-AEJF=gm-AEJA|2, gm-AEJAF=gm-AEJ|2	21659484		gm-AEJI=gm-AEJ|2	14263231	0.00190076	22.7807	Dimer	1835.81	1.2234
	11360	24.7008	3;2	1940.84	1940.84	0.7718	gm-AEJAF=gm-AEJ|2	21659484				gm-AEJAM=gm-AEJA|2	6182134	0.000823847	20.4274	Dimer	1995.85	2.0976
	3342	9.6248	1;2	1056.44	1056.43	1.3751	gm-AEJAD|1	20110474	gm-AEJAD|1	20110474		gm-AEJM=gm-AEJA|2, gm-AEJAM=gm-AEJ|2	7516774	0.0010017	19.7341	Dimer	1924.81	1.2505
	11569	25.0486	4;3;2	2722.16	2722.16	1.1142	gm-AEJF=gm-AEJ=gm-AEJ|3	20064790	gm-AEJF=gm-AEJ=gm-AEJ|3	20064790		gm-AEJT=gm-AEJ|2	7861052	0.00104758	13.927	Dimer	1823.78	0.1494
	6054	14.0607	3;2	1880.8	1880.8	0.8735	gm-AEJS=gm-AEJA|2	19947108	gm-AEJS=gm-AEJA|2	19947108		gm-AEJAK=gm-AEJ|2, gm-AEJK=gm-AEJA|2	5583990	0.000744137	13.2082	Dimer	1921.86	1.3818
	7931	17.9953	3;4;2	2845.23	2845.22	1.2777	gm-AEJQ=gm-AEJA=gm-AEJA|3	19643392	gm-AEJQ=gm-AEJA=gm-AEJA|3, gm-AEJAQ=gm-AEJ=gm-AEJA|3, gm-AEJAG=gm-AEJA=gm-AEJA|3	19643392		gm-AEJY=gm-AEJA|2	6879164	0.000916735	20.4051	Dimer	1956.83	1.1883
	7931	17.9953	3;4;2	2845.23	2845.22	1.2777	gm-AEJAQ=gm-AEJ=gm-AEJA|3	19643392				gm-AEJW=gm-AEJA|2, gm-AEJAW=gm-AEJ|2	6336347	0.000844398	26.4861	Dimer	1979.85	1.1942
	7931	17.9953	3;4;2	2845.23	2845.22	1.2777	gm-AEJAG=gm-AEJA=gm-AEJA|3	19643392				gm-AEJAD=gm-AEJ|2, gm-AEJD=gm-AEJA|2	4772310	0.00063597	14.4859	Dimer	1908.79	1.05
	6840	15.8368	2;3;4	2689.14	2689.13	1.4182	gm-AEJN=gm-AEJ=gm-AEJ|3	18820104	gm-AEJN=gm-AEJ=gm-AEJ|3	18820104		gm-AEJV=gm-AEJ|2	4329243	0.000576926	19.1156	Dimer	1821.8	1.1521
	6779	15.5875	2;1	1001.41	1001.41	0.2721	gm-AEJM|1	16988366	gm-AEJM|1	16988366		gm-AEJD=gm-AEJ|2	4104236	0.000546941	13.6826	Dimer	1837.76	0.3428
	8662	19.5784	3;2	1885.79	1885.79	0.3219	gm-AEJY=gm-AEJ|2	16526699	gm-AEJY=gm-AEJ|2	16526699		gm-AEJAW=gm-AEJA|2	5621655	0.000749156	26.9966	Dimer	2050.88	0.9338
	11656	25.189	2;1	1127.49	1127.49	1.1324	gm-AEJAW|1	16230884	gm-AEJAW|1	16230884		gm-AEJW=gm-AEJ|2	3001188	0.000399946	25.3527	Dimer	1908.81	0.5053
	7285	16.7777	3;2	1979.83	1979.83	1.0104	gm-AEJAD=gm-AEJA|2	15267277	gm-AEJAD=gm-AEJA|2	15267277		gm-AEJT=gm-AEJA|2	3747797	0.000499441	14.6678	Dimer	1894.82	0.0544
	7285	16.7777	3;2	1979.83	1979.85	-6.667	gm-AEJW=gm-AEJA|2	15267277				gm-AEJAF=gm-AEJA|2	2723094	0.000362887	25.905	Dimer	2011.87	1.6527
	7285	16.7777	3;2	1979.83	1979.85	-6.667	gm-AEJAW=gm-AEJ|2	15267277				gm-AEJAH=gm-AEJA|2	2341518	0.000312037	13.9483	Dimer	2001.86	0.5831
	10639	23.4723	2;1	1088.48	1088.48	0.7572	gm-AEJAF|1	14902151	gm-AEJAF|1	14902151		gm-AEJAR=gm-AEJ|2	3453490	0.000460221	14.0011	Dimer	1949.87	0.3621
	7000	16.1558	3;2	2662.13	2662.12	1.6065	gm-AEJS=gm-AEJ=gm-AEJ|3	13709298	gm-AEJS=gm-AEJ=gm-AEJ|3	13709298		gm-AEJV=gm-AEJA|2	2854905	0.000380452	19.8825	Dimer	1892.84	0.3556
	5231	12.608	3;2	1859.79	1859.79	0.3878	gm-AEJH=gm-AEJ|2	12417674	gm-AEJH=gm-AEJ|2	12417674		gm-AEJAE=gm-AEJA|2	1228882	0.000163764	15.8095	Dimer	1993.85	1.2756
	7045	16.2417	2;3	1935.85	1935.84	1.8809	gm-AEJAA=gm-AEJA|2	10654876	gm-AEJAA=gm-AEJA|2	10654876		gm-AEJAK=gm-AEJA|2	1066948	0.000142184	13.8244	Dimer	1992.9	1.199
	8357	19.0229	3;2	1853.77	1853.77	1.2347	gm-AEJM=gm-AEJ|2	10477914	gm-AEJM=gm-AEJ|2	10477914		gm-AEJAQ=gm-AEJA|2	957232	0.000127563	16.3602	Dimer	1992.86	1.1799
	10960	24.0297	3;2	1940.84	1940.84	0.646	gm-AEJF=gm-AEJA|2	10105558	gm-AEJF=gm-AEJA|2, gm-AEJAF=gm-AEJ|2	10105558		gm-AEJI=gm-AEJA|2, gm-AEJAI=gm-AEJ|2	550663	7.33828e-05	22.8923	Dimer	1906.85	0.4177
	10960	24.0297	3;2	1940.84	1940.84	0.646	gm-AEJAF=gm-AEJ|2	10105558				gm-AEJAA=gm-AEJ=gm-AEJA|3, gm-AEJA=gm-AEJA=gm-AEJA|3	261042017	0.0347871	18.6023	Trimer	2788.2	1.0985
	7105	16.3489	3;2;4	2760.17	2760.17	1.363	gm-AEJN=gm-AEJ=gm-AEJA|3	10086311	gm-AEJN=gm-AEJ=gm-AEJA|3	10086311		gm-AEJAA=gm-AEJ=gm-AEJ|3, gm-AEJA=gm-AEJ=gm-AEJA|3, gm-AEJ=gm-AEJA=gm-AEJA|3	255343104	0.0340277	18.0919	Trimer	2717.16	1.0788
	5244	12.5487	3;2	1850.83	1850.83	0.5274	gm-AEJK=gm-AEJ|2	10009211	gm-AEJK=gm-AEJ|2	10009211		gm-AEJA=gm-AEJ=gm-AEJ|3, gm-AEJ=gm-AEJ=gm-AEJA|3	242634528	0.0323341	17.6098	Trimer	2646.13	1.3035
	1584	5.9698	2;1	957.403	957.403	0.5564	gm-AEJS|1	9384442	gm-AEJS|1	9384442		gm-AEJG=gm-AEJ=gm-AEJ|3	173916880	0.0231766	16.4567	Trimer	2632.11	0.7444
	9028	20.2563	2;1	983.455	983.455	0.4816	gm-AEJI|1	9344644	gm-AEJI|1	9344644		gm-AEJ=gm-AEJ=gm-AEJ|3	139378160	0.0185739	16.7455	Trimer	2575.09	1.004
	8012	18.2701	2;1	983.456	983.455	0.854	gm-AEJI|1	8955518	gm-AEJI|1	8955518		gm-AEJQ=gm-AEJ=gm-AEJ|3, gm-AEJG=gm-AEJ=gm-AEJA|3, gm-AEJAG=gm-AEJ=gm-AEJ|3	110134624	0.0146768	16.9864	Trimer	2703.15	0.9089
	1678	5.9329	2	1007.43	1007.43	1.2116	gm-AEJH|1	8683858	gm-AEJH|1	8683858		gm-AEJQ=gm-AEJ=gm-AEJA|3, gm-AEJG=gm-AEJA=gm-AEJA|3, gm-AEJAQ=gm-AEJ=gm-AEJ|3, gm-AEJAG=gm-AEJ=gm-AEJA|3	75317416	0.010037	17.4905	Trimer	2774.19	1.3291
	11435	24.7993	2;3	2722.16	2722.16	0.6433	gm-AEJF=gm-AEJ=gm-AEJ|3	8522169	gm-AEJF=gm-AEJ=gm-AEJ|3	8522169		gm-AEJF=gm-AEJ=gm-AEJ|3	28586959	0.00380957	25.0486	Trimer	2722.16	1.1142
	7384	16.8721	3;4;2	2831.21	2831.21	1.2459	gm-AEJN=gm-AEJA=gm-AEJA|3	8106231	gm-AEJN=gm-AEJA=gm-AEJA|3	8106231		gm-AEJQ=gm-AEJA=gm-AEJA|3, gm-AEJAQ=gm-AEJ=gm-AEJA|3, gm-AEJAG=gm-AEJA=gm-AEJA|3	19643392	0.00261773	17.9953	Trimer	2845.22	1.2777
	2930	8.7532	1;2	698.286	698.286	0.227	gm-AE|1	8078241	gm-AE|1	8078241		gm-AEJN=gm-AEJ=gm-AEJ|3	18820104	0.00250802	15.8368	Trimer	2689.13	1.4182
	5628	13.2591	2;3	1930.83	1930.83	1.0106	gm-AEJH=gm-AEJA|2	8015755	gm-AEJH=gm-AEJA|2, gm-AEJAH=gm-AEJ|2	8015755		gm-AEJS=gm-AEJ=gm-AEJ|3	13709298	0.00182694	16.1558	Trimer	2662.12	1.6065
	5628	13.2591	2;3	1930.83	1930.83	1.0106	gm-AEJAH=gm-AEJ|2	8015755				gm-AEJN=gm-AEJ=gm-AEJA|3	10086311	0.00134413	16.3489	Trimer	2760.17	1.363
	4709	11.7786	2;1	1012.45	1012.45	1.4278	gm-AEJAA|1	7902860	gm-AEJAA|1	7902860		gm-AEJN=gm-AEJA=gm-AEJA|3	8106231	0.00108026	16.8721	Trimer	2831.21	1.2459
	10276	22.7807	2;3	1835.82	1835.81	1.2234	gm-AEJI=gm-AEJ|2	7734467	gm-AEJI=gm-AEJ|2	7734467		gm-AEJF=gm-AEJ=gm-AEJA|3, gm-AEJAF=gm-AEJ=gm-AEJ|3	10949559	0.00145917	25.5563	Trimer	2793.2	1.1329
	11884	25.5563	3;2;4	2793.2	2793.2	1.1329	gm-AEJF=gm-AEJ=gm-AEJA|3	6669904	gm-AEJF=gm-AEJ=gm-AEJA|3, gm-AEJAF=gm-AEJ=gm-AEJ|3	6669904		gm-AEJS=gm-AEJ=gm-AEJA|3	6520239	0.000868904	16.6694	Trimer	2733.16	1.2779
	11884	25.5563	3;2;4	2793.2	2793.2	1.1329	gm-AEJAF=gm-AEJ=gm-AEJ|3	6669904				gm-AEJS=gm-AEJA=gm-AEJA|3	5094282	0.000678877	17.2026	Trimer	2804.2	0.77
	6063	14.0449	2	1088.47	1088.48	-1.3736	gm-AEJAF|1	6647954	gm-AEJAF|1	6647954		gm-AEJAI=gm-AEJA=gm-AEJA|3	4977316	0.00066329	25.5756	Trimer	2901.29	1.1555
	9813	21.9864	3;2	1835.82	1835.81	1.2899	gm-AEJI=gm-AEJ|2	6528764	gm-AEJI=gm-AEJ|2	6528764		gm-AEJY=gm-AEJ=gm-AEJ|3	4802941	0.000640052	21.34	Trimer	2738.15	1.1424
	7284	16.6694	3;2;4	2733.16	2733.16	1.2779	gm-AEJS=gm-AEJ=gm-AEJA|3	6520239	gm-AEJS=gm-AEJ=gm-AEJA|3	6520239		gm-AEJAI=gm-AEJ=gm-AEJ|3, gm-AEJI=gm-AEJ=gm-AEJA|3	5649332	0.000752845	24.6119	Trimer	2759.21	0.987
	1177	4.5421	2	998.466	998.466	0.8665	gm-AEJK|1	6488935	gm-AEJK|1	6488935		gm-AEJF=gm-AEJA=gm-AEJA|3, gm-AEJAF=gm-AEJ=gm-AEJA|3	7641953	0.00101839	26.0005	Trimer	2864.23	1.0229
	6333	14.5629	2;1	969.44	969.439	0.8405	gm-AEJV|1	6456185	gm-AEJV|1	6456185		gm-AEJAI=gm-AEJ=gm-AEJA|3, gm-AEJI=gm-AEJA=gm-AEJA|3	4484984	0.000597681	25.0568	Trimer	2830.25	0.7498
	9086	20.4274	2;3	1995.85	1995.85	2.0976	gm-AEJAM=gm-AEJA|2	6182134	gm-AEJAM=gm-AEJA|2	6182134		gm-AEJAD=gm-AEJ=gm-AEJA|3, gm-AEJD=gm-AEJA=gm-AEJA|3	3122358	0.000416094	18.8365	Trimer	2832.19	0.3728
	8736	19.7341	2;3	1924.81	1924.81	1.2505	gm-AEJM=gm-AEJA|2	5765367	gm-AEJM=gm-AEJA|2, gm-AEJAM=gm-AEJ|2	5765367		gm-AEJK=gm-AEJ=gm-AEJ|3	3322764	0.0004428	15.4369	Trimer	2703.19	1.5696
	8736	19.7341	2;3	1924.81	1924.81	1.2505	gm-AEJAM=gm-AEJ|2	5765367				gm-AEJM=gm-AEJ=gm-AEJ|3	4284375	0.000570947	20.8867	Trimer	2706.13	0.7625
	6982	16.1379	1;2	1033.44	1033.43	1.1168	gm-AEJY|1	5750194	gm-AEJY|1	5750194		gm-AEJH=gm-AEJ=gm-AEJ|3	4822062	0.0006426	17.77	Trimer	2712.15	1.8755
	6249	14.353	1;2	1001.41	1001.41	0.394	gm-AEJM|1	5723641	gm-AEJM|1	5723641		gm-AEJAA=gm-AEJA=gm-AEJA|3	3194859	0.000425755	18.9662	Trimer	2859.24	1.2452
	6032	13.927	3;2	1823.78	1823.78	-0.1494	gm-AEJT=gm-AEJ|2	5596076	gm-AEJT=gm-AEJ|2	5596076		gm-AEJT=gm-AEJ=gm-AEJ|3	1968151	0.000262281	16.7308	Trimer	2676.14	0.4069
	5657	13.2082	2;3	1921.87	1921.86	1.3818	gm-AEJAK=gm-AEJ|2	5583990	gm-AEJAK=gm-AEJ|2, gm-AEJK=gm-AEJA|2	5583990		gm-AEJY=gm-AEJ=gm-AEJA|3	1828768	0.000243706	21.8338	Trimer	2809.19	0.8344
	5657	13.2082	2;3	1921.87	1921.86	1.4338	gm-AEJK=gm-AEJA|2	5583990				gm-AEJI=gm-AEJ=gm-AEJ|3	3405949	0.000453886	23.9743	Trimer	2688.17	2.568
	9069	20.4051	3;2	1956.83	1956.83	1.1883	gm-AEJY=gm-AEJA|2	5475763	gm-AEJY=gm-AEJA|2	5475763		gm-AEJM=gm-AEJ=gm-AEJA|3, gm-AEJAM=gm-AEJ=gm-AEJ|3	2353351	0.000313614	21.5145	Trimer	2777.17	1.7134
	7535	17.2026	4;3;2	2804.2	2804.2	0.77	gm-AEJS=gm-AEJA=gm-AEJA|3	5094282	gm-AEJS=gm-AEJA=gm-AEJA|3	5094282		gm-AEJM=gm-AEJA=gm-AEJA|3, gm-AEJAM=gm-AEJ=gm-AEJA|3	1902484	0.00025353	21.9987	Trimer	2848.2	1.4596
	1641	5.7765	2	927.392	927.392	-0.0158	gm-AEJG|1	5001198	gm-AEJG|1	5001198		gm-AEJW=gm-AEJ=gm-AEJA|3, gm-AEJAW=gm-AEJ=gm-AEJ|3	1702661	0.000226901	27.0617	Trimer	2832.21	0.0487
	2110	7.2984	2;3	1078.47	1078.47	1.8762	gm-AEJAH|1	4996171	gm-AEJAH|1	4996171		gm-AEJD=gm-AEJA=gm-AEJA|3, gm-AEJAD=gm-AEJ=gm-AEJA|3	1339391	0.000178491	18.6398	Trimer	2832.19	9.4836
	11915	25.5756	3;4;2	2901.29	2901.29	1.1555	gm-AEJAI=gm-AEJA=gm-AEJA|3	4977316	gm-AEJAI=gm-AEJA=gm-AEJA|3	4977316		gm-AEJH=gm-AEJ=gm-AEJA|3, gm-AEJAH=gm-AEJ=gm-AEJ|3	1797266	0.000239508	16.0309	Trimer	2783.19	1.6775
	12448	26.4861	2;3	1979.85	1979.85	1.1942	gm-AEJW=gm-AEJA|2	4946115	gm-AEJW=gm-AEJA|2, gm-AEJAW=gm-AEJ|2	4946115		gm-AEJV=gm-AEJ=gm-AEJ|3	1228559	0.000163721	21.3361	Trimer	2674.16	0.6549
	12448	26.4861	2;3	1979.85	1979.85	1.1942	gm-AEJAW=gm-AEJ|2	4946115				gm-AEJY=gm-AEJA=gm-AEJA|3	1761261	0.00023471	22.5495	Trimer	2880.23	1.5588
	12448	26.4861	2;3	1979.85	1979.83	8.8716	gm-AEJAD=gm-AEJA|2	4946115				gm-AEJH=gm-AEJA=gm-AEJA|3, gm-AEJAH=gm-AEJ=gm-AEJA|3	1147482	0.000152916	16.5011	Trimer	2854.22	0.4352
	9584	21.34	2;3	2738.16	2738.15	1.1424	gm-AEJY=gm-AEJ=gm-AEJ|3	4802941	gm-AEJY=gm-AEJ=gm-AEJ|3	4802941		gm-AEJAM=gm-AEJA=gm-AEJA|3	1083580	0.000144401	22.4733	Trimer	2919.24	0.8419
	10886	23.8904	2;1	1056.45	1056.45	1.6618	gm-AEJW|1	4650110	gm-AEJW|1	4650110		gm-AEJW=gm-AEJ=gm-AEJ|3	905097	0.000120616	26.1523	Trimer	2761.17	2.1907
	11300	24.6119	3;2	2759.21	2759.21	0.987	gm-AEJAI=gm-AEJ=gm-AEJ|3	4647626	gm-AEJAI=gm-AEJ=gm-AEJ|3, gm-AEJI=gm-AEJ=gm-AEJA|3	4647626		gm-AEJAK=gm-AEJ=gm-AEJ|3, gm-AEJK=gm-AEJ=gm-AEJA|3	884020	0.000117807	15.945	Trimer	2774.22	2.0028
	11300	24.6119	3;2	2759.21	2759.21	1.0232	gm-AEJI=gm-AEJ=gm-AEJA|3	4647626				gm-AE=gm-AEJ=gm-AEJ|3	846470	0.000112803	31.9411	Trimer	2403.01	7.2826
	12149	26.0005	3;2;4	2864.24	2864.23	1.0229	gm-AEJF=gm-AEJA=gm-AEJA|3	4579812	gm-AEJF=gm-AEJA=gm-AEJA|3, gm-AEJAF=gm-AEJ=gm-AEJA|3	4579812		gm-AEJK=gm-AEJA=gm-AEJA|3, gm-AEJAK=gm-AEJ=gm-AEJA|3	794810	0.000105918	16.4411	Trimer	2845.26	0.6044
	12149	26.0005	3;2;4	2864.24	2864.23	1.0229	gm-AEJAF=gm-AEJ=gm-AEJA|3	4579812				gm-AEJT=gm-AEJ=gm-AEJA|3	744971	9.92768e-05	17.2218	Trimer	2747.18	1.1774
	6269	14.4859	2;3	1908.8	1908.79	1.05	gm-AEJAD=gm-AEJ|2	4484777	gm-AEJAD=gm-AEJ|2, gm-AEJD=gm-AEJA|2	4484777		gm-AEJD=gm-AEJ=gm-AEJ|3	671008	8.94203e-05	17.2374	Trimer	2690.12	9.7419
	6269	14.4859	2;3	1908.8	1908.79	1.1024	gm-AEJD=gm-AEJA|2	4484777				gm-AEJAD=gm-AEJA=gm-AEJA|3	664786	8.85911e-05	19.2831	Trimer	2903.23	0.9766
	6269	14.4859	2;3	1908.8	1908.81	-6.9131	gm-AEJW=gm-AEJ|2	4484777				gm-AEJW=gm-AEJA=gm-AEJA|3, gm-AEJAW=gm-AEJ=gm-AEJA|3	602133	8.02418e-05	27.4384	Trimer	2903.24	0.9794
	5901	13.5622	2;3	1722.73	1722.73	0.1082	gm-AEJ=gm-AEJ|2	4452025	gm-AEJ=gm-AEJ|2	4452025		gm-AEJAW=gm-AEJA=gm-AEJA|3	597534	7.96289e-05	27.8974	Trimer	2974.28	0.5657
	5893	13.5534	3;2	1850.83	1850.83	-0.1651	gm-AEJK=gm-AEJ|2	4362561	gm-AEJK=gm-AEJ|2	4362561		gm-AEJV=gm-AEJ=gm-AEJA|3	553645	7.37802e-05	21.7091	Trimer	2745.2	3.1537
	8417	19.1156	2;3	1821.8	1821.8	1.1521	gm-AEJV=gm-AEJ|2	4329243	gm-AEJV=gm-AEJ|2	4329243		gm-AEJAF=gm-AEJA=gm-AEJA|3	532148	7.09154e-05	26.9951	Trimer	2935.27	0.8557
	8180	18.6009	2;3	1853.77	1853.77	2.0908	gm-AEJM=gm-AEJ|2	4171867	gm-AEJM=gm-AEJ|2	4171867		gm-AE=gm-AEJ=gm-AEJA|3	462355	6.16146e-05	21.815	Trimer	2474.04	9.4209
	5931	13.6826	2;3	1837.76	1837.76	0.3428	gm-AEJD=gm-AEJ|2	4104236	gm-AEJD=gm-AEJ|2	4104236		gm-AEJQ=gm-AEJ=gm-AEJ|3, gm-AEJG=gm-AEJ=gm-AEJA|3, gm-AEJAG=gm-AEJ=gm-AEJ|3, gm-AEJK=gm-AEJ=gm-AEJ|3	459082	6.11785e-05	17.5754	Trimer	2703.15	6.3957
	2259	7.6516	2;1	971.42	971.418	1.7906	gm-AEJT|1	4089273	gm-AEJT|1	4089273		gm-AEJV=gm-AEJA=gm-AEJA|3	421501	5.61703e-05	22.096	Trimer	2816.23	2.7307
	12776	26.9966	2;3	2050.89	2050.88	0.9338	gm-AEJAW=gm-AEJA|2	4009033	gm-AEJAW=gm-AEJA|2	4009033		gm-AEJAE=gm-AEJA=gm-AEJA|3	335639	4.47281e-05	18.4632	Trimer	2917.24	1.409
	11566	25.0568	3;2	2830.25	2830.25	0.7498	gm-AEJAI=gm-AEJ=gm-AEJA|3	3962420	gm-AEJAI=gm-AEJ=gm-AEJA|3, gm-AEJI=gm-AEJA=gm-AEJA|3	3962420		gm-AEJT=gm-AEJA=gm-AEJA|3	274538	3.65856e-05	17.3412	Trimer	2818.21	2.104
	11566	25.0568	3;2	2830.25	2830.25	0.7852	gm-AEJI=gm-AEJA=gm-AEJA|3	3962420				gm-AEJAD=gm-AEJ=gm-AEJ|3, gm-AEJD=gm-AEJ=gm-AEJA|3, gm-AEJW=gm-AEJ=gm-AEJ|3	254226	3.38788e-05	17.8449	Trimer	2761.15	2.4568
	11711	25.2762	3;2	1940.84	1940.84	0.4573	gm-AEJF=gm-AEJA|2	3859021	gm-AEJF=gm-AEJA|2, gm-AEJAF=gm-AEJ|2	3859021
	11711	25.2762	3;2	1940.84	1940.84	0.4573	gm-AEJAF=gm-AEJ|2	3859021				Total	7503981630
	11615	25.1393	3;2	2793.2	2793.2	1.0018	gm-AEJF=gm-AEJ=gm-AEJA|3	3717546	gm-AEJF=gm-AEJ=gm-AEJA|3, gm-AEJAF=gm-AEJ=gm-AEJ|3	3717546
	11615	25.1393	3;2	2793.2	2793.2	1.0018	gm-AEJAF=gm-AEJ=gm-AEJ|3	3717546
	4188	11.0272	2	1069.47	1069.47	1.716	gm-AEJAQ|1	3568605	gm-AEJAQ|1	3568605
	7250	16.6231	2;3	1935.84	1935.84	1.3134	gm-AEJAA=gm-AEJA|2	3427411	gm-AEJAA=gm-AEJA|2	3427411
	11712	25.3527	2;3	1908.81	1908.81	0.5053	gm-AEJW=gm-AEJ|2	3001188	gm-AEJW=gm-AEJ|2	3001188
	11712	25.3527	2;3	1908.81	1908.79	8.4684	gm-AEJAD=gm-AEJ|2	3001188
	11712	25.3527	2;3	1908.81	1908.79	8.5208	gm-AEJD=gm-AEJA|2	3001188
	4016	10.6889	2;1	1070.45	1070.45	1.7226	gm-AEJAE|1	2997268	gm-AEJAE|1	2997268
	6402	14.6678	2;3	1894.82	1894.82	0.0544	gm-AEJT=gm-AEJA|2	2746495	gm-AEJT=gm-AEJA|2	2746495
	12093	25.905	3;2	2011.88	2011.87	1.6527	gm-AEJAF=gm-AEJA|2	2723094	gm-AEJAF=gm-AEJA|2	2723094
	8306	18.8365	3	2832.19	2832.19	0.3728	gm-AEJAD=gm-AEJ=gm-AEJA|3	2717154	gm-AEJAD=gm-AEJ=gm-AEJA|3, gm-AEJD=gm-AEJA=gm-AEJA|3	2717154
	8306	18.8365	3	2832.19	2832.19	0.4081	gm-AEJD=gm-AEJA=gm-AEJA|3	2717154
	8306	18.8365	3	2832.19	2832.21	-4.9941	gm-AEJW=gm-AEJ=gm-AEJA|3	2717154
	8306	18.8365	3	2832.19	2832.21	-4.9941	gm-AEJAW=gm-AEJ=gm-AEJ|3	2717154
	6721	15.4369	3	2703.19	2703.19	1.5696	gm-AEJK=gm-AEJ=gm-AEJ|3	2528069	gm-AEJK=gm-AEJ=gm-AEJ|3	2528069
	9308	20.8867	2;3	2706.13	2706.13	0.7625	gm-AEJM=gm-AEJ=gm-AEJ|3	2514379	gm-AEJM=gm-AEJ=gm-AEJ|3	2514379
	11905	25.5304	3;4	2864.23	2864.23	0.7032	gm-AEJF=gm-AEJA=gm-AEJA|3	2471069	gm-AEJF=gm-AEJA=gm-AEJA|3, gm-AEJAF=gm-AEJ=gm-AEJA|3	2471069
	11905	25.5304	3;4	2864.23	2864.23	0.7032	gm-AEJAF=gm-AEJ=gm-AEJA|3	2471069
	3221	9.1015	2	1097.51	1097.51	2.2104	gm-AEJAR|1	2463791	gm-AEJAR|1	2463791
	7805	17.77	3;2;4	2712.15	2712.15	1.8755	gm-AEJH=gm-AEJ=gm-AEJ|3	2461665	gm-AEJH=gm-AEJ=gm-AEJ|3	2461665
	8361	18.9662	3;4	2859.24	2859.24	1.2452	gm-AEJAA=gm-AEJA=gm-AEJA|3	2455311	gm-AEJAA=gm-AEJA=gm-AEJA|3	2455311
	6738	15.4989	3;4;2	2712.15	2712.15	1.538	gm-AEJH=gm-AEJ=gm-AEJ|3	2360397	gm-AEJH=gm-AEJ=gm-AEJ|3	2360397
	6033	13.9483	3;2	2001.86	2001.86	0.5831	gm-AEJAH=gm-AEJA|2	2341518	gm-AEJAH=gm-AEJA|2	2341518
	10522	23.2664	1;2	1056.45	1056.45	1.0841	gm-AEJW|1	2340829	gm-AEJW|1	2340829
	5788	13.4689	3;2	1823.78	1823.78	1.1893	gm-AEJT=gm-AEJ|2	2264976	gm-AEJT=gm-AEJ|2	2264976
	10252	22.7153	2;3	1906.85	1906.85	0.6822	gm-AEJAI=gm-AEJ|2	2059605	gm-AEJAI=gm-AEJ|2, gm-AEJI=gm-AEJA|2	2059605
	10252	22.7153	2;3	1906.85	1906.85	0.7346	gm-AEJI=gm-AEJA|2	2059605
	7334	16.7308	3	2676.14	2676.14	0.4069	gm-AEJT=gm-AEJ=gm-AEJ|3	1968151	gm-AEJT=gm-AEJ=gm-AEJ|3	1968151
	12606	26.7395	3;2	1977.89	1977.89	-0.949	gm-AEJAI=gm-AEJA|2	1841947	gm-AEJAI=gm-AEJA|2	1841947
	9797	21.8338	3	2809.19	2809.19	0.8344	gm-AEJY=gm-AEJ=gm-AEJA|3	1828768	gm-AEJY=gm-AEJ=gm-AEJA|3	1828768
	10909	23.9743	3	2688.18	2688.17	2.568	gm-AEJI=gm-AEJ=gm-AEJ|3	1799508	gm-AEJI=gm-AEJ=gm-AEJ|3	1799508
	6057	14.0011	3;2	1949.87	1949.87	0.3621	gm-AEJAR=gm-AEJ|2	1782134	gm-AEJAR=gm-AEJ|2	1782134
	3976	10.5694	1	698.288	698.286	2.8492	gm-AE|1	1779746	gm-AE|1	1779746
	10011	22.3746	3	2706.14	2706.13	4.281	gm-AEJM=gm-AEJ=gm-AEJ|3	1769996	gm-AEJM=gm-AEJ=gm-AEJ|3	1769996
	8557	19.3729	2;3	1924.81	1924.81	1.2505	gm-AEJM=gm-AEJA|2	1751407	gm-AEJM=gm-AEJA|2, gm-AEJAM=gm-AEJ|2	1751407
	8557	19.3729	2;3	1924.81	1924.81	1.2505	gm-AEJAM=gm-AEJ|2	1751407
	8842	19.8825	2;3	1892.84	1892.84	0.3556	gm-AEJV=gm-AEJA|2	1688285	gm-AEJV=gm-AEJA|2	1688285
	9672	21.5145	3;2	2777.17	2777.17	1.7134	gm-AEJM=gm-AEJ=gm-AEJA|3	1682737	gm-AEJM=gm-AEJ=gm-AEJA|3, gm-AEJAM=gm-AEJ=gm-AEJ|3	1682737
	9672	21.5145	3;2	2777.17	2777.17	1.7134	gm-AEJAM=gm-AEJ=gm-AEJ|3	1682737
	6016	13.8533	3;2	1949.87	1949.87	0.2681	gm-AEJAR=gm-AEJ|2	1671356	gm-AEJAR=gm-AEJ|2	1671356
	7670	17.4565	3;2	2050.87	2050.88	-7.1908	gm-AEJAW=gm-AEJA|2	1612622	gm-AEJAW=gm-AEJA|2	1612622
	10767	23.6584	3;2	2688.18	2688.17	1.6825	gm-AEJI=gm-AEJ=gm-AEJ|3	1606441	gm-AEJI=gm-AEJ=gm-AEJ|3	1606441
	9379	20.9416	2	1054.49	1054.49	1.4051	gm-AEJAI|1	1597564	gm-AEJAI|1	1597564
	5131	12.3613	2	941.409	941.408	1.178	gm-AEJA|1	1537437	gm-AEJA|1	1537437
	9882	21.9987	3	2848.21	2848.2	1.4596	gm-AEJM=gm-AEJA=gm-AEJA|3	1425925	gm-AEJM=gm-AEJA=gm-AEJA|3, gm-AEJAM=gm-AEJ=gm-AEJA|3	1425925
	9882	21.9987	3	2848.21	2848.2	1.4596	gm-AEJAM=gm-AEJ=gm-AEJA|3	1425925
	8973	20.1424	3;2	1956.83	1956.83	0.0655	gm-AEJY=gm-AEJA|2	1403401	gm-AEJY=gm-AEJA|2	1403401
	12838	27.0617	3	2832.21	2832.21	0.0487	gm-AEJW=gm-AEJ=gm-AEJA|3	1385927	gm-AEJW=gm-AEJ=gm-AEJA|3, gm-AEJAW=gm-AEJ=gm-AEJ|3	1385927
	12838	27.0617	3	2832.21	2832.21	0.0487	gm-AEJAW=gm-AEJ=gm-AEJ|3	1385927
	12838	27.0617	3	2832.21	2832.19	5.4156	gm-AEJAD=gm-AEJ=gm-AEJA|3	1385927
	12838	27.0617	3	2832.21	2832.19	5.4509	gm-AEJD=gm-AEJA=gm-AEJA|3	1385927
	8220	18.6398	3	2832.16	2832.19	-9.4836	gm-AEJD=gm-AEJA=gm-AEJA|3	1339391	gm-AEJD=gm-AEJA=gm-AEJA|3, gm-AEJAD=gm-AEJ=gm-AEJA|3	1339391
	8220	18.6398	3	2832.16	2832.19	-9.5189	gm-AEJAD=gm-AEJ=gm-AEJA|3	1339391
	6910	16.0309	3;4	2783.19	2783.19	1.6775	gm-AEJH=gm-AEJ=gm-AEJA|3	1282432	gm-AEJH=gm-AEJ=gm-AEJA|3, gm-AEJAH=gm-AEJ=gm-AEJ|3	1282432
	6910	16.0309	3;4	2783.19	2783.19	1.6775	gm-AEJAH=gm-AEJ=gm-AEJ|3	1282432
	9237	20.7548	2	1017.44	1017.44	2.1206	gm-AEJF|1	1277807	gm-AEJF|1	1277807
	6851	15.8251	2	1097.5	1097.51	-9.357	gm-AEJAR|1	1263574	gm-AEJAR|1	1263574
	6846	15.8095	3;2	1993.85	1993.85	1.2756	gm-AEJAE=gm-AEJA|2	1228882	gm-AEJAE=gm-AEJA|2	1228882
	9622	21.3361	3	2674.16	2674.16	0.6549	gm-AEJV=gm-AEJ=gm-AEJ|3	1228559	gm-AEJV=gm-AEJ=gm-AEJ|3	1228559
	10171	22.5495	3	2880.23	2880.23	1.5588	gm-AEJY=gm-AEJA=gm-AEJA|3	1193014	gm-AEJY=gm-AEJA=gm-AEJA|3	1193014
	12355	26.2934	2;3	1069.47	1069.47	7.8796	gm-AEJAQ|1	1175002	gm-AEJAQ|1	1175002
	14438	29.755	4	1892.85	1892.84	8.0647	gm-AEJV=gm-AEJA|2	1166620	gm-AEJV=gm-AEJA|2	1166620
	10864	23.8354	3;2	1807.77	1807.76	2.3575		1147626		1147626
	7201	16.5011	3;4	2854.22	2854.22	-0.4352	gm-AEJH=gm-AEJA=gm-AEJA|3	1147482	gm-AEJH=gm-AEJA=gm-AEJA|3, gm-AEJAH=gm-AEJ=gm-AEJA|3	1147482
	7201	16.5011	3;4	2854.22	2854.22	-0.4352	gm-AEJAH=gm-AEJ=gm-AEJA|3	1147482
	6232	14.2955	3;2	1793.77	1793.77	1.6329	gm-AEJA=gm-AEJ|2	1141727	gm-AEJA=gm-AEJ|2, gm-AEJ=gm-AEJA|2	1141727
	6232	14.2955	3;2	1793.77	1793.77	1.6329	gm-AEJ=gm-AEJA|2	1141727
	10125	22.4733	3	2919.24	2919.24	0.8419	gm-AEJAM=gm-AEJA=gm-AEJA|3	1083580	gm-AEJAM=gm-AEJA=gm-AEJA|3	1083580
	2184	7.3505	2	1069.51	1069.5	2.265	gm-AEJAK|1	1071446	gm-AEJAK|1	1071446
	5994	13.8244	2;3	1992.9	1992.9	1.199	gm-AEJAK=gm-AEJA|2	1066948	gm-AEJAK=gm-AEJA|2	1066948
	11014	24.0688	3	2759.22	2759.21	1.5842	gm-AEJAI=gm-AEJ=gm-AEJ|3	1001706	gm-AEJAI=gm-AEJ=gm-AEJ|3, gm-AEJI=gm-AEJ=gm-AEJA|3	1001706
	11014	24.0688	3	2759.22	2759.21	1.6205	gm-AEJI=gm-AEJ=gm-AEJA|3	1001706
	6177	14.2078	2;3	1894.82	1894.82	0.7561	gm-AEJT=gm-AEJA|2	1001302	gm-AEJT=gm-AEJA|2	1001302
	7156	16.3602	2;3	1992.87	1992.86	1.1799	gm-AEJAQ=gm-AEJA|2	957232	gm-AEJAQ=gm-AEJA|2	957232
	6485	14.8191	2	1088.47	1088.48	-1.71	gm-AEJAF|1	937296	gm-AEJAF|1	937296
	12241	26.1523	3	2761.18	2761.17	2.1907	gm-AEJW=gm-AEJ=gm-AEJ|3	905097	gm-AEJW=gm-AEJ=gm-AEJ|3	905097
	12241	26.1523	3	2761.18	2761.15	7.6957	gm-AEJAD=gm-AEJ=gm-AEJ|3	905097
	12241	26.1523	3	2761.18	2761.15	7.7319	gm-AEJD=gm-AEJ=gm-AEJA|3	905097
	6905	15.945	3	2774.23	2774.22	2.0028	gm-AEJAK=gm-AEJ=gm-AEJ|3	884020	gm-AEJAK=gm-AEJ=gm-AEJ|3, gm-AEJK=gm-AEJ=gm-AEJA|3	884020
	6905	15.945	3	2774.23	2774.22	2.0388	gm-AEJK=gm-AEJ=gm-AEJA|3	884020
	8729	19.627	1	941.4	941.408	-8.7275	gm-AEJA|1	874347	gm-AEJA|1	874347
	6777	15.5363	3	1793.77	1793.77	0.51	gm-AEJA=gm-AEJ|2	860185	gm-AEJA=gm-AEJ|2, gm-AEJ=gm-AEJA|2	860185
	6777	15.5363	3	1793.77	1793.77	0.51	gm-AEJ=gm-AEJA|2	860185
	7537	17.1282	2	698.292	698.286	9.2109	gm-AE|1	852426	gm-AE|1	852426
	15883	31.9411	3;2	2403.02	2403.01	7.2826	gm-AE=gm-AEJ=gm-AEJ|3	846470	gm-AE=gm-AEJ=gm-AEJ|3	846470
	3872	10.3576	2	1012.45	1012.45	1.0058	gm-AEJAA|1	837553	gm-AEJAA|1	837553
	12156	26.0001	2;3	1979.85	1979.85	1.0092	gm-AEJW=gm-AEJA|2	818251	gm-AEJW=gm-AEJA|2, gm-AEJAW=gm-AEJ|2	818251
	12156	26.0001	2;3	1979.85	1979.85	1.0092	gm-AEJAW=gm-AEJ|2	818251
	12156	26.0001	2;3	1979.85	1979.83	8.6867	gm-AEJAD=gm-AEJA|2	818251
	7208	16.4411	3	2845.26	2845.26	-0.6044	gm-AEJK=gm-AEJA=gm-AEJA|3	794810	gm-AEJK=gm-AEJA=gm-AEJA|3, gm-AEJAK=gm-AEJ=gm-AEJA|3	794810
	7208	16.4411	3	2845.26	2845.26	-0.6396	gm-AEJAK=gm-AEJ=gm-AEJA|3	794810
	7122	16.2819	3	2703.18	2703.19	-0.4625	gm-AEJK=gm-AEJ=gm-AEJ|3	794695	gm-AEJK=gm-AEJ=gm-AEJ|3	794695
	6196	14.2624	3;2	1779.75	1779.75	-1.6188	gm-AEJG=gm-AEJ|2	785226	gm-AEJG=gm-AEJ|2	785226
	9641	21.5041	2;3;4	1550.66	1550.65	9.4128		770180		770180
	9641	21.5041	2;3;4	1550.66	1550.65	9.5418	gm-AE=gm-AEJ|2	770180
	1980	7.2946	2	985.398	985.398	0.761	gm-AEJD|1	759781	gm-AEJD|1	759781
	7566	17.2218	3	2747.18	2747.18	1.1774	gm-AEJT=gm-AEJ=gm-AEJA|3	744971	gm-AEJT=gm-AEJ=gm-AEJA|3	744971
	8549	19.2829	3	2859.24	2859.24	0.797	gm-AEJAA=gm-AEJA=gm-AEJA|3	739548	gm-AEJAA=gm-AEJA=gm-AEJA|3	739548
	3738	10.1925	2	1070.45	1070.45	2.1787	gm-AEJAE|1	715529	gm-AEJAE|1	715529
	7568	17.2374	3	2690.09	2690.12	-9.7419	gm-AEJD=gm-AEJ=gm-AEJ|3	671008	gm-AEJD=gm-AEJ=gm-AEJ|3	671008
	9555	21.2417	3	2777.18	2777.17	3.4276	gm-AEJM=gm-AEJ=gm-AEJA|3	670614	gm-AEJM=gm-AEJ=gm-AEJA|3, gm-AEJAM=gm-AEJ=gm-AEJ|3	670614
	9555	21.2417	3	2777.18	2777.17	3.4276	gm-AEJAM=gm-AEJ=gm-AEJ|3	670614
	8522	19.2831	3	2903.23	2903.23	0.9766	gm-AEJAD=gm-AEJA=gm-AEJA|3	664786	gm-AEJAD=gm-AEJA=gm-AEJA|3	664786
	8522	19.2831	3	2903.23	2903.24	-4.259	gm-AEJW=gm-AEJA=gm-AEJA|3	664786
	8522	19.2831	3	2903.23	2903.24	-4.259	gm-AEJAW=gm-AEJ=gm-AEJA|3	664786
	6295	14.4696	2;3	1722.73	1722.73	1.4717	gm-AEJ=gm-AEJ|2	658979	gm-AEJ=gm-AEJ|2	658979
	6695	15.4091	2;3	1859.79	1859.79	1.7662	gm-AEJH=gm-AEJ|2	647533	gm-AEJH=gm-AEJ|2	647533
	6425	14.7582	2;3	1921.83	1921.83	0.3929	gm-AEJQ=gm-AEJA|2	636416	gm-AEJQ=gm-AEJA|2, gm-AEJAQ=gm-AEJ|2, gm-AEJAG=gm-AEJA|2	636416
	6425	14.7582	2;3	1921.83	1921.83	0.3929	gm-AEJAQ=gm-AEJ|2	636416
	6425	14.7582	2;3	1921.83	1921.83	0.3929	gm-AEJAG=gm-AEJA|2	636416
	11206	24.3466	2;3	1807.76	1807.76	0.4066		610417		610417
	13028	27.4384	3	2903.24	2903.24	-0.9794	gm-AEJW=gm-AEJA=gm-AEJA|3	602133	gm-AEJW=gm-AEJA=gm-AEJA|3, gm-AEJAW=gm-AEJ=gm-AEJA|3	602133
	13028	27.4384	3	2903.24	2903.24	-0.9794	gm-AEJAW=gm-AEJ=gm-AEJA|3	602133
	13028	27.4384	3	2903.24	2903.23	4.2562	gm-AEJAD=gm-AEJA=gm-AEJA|3	602133
	13282	27.8974	3	2974.28	2974.28	0.5657	gm-AEJAW=gm-AEJA=gm-AEJA|3	597534	gm-AEJAW=gm-AEJA=gm-AEJA|3	597534
	12511	26.5016	3	2864.23	2864.23	0.6393	gm-AEJF=gm-AEJA=gm-AEJA|3	591072	gm-AEJF=gm-AEJA=gm-AEJA|3, gm-AEJAF=gm-AEJ=gm-AEJA|3	591072
	12511	26.5016	3	2864.23	2864.23	0.6393	gm-AEJAF=gm-AEJ=gm-AEJA|3	591072
	9914	21.9929	2	998.457	998.466	-8.6697	gm-AEJK|1	588229	gm-AEJK|1	588229
	11931	25.5813	2;3	1979.85	1979.85	-0.1006	gm-AEJW=gm-AEJA|2	571981	gm-AEJW=gm-AEJA|2, gm-AEJAW=gm-AEJ|2	571981
	11931	25.5813	2;3	1979.85	1979.85	-0.1006	gm-AEJAW=gm-AEJ|2	571981
	11931	25.5813	2;3	1979.85	1979.83	7.5768	gm-AEJAD=gm-AEJA|2	571981
	7410	16.8782	3;2	1793.77	1793.77	1.6063	gm-AEJA=gm-AEJ|2	570968	gm-AEJA=gm-AEJ|2, gm-AEJ=gm-AEJA|2	570968
	7410	16.8782	3;2	1793.77	1793.77	1.6063	gm-AEJ=gm-AEJA|2	570968
	10066	22.2999	3	2880.23	2880.23	1.7495	gm-AEJY=gm-AEJA=gm-AEJA|3	568247	gm-AEJY=gm-AEJA=gm-AEJA|3	568247
	3392	9.6723	2	971.419	971.418	1.0367	gm-AEJT|1	562216	gm-AEJT|1	562216
	12256	26.1222	3	2793.2	2793.2	1.7229	gm-AEJF=gm-AEJ=gm-AEJA|3	562109	gm-AEJF=gm-AEJ=gm-AEJA|3, gm-AEJAF=gm-AEJ=gm-AEJ|3	562109
	12256	26.1222	3	2793.2	2793.2	1.7229	gm-AEJAF=gm-AEJ=gm-AEJ|3	562109
	9740	21.7091	3	2745.2	2745.2	3.1537	gm-AEJV=gm-AEJ=gm-AEJA|3	553645	gm-AEJV=gm-AEJ=gm-AEJA|3	553645
	10365	22.8923	2	1906.85	1906.85	-0.4177	gm-AEJI=gm-AEJA|2	550663	gm-AEJI=gm-AEJA|2, gm-AEJAI=gm-AEJ|2	550663
	10365	22.8923	2	1906.85	1906.85	-0.4701	gm-AEJAI=gm-AEJ|2	550663
	3174	9.0077	2	1069.5	1069.5	1.4661	gm-AEJAK|1	544502	gm-AEJAK|1	544502
	6624	15.2688	3;2	1979.83	1979.83	1.3803	gm-AEJAD=gm-AEJA|2	536290	gm-AEJAD=gm-AEJA|2	536290
	6624	15.2688	3;2	1979.83	1979.85	-6.297	gm-AEJW=gm-AEJA|2	536290
	6624	15.2688	3;2	1979.83	1979.85	-6.297	gm-AEJAW=gm-AEJ|2	536290
	2657	8.1884	2	998.43	998.429	0.4838	gm-AEJQ|1	533628	gm-AEJQ|1, gm-AEJAG|1	533628
	2657	8.1884	2	998.43	998.429	0.4838	gm-AEJAG|1	533628
	12813	26.9951	3	2935.27	2935.27	0.8557	gm-AEJAF=gm-AEJA=gm-AEJA|3	532148	gm-AEJAF=gm-AEJA=gm-AEJA|3	532148
	11308	24.5186	3	2830.25	2830.25	1.3968	gm-AEJAI=gm-AEJ=gm-AEJA|3	522564	gm-AEJAI=gm-AEJ=gm-AEJA|3, gm-AEJI=gm-AEJA=gm-AEJA|3	522564
	11308	24.5186	3	2830.25	2830.25	1.4321	gm-AEJI=gm-AEJA=gm-AEJA|3	522564
	8077	18.3104	3	2783.19	2783.19	1.0854	gm-AEJH=gm-AEJ=gm-AEJA|3	514834	gm-AEJH=gm-AEJ=gm-AEJA|3, gm-AEJAH=gm-AEJ=gm-AEJ|3	514834
	8077	18.3104	3	2783.19	2783.19	1.0854	gm-AEJAH=gm-AEJ=gm-AEJ|3	514834
	7741	17.5657	3	1864.81	1864.8	1.5707	gm-AEJAA=gm-AEJ|2	489693	gm-AEJAA=gm-AEJ|2, gm-AEJA=gm-AEJA|2	489693
	7741	17.5657	3	1864.81	1864.8	1.6244	gm-AEJA=gm-AEJA|2	489693
	9772	21.7568	3	2848.2	2848.2	-1.2405	gm-AEJM=gm-AEJA=gm-AEJA|3	476559	gm-AEJM=gm-AEJA=gm-AEJA|3, gm-AEJAM=gm-AEJ=gm-AEJA|3	476559
	9772	21.7568	3	2848.2	2848.2	-1.2405	gm-AEJAM=gm-AEJ=gm-AEJA|3	476559
	1935	6.4514	2	1069.5	1069.5	1.3519	gm-AEJAK|1	467560	gm-AEJAK|1	467560
	9803	21.815	3	2474.07	2474.04	9.4209	gm-AE=gm-AEJ=gm-AEJA|3	462355	gm-AE=gm-AEJ=gm-AEJA|3	462355
	7744	17.5754	3	2703.17	2703.15	6.3957	gm-AEJQ=gm-AEJ=gm-AEJ|3	459082	gm-AEJQ=gm-AEJ=gm-AEJ|3, gm-AEJG=gm-AEJ=gm-AEJA|3, gm-AEJAG=gm-AEJ=gm-AEJ|3, gm-AEJK=gm-AEJ=gm-AEJ|3	459082
	7744	17.5754	3	2703.17	2703.15	6.3957	gm-AEJG=gm-AEJ=gm-AEJA|3	459082
	7744	17.5754	3	2703.17	2703.15	6.3957	gm-AEJAG=gm-AEJ=gm-AEJ|3	459082
	7744	17.5754	3	2703.17	2703.19	-7.033	gm-AEJK=gm-AEJ=gm-AEJ|3	459082
	6447	14.7213	2	1807.75	1807.76	-8.4393		458453		458453
	2734	8.3552	2	957.404	957.403	1.1939	gm-AEJS|1	452549	gm-AEJS|1	452549
	6581	15.208	2;3	1850.79	1850.79	-1.024	gm-AEJQ=gm-AEJ|2	434940	gm-AEJQ=gm-AEJ|2, gm-AEJG=gm-AEJA|2, gm-AEJAG=gm-AEJ|2	434940
	6581	15.208	2;3	1850.79	1850.79	-1.024	gm-AEJG=gm-AEJA|2	434940
	6581	15.208	2;3	1850.79	1850.79	-1.024	gm-AEJAG=gm-AEJ|2	434940
	9972	22.096	3	2816.24	2816.23	2.7307	gm-AEJV=gm-AEJA=gm-AEJA|3	421501	gm-AEJV=gm-AEJA=gm-AEJA|3	421501
	4378	11.4048	2	941.409	941.408	1.0483	gm-AEJA|1	418044	gm-AEJA|1	418044
	8114	18.3541	3	2832.19	2832.19	1.1486	gm-AEJAD=gm-AEJ=gm-AEJA|3	405204	gm-AEJAD=gm-AEJ=gm-AEJA|3, gm-AEJD=gm-AEJA=gm-AEJA|3	405204
	8114	18.3541	3	2832.19	2832.19	1.1839	gm-AEJD=gm-AEJA=gm-AEJA|3	405204
	8114	18.3541	3	2832.19	2832.21	-4.2183	gm-AEJW=gm-AEJ=gm-AEJA|3	405204
	8114	18.3541	3	2832.19	2832.21	-4.2183	gm-AEJAW=gm-AEJ=gm-AEJ|3	405204
	12697	26.823	2	1097.51	1097.51	-0.0141	gm-AEJAR|1	404962	gm-AEJAR|1	404962
	8625	19.3831	2	1017.44	1017.44	0.9808	gm-AEJF|1	398129	gm-AEJF|1	398129
	8370	18.9052	2	1033.44	1033.43	2.4161	gm-AEJY|1	369909	gm-AEJY|1	369909
	11669	25.114	2	1054.49	1054.49	1.9839	gm-AEJAI|1	359098	gm-AEJAI|1	359098
	3139	9.0283	2	1056.44	1056.43	1.7218	gm-AEJAD|1	343609	gm-AEJAD|1	343609
	2514	8.013	2	927.393	927.392	0.3791	gm-AEJG|1	342107	gm-AEJG|1	342107
	8153	18.4632	3	2917.25	2917.24	1.409	gm-AEJAE=gm-AEJA=gm-AEJA|3	335639	gm-AEJAE=gm-AEJA=gm-AEJA|3	335639
	12518	26.5567	3	2832.21	2832.21	0.5659	gm-AEJW=gm-AEJ=gm-AEJA|3	316734	gm-AEJW=gm-AEJ=gm-AEJA|3, gm-AEJAW=gm-AEJ=gm-AEJ|3	316734
	12518	26.5567	3	2832.21	2832.21	0.5659	gm-AEJAW=gm-AEJ=gm-AEJ|3	316734
	12518	26.5567	3	2832.21	2832.19	5.9328	gm-AEJAD=gm-AEJ=gm-AEJA|3	316734
	12518	26.5567	3	2832.21	2832.19	5.9681	gm-AEJD=gm-AEJA=gm-AEJA|3	316734
	8959	20.042	3	2788.2	2788.2	0.7045	gm-AEJAA=gm-AEJ=gm-AEJA|3	313217	gm-AEJAA=gm-AEJ=gm-AEJA|3, gm-AEJA=gm-AEJA=gm-AEJA|3	313217
	8959	20.042	3	2788.2	2788.2	0.7403	gm-AEJA=gm-AEJA=gm-AEJA|3	313217
	9831	21.8265	2	1550.66	1550.65	8.4085		307197		307197
	9831	21.8265	2	1550.66	1550.65	8.5375	gm-AE=gm-AEJ|2	307197
	12285	26.1278	3	1678.7	1678.7	-3.9333		299530		299530
	12285	26.1278	3	1678.7	1678.7	-3.9333		299530
	6668	15.3278	2;3	1908.8	1908.79	0.5384	gm-AEJAD=gm-AEJ|2	287533	gm-AEJAD=gm-AEJ|2, gm-AEJD=gm-AEJA|2	287533
	6668	15.3278	2;3	1908.8	1908.79	0.5908	gm-AEJD=gm-AEJA|2	287533
	6668	15.3278	2;3	1908.8	1908.81	-7.4247	gm-AEJW=gm-AEJ|2	287533
	7633	17.3412	3	2818.22	2818.21	2.104	gm-AEJT=gm-AEJA=gm-AEJA|3	274538	gm-AEJT=gm-AEJA=gm-AEJA|3	274538
	13511	28.1835	2	870.373	870.371	2.2451	gm-AEJ|1	272021	gm-AEJ|1	272021
	12065	25.7427	2	1069.46	1069.47	-7.8719	gm-AEJAQ|1	270637	gm-AEJAQ|1	270637
	10738	23.5682	2;3	1807.77	1807.76	2.2562		261416		261416
	7839	17.8449	3	2761.16	2761.15	2.4568	gm-AEJAD=gm-AEJ=gm-AEJ|3	254226	gm-AEJAD=gm-AEJ=gm-AEJ|3, gm-AEJD=gm-AEJ=gm-AEJA|3, gm-AEJW=gm-AEJ=gm-AEJ|3	254226
	7839	17.8449	3	2761.16	2761.15	2.493	gm-AEJD=gm-AEJ=gm-AEJA|3	254226
	7839	17.8449	3	2761.16	2761.17	-3.0481	gm-AEJW=gm-AEJ=gm-AEJ|3	254226
	5762	13.3382	2	941.409	941.408	0.789	gm-AEJA|1	251930	gm-AEJA|1	251930
	6700	15.3478	3;2	1850.82	1850.83	-3.7524	gm-AEJK=gm-AEJ|2	251632	gm-AEJK=gm-AEJ|2	251632
	10879	23.7848	3	1621.69	1621.68	1.7148		207412		207412
	10879	23.7848	3	1621.69	1621.68	1.8381	gm-AE=gm-AEJA|2	207412
	9767	21.7205	2;3	1885.79	1885.79	-0.9474	gm-AEJY=gm-AEJ|2	202200	gm-AEJY=gm-AEJ|2	202200
	5454	12.8041	2	941.409	941.408	1.0483	gm-AEJA|1	200565	gm-AEJA|1	200565
	5792	13.3419	2	1836.77	1836.77	0.1389	gm-AEJN=gm-AEJ|2	195576	gm-AEJN=gm-AEJ|2	195576
	2873	8.4964	2	957.404	957.403	1.5127	gm-AEJS|1	193100	gm-AEJS|1	193100
	4559	11.4632	2	1012.45	1012.45	1.4278	gm-AEJAA|1	179255	gm-AEJAA|1	179255
	2966	8.6819	2	927.393	927.392	0.8398	gm-AEJG|1	175777	gm-AEJG|1	175777
	3173	8.9632	2	957.404	957.403	1.1302	gm-AEJS|1	169473	gm-AEJS|1	169473
	4889	11.9224	2	941.408	941.408	0.2703	gm-AEJA|1	157295	gm-AEJA|1	157295
	2143	7.1974	2	870.373	870.371	2.5256	gm-AEJ|1	149899	gm-AEJ|1	149899
	4809	11.8235	2	941.41	941.408	2.2153	gm-AEJA|1	146639	gm-AEJA|1	146639
	3216	9.5429	2;1	738.328				422040160
	1755	6.1245	1	165.079				263881936
	803	3.3543	1	181.074				246881376
	633	3.3294	1	520.188				213995616
	5196	12.5164	1;2	1127.47				162169392
	12946	27.3289	1;2	735.355				160875024
	4903	12.1226	2;1;3	1384.61				144894768
	13827	28.8245	1;2	1038.56				143220320
	10289	22.8584	2;1	749.408				142765872
	8981	20.2639	3;2;1	1844.78				132196768
	8064	18.5231	3;2;1	1702.71				119662816
	1884	6.8305	1;2	724.312				118038048
	14938	30.5925	1;2	1152.57				116398848
	9145	20.5798	1;2	772.409				115432648
	6825	15.6922	3	3729.61				113084656
	15749	31.8393	1	406.222				110542464
	15090	30.842	1	444.295				106165392
	7424	17.0171	2;1	658.376				97582544
	6501	14.9153	3	3587.54				95564824
	11395	24.8046	1;2	822.388				94488056
	8145	18.5377	1	473.249				92128912
	11143	24.3705	1;2	1150.49				91383744
	8854	19.981	1;2	782.429				89724328
	15441	31.3453	2;1	1109.6				87906184
	13768	28.7333	1;2	776.407				86631544
	8791	19.9032	1	622.297				84028472
	4116	10.9086	1	204.09				82696792
	7924	18.1358	2;3;1	1759.73				80627464
	5920	13.6238	3	3559.51				79730488
	4634	11.6807	1	588.287				79354000
	3963	11.1693	3;2;1	1313.57				79140248
	5878	13.577	2;1	850.344				75083304
	8461	19.4397	3;2;1	1773.74				74690344
	14555	29.995	2;3	1303.66				72591024
	9505	21.7009	3;2	2697.14				71416368
	1496	5.4606	1;3	667.291				71191880
	9834	22.1875	2;3;4	2768.18				70750304
	1473	5.4355	1;2	892.352				69311648
	8243	18.8051	3;1;2	751.46				69292224
	3290	9.3928	1;2;3	963.389				69125952
	1880	6.8244	2;1	949.373				68891104
	4117	10.9084	1	187.063				68218480
	783	3.3305	1	498.206				68172200
	12987	27.4501	2;1	1410.66				66911248
	399	2.122	1	520.189				65837976
	9935	22.1769	1	562.239				65434528
	11783	25.4353	2;1	588.331				63496452
	8167	18.5926	2;1	833.428				63212676
	5854	13.5939	1;2	532.286				63199224
	12769	27.1085	1	535.301				63039200
	3250	9.691	2;3;1	979.355				62303408
	14220	29.7106	1;3;2	1343.69				61158912
	15000	30.6498	2;3	1826.82				57867144
	2927	8.7497	2;1	459.233				57400948
	15816	31.8727	2;1	1175.57				56728220
	6291	14.8958	2;3	1590.69				56653532
	4999	12.2896	1	331.211				56006444
	8697	19.6276	1;2	1003.52				55799288
	6089	14.1599	1	329.195				55764864
	6039	13.9236	3	3445.46				55433804
	5991	13.9294	2	1519.65				52457432
	13138	27.7244	1	602.328				52303476
	7453	17.0438	2;4;3	1132.6				51101448
	7607	17.4151	1	559.229				48558940
	14626	30.4133	2;3	1470.71				48078436
	8351	19.0387	1;2	613.345				47312772
	5935	13.7365	1;2	710.288				47255940
	9694	21.6218	1;2	814.36				46975324
	813	3.3478	1	164.047				46693476
	6618	15.6718	2;3	1661.73				46686492
	5918	13.6283	2	1576.67				45699108
	3914	10.5414	2;1	963.39				45095096
	15398	31.2866	1;2	680.338				44819016
	5678	13.2775	1	451.207				43192144
	15635	31.5974	2;3	1810.74				42723424
	9583	21.4021	2;1	558.301				42517172
	15460	31.3706	1;2	1000.56				41501368
	1912	6.8407	2;3;1	965.339				41293512
	11192	24.4329	1;2	502.276				40557328
	15433	31.3018	1	650.328				40416692
	15391	31.2661	1	710.349				39924972
	7363	16.8464	1	465.223				39648420
	5814	13.5112	2;1	1314.56				39572820
	3484	9.9244	1	230.163				39565480
	6670	15.7203	3;2;4	1902.75				39394432
	9541	21.3345	1;2	663.334				39136604
	11879	25.6022	1;2	577.286				39004652
	9586	21.4032	1;2	851.413				38815144
	9217	21.2432	2;3	2626.1				38203032
	6876	15.952	1;2	615.287				38045744
	710	3.1057	2;1	330.226				37564304
	1759	6.0533	2;3;1	674.397				37334240
	7783	17.725	1	328.142				37210448
	10676	23.5996	2;1	710.376				37197352
	9207	20.7838	2;1	1035.46				37010624
	6702	15.7183	2;3	1886.78				36248252
	13131	27.7039	1	589.315				36008028
	6370	14.914	2;3;4	1831.72				35550204
	7811	17.7847	1	551.26				35479820
	8017	18.274	1	480.223				34712636
	7609	17.4089	2;1	846.34				34643840
	9054	20.3769	1	570.265				34022248
	15303	31.1205	2;3	1752.9				33889464
	6376	14.9073	2;3	1815.75				33771012
	6831	15.687	4	5594.42				33619620
	7762	17.658	2;1	959.467				33560400
	3326	9.3623	2	2824.23				32859288
	12380	26.4298	1;2	636.312				32784818
	9877	22.1784	2;1	1129.49				32638806
	2412	7.855	1;2	459.233				32618972
	14755	30.3124	1;2	993.409				32571662
	7794	18.096	2;4;3	2755.11				32355150
	2560	8.099	1	460.229				31701692
	15505	31.4155	1;2	1528.7				31662838
	6227	14.3737	3;2	1888.73				31655776
	3090	9.0657	1	280.142				31621348
	10405	23.082	1;2	576.292				31401312
	6972	16.1184	1;2	921.382				31387232
	11453	24.832	3;2	1617.8				31141876
	15637	31.5822	2;1	616.398				30997596
	5903	13.6326	2;3	1801.73				30993844
	6244	14.3764	3	3701.58				30829098
	5914	13.6347	3;2	1817.7				30783884
	6763	15.5659	2;1	638.339				30706244
	7190	16.5195	1	264.147				30690390
	12887	27.2195	1;2	800.371				30386088
	393	2.1137	1	542.171				30317370
	5989	13.9313	2;3	1760.68				30290284
	7754	17.6775	4;3;2	2684.07				30186196
	1494	5.4651	2;3;1	908.317				30175626
	5301	12.6973	1;2	500.332				30160174
	7705	17.5537	2;4;3	1132.6				30133568
	9592	21.4027	2;3;1	1092.44				30044454
	15748	31.795	2;1	776.418				29488378
	6028	13.9292	2;3	1744.71				29103004
	8104	18.6087	4;3;2	2826.15				28961562
	8162	18.5911	1;2	566.27				28388684
	6832	15.6649	4	5593.41				28054608
	3322	9.3745	1	941.909				27917520
	2867	8.6408	1	478.18				27810008
	10313	22.8569	1	636.323				27562038
	15214	31.0186	3;2	1538.87				27470286
	10227	22.7038	3;2	1564.64				27410130
	10314	22.8569	1	507.281				27307908
	13419	28.1152	2;3	1593.73				27213746
	13991	29.3479	1;2	1038.45				26504224
	3328	9.3625	3	3765.63				26468652
	3378	9.6622	2;1	450.26				26414214
	359	1.7719	1	981.653				26391978
	6296	14.6268	1;2	443.238				26386652
	8901	20.0047	3;2	1773.74				26237134
	7439	17.0179	1	401.239				25971320
	6892	15.9756	1	465.223				25713696
	721	3.1105	1	259.19				25553432
	7175	16.4562	3;4;2	2670.06				25522860
	15326	31.1314	1;2	845.392				24698148
	8998	20.4698	3;2	2555.07				24648194
	9375	20.9977	1	475.207				24578048
	5352	12.7494	1;2	648.308				24509418
	8875	20.0083	1	399.179				24250528
	10122	22.5481	1	702.287				24242790
	5225	12.5174	3;2;1	1165.42				24157992
	5073	12.3045	1;2	665.338				24157444
	9995	22.2498	1;2	873.351				24103674
	8498	19.2526	1	561.265				23827406
	1836	6.4056	1;2	429.223				23768540
	1353	4.7397	1;2	625.329				23703382
	9522	21.2861	1;2	734.408				23507380
	10409	23.0892	1;2	689.324				23363328
	9022	20.2549	1	637.307				23067600
	6229	14.3741	2;3	1872.77				23038704
	13000	27.4498	2;1	1253.6				23004894
	13856	28.856	2;1	836.392				22898856
	13845	28.8245	1	695.385				22871250
	8212	18.8319	3;2	1830.77				22782486
	11704	25.2805	2;1	1408.54				22573814
	439	2.2606	1	273.18				22052050
	6277	14.4784	2;1	676.354				21991826
	4099	10.8547	1;2	809.366				21979052
	508	2.4487	2;1	461.212				21929850
	11163	24.4054	1	647.292				21886460
	15791	31.8255	2;3	2274.97				21789798
	6503	14.9165	4	5381.31				21786846
	14939	30.6329	2;1	1065.54				21681128
	9155	20.5782	1	659.324				21593168
	6208	14.2732	1	351.179				21542606
	8831	20.089	2;3	2612.09				21485552
	7096	16.364	1	681.298				21465204
	11458	25.0457	1	278.163				21355318
	5849	13.6512	1	228.147				21297308
	4100	10.8538	2;3;1	1050.39				20958694
	13721	28.6235	2;1	968.498				20899106
	379	2.1107	1	429.907				20821340
	2091	7.4273	2;1	469.229				20593582
	3048	8.8665	1	222.101				20483718
	10396	23.2153	2;1;3	1136.51				20457960
	8087	18.4014	1	637.308				20363144
	8871	19.9804	1	570.277				20279634
	8910	20.0291	1;2	1152.47				20180318
	11661	25.213	2;1	1132.48				20055356
	7322	16.7456	3;4;2	2613.04				19917314
	8019	18.2489	1;2	1107.45				19739276
	6237	14.3731	2;3	1647.71				19735954
	14732	30.3207	1	738.298				19629852
	6898	16.0671	2;3	1802.77				19599752
	6582	15.253	1;2	571.37				19536266
	4931	12.1148	2	1181.53				19495648
	384	2.1065	1	361.919				19445218
	12315	26.2984	1;2	677.35				19397744
	6514	15.0137	1	408.201				19386798
	15184	30.9689	1	335.184				19371282
	1038	4.1278	1	360.164				19328456
	375	2.1137	1	565.882				19318684
	8918	20.0798	1	244.179				19302544
	8989	20.2486	2;3	1882.73				19181524
	4006	10.756	3;2	1370.59				19172176
	4624	11.6583	2;1	546.301				19158872
	6548	15.1102	3	3587.54				19089208
	15687	31.6944	2	1718.7				19038572
	6539	15.1493	1	488.26				18959450
	14849	30.4521	2;1	1652.67				18868382
	9465	21.1673	1	560.281				18837798
	4066	10.8321	1	236.116				18826456
	13569	28.3925	1;2	606.302				18813904
	9045	20.3248	1;2	1180.46				18779888
	6276	14.4741	1;2	574.296				18760852
	4713	11.9484	1;2	473.322				18682160
	8113	18.4489	1	506.238				18664832
	802	3.3437	1	203.056				18638866
	6315	14.5407	1;2	910.404				18583612
	9966	22.2257	1	331.211				18580792
	5218	12.5174	1;2	1149.45				18455822
	12740	26.9848	1	532.265				18445212
	14014	29.2355	1;2	683.422				18435398
	9664	21.6192	1;3;2	1055.39				18427046
	6195	14.2684	2;1	907.366				18372446
	9545	21.3336	1	449.239				18352400
	15603	31.5655	1	706.297				18333436
	5292	12.6414	1	230.163				18315438
	9052	20.3784	4;3;2	3711.6				18252370
	2456	7.9094	2;3;1	720.392				18126182
	5656	13.2226	2;1	1371.58				18051398
	9521	21.2741	1	507.269				17991826
	5177	12.4448	2;1	551.307				17979724
	15636	31.5919	1	703.376				17808336
	5597	13.191	1	623.256				17800768
	1356	5.1119	2	1006.4				17774378
	4360	11.3078	1	278.127				17763866
	3015	8.8249	1;2	795.35				17659384
	7750	17.6589	1	472.196				17640224
	8447	19.2296	3;2;4	3498.49				17612582
	261	1.6782	1	217.977				17595984
	8630	19.5073	2;1	826.408				17497516
	10958	24.1752	1	487.265				17483704
	5925	13.6244	4	5339.26				17456228
	3373	9.765	3;2	1299.56				17388494
	8054	18.396	3;2;4	2655.13				17376788
	3330	9.3599	3	4707.04				17363362
	8709	19.6938	1	404.17				17331378
	5251	12.6303	1	228.147				17225182
	9085	20.567	3;2	2683.13				17208920
	8444	19.1482	2;1	728.335				17170720
	14496	29.9082	1;2	909.518				17124204
	697	3.1269	1	216.111				17122758
	11309	24.6405	1	678.334				16999616
	7423	16.9863	3;4;2	2741.1				16882306
	394	2.113	1	610.158				16873554
	4355	11.6046	1	259.153				16808944
	14433	29.8229	1	593.307				16753256
	14330	29.6892	1;2	836.395				16715082
	9071	20.3986	1;2	814.36				16666768
	385	2.1111	1	497.894				16639659
	8007	18.2306	1	517.275				16613216
	5219	12.5154	2;1	924.393				16514385
	6996	16.1616	1	516.186				16307615
	13853	28.8247	1	343.174				16214836
	391	2.115	1	633.869				16192766
	9424	21.0939	1;2	581.354				16149947
	10047	22.3991	1	452.228				16115836
	12638	26.833	1;2	839.367				16106977
	6153	14.3345	2;3	1660.69				15986717
	6405	14.7165	1;2	1385.59				15957281
	8018	18.2759	2;1	755.371				15860306
	8271	18.8223	2;1	1190.58				15837510
	1637	5.7711	2;3;4	848.487				15829795
	698	3.0194	1;2	547.224				15788815
	7715	17.6102	1	446.238				15766760
	8824	19.9934	4;3;2	3640.57				15750721
	5391	12.805	2;1	669.345				15697956
	13446	28.177	1	578.307				15683284
	7716	17.5959	2	1280.56				15637856
	4932	12.1085	4;3;2	1422.56				15582826
	497	2.384	1	271.164				15516245
	10928	23.9842	2;3	1907.75				15431128
	5456	12.9369	3;2	1874.72				15415998
	15686	31.6831	2;1	895.514				15397039
	392	2.1159	1	701.857				15386122
	15591	31.5506	1	375.219				15345305
	15613	31.6281	1	503.275				15218871
	6062	14.0701	1;2	555.291				15218707
	9131	20.5152	2	1492.59				15175797
	7264	16.6528	1	536.26				15173155
	10026	22.3411	1;2	765.366				15168470
	15346	31.2617	1;2	694.402				15155593
	10070	22.6938	2;1	1554.59				15154206
	14269	29.6041	2;1	1091.59				15107719
	14100	29.3612	1	460.272				15053961
	14238	29.5836	2;3	2060.87				14991028
	8188	18.6053	2;3	900.503				14988410
	8298	18.8816	3;2;4	2726.17				14979115
	12264	26.2365	1	550.276				14955074
	8994	20.1905	1;2	888.35				14947119
	15469	31.3619	2	1904.77				14902855
	15008	30.6609	1;2	814.387				14755284
	15770	31.7959	1;2	729.428				14692907
	3016	8.8265	1;3;2	1036.38				14686913
	8008	18.2182	4;3;2	3484.48				14684086
	12882	27.2296	1	613.344				14683906
	15893	31.9797	2;1	1028.56				14675997
	2086	7.3379	1	202.132				14652534
	12893	27.2896	1;2;3	773.302				14632625
	444	2.249	1	174.112				14578055
	14828	30.4092	1	707.349				14520754
	604	2.9058	3;4	976.582				14509270
	7974	18.1387	1	500.238				14494739
	6505	14.9123	1	1794.11				14375138
	14829	30.4033	2;1	854.534				14293993
	387	2.1231	1	593.83				14236659
	12692	26.909	1	588.349				14205410
	1170	4.3203	2	625.33				14204068
	357	1.7631	1	479.836				14154953
	15919	31.9911	2;3	1438.74				14121974
	8274	18.8389	1	803.367				14120443
	5018	12.2674	1	613.224				14022614
	2014	6.8962	1	569.243				13970162
	3363	9.6506	1	287.196				13915544
	4763	11.867	2;1	557.354				13836655
	8558	19.3423	1	591.23				13770674
	6880	15.9315	1	422.217				13721495
	6828	15.6832	1	1865.14				13680494
	6166	14.2939	1	487.301				13625463
	11927	25.6347	2;1	1124.56				13561764
	9355	21.0451	4;3;2	2754.16				13484280
	1589	5.4879	1	216.147				13461214
	10521	23.3177	2;1	834.435				13430798
	13279	27.9431	2;1	989.471				13406373
	14204	29.468	3;2	1849.77				13391618
	7970	18.1234	3	2739.14				13328115
	9010	20.2309	1;2	699.417				13307884
	13848	28.8247	1;2;3	1076.51				13299508
	4646	11.6728	2;1	773.367				13220378
	8002	18.1682	1	244.179				13142941
	11977	25.7372	1	686.324				13135379
	5581	13.1186	2;1	546.255				13118444
	14879	30.4818	1	592.323				13079063
	4993	12.3588	1	301.2				13076990
	1198	4.3731	2	707.372				13035675
	8259	18.8061	1;2	525.292				13003489
	10381	22.9891	2	1150.49				12954076
	11866	25.653	2;1	1098.57				12907710
	11662	25.2571	1;2	585.385				12897881
	12425	26.4933	1	507.234				12788203
	504	2.3691	1	175.096				12759254
	445	2.268	1	243.159				12755234
	6775	15.5629	1	438.223				12717583
	6518	15.0286	3;2	1959.77				12710796
	5300	12.6986	1	387.248				12660303
	11722	25.3306	1;2	623.365				12641558
	15065	30.7773	2;1	1123.56				12591862
	6504	14.8743	1	1794.43				12573287
	10149	22.6262	1	278.163				12566577
	5190	12.4705	2;1	752.309				12522505
	8117	18.4362	3;2	1338.64				12496461
	4046	10.7931	1	273.169				12483284
	13876	28.9287	3;2	2263.02				12475189
	11477	24.934	1;2	537.245				12463080
	15499	31.4108	1;2	1418.62				12423665
	7817	17.8463	1	388.233				12381340
	6398	14.6472	3	3587.54				12353918
	2183	7.4627	1	188.116				12303399
	13708	28.6093	3;2	1673.77				12201440
	8177	18.609	2;3	2810.18				12190601
	7434	17.0152	1	571.345				12119558
	5900	13.5617	1	647.265				12067829
	7758	17.678	3;2	2668.11				12067799
	12007	25.7921	2;1	1066.53				12030404
	397	2.12	1	729.804				12024965
	401	2.1162	1	769.844				12000378
	11984	25.7311	2;3	1382.63				11947478
	15800	31.8273	2;3	2261.04				11931627
	5254	12.5425	1;2	644.349				11922965
	3428	9.9543	3;2	1242.54				11918693
	7680	17.538	1	516.186				11791474
	6523	15.1844	2;3	1731.73				11789539
	8900	19.9942	2	1257.58				11776669
	8253	18.7872	2	1337.51				11748216
	15485	31.3692	2;1	740.443				11743077
	8684	19.6215	4;3;2	3569.53				11712369
	572	2.8587	1	186.101				11702432
	400	2.1199	1	661.817				11694563
	4159	10.9945	1;2	561.277				11691996
	9503	21.2098	1	572.318				11689720
	8508	19.2447	1	630.265				11688663
	9520	21.7021	3;2;4	2735.08				11627306
	14239	29.517	2;1	777.391				11575638
	420	2.1316	1	435.873				11562486
	1333	4.7179	1	518.234				11541547
	13212	27.8004	2;3	1258.63				11528275
	8192	18.6043	1	443.274				11488338
	7102	16.3775	1	495.233				11467213
	11291	24.6672	1;2	844.361				11463648
	15222	31.0013	1;2	746.4				11447633
	4112	10.8497	2;1	1034.43				11439969
	12820	27.0896	2;1	918.434				11333455
	7519	17.1989	1	390.154				11316976
	14527	29.9147	2;1	748.379				11293174
	3996	10.7949	1;2	514.239				11265307
	819	3.5802	1	232.142				11225355
	5447	12.7885	1	230.163				11224252
	8467	19.4318	2;3	1811.69				11195279
	10059	22.4841	2;1	987.5				11174582
	15033	30.7422	2;1	880.382				11096954
	3308	9.2397	3;2	714.438				11096435
	2747	8.4027	1	517.251				11068207
	6833	15.7214	3	3767.55				11037720
	7467	17.0442	3;2	1019.52				11031266
	11253	24.5999	2;1	730.423				10979046
	10936	23.9933	1	573.244				10978810
	410	2.1157	1	525.842				10952070
	7185	16.459	3;2	2654.09				10919095
	15549	31.4703	1;2	1347.58				10896513
	14151	29.4122	1;2	747.348				10811713
	1387	5.0056	1;2	781.334				10789895
	7684	17.4911	4;2;3	2812.13				10787035
	7441	17.0024	1;2	921.383				10783835
	5042	12.3296	2;1	456.295				10731225
	11578	25.1329	2;1	801.403				10672264
	3362	9.632	2;1	372.274				10672151
	14517	29.9157	1	609.301				10644863
	1579	5.4496	1	388.196				10611904
	6418	14.7708	1	275.127				10610968
	11523	24.9973	1;2	901.476				10578611
	4000	10.7267	1	230.163				10573587
	11292	24.5755	3;2	1216.57				10537064
	8004	18.1181	2	2717.67				10532526
	10440	23.0971	2;3	1217.57				10530858
	3323	9.3844	2	1920.76				10498897
	4091	10.8284	1	579.229				10486399
	15114	30.8372	1;2	794.381				10467343
	12246	26.1698	1	615.36				10458763
	9717	21.6465	1;2	997.394				10405325
	13798	28.731	1	595.333				10404816
	13896	28.9655	3;2	1414.72				10370453
	402	2.1116	1	678.146				10347028
	618	2.8422	1	287.196				10338187
	7640	17.4777	1	244.179				10285906
	8620	19.4517	2;1	755.454				10276427
	45	1.0562	2;1	623.368				10274045
	8099	18.4228	3;4;2	3427.46				10262323
	12524	26.6577	3;2	1586.73				10259648
	9671	21.5533	1	507.234				10219496
	7466	17.0445	2	861.446				10205990
	686	2.9489	1;2	458.285				10201849
	3340	9.5479	1	592.271				10189706
	7091	16.3216	1;2	631.355				10179650
	1572	5.4155	1	252.111				10139626
	5733	13.3468	2;1	537.243				10136581
	12307	26.2963	1;2	1031.52				10119887
	7330	16.7945	2;3	1260.6				10096003
	8278	18.8047	1	412.207				10077413
	7368	16.8426	1;2	830.355				10065933
	1108	4.3348	1	275.148				10026528
	6966	16.1168	2;1	959.329				9953185
	9912	22.1788	3;2;4	2806.12				9947827
	9631	21.5106	1	393.226				9920956
	6971	16.1107	2;1	651.36				9902950
	8440	19.1437	1	504.198				9900996
	6344	14.5763	1	359.206				9894720
	7720	17.5844	1	466.207				9869602
	14999	30.6285	3;2	1537.74				9855390
	12053	25.826	2;1	1162.57				9849681
	423	2.1442	1	503.86				9841073
	899	3.6864	2;1	502.275				9838161
	6527	15.0798	1	337.164				9831249
	11433	24.8046	2;3;1	860.335				9787642
	15481	31.3743	1	441.227				9775930
	4710	11.7838	2;1	689.335				9770587
	526	2.5078	3;2	717.402				9751064
	5924	13.6118	3	3597.45				9750037
	13796	28.7265	3;1;2	814.354				9658320
	5710	13.2997	3;2	1847.71				9632052
	4240	11.1175	1;2	400.28				9580511
	4272	11.1575	1	359.206				9546972
	4647	11.7069	3;2	1313.57				9541086
	5676	13.2515	1	262.132				9506117
	13983	29.1656	1;2	904.524				9471326
	648	2.8642	1;2	372.201				9466384
	6498	14.9164	3	3625.48				9438426
	1507	5.0939	1	188.116				9409439
	14012	29.1824	2	1481.7				9389188
	15200	31.1236	2	1812.72				9381800
	7782	17.6838	1	381.238				9376465
	4380	11.3333	1	266.127				9374383
	395	2.1169	1	837.831				9354458
	4937	12.0698	2;3;1	905.497				9346710
	7776	17.672	2	718.34				9333306
	9159	20.7091	1	391.211				9285096
	6943	16.0708	2;1	582.313				9234811
	6985	16.1167	1	718.303				9228415
	14538	29.9077	1	695.386				9192958
	4508	11.5198	1	230.163				9187529
	15023	30.6849	2	1596.76				9177829
	4656	11.6814	2;1	617.281				9156174
	14036	29.197	2	1192.6				9146382
	15593	31.5351	2	1532.66				9146167
	15779	31.7964	2;1	916.429				9118511
	1670	6.2791	1	218.127				9116826
	1508	5.4405	2	914.334				9082136
	2558	8.4894	1	374.18				9080704
	9841	21.9661	2;1	684.381				9053880
	14579	29.9958	2;3	1159.61				9048226
	12319	26.2907	1	449.239				9045453
	15719	31.7188	2	1277.63				9027437
	9626	21.4478	2;1	845.424				9026247
	11935	25.6527	1	428.264				9022025
	15464	31.3452	1;2;3	1147.54				8998787
	6741	15.5508	1	333.132				8992037
	1278	4.5269	2;1	687.366				8967476
	5538	13.0335	1	337.164				8931005
	10642	23.5095	2;3	897.565				8907033
	15221	30.9814	2;3	1808.88				8903493
	8074	18.5026	2;3	1740.65				8894029
	13415	28.1426	1	614.271				8868133
	1524	5.4444	1	689.273				8860101
	818	3.4018	1	506.209				8837746
	5927	13.6186	1	1780.09				8836078
	6515	15.0174	3	3715.6				8831065
	3968	10.5752	2;3	1345.59				8822716
	14481	29.8949	1	725.303				8784868
	12664	27.0146	1;2	794.381				8687326
	15006	30.6838	1;2	789.392				8653884
	7342	16.7467	2;3	2597.07				8652442
	9251	20.8216	2	1130.54				8646362
	2023	6.8916	1	591.225				8609203
	2341	7.7541	2;1	795.387				8584821
	15179	30.9454	1	813.319				8584364
	6041	13.9182	4	5168.2				8572375
	5928	13.6008	1	1780.41				8564699
	8469	19.1687	2;1	1262.48				8559809
	4294	11.2386	2;4;3	1351.52				8549863
	1897	6.6608	1	555.218				8532920
	404	2.1237	1	797.793				8516307
	14859	30.4265	1;2	892.43				8511527
	15440	31.233	2	1330.65				8492858
	15339	31.1376	1	666.323				8474815
	15704	31.7157	1	698.397				8472975
	567	2.8083	1	174.101				8460098
	3763	10.2918	1	222.101				8453720
	7231	16.5693	2;3	1110.4				8450581
	10671	23.5834	1	679.25				8450212
	1270	4.7161	1	259.153				8429488
	6705	15.4329	2	1222.51				8423790
	10910	23.9817	2;3	1666.72				8421118
	6042	13.9276	1	1723.07				8412207
	1241	4.7597	1	202.132				8405869
	5988	13.9129	3;2	1717.72				8382294
	7559	17.2374	4;2;3	2684.08				8348622
	14245	29.5679	2;1	908.414				8320140
	5491	12.9343	3;2	1858.75				8316753
	3169	9.1845	2;3	1299.56				8299349
	12970	27.3272	1	757.337				8295610
	15831	31.892	2;1	1082.64				8271600
	1712	6.2314	1;2	504.291				8256886
	2500	8.2608	1	317.195				8252148
	9708	21.619	2;1	1039.42				8251810
	1766	6.0462	1;2	502.312				8248847
	6563	15.2183	1	364.175				8244376
	5111	12.4867	1;2	537.243				8238349
	8652	19.5101	2	1035.46				8235925
	8465	19.1801	1	475.207				8235446
	15737	31.7636	1;2	1167.52				8204943
	15941	32.0126	2;1	939.471				8196654
	7942	18.0405	2	1190.58				8193443
	8999	20.1939	1	287.184				8187117
	10610	23.3869	1	567.255				8173427
	14224	29.5147	2;1	974.52				8152968
	10445	23.2266	2;3;4	1379.6				8152899
	9785	21.9708	2;1	705.373				8150351
	14618	30.1128	1	239.142				8132604
	7612	17.4162	2;1	793.397				8130234
	3409	9.7279	2;1	879.372				8126485
	3700	10.1735	2	1027.46				8125060
	7452	17.0173	1	514.323				8119890
	11039	24.1949	2;1	1036.48				8118556
	3332	9.3634	4	6589.86				8118157
	2852	8.6407	1	500.162				8112624
	3009	8.8267	1;2	1020.41				8094904
	5032	12.2146	1	634.245				8090499
	10192	22.9475	4;3;2	3620.54				8083855
	15568	31.497	2	1022.53				8062637
	2376	7.8324	1	232.142				8054465
	8389	19.0794	1	303.159				8048482
	442	2.2601	1	252.122				8047458
	15774	31.7902	2	1529.68				8045793
	14301	29.6444	1;2	645.353				7998460
	11606	25.129	1	606.302				7987843
	6052	14.0241	1	291.122				7987243
	11209	24.4307	2;1	866.393				7985470
	4953	12.1056	1;2	475.264				7973036
	6564	15.2129	1;2	772.445				7972588
	15025	30.7105	2;1	800.447				7966655
	13494	28.4433	1;2	913.456				7946464
	11489	24.9283	2;1	1222.48				7938974
	12265	26.2146	1;2	800.44				7910556
	5651	13.2057	1;2	527.274				7903886
	9670	21.5339	1	211.111				7903311
	15473	31.3459	2;1	1131.58				7894166
	3856	10.3697	2;3	1377.58				7889929
	14926	30.5609	2	1208.56				7889517
	6412	14.7715	1;2	700.412				7887638
	7082	16.3949	3;2	2308.01				7884346
	9258	20.8096	1;2	927.431				7879167
	14227	29.5034	1;2	865.35				7865729
	10120	22.5343	2;1	714.37				7830239
	7495	17.1135	1;2	643.366				7829684
	15432	31.2604	1;2	943.535				7823786
	6321	14.5557	1	261.111				7822770
	7426	16.9855	3;2	2725.13				7814172
	262	1.6785	1	240.992				7812855
	14657	30.1546	1	634.297				7791389
	7129	16.3516	2;1	599.365				7773027
	9386	21.0578	1	618.287				7758792
	13015	27.4556	2;1	984.561				7752756
	3974	10.5861	2	1072.48				7747721
	10473	23.2082	2;1	669.407				7745570
	3930	10.5813	1;2	474.244				7739102
	809	3.3258	1	295.127				7735435
	11050	24.1581	2	1053.53				7734597
	6267	14.3745	4	5552.37				7732405
	354	1.7494	1	351.869				7728374
	13542	28.3291	2;3	1246.64				7718524
	8997	20.2473	2	1866.76				7707893
	7799	17.674	2	2646.63				7678975
	3866	10.417	3;2	1370.6				7666365
	60	1.0546	1	357.265				7662698
	15765	31.7588	3;4;2	3113.41				7654010
	4297	11.2395	2	1110.49				7651566
	722	3.2038	1	268.153				7628713
	12362	26.3544	2;1	641.423				7616696
	15855	31.9577	3;4;2	3014.36				7607933
	3346	9.6291	1;2	686.36				7587919
	9377	20.9857	1	745.292				7584559
	15792	31.8451	1	519.326				7576705
	10447	23.2915	4;3	3691.58				7572145
	7553	17.2459	1;2	1003.51				7565198
	6533	15.0741	1	539.223				7563854
	5137	12.4375	1	344.137				7563396
	10009	22.6017	4;3	3549.5				7549245
	3309	9.2694	1	531.266				7545676
	12762	27.0479	2	1096.59				7544101
	1614	5.5785	1	403.207				7531667
	13386	28.1006	1	184.108				7514579
	8783	19.7907	2	1021.48				7483418
	7110	16.3401	1;2	700.412				7482375
	4551	11.5654	1	452.191				7480150
	12534	26.6481	1;2	932.497				7473228
	7483	17.1016	2;1	886.452				7443710
	15920	31.9869	2;3	2181.05				7431277
	6561	15.2635	2;3	924.467				7429917
	8011	18.2111	3;2	1797.68				7426838
	9082	20.4047	3;2	1055.39				7424265
	13	1.0538	2;1	1028.56				7420871
	15459	31.3606	1	471.306				7402363
	3132	9.029	1	344.206				7393853
	8107	18.4061	1;2	1109.43				7387935
	13546	28.3489	1;2	645.313				7359960
	8187	18.5805	2	1262.61				7354103
	7413	16.9843	1;2	684.333				7354086
	15298	31.1251	2;3;4	3014.36				7353175
	7331	16.7988	2;1	613.322				7331972
	8623	19.4803	2	978.525				7302166
	15817	31.8509	1	868.418				7300360
	6854	15.8943	2;1	641.35				7297378
	2154	7.4348	1;2	386.265				7291808
	9340	20.945	2;1	1181.41				7286870
	9301	20.8713	2;1	510.28				7271822
	7875	17.9411	2;3	2584.1				7271674
	11431	24.7927	1	702.287				7256996
	15	1.0639	2;1	939.471				7236055
	10402	23.0641	2;1	578.307				7234602
	5933	13.6839	1	409.185				7230253
	8961	20.2447	2	1641.7				7229429
	3916	10.5142	1	682.245				7194300
	534	2.5301	2;1	469.228				7193166
	788	3.3217	1;2	546.184				7192513
	3255	9.2071	2;1	372.274				7185396
	10410	23.0371	1;2	663.323				7184755
	5571	13.1014	2;1	468.27				7163443
	6944	16.0673	2;1	1070.46				7159874
	10691	23.5768	2;1	887.509				7134540
	13824	28.7709	2;3	1575.72				7128339
	396	2.1089	1	746.133				7121873
	6698	15.4144	2	1391.53				7102953
	15434	31.2681	2;1	909.409				7100897
	11142	24.3327	1;2	718.354				7098870
	5993	13.86	1	294.158				7081063
	543	2.5881	1	149.051				7079717
	11379	24.6792	1;2	832.445				7076485
	7130	16.3806	1	294.158				7065702
	11789	25.3733	1	700.376				7064581
	1429	5.0143	1	268.106				7060941
	6804	15.5831	1	798.331				7060589
	10139	22.5622	2;1	915.446				7060348
	7993	18.1298	1	489.262				7054152
	2018	6.7569	1	504.254				7024365
	1591	5.6286	2;1	979.385				7024270
	5545	13.0303	1	443.238				7019447
	358	1.7716	1	970.662				7002279
	517	2.4411	1	483.195				7000813
	3364	9.6278	2;1	400.28				6976650
	7224	16.567	1;2	869.37				6964915
	6040	13.9032	3	3483.41				6961311
	10809	23.7635	1	607.297				6951552
	13422	28.136	1;2	631.37				6949509
	15868	31.9257	1;2	711.327				6919367
	5742	13.349	1	410.18				6903273
	4007	10.6913	1;2	604.298				6887884
	7388	16.873	2;3	2166.92				6879916
	13909	28.9813	2;1	999.457				6878494
	1806	6.3039	1	202.132				6874163
	8168	18.5275	1;2	756.438				6866453
	11186	24.3701	2;3	1188.44				6862159
	3059	8.913	1	236.116				6860980
	9239	20.8069	1;2	546.245				6860706
	13219	27.8128	1	312.147				6843130
	6048	13.9168	1	1723.4				6835192
	5883	13.5382	2	888.292				6822678
	13850	28.8236	2;1	1060.54				6814564
	11078	24.2676	2	1136.51				6812377
	13008	27.4515	2;3	1448.61				6779455
	13286	27.9125	1;2	714.428				6778149
	12805	27.0477	2;1	1266.54				6770405
	5155	12.4399	1	438.223				6741879
	9058	20.3744	1;2	1184.57				6727500
	15557	31.5313	2;1	1320.62				6720872
	6893	15.9486	1	637.269				6720075
	7682	17.4937	1;2	817.314				6719723
	586	2.7919	1;2	460.192				6714708
	407	2.126	1	571.847				6710088
	8161	18.5618	1	676.328				6708529
	1337	4.6612	1;2	321.18				6705467
	10351	22.9335	2;1	627.407				6705065
	5270	12.6236	2;1	903.398				6695241
	5741	13.448	1	445.254				6686180
	8198	18.5929	1	587.292				6675085
	15787	31.8382	2;1	956.555				6668048
	12639	26.8082	2;3	1082.62				6667074
	15059	30.7653	1;2	1118.51				6653463
	1457	4.9487	1;2	572.292				6644585
	3725	10.3413	1	411.164				6639737
	9905	22.0439	2	1426.62				6629371
	8009	18.2319	1	315.216				6627929
	2177	7.6753	1	214.132				6623886
	1391	4.7865	1	396.164				6623610
	1365	4.7206	1	188.116				6596825
	9678	21.5621	3;2	877.502				6595971
	1859	6.5612	1	245.137				6590701
	5424	12.8226	1	294.158				6586198
	4733	11.9425	1	360.238				6585519
	11902	25.6376	1	390.19				6574311
	10603	23.4427	3;2	1944.8				6572053
	8898	19.9809	1	669.345				6570724
	7576	17.3402	2	1364.58				6565026
	6811	15.597	2;3	2300.97				6534613
	8907	19.997	3	1004.5				6534365
	7485	17.1298	1;2	660.345				6525808
	3411	9.7488	2;1	1005.4				6515012
	9231	21.2101	2;3;4	2664.05				6512262
	8896	20.0154	1	328.142				6489151
	8299	18.8531	2	1451.56				6483968
	8115	18.4595	1	434.184				6475676
	11031	24.1549	2;3	2015.84				6475425
	15477	31.3702	4;3;2	2920.32				6446449
	10699	23.594	1	651.323				6432574
	15494	31.3591	2	1184.64				6429228
	6835	15.7551	2	571.344				6422023
	15309	31.1149	2;1	1232.55				6401818
	11924	25.6275	1	450.248				6385056
	1030	4.1146	1	259.153				6384035
	10494	23.1802	1;2	750.356				6380571
	10060	22.3785	2;1	699.428				6378764
	15478	31.3641	3;2	2067.96				6378704
	6043	13.8839	2	456.295				6368449
	4627	11.6565	1	475.265				6350094
	6740	15.5159	1	244.179				6329535
	11588	25.1106	1	616.307				6327261
	1501	5.1474	2;3	674.396				6323840
	5248	12.5237	1;2	804.409				6322982
	9937	22.102	2;1	635.365				6320454
	9030	20.2291	3	3689.56				6302109
	5945	13.7529	2;1	748.235				6296407
	6807	15.611	2;1	777.401				6280266
	8209	18.6835	3;2	905.472				6268610
	15462	31.3591	2	1810.74				6260309
	13791	28.726	1	562.275				6259599
	12947	27.2731	4;2;3	1417.8				6251631
	6739	15.5445	1;2	666.25				6217121
	8491	19.2133	2	883.35				6216938
	7206	16.481	1	601.239				6202251
	6216	14.2886	2;1	1074.5				6195465
	1521	5.2767	1	238.095				6175366
	968	3.8157	1	302.159				6174179
	14918	30.509	2;1	645.313				6152101
	11172	24.3313	3;2	1824.75				6150077
	8342	18.9674	1	567.255				6144529
	8954	20.2723	1;2	924.446				6114084
	5487	12.9356	3;2	1633.7				6110533
	8378	19.012	2;1	770.466				6093465
	15461	31.3453	1	766.422				6085689
	5833	13.5379	1	427.243				6076913
	11003	24.103	1	317.174				6072495
	8525	19.2947	1	372.238				6068695
	14743	30.2974	2;3	1826.82				6059311
	9376	20.9254	1	547.286				6035455
	6204	14.2634	1	704.287				6035138
	703	2.9781	2	502.311				6023282
	15611	31.5554	1	521.249				6022841
	11111	24.4137	1	629.339				6007975
	9224	20.7586	1	605.31				6007403
	816	3.3299	1	362.148				5990558
	8202	18.6163	2	831.409				5990299
	12829	27.0742	1	445.233				5989199
	13095	27.601	2;1	956.52				5983727
	14734	30.2522	1;2	887.472				5979012
	14683	30.2196	1	475.3				5975390
	8176	18.5385	3;2	1340.67				5962216
	7916	17.9946	2;3	1797.67				5961051
	15340	31.1409	2;3	1523.78				5957159
	14128	29.35	1;2;3	1076.4				5947267
	11822	25.489	1	341.231				5945270
	10949	24.0051	1	687.344				5943758
	3605	10.2736	1;2	415.28				5941125
	15850	31.9051	1	485.322				5921760
	10943	23.983	2	1891.78				5917325
	831	3.5545	1	430.218				5910818
	14279	29.5511	2;1	715.448				5904646
	435	2.1716	1	509.826				5903274
	6773	15.5749	3;2	2268.98				5900461
	4479	11.5577	2;1	550.25				5896409
	11925	25.6021	3;2	1405.73				5895735
	7387	16.8704	1	575.292				5895165
	15863	31.9584	2;3	1904.93				5886902
	11089	24.2959	1	588.313				5885016
	8530	19.2867	1	523.265				5872540
	7958	18.0904	1;2	604.326				5868906
	8003	18.1533	2	955.52				5866686
	8598	19.4124	2;1	686.396				5865558
	7370	16.8375	1	496.218				5858625
	14787	30.3123	2;1;3	1031.36				5852291
	5442	12.844	1;2	673.34				5838568
	15624	31.7022	2;3	1644.8				5826014
	7048	16.4469	3;2	1791.75				5811319
	639	2.8794	2;1	589.307				5794547
	10634	23.4942	1;2	805.365				5791308
	10963	24.028	1	636.312				5789959
	10220	22.6877	1	633.277				5785030
	378	2.0382	1	483.196				5784285
	15940	32.0074	2	1192.62				5781661
	5076	12.2751	3;2	738.414				5767916
	14462	29.8696	1	351.158				5754010
	15015	30.7285	2;1	708.428				5749898
	8196	18.5668	3	4490.91				5732860
	9007	20.2069	2	962.492				5723596
	15463	31.3344	2	1039.57				5722656
	12720	26.9085	2	950.465				5718074
	9724	21.6953	2	1117.52				5713644
	13523	28.298	1;2	807.377				5712322
	13424	28.1319	2;1	785.476				5706189
	406	2.1278	1	707.822				5683990
	8215	18.6384	2	2788.7				5677160
	1703	5.9627	1;2	386.265				5670679
	518	2.445	1	390.175				5650876
	12364	26.3502	2	1746.72				5648801
	9713	21.6749	1	365.195				5635379
	873	3.6943	1	234.112				5634065
	5604	13.1357	3;1;2	888.395				5632780
	12468	26.5215	3;4;2	1345.71				5630470
	815	3.3309	1	679.28				5626954
	1811	6.2511	1	396.165				5622661
	15493	31.3708	1;2	629.411				5617195
	14998	30.7249	2	1367.56				5613749
	14966	30.5882	3;2;4	1190.51				5606639
	10665	23.5507	1	335.185				5604960
	9536	21.28	1	621.324				5602761
	15880	31.9653	2;1	1224.62				5599745
	15344	31.149	1	687.38				5598137
	34	1.0561	2	1192.62				5597064
	15476	31.3541	2	1058.53				5591956
	6519	15.0267	3;2	1943.81				5591411
	6511	14.982	2	1013.39				5587611
	15052	30.7349	2;3	1417.74				5585437
	14351	29.6801	2	1654.65				5579037
	3401	9.717	1	252.111				5569128
	10352	22.9225	1;2	505.301				5549960
	13487	28.2332	2;1	1374.59				5546526
	6234	14.3693	3	3739.53				5546427
	4015	10.6891	2;1	1098.5				5539344
	430	2.1606	1	577.814				5534695
	14786	30.3076	2;1	1021.55				5528177
	2067	7.0837	2;4;3	861.446				5526207
	14545	29.9311	2	1100.61				5516049
	9222	20.707	1;2	695.397				5514143
	10875	23.8339	1	442.243				5506442
	5566	13.0988	1	503.26				5504325
	577	2.8509	1	245.138				5487456
	3730	10.2648	1	388.233				5466533
	7380	16.8457	3;2	1071.38				5465066
	8481	19.1815	2;3;1	956.505				5464271
	6594	15.2687	1;2	514.348				5450978
	7236	16.5843	2;1	570.338				5446079
	4657	11.6766	1	610.269				5444405
	7622	17.4023	2;3;1	884.287				5444230
	14658	30.1287	1;2	774.356				5443930
	9474	21.1538	3;2	1389.6				5441449
	15694	31.6701	2	972.55				5437096
	12921	27.2491	2;3	1593.73				5435040
	6382	14.6933	2;3	1788.75				5431365
	15756	31.8073	1;2	893.486				5419510
	6075	14.0213	1	431.238				5414754
	14411	29.8412	2	1243.62				5410750
	11575	25.091	2;1	1425.54				5399052
	355	1.756	1	359.877				5397913
	5724	13.2983	2;3	1831.74				5394461
	830	3.4507	1	152.033				5394055
	5037	12.2735	1	228.148				5391857
	9715	21.6648	1;2	861.435				5382317
	6853	15.8917	1	534.208				5367211
	9890	22.0444	2;3	1147.62				5358253
	1594	5.6522	1	754.323				5343502
	4667	11.6809	2;1;3	626.234				5340359
	1522	5.1195	1	419.181				5332719
	14582	29.9814	2	1175.57				5328318
	15244	31.0053	2;1	629.411				5325973
	8190	18.6072	2;3	864.482				5318988
	4779	11.8582	1	458.286				5316814
	8163	18.5444	2	1724.69				5314416
	8203	18.6083	2;3	1331.63				5312741
	5143	12.4644	1	372.201				5312016
	11743	25.3446	1	735.356				5306972
	2079	7.1652	2;1	740.346				5299113
	12356	26.4024	1	543.234				5297142
	11426	24.9358	2;3	2677.11				5294641
	6780	15.5887	1	318.133				5287810
	14954	30.5482	3;2	1450.77				5285741
	1449	4.8199	1	316.175				5281261
	13509	28.2676	1	406.222				5261091
	2818	8.4819	1;2	582.313				5250528
	3351	9.6293	1;2	853.356				5246411
	8963	20.1126	2	1026.5				5243748
	9439	21.0941	1	468.27				5240892
	2450	7.8515	1	253.154				5239920
	13813	28.7274	1	467.275				5235839
	3350	9.5584	1	228.147				5231239
	5926	13.6192	3	3581.48				5229805
	8173	18.5538	1	301.2				5228888
	15634	31.6391	2;1	1536.58				5223071
	7809	17.8184	2	1064.42				5219593
	769	3.1822	2;1	593.328				5217626
	2228	7.454	1	273.18				5211364
	15551	31.4745	2	1143.59				5201114
	9526	21.2725	1	587.328				5180480
	54	1.0536	1	472.293				5176630
	13084	27.5963	1;2	562.323				5171715
	6410	14.7305	1	592.254				5166213
	11680	25.2123	3;2	2748.15				5161448
	8859	19.9063	1	644.279				5159334
	5897	13.5508	1	301.2				5155781
	3331	9.3427	2	2824.73				5150791
	15520	31.4123	2;1	1390.64				5145796
	6931	16.0125	1	688.271				5142501
	12296	26.2767	1	317.174				5142194
	3580	10.0901	1;2	659.325				5137810
	8894	19.9935	1	594.338				5130859
	380	2.0362	1;2	461.214				5130466
	13840	28.7964	3;2	1769.8				5125819
	7471	17.0418	2	748.362				5124218
	1	1.054	2;3	1438.74				5118921
	5520	12.9599	1;2	587.339				5111974
	1662	5.7086	2;3	550.323				5110934
	4965	12.1089	2	1406.59				5099875
	9107	20.5834	1;2	562.276				5098922
	10915	23.9089	1;2	744.402				5094303
	4514	11.4838	1	597.229				5090172
	6719	15.4635	1	447.233				5087348
	5546	13.0126	2;1	1006.46				5086692
	11165	24.3871	2;1	846.445				5083934
	5885	13.5338	1;2	514.322				5069869
	472	2.2269	1	187.169				5068077
	10622	23.4347	2	1115.56				5065111
	6200	14.2659	1	372.237				5065071
	9098	20.463	1;2	543.234				5062230
	7267	16.6189	1;2	888.493				5058258
	10574	23.3839	1	392.206				5054670
	1649	5.7424	1	362.18				5054233
	8897	19.9984	1	506.249				5054163
	10992	24.0274	2	1136.51				5041185
	15715	31.7128	2	1247.6				5040489
	978	3.8819	1	218.163				5037377
	7211	16.4599	2	2632.61				5029896
	367	1.9589	1	621.777				5012326
	11106	24.3413	2	813.435				5008442
	15392	31.2518	1	646.337				5006355
	4742	11.7946	1	561.277				5004947
	15914	31.9728	1	377.232				4996772
	8889	19.9674	2;1	828.413				4996431
	10307	22.8239	1	392.206				4990127
	7691	17.4916	3;2	2796.17				4989916
	6203	14.2605	2;1	945.314				4989085
	564	2.7885	1	430.156				4987005
	9097	20.5021	4;3;2	2593.01				4982722
	280	1.725	1	271.937				4982062
	13652	28.501	2	1170.57				4969669
	15465	31.3421	1	343.174				4966141
	7995	18.1213	3	5434.33				4964442
	15796	31.8539	3;4	3866.72				4963148
	9710	21.6206	2;1	1281.51				4947690
	13330	27.9866	1	407.242				4944180
	6065	14.0524	1;2	614.375				4940138
	1012	3.9393	1	167.095				4929643
	5428	12.8019	1;2	570.277				4927032
	9839	21.9623	1;2	786.319				4924948
	12784	27.0446	2	899.508				4916961
	12289	26.215	2	1030.55				4907384
	11544	24.991	1	652.308				4905427
	693	2.9722	1;2	380.206				4902175
	14962	30.6142	2	978.503				4894300
	8213	18.6982	1	489.244				4888610
	1172	4.3748	1	238.095				4888243
	37	1.0539	2	1012.6				4881699
	13278	28.0098	4;2;3	2746.27				4880627
	8204	18.5969	3	5576.41				4880167
	6292	14.4862	1	503.259				4870896
	4876	11.9795	1;2	533.234				4870783
	11871	25.5081	3;2	2748.15				4868647
	5794	13.4167	2;1	707.324				4868075
	9202	20.6935	1	430.243				4863132
	6521	15.0526	1	446.238				4850274
	6255	14.3574	2	787.455				4848841
	6524	15.024	2	1718.75				4845715
	14819	30.3466	1	678.323				4842005
	6090	14.0818	1	350.159				4822866
	12618	26.8077	1	317.232				4819021
	2153	7.5018	2;1	587.303				4818186
	250	1.7173	1	155.968				4814216
	8477	19.4044	2	1570.66				4810852
	8645	19.5187	2;1	572.354				4810617
	8577	19.4235	2;3	1901.8				4806747
	10652	23.5577	2;1	628.287				4805938
	11556	25.0223	1	634.3				4796071
	13026	27.4736	2	1208.54				4790567
	5082	12.3008	1	389.191				4789971
	5853	13.5	3;2	1352.5				4787768
	11632	25.1509	2;1	646.308				4778683
	8125	18.448	2	935.473				4776239
	111	1.5988	1	183.962				4771204
	2085	7.1602	1	403.207				4770887
	6598	15.2531	1	458.286				4769590
	13608	28.4494	2;1	1319.53				4765303
	11373	24.6967	3;2	1978.78				4764248
	8015	18.2078	2	1781.71				4763546
	6589	15.2389	1;2	873.493				4759871
	14960	30.5656	2	1085.57				4757426
	707	2.953	3;4	900.456				4756243
	3975	10.6012	1;2	372.274				4741958
	12982	27.3477	2	1031.53				4740471
	15272	31.0296	3;2	1549.87				4739653
	7565	17.3439	3;2	1816.75				4739476
	9982	22.1839	3;2	1167.44				4737814
	943	3.7409	2	571.355				4729739
	11946	25.6429	1;2	841.503				4728530
	10018	22.2698	2	859.44				4724754
	15294	31.0934	3;2	2162				4720562
	10490	23.1839	2;3	1148.61				4719605
	2258	7.544	2	1133.5				4715077
	414	2.1143	1	865.78				4711936
	12961	27.3519	2;3	1579.75				4711175
	6834	15.7474	3	3751.59				4705657
	7889	17.9494	2;1	642.381				4701974
	11741	25.3315	1	510.281				4700756
	9036	20.2575	1	780.376				4683734
	5333	12.7118	2	973.447				4677873
	6894	15.9595	2;1	653.233				4667986
	6327	14.5468	2;1	959.384				4667146
	12472	26.5708	1	578.271				4666968
	6444	14.8087	2;1	579.302				4655393
	11688	25.2171	1	472.301				4653302
	7726	17.6033	1	419.181				4652544
	10093	22.4566	2;1	921.456				4650291
	9164	20.5755	1;2	602.303				4647058
	15016	30.6657	1	627.359				4645228
	11804	25.4411	3;2	1661.69				4637687
	11768	25.3532	2	1339.63				4635199
	15049	30.732	3;2	2033.03				4634433
	4223	11.0435	1;2	618.334				4634401
	1059	4.2673	2;1	431.202				4631163
	14044	29.2375	1	570.338				4630586
	14349	29.6726	2	1109.54				4626528
	352	1.7467	1	201.973				4625946
	3321	9.2714	2	720.317				4621632
	15626	31.5965	2	1827.77				4621545
	15869	31.9243	3;2	3000.39				4612445
	14765	30.2869	3;2	1495.72				4611397
	1009	4.1238	1	382.146				4610568
	13421	28.167	2;3;4	2757.26				4599312
	3961	10.5366	1	941.91				4590961
	8387	19.0334	1	592.214				4590481
	6198	14.2263	1	337.164				4587708
	15427	31.2574	2	1857.75				4583499
	10143	22.5719	2;1	773.392				4583375
	9168	20.5987	2;1	693.334				4567796
	1542	5.1553	1	317.159				4565654
	10982	23.984	3	3739.6				4564750
	15488	31.3642	1	570.338				4564263
	1537	5.178	1	302.138				4557492
	13814	28.7288	1	798.389				4556402
	12885	27.1666	1	680.338				4550542
	8748	19.7387	3;2	1483.69				4550480
	8023	18.2507	1;2	586.344				4546426
	3792	10.2524	2	731.361				4536930
	1471	4.9979	1	403.207				4536145
	3762	10.2518	1	273.169				4508926
	9109	20.4733	1;2	614.328				4508029
	412	2.1248	1	639.835				4506184
	5898	13.5454	1	554.268				4500889
	15925	32.002	2	1012.59				4492609
	10087	22.4461	2;3	1308.56				4489150
	9535	21.2703	2;1	908.41				4488266
	6308	14.5396	1;2	529.322				4486933
	9619	21.3993	1	1054.99				4481356
	8256	18.7847	1;2	704.335				4476837
	13675	28.5213	2;3	1406.7				4473016
	7608	17.3756	1;2	614.375				4467537
	9607	21.4037	2;1	1076.47				4465672
	4567	11.572	2;3	1441.63				4465647
	7167	16.3924	1;2	690.308				4462790
	15780	31.7853	1;2	929.471				4462671
	8420	19.0977	1	459.27				4459406
	12656	26.8305	2;1	877.314				4454669
	12959	27.341	2;1	1263.5				4449918
	9615	21.3952	1	351.179				4445079
	6845	15.8028	1	560.212				4445053
	14589	30.0035	2	975.488				4440467
	7804	17.7192	2	1169.52				4439018
	14568	29.9907	2	1088.57				4436734
	15939	32.008	1;2	623.365				4435631
	7556	17.2522	2;4;3	2641.12				4435106
	9091	20.4388	1	458.274				4431520
	12243	26.1693	2;1	785.465				4431146
	15540	31.4655	3;2	2063.99				4426903
	590	2.7317	1;2	402.223				4418924
	1825	6.343	2;1	808.334				4417955
	9827	21.9359	2;1	743.418				4417434
	8242	18.8367	2;3	1868.71				4411972
	620	2.8459	1	188.116				4409506
	1086	4.3457	1	287.196				4399296
	9616	21.4368	1	278.163				4397419
	7749	17.6173	2;1	540.364				4395769
	15653	31.5971	1	751.376				4392400
	6848	15.8451	1	404.227				4389666
	403	2.1043	1	814.121				4383458
	8315	18.9205	2;1	689.396				4370482
	14569	29.9927	3	1285.65				4368194
	443	2.257	1	359.876				4366592
	3806	10.3569	2	945.442				4365700
	3333	9.3944	1	490.238				4363390
	3480	10.0767	1	246.104				4359570
	7787	17.668	3	5292.26				4359468
	6552	15.1231	3	3625.48				4353768
	6064	14.0643	2;3	1918.75				4351810
	4230	11.1141	1	287.196				4350757
	5266	12.5844	2;1	688.387				4344540
	6583	15.2297	2;1	493.29				4341850
	6508	14.9076	3	3609.52				4340093
	9056	20.3668	2;1	700.412				4333246
	6528	15.0496	3;2;4	879.554				4330107
	11589	25.0588	2	1344.65				4329801
	13069	27.5426	1;2	647.368				4328953
	8643	19.492	1;2	773.356				4328448
	5114	12.3061	1	502.276				4323129
	5593	13.1176	1	360.176				4320946
	7855	17.918	3;2	2237.96				4318425
	8507	19.4464	2	1795.72				4310112
	13310	27.9437	1	506.239				4309746
	1397	4.9919	3;2	1022.36				4304475
	11247	24.5265	2	769.47				4302160
	1441	4.9524	1	279.122				4301125
	9081	20.3758	2	916.487				4300602
	1658	5.924	2;1	574.271				4293477
	9201	20.7089	1;2	776.371				4291621
	13706	28.775	1	565.312				4279662
	1608	5.4898	2;1	358.258				4274447
	1617	5.5408	1	172.071				4273393
	1704	5.9211	1	273.18				4272314
	8590	19.3944	3;4	3697.59				4270371
	15818	31.8412	1	812.444				4270230
	6827	15.6438	4	5632.36				4269594
	6852	15.8669	2;1	636.323				4256493
	15017	30.6477	2;3;4	1864.76				4251821
	6556	15.1479	1;2	516.327				4250715
	7663	17.4445	1;2	1104.47				4249940
	15805	31.8182	1	622.242				4248972
	15874	31.9235	2	1097.61				4246492
	11821	25.4162	2	1348.59				4246470
	10595	23.4199	2;3	1907.75				4246071
	1789	6.1228	1	187.061				4243244
	5331	12.7178	1;2	459.306				4234048
	8666	19.5476	1	558.338				4230203
	3374	9.632	3;2	1094.38				4228491
	13306	27.9418	1	483.233				4228282
	9665	21.7371	2;3	2719.12				4225449
	8269	18.805	2;1	638.375				4208874
	8821	19.8631	2	1172.57				4208567
	1953	6.8299	2	971.356				4205032
	15722	31.7042	1;2	716.35				4195347
	10034	22.349	4;3	3478.47				4195206
	6254	14.3423	2	819.434				4194392
	14563	29.9642	2	1138.56				4193587
	15652	31.5878	2;3	1848.69				4193583
	8835	19.9027	1;2	660.243				4191775
	10350	22.9877	1;2	874.429				4182688
	10478	23.1859	1	415.243				4177835
	5140	12.3596	1;2	807.388				4171588
	2975	8.7563	1	481.215				4164419
	7341	16.7808	2;1	429.295				4156500
	6822	15.6157	1	552.255				4155625
	3049	8.9039	1	339.143				4154087
	7512	17.219	2;3	1862.79				4151614
	13515	28.2869	2;3	1849.77				4146213
	9702	21.5793	2	1251.54				4144206
	9852	22.0046	2	1116.52				4144001
	15832	31.8716	2;3	1139.69				4126878
	14554	29.9438	2	999.536				4123029
	1080	4.3444	1	303.18				4119726
	11684	25.2177	2;1	844.437				4118064
	5725	13.3007	2	1606.68				4100369
	1127	4.3356	1;2	403.207				4099509
	3299	9.2465	2;1	666.297				4096984
	11816	25.4123	2;3;1	850.503				4092031
	434	2.1746	1	645.802				4091653
	9620	21.4032	1	580.283				4086174
	7843	17.8461	1;2	565.323				4085272
	3587	10.0277	1	279.122				4083015
	9685	21.5815	1;2	878.413				4081928
	9993	22.1791	2;1	887.497				4079772
	5934	13.6362	4	5377.19				4076477
	348	1.7425	1	471.829				4074592
	9891	22.0481	1;2	765.391				4074394
	6060	14.01	2;1	529.322				4073820
	3352	9.623	1	345.19				4070354
	9699	21.5984	1	478.243				4064631
	12832	27.0934	2	1056.55				4060907
	6682	15.4155	1;2	564.259				4039835
	15903	31.9853	2	1327.74				4035832
	409	2.1272	1	511.868				4034302
	7814	17.7948	2	954.49				4031669
	5842	13.5228	1;2	719.323				4029915
	10565	23.359	2	886.476				4021681
	8132	18.4379	1	639.288				4018705
	7199	16.4836	1;2	596.328				4018337
	2303	7.5604	1;2	493.265				4013972
	7142	16.3497	1	486.281				4010549
	5148	12.4109	1;2	516.186				4009037
	12169	26.0598	1	373.222				4006651
	3575	9.9752	1	374.217				4001858
	14833	30.3816	2	1275.56				4000047
	7986	18.1063	2	1199.56				3997124
	3911	10.4387	1	216.098				3989006
	15211	31.0149	2	937.488				3987770
	9991	22.2105	1	571.264				3987723
	3252	9.2042	1	684.307				3987684
	8026	18.2554	2	1145.39				3986688
	822	3.4278	1;2	372.248				3980676
	9000	20.1868	1	445.254				3976218
	9794	21.8769	2;1	835.445				3972977
	5642	13.2175	3;2	1878.83				3969692
	4691	11.7394	1	536.224				3969590
	14526	29.9259	2	1255.68				3968096
	1646	5.7287	1;2	518.281				3966056
	15070	30.7523	1	778.351				3964564
	15895	31.9577	2	1035.53				3961031
	15736	31.8117	2	1196.64				3955766
	7440	17.0622	2;3	2513.06				3952926
	4111	10.8335	2	1184.53				3951651
	4303	11.2383	2	1335.55				3944745
	6829	15.6346	3	3751.6				3944621
	5660	13.2444	1;2	573.312				3941797
	6791	15.5645	2	932.446				3936988
	5179	12.447	1	275.127				3929798
	581	2.7274	1	358.185				3924820
	12597	26.7622	1	315.216				3924567
	1975	6.8401	2;1	1063.32				3924009
	6047	13.9194	3	3467.44				3918951
	14843	30.4255	1	414.284				3915576
	11740	25.3151	2;3	1553.87				3915065
	1824	6.2369	1	266.127				3911625
	7534	17.1893	1	486.281				3909882
	4845	11.9734	1	394.149				3908634
	12985	27.4565	3;2	1893.91				3896084
	8628	19.4667	1;2	930.478				3880518
	8965	20.1257	2;3;4	2650.03				3879975
	6144	14.1895	1;2	624.276				3879333
	533	2.5656	1	188.116				3878115
	8614	19.4177	1	423.201				3877360
	1996	6.6906	2	1026.47				3877017
	5457	12.8634	2;1	777.377				3869211
	6298	14.6526	2;1	651.323				3853164
	15371	31.2002	2;1	1026.54				3849208
	14610	30.0437	2	1316.58				3848277
	8024	18.2818	1	780.376				3844255
	3334	9.4579	2	720.317				3840209
	13928	28.9985	2	1382.65				3839503
	6841	15.829	2;1	917.493				3833945
	418	2.119	1	775.81				3828581
	13758	28.6722	1	593.307				3827232
	9582	21.3236	1	378.202				3826561
	8300	18.8476	2;3	1088.57				3819063
	7683	17.464	2;1	1017.5				3815657
	11851	25.4718	1;2	786.424				3811957
	13975	29.1016	3;2;1	1052.54				3805017
	15525	31.4242	1	377.231				3804675
	14969	30.6039	1	494.322				3804603
	15695	31.6682	2	1085.57				3803456
	3081	8.9469	1;2	686.36				3802402
	2957	8.6834	2;3;4;6	1199.56				3801621
	7926	18.0016	2;3	1887.79				3800190
	14386	29.7322	2;1	597.328				3799994
	7711	17.5585	1	601.308				3799784
	7389	16.8746	1;2	887.472				3796796
	8388	19.0459	1	447.176				3792869
	6569	15.1989	2	1279.53				3792152
	14192	29.5042	1	343.247				3787379
	13851	28.8255	1	555.29				3783989
	8911	20.0016	3;2	1811.69				3783868
	447	2.1908	1	441.839				3782699
	4150	10.9133	1	169.053				3780665
	9148	20.5519	1	675.308				3775558
	6606	15.2522	1	359.217				3771953
	4601	11.5946	1	503.223				3768940
	13031	27.4522	2	1432.64				3763257
	1934	6.5025	1	293.138				3760969
	7346	16.7335	2	2575.59				3758553
	6399	14.6462	3	3625.49				3757258
	7656	17.4717	2	977.385				3748980
	5476	12.8849	2	1087.48				3748789
	10754	23.7161	1;2	629.339				3745697
	9673	21.5451	1	572.317				3744107
	7296	16.7169	3;2	2570.08				3739118
	6510	14.9099	4	5419.26				3734177
	10301	22.8495	2;1;3	787.354				3734122
	9949	22.1804	2;1	828.377				3733356
	2395	7.8731	2	899.398				3732523
	7239	16.5871	3;2	2223.94				3728907
	1760	6.0441	2;1	603.359				3728536
	2569	8.1189	1;2	473.285				3723791
	15844	31.9272	2	1364.64				3720779
	13973	29.0894	1	535.302				3719246
	9552	21.2934	4;3	3464.45				3716187
	11408	24.7724	1;2	843.471				3706455
	7457	17.0033	1	718.302				3705149
	10573	23.3539	2;3	1186.66				3703707
	13134	27.6782	1	431.274				3700905
	923	3.7028	2	623.339				3700855
	15307	31.0991	3;2	1306.62				3699229
	1822	6.2647	1	391.207				3697988
	9988	22.2303	1	506.249				3690492
	7212	16.4755	1;2	748.314				3687532
	820	3.4028	1	484.227				3683791
	5269	12.6224	2;3	1419.59				3682601
	14753	30.2688	2	1042.57				3682422
	7991	18.111	2;1	702.391				3681623
	7333	16.7424	2	1293.55				3681530
	6677	15.3408	2;1	469.327				3677940
	15793	31.8157	3;2	1063.68				3677082
	503	2.3379	2;1	661.339				3676742
	12057	25.8298	1	542.271				3676079
	6554	15.1122	4	5381.31				3674999
	5859	13.5046	2	1336.54				3670872
	10290	22.8056	2;1	494.322				3666152
	14981	30.5769	2;3	1359.72				3662962
	6272	14.4058	1	621.276				3660133
	12322	26.3462	3;4	2931.39				3658070
	5172	12.4081	2;1	586.308				3655467
	9385	21.0144	1	329.232				3651596
	3060	8.9229	1	226.095				3649720
	14053	29.2341	1	471.27				3647349
	14106	29.3032	3;2	1450.77				3644249
	5475	12.8749	2;1	493.29				3640721
	6970	16.0785	2	1293.55				3639317
	13524	28.2938	2;1	867.399				3630271
	3726	10.2264	2;1	592.286				3625779
	3406	9.6916	1;2	602.303				3621055
	13855	28.8284	1;2	891.507				3619142
	1392	4.7959	1;2	488.271				3618346
	10896	23.9018	2	1565.62				3612401
	15290	31.0759	2	1739.7				3606801
	6545	15.1253	2	957.489				3605997
	6925	16.0575	2;3;4	1840.72				3603288
	7813	17.7911	1	622.297				3600359
	15822	31.844	2;3	1728.71				3599621
	7605	17.3697	1	372.238				3596465
	15731	31.7266	2	1295.67				3594114
	13143	27.7312	2;1	1189.51				3593570
	8982	20.1604	2;1	1224.49				3593134
	7721	17.5624	2;3	1019.52				3592827
	13839	28.827	2	963.424				3591073
	5646	13.2379	1	437.191				3591026
	4998	12.1289	3;2	1836.81				3589202
	431	2.1533	1	781.775				3588072
	15640	31.5785	1	372.274				3586112
	6275	14.4046	2	694.328				3585072
	12943	27.3195	2;3	1904.9				3584490
	3344	9.6105	1	474.244				3581010
	13859	28.8161	1	483.27				3580936
	5874	13.5387	2;1	602.4				3576317
	14085	29.2568	2	999.536				3575553
	9916	22.181	3;2	2790.16				3575548
	5099	12.3105	1	523.228				3573933
	2009	6.8029	1	927.894				3572775
	6143	14.1834	1;2	754.314				3571135
	2580	8.4138	2	1081.44				3568295
	14768	30.2938	1;2	1088.54				3566083
	3962	10.5379	2	1920.76				3565828
	7286	16.6566	2;1	774.45				3564500
	4090	10.7916	2	829.43				3564408
	4941	12.0425	1	538.239				3564366
	2216	7.4422	1;2	865.357				3563086
	7590	17.3223	1	315.216				3561550
	1088	4.1346	1	229.179				3554648
	10369	22.9687	1	379.175				3553914
	8120	18.4994	2;1	551.307				3545732
	10072	22.3607	1	393.227				3543946
	7287	16.6493	1;2	1053.44				3540396
	14588	30.0093	1	379.211				3536595
	528	2.5463	1	259.19				3527951
	6273	14.3769	1	1851.12				3527029
	13528	28.3122	2	1153.47				3526760
	5332	12.6993	1	565.25				3524845
	7340	16.7798	2;3	2017.78				3524068
	15497	31.379	1;2	1080.49				3521853
	9540	21.2548	2;3	1959.81				3515733
	8962	20.0779	1	503.26				3514849
	12517	26.6271	2	1058.56				3513826
	8852	19.8894	1	523.265				3513778
	8333	18.9879	3;4	3626.55				3512327
	6419	14.7084	1	585.313				3510860
	7349	16.7631	1	432.222				3509971
	6290	14.4905	1	495.281				3509874
	6178	14.2328	1	388.232				3509142
	15783	31.7928	1	663.335				3505366
	15482	31.3448	3;2	2661.24				3503750
	7826	17.8043	2;1	761.393				3501166
	5512	12.9138	3	3673.55				3499584
	9628	21.5086	3;2	2825.2				3499182
	1408	4.958	2	1028.38				3490491
	7764	17.6378	2	968.504				3487402
	12927	27.248	2	1132.48				3486752
	7021	16.169	2;1	748.397				3483391
	4830	11.9853	1;2	500.26				3481209
	5061	12.2604	1;2	514.221				3481103
	7365	16.7899	2;1	743.375				3478789
	323	1.7271	1	203.95				3472716
	6126	14.1569	2;1	507.281				3471042
	8503	19.3294	1	543.234				3465267
	4910	12.1415	1	287.196				3465251
	15289	31.0475	3;2	1471.75				3464311
	10008	22.2558	2;3;1	911.298				3463836
	5472	12.8971	1;2	501.316				3460527
	13164	27.7995	2;1	1260.55				3456764
	12582	26.6867	2	1085.55				3451750
	6415	14.8195	3;2	2197.95				3450657
	12447	26.4614	2;3	1541.69				3449111
	10705	23.6001	1;2	613.323				3441647
	13562	28.3669	2	1505.59				3438709
	8237	19.0343	1	262.132				3437264
	8390	19.0348	1	635.326				3435543
	15436	31.2698	1	492.271				3434471
	6542	15.1182	1;2;3	624.359				3431624
	12748	26.9808	1	735.344				3429522
	3629	10.0282	2;1	601.344				3423998
	792	3.3061	1	564.195				3423636
	3748	10.2435	1	333.19				3417412
	4635	11.648	1	465.186				3416620
	7270	16.6508	1	301.143				3412671
	11213	24.4224	1;2	666.323				3408322
	8066	18.3495	1	331.211				3405305
	6520	15.0259	2;1	464.275				3400102
	14873	30.4308	3;2;4	1508.65				3394681
	7941	18.0349	1;2	758.393				3394381
	11838	25.5351	3;2	2079.03				3391703
	6961	16.0854	1	301.2				3391555
	4620	11.5631	2	1312.53				3391332
	6044	13.9327	2;3	1557.6				3388514
	7700	17.5418	2;3	2584.09				3385583
	1034	4.168	2;1	358.233				3384619
	13944	29.0599	2	854.524				3383724
	15093	30.7987	3;2	1533.79				3383033
	14608	30.0494	2	887.497				3380144
	11301	24.6045	2;1	1155.49				3377087
	24	1.0567	1	492.271				3374854
	11229	24.5649	3;5;4	1821.96				3372414
	13231	27.8053	2;1	981.42				3372325
	8175	18.5425	2	1499.62				3371520
	8412	19.044	2	877.423				3369130
	7544	17.2351	2;3	2668.11				3368520
	4258	11.1142	1	386.217				3368198
	7360	16.7533	1	374.253				3368116
	6138	14.2144	1;2	593.282				3363593
	12135	25.9975	2	1108.54				3362417
	6575	15.2278	3;2	2165.93				3362142
	7184	16.4249	2	1293.55				3361368
	8403	19.037	1	467.275				3357948
	5242	12.5121	1	1127.97				3356524
	10104	22.4526	3;2	2336.05				3356215
	823	3.448	1	273.18				3353454
	13429	28.1364	2;1	796.481				3353329
	12871	27.1444	2	808.481				3351585
	826	3.6167	1	389.191				3350900
	11084	24.2125	1	415.175				3349239
	8174	18.6009	4;3	3555.51				3344857
	8279	18.801	2;1	556.37				3343297
	8170	18.5008	2;1	745.398				3340208
	10286	22.8458	1	301.143				3339490
	7732	17.5836	2	1176.6				3338949
	1548	5.1904	1	259.153				3337475
	3941	10.5299	2	773.367				3337044
	8664	19.5722	2;3	1923.74				3335983
	9053	20.2992	1	523.265				3334446
	6765	15.5473	1	409.185				3328704
	7719	17.5569	2	861.447				3328619
	11663	25.1906	3;2	1165.43				3324615
	8669	19.565	2	1029.49				3323762
	8470	19.1455	2;3	766.281				3318178
	10356	22.9362	1	563.271				3317953
	10792	23.7184	2;3	1354.67				3316355
	316	1.7449	1	329.887				3314439
	8538	19.4271	3;2	2669.11				3313179
	11381	24.7965	1	315.216				3312287
	14297	29.5675	2	1176.58				3311296
	15213	31.0099	2	1081.52				3310678
	6271	14.4099	2;1	601.343				3306509
	4128	10.8941	1	408.18				3304750
	9238	20.7568	2;3	1073.41				3297192
	13317	27.9396	1	552.292				3295277
	381	2.0433	1	505.178				3294826
	7704	17.5387	2	884.461				3288632
	13101	27.5957	1	363.216				3288209
	2472	7.9426	1;2	530.282				3288171
	11703	25.2836	2;3	1446.49				3280920
	6535	15.2362	2;3	1777.74				3279714
	14511	29.8982	2	973.499				3278178
	10616	23.4385	2	1703.77				3275551
	11468	24.8234	1;2	817.454				3275106
	7996	18.1305	2	1342.54				3274426
	14622	30.1103	1	457.291				3273717
	15608	31.5571	2	884.443				3273403
	1361	4.7297	2	644.385				3262499
	1720	6.0315	1	330.158				3258210
	12226	26.1203	2;1	870.413				3255772
	708	3.1447	1	218.127				3255027
	4695	11.7101	2;1	716.381				3252131
	11586	25.0451	2;3;4	2760.11				3248112
	6218	14.27	1	458.249				3247219
	10645	23.4748	1;2	885.397				3245134
	15727	31.8056	1	428.204				3242285
	9037	20.2332	4;3	4350.85				3241235
	10810	23.7544	1	388.233				3239945
	11974	25.6985	1	407.242				3238859
	4414	11.4002	1	370.222				3236290
	14779	30.2933	1	407.206				3234762
	424	2.1366	1	579.856				3228373
	7798	17.6943	1	776.338				3220336
	6588	15.2222	2	857.462				3218020
	11502	24.9147	2;3	1311.6				3215649
	3337	9.5099	2	776.355				3213912
	5257	12.5507	1	545.281				3213840
	5437	13.0253	1;2	601.344				3208626
	15784	31.7942	1	449.239				3204696
	15060	30.752	1	553.254				3202801
	10901	23.89	2;1	903.456				3200648
	9076	20.3775	1	493.29				3196988
	6152	14.231	1	433.16				3194609
	8687	19.6904	2;1	544.323				3191982
	6847	15.8338	3;4;2	2727.08				3191133
	11659	25.1447	1	445.254				3190332
	6035	13.8686	2	857.461				3189635
	15331	31.1307	1	867.374				3184420
	5754	13.3534	1	466.207				3183818
	9930	22.0902	1	728.335				3182914
	10201	22.6405	2	1044.51				3182547
	11440	24.8026	1	570.277				3179209
	15785	31.7907	1	548.308				3177925
	4810	11.8878	3;2	1165.54				3176157
	8382	19.0123	1	708.261				3174123
	9075	20.3808	1	592.247				3172897
	10633	23.4807	2;3	1126.42				3172585
	5297	12.6387	1	531.138				3166685
	838	3.602	1	220.088				3163084
	6053	13.9962	2	730.398				3161215
	13144	27.6692	1	315.216				3161000
	2227	7.4568	1	330.19				3158241
	1573	5.1978	1;2	358.258				3155993
	9103	20.5774	3;2;4	2721.07				3154037
	438	2.2313	1	156.054				3153922
	15651	31.5592	2	971.566				3147722
	14547	29.9329	2	1268.66				3147652
	4589	11.5599	2;1	776.367				3146949
	12899	27.2127	3;2;1	838.318				3145376
	5027	12.215	2;1	415.28				3140078
	15740	31.7595	3;2	1556.81				3139571
	12822	27.0486	1;2	718.331				3135267
	7596	17.347	2;1	863.342				3134574
	335	1.728	1	407.912				3134289
	8381	19.0269	2;1	651.291				3134084
	7099	16.314	1;2	473.286				3133445
	8814	19.8972	3;2	2740.15				3130973
	6284	14.4522	1	318.133				3128969
	15628	31.5934	2	1832.72				3126772
	3377	9.6359	1;2	1078.42				3121847
	4480	11.5501	1	346.16				3119678
	6837	15.8314	3;2	1917.72				3119340
	7939	18.0427	1;2	501.316				3117611
	9456	21.0965	1	369.201				3117463
	10679	23.5714	2	1012.48				3117294
	9173	20.6039	2	799.456				3116709
	6289	14.4635	2;1	690.297				3114473
	13300	27.9427	1;3;2	1027.42				3112605
	14771	30.3042	2	1600.72				3109385
	15078	30.7832	1	414.284				3109163
	10969	23.9762	2	842.461				3108318
	10362	22.9287	1	651.323				3104138
	5681	13.262	1	292.106				3103255
	6770	15.5718	3;2	2165.93				3103071
	14289	29.5602	2;1	964.451				3103025
	516	2.4695	1	302.195				3101398
	7934	17.9879	4;3;2	2883.17				3101073
	9367	20.9734	1;2	1295.45				3097146
	9016	20.1961	1;2	558.338				3097069
	11493	24.9402	2	1391.6				3095928
	11439	24.8009	1	717.345				3091976
	13370	28.033	1;2	675.344				3090851
	2358	7.7539	3;2	1036.41				3090788
	1538	5.3098	1	203.079				3087052
	13741	28.606	2	1126.64				3086766
	9146	20.5167	1	296.12				3085735
	14368	29.7061	2;1	883.514				3085360
	15495	31.3583	2;1	762.464				3083909
	12551	26.6832	2	1004.49				3081523
	5959	13.7839	3;2	901.524				3079645
	1796	6.0814	1	288.159				3079314
	4309	11.2236	1	524.224				3076742
	15397	31.2625	1	605.354				3074336
	10298	22.8373	2	988.556				3071438
	23	1.0572	2	968.531				3070360
	15824	31.8381	3	2986.4				3069019
	1262	4.5033	1	375.212				3068621
	7196	16.4957	2;1	773.428				3068519
	13260	27.8429	2	1419.66				3066725
	12560	26.6693	2;1	904.503				3066696
	9606	21.3879	3;2	1477.67				3066298
[truncated: 14,118 more rows]

## Sheet: TY3
Metadata	ID	RT (min)	Charge	Obs (Da)	Theo (Da)	Delta ppm	Inferred structure	Intensity	Inferred structure (best match)	Intensity (best match)	Total Intensity	Structure	Intensity	Abundance (%)	Consolidated RT (min)	Oligomer	Consolidated Theo (Da)	Abs Δppm
file : 20210618_RhiLeg_ndslt_TY_3.ftrs	2941	9.5368	2;1;3	941.408	941.408	-0.0397	gm-AEJA|1	1197851520	gm-AEJA|1	1197851520	7478515581	gm-AEJA|1	1200914569	0.160582	9.5368	Monomer	941.408	0.0397
masses_file : DB2.csv	6837	15.6917	2;3	1864.81	1864.8	0.6455	gm-AEJAA=gm-AEJ|2	915035328	gm-AEJAA=gm-AEJ|2, gm-AEJA=gm-AEJA|2	915035328		gm-AEJG|1	253160871	0.0338518	6.8994	Monomer	927.392	0.7082
rt_window : 0.5	6837	15.6917	2;3	1864.81	1864.8	0.6991	gm-AEJA=gm-AEJA|2	915035328				gm-AEJ|1	192429495	0.025731	5.522	Monomer	870.371	0.2816
modifications : 3-3 and 4-3 Cross-Linked Multimers (=)	6523	14.8897	3;2;1	1793.77	1793.77	0.7216	gm-AEJA=gm-AEJ|2	873434304	gm-AEJA=gm-AEJ|2, gm-AEJ=gm-AEJA|2	873434304		gm-AEJAI|1	152094756	0.0203376	21.3997	Monomer	1054.49	0.479
ppm : 10	6523	14.8897	3;2;1	1793.77	1793.77	0.7216	gm-AEJ=gm-AEJA|2	873434304				gm-AEJF|1	149137927	0.0199422	21.6178	Monomer	1017.44	1.8807
consolidation_ppm : 1	5936	13.6159	2;3	1779.75	1779.75	0.4389	gm-AEJG=gm-AEJ|2	586761984	gm-AEJG=gm-AEJ|2	586761984		gm-AEJAA|1	73596453	0.00984105	10.8839	Monomer	1012.45	1.1867
version : 1.2.1	6181	13.9143	2;3	1722.73	1722.73	0.3916	gm-AEJ=gm-AEJ|2	452884000	gm-AEJ=gm-AEJ|2	452884000		gm-AEJQ|1, gm-AEJAG|1	52538512	0.00702526	8.8398	Monomer	998.429	1.0951
	6282	14.3483	1;3;2	1850.79	1850.79	0.7569	gm-AEJQ=gm-AEJ|2	297108960	gm-AEJQ=gm-AEJ|2, gm-AEJG=gm-AEJA|2, gm-AEJAG=gm-AEJ|2	297108960		gm-AEJN|1	31264832	0.00418062	5.0471	Monomer	984.414	0.8768
	6282	14.3483	1;3;2	1850.79	1850.79	0.7569	gm-AEJG=gm-AEJA|2	297108960				gm-AEJAM|1	27013540	0.00361215	16.558	Monomer	1072.45	1.6287
	6282	14.3483	1;3;2	1850.79	1850.79	0.7569	gm-AEJAG=gm-AEJ|2	297108960				gm-AEJY|1	31921118	0.00426838	16.8326	Monomer	1033.43	1.2349
	8285	18.6292	4;2;3	2788.2	2788.2	0.7045	gm-AEJAA=gm-AEJ=gm-AEJA|3	254672080	gm-AEJAA=gm-AEJ=gm-AEJA|3, gm-AEJA=gm-AEJA=gm-AEJA|3	254672080		gm-AEJK|1	36400763	0.00486738	7.7443	Monomer	998.466	1.2944
	8285	18.6292	4;2;3	2788.2	2788.2	0.7403	gm-AEJA=gm-AEJA=gm-AEJA|3	254672080				gm-AEJAD|1	18614660	0.00248908	9.6573	Monomer	1056.43	1.144
	8010	18.1081	3;2;4	2717.17	2717.16	0.6071	gm-AEJAA=gm-AEJ=gm-AEJ|3	253371008	gm-AEJAA=gm-AEJ=gm-AEJ|3, gm-AEJA=gm-AEJ=gm-AEJA|3, gm-AEJ=gm-AEJA=gm-AEJA|3	253371008		gm-AEJAF|1	38649592	0.00516808	15.375	Monomer	1088.48	0.925
	8010	18.1081	3;2;4	2717.17	2717.16	0.6439	gm-AEJA=gm-AEJ=gm-AEJA|3	253371008				gm-AE|1	18062267	0.00241522	8.7888	Monomer	698.286	0.0522
	8010	18.1081	3;2;4	2717.17	2717.16	0.6439	gm-AEJ=gm-AEJA=gm-AEJA|3	253371008				gm-AEJAW|1	13549030	0.00181173	25.1858	Monomer	1127.49	1.2407
	1989	6.8994	2;1	927.393	927.392	0.7082	gm-AEJG|1	247842976	gm-AEJG|1	247842976		gm-AEJM|1	17196257	0.00229942	15.5844	Monomer	1001.41	0.5768
	7726	17.6106	2;3;4	2646.13	2646.13	0.7499	gm-AEJA=gm-AEJ=gm-AEJ|3	217103040	gm-AEJA=gm-AEJ=gm-AEJ|3, gm-AEJ=gm-AEJ=gm-AEJA|3	217103040		gm-AEJS|1	19998700	0.00267415	5.7163	Monomer	957.403	0.2377
	7726	17.6106	2;3;4	2646.13	2646.13	0.7499	gm-AEJ=gm-AEJ=gm-AEJA|3	217103040				gm-AEJH|1	8868218	0.00118583	5.9306	Monomer	1007.43	0.9087
	1447	5.522	2;1	870.371	870.371	0.2816	gm-AEJ|1	191778640	gm-AEJ|1	191778640		gm-AEJI|1	16234175	0.00217078	20.249	Monomer	983.455	0.854
	7282	16.4419	2;3;4	2632.11	2632.11	0.6748	gm-AEJG=gm-AEJ=gm-AEJ|3	174688480	gm-AEJG=gm-AEJ=gm-AEJ|3	174688480		gm-AEJV|1	6293274	0.000841514	14.5548	Monomer	969.439	0.7776
	9710	21.3997	1;2	1054.49	1054.49	0.479	gm-AEJAI|1	150575968	gm-AEJAI|1	150575968		gm-AEJAH|1	4494030	0.000600925	7.2791	Monomer	1078.47	1.763
	7522	16.7319	3;2;4	2575.09	2575.09	0.9329	gm-AEJ=gm-AEJ=gm-AEJ|3	124240256	gm-AEJ=gm-AEJ=gm-AEJ|3	124240256		gm-AEJAE|1	5993157	0.000801383	10.7095	Monomer	1070.45	1.9507
	9812	21.6178	2;1	1017.44	1017.44	1.8807	gm-AEJF|1	113502584	gm-AEJF|1	113502584		gm-AEJW|1	5759040	0.000770078	23.8889	Monomer	1056.45	1.4308
	7562	16.9709	3;2;4	2703.15	2703.15	0.7735	gm-AEJQ=gm-AEJ=gm-AEJ|3	105213800	gm-AEJQ=gm-AEJ=gm-AEJ|3, gm-AEJG=gm-AEJ=gm-AEJA|3, gm-AEJAG=gm-AEJ=gm-AEJ|3	105213800		gm-AEJAQ|1	5706274	0.000763022	11.0585	Monomer	1069.47	1.8301
	7562	16.9709	3;2;4	2703.15	2703.15	0.7735	gm-AEJG=gm-AEJ=gm-AEJA|3	105213800				gm-AEJT|1	4393595	0.000587496	7.6815	Monomer	971.418	1.4765
	7562	16.9709	3;2;4	2703.15	2703.15	0.7735	gm-AEJAG=gm-AEJ=gm-AEJ|3	105213800				gm-AEJAR|1	4502743	0.00060209	9.1136	Monomer	1097.51	1.6543
	7794	17.4846	3;2;4	2774.19	2774.19	1.0651	gm-AEJQ=gm-AEJ=gm-AEJA|3	78038880	gm-AEJQ=gm-AEJ=gm-AEJA|3, gm-AEJG=gm-AEJA=gm-AEJA|3, gm-AEJAQ=gm-AEJ=gm-AEJ|3, gm-AEJAG=gm-AEJ=gm-AEJA|3	78038880		gm-AEJD|1	3097472	0.000414183	6.9524	Monomer	985.398	0.0177
	7794	17.4846	3;2;4	2774.19	2774.19	1.0651	gm-AEJG=gm-AEJA=gm-AEJA|3	78038880				gm-AEJAK|1	1891741	0.000252957	7.3293	Monomer	1069.5	2.265
	7794	17.4846	3;2;4	2774.19	2774.19	1.0651	gm-AEJAQ=gm-AEJ=gm-AEJ|3	78038880				gm-AEJAA=gm-AEJ|2, gm-AEJA=gm-AEJA|2	915931803	0.122475	15.6917	Dimer	1864.8	0.6455
	7794	17.4846	3;2;4	2774.19	2774.19	1.0651	gm-AEJAG=gm-AEJ=gm-AEJA|3	78038880				gm-AEJA=gm-AEJ|2, gm-AEJ=gm-AEJA|2	875150086	0.117022	14.8897	Dimer	1793.77	0.7216
	10646	23.8397	3;2	1869.8	1869.8	0.8613	gm-AEJF=gm-AEJ|2	74995704	gm-AEJF=gm-AEJ|2	74995704		gm-AEJG=gm-AEJ|2	588384047	0.0786766	13.6159	Dimer	1779.75	0.4389
	5576	12.9601	2;3	1836.77	1836.77	0.8035	gm-AEJN=gm-AEJ|2	67259160	gm-AEJN=gm-AEJ|2	67259160		gm-AEJ=gm-AEJ|2	457278292	0.0611456	13.9143	Dimer	1722.73	0.3916
	4273	10.8839	1;2	1012.45	1012.45	1.1867	gm-AEJAA|1	64029456	gm-AEJAA|1	64029456		gm-AEJQ=gm-AEJ|2, gm-AEJG=gm-AEJA|2, gm-AEJAG=gm-AEJ|2	297506189	0.0397814	14.3483	Dimer	1850.79	0.7569
	6710	15	3;2	1921.83	1921.83	0.6951	gm-AEJQ=gm-AEJA|2	58026956	gm-AEJQ=gm-AEJA|2, gm-AEJAQ=gm-AEJ|2, gm-AEJAG=gm-AEJA|2	58026956		gm-AEJF=gm-AEJ|2	74995704	0.0100282	23.8397	Dimer	1869.8	0.8613
	6710	15	3;2	1921.83	1921.83	0.6951	gm-AEJAQ=gm-AEJ|2	58026956				gm-AEJN=gm-AEJ|2	67409028	0.00901369	12.9601	Dimer	1836.77	0.8035
	6710	15	3;2	1921.83	1921.83	0.6951	gm-AEJAG=gm-AEJA|2	58026956				gm-AEJQ=gm-AEJA|2, gm-AEJAQ=gm-AEJ|2, gm-AEJAG=gm-AEJA|2	58634653	0.00784041	15	Dimer	1921.83	0.6951
	3093	8.8398	1;2	998.43	998.429	1.0951	gm-AEJQ|1	51271740	gm-AEJQ|1, gm-AEJAG|1	51271740		gm-AEJS=gm-AEJ|2	39848964	0.00532846	13.3056	Dimer	1809.76	1.0376
	3093	8.8398	1;2	998.43	998.429	1.0951	gm-AEJAG|1	51271740				gm-AEJAI=gm-AEJA|2	37002817	0.00494788	24.1443	Dimer	1977.89	1.0877
	5796	13.3056	3;2	1809.76	1809.76	1.0376	gm-AEJS=gm-AEJ|2	39848964	gm-AEJS=gm-AEJ|2	39848964		gm-AEJAI=gm-AEJ|2, gm-AEJI=gm-AEJA|2	34662939	0.004635	23.4478	Dimer	1906.85	0.4261
	11134	24.1443	3;2	1977.89	1977.89	1.0877	gm-AEJAI=gm-AEJA|2	35105636	gm-AEJAI=gm-AEJA|2	35105636		gm-AEJF=gm-AEJA|2, gm-AEJAF=gm-AEJ|2	35257423	0.00471449	24.6784	Dimer	1940.84	1.0794
	9230	20.3895	1;2	1017.44	1017.44	1.0408	gm-AEJF|1	33831796	gm-AEJF|1	33831796		gm-AEJN=gm-AEJA|2	19364056	0.00258929	13.6279	Dimer	1907.81	0.1173
	10709	23.4478	3;2	1906.85	1906.85	0.4261	gm-AEJAI=gm-AEJ|2	32750866	gm-AEJAI=gm-AEJ|2, gm-AEJI=gm-AEJA|2	32750866		gm-AEJS=gm-AEJA|2	17629844	0.0023574	14.0415	Dimer	1880.8	0.3543
	10709	23.4478	3;2	1906.85	1906.85	0.4785	gm-AEJI=gm-AEJA|2	32750866				gm-AEJY=gm-AEJ|2	17495301	0.00233941	19.5862	Dimer	1885.79	0.5161
	1315	5.0471	1;2	984.414	984.414	0.8768	gm-AEJN|1	31264832	gm-AEJN|1	31264832		gm-AEJH=gm-AEJ|2	12284615	0.00164265	12.6364	Dimer	1859.79	0.4863
	7448	16.558	2;1	1072.45	1072.45	1.6287	gm-AEJAM|1	27013540	gm-AEJAM|1	27013540		gm-AEJAA=gm-AEJA|2	14262337	0.00190711	16.2299	Dimer	1935.84	1.6918
	7581	16.8326	1;2	1033.44	1033.43	1.2349	gm-AEJY|1	26133308	gm-AEJY|1	26133308		gm-AEJM=gm-AEJ|2	12115880	0.00162009	19.0416	Dimer	1853.77	1.103
	2432	7.7443	2;3;1	998.467	998.466	1.2944	gm-AEJK|1	26063234	gm-AEJK|1	26063234		gm-AEJK=gm-AEJ|2	11643147	0.00155688	12.5818	Dimer	1850.83	0.9231
	11434	24.6784	2;3	1940.84	1940.84	1.0794	gm-AEJF=gm-AEJA|2	21660136	gm-AEJF=gm-AEJA|2, gm-AEJAF=gm-AEJ|2	21660136		gm-AEJAD=gm-AEJA|2	8729531	0.00116728	16.7622	Dimer	1979.83	0.4396
	11434	24.6784	2;3	1940.84	1940.84	1.0794	gm-AEJAF=gm-AEJ|2	21660136				gm-AEJH=gm-AEJA|2, gm-AEJAH=gm-AEJ|2	7464799	0.000998166	13.2675	Dimer	1930.83	0.9158
	8134	18.0084	4;3;2	2845.23	2845.22	0.8916	gm-AEJQ=gm-AEJA=gm-AEJA|3	20435726	gm-AEJQ=gm-AEJA=gm-AEJA|3, gm-AEJAQ=gm-AEJ=gm-AEJA|3, gm-AEJAG=gm-AEJA=gm-AEJA|3	20435726		gm-AEJI=gm-AEJ|2	11610158	0.00155247	22.7777	Dimer	1835.81	1.0904
	8134	18.0084	4;3;2	2845.23	2845.22	0.8916	gm-AEJAQ=gm-AEJ=gm-AEJA|3	20435726				gm-AEJAM=gm-AEJA|2	5513683	0.00073727	20.4122	Dimer	1995.85	1.8223
	8134	18.0084	4;3;2	2845.23	2845.22	0.8916	gm-AEJAG=gm-AEJA=gm-AEJA|3	20435726				gm-AEJY=gm-AEJA|2	6485227	0.000867181	20.3896	Dimer	1956.83	0.5645
	6110	13.6279	3;2	1907.81	1907.81	-0.1173	gm-AEJN=gm-AEJA|2	19364056	gm-AEJN=gm-AEJA|2	19364056		gm-AEJT=gm-AEJ|2	7029424	0.000939949	13.9107	Dimer	1823.78	0.551
	3466	9.6573	2;1	1056.44	1056.43	1.144	gm-AEJAD|1	18185234	gm-AEJAD|1	18185234		gm-AEJAK=gm-AEJ|2, gm-AEJK=gm-AEJA|2	4762691	0.00063685	13.2191	Dimer	1921.86	1.1912
	7057	15.8243	4;2;3	2689.14	2689.13	1.4863	gm-AEJN=gm-AEJ=gm-AEJ|3	18099232	gm-AEJN=gm-AEJ=gm-AEJ|3	18099232		gm-AEJM=gm-AEJA|2, gm-AEJAM=gm-AEJ|2	5748525	0.000768672	19.733	Dimer	1924.81	1.631
	11659	25.038	3;2;4	2722.16	2722.16	1.0469	gm-AEJF=gm-AEJ=gm-AEJ|3	17969428	gm-AEJF=gm-AEJ=gm-AEJ|3	17969428		gm-AEJW=gm-AEJA|2, gm-AEJAW=gm-AEJ|2	5599046	0.000748684	26.495	Dimer	1979.85	1.1942
	6262	14.0415	2;3	1880.8	1880.8	0.3543	gm-AEJS=gm-AEJA|2	17629844	gm-AEJS=gm-AEJA|2	17629844		gm-AEJV=gm-AEJ|2	3593846	0.000480556	19.1355	Dimer	1821.8	1.0851
	8827	19.5862	3;2	1885.79	1885.79	0.5161	gm-AEJY=gm-AEJ|2	17190144	gm-AEJY=gm-AEJ|2	17190144		gm-AEJAD=gm-AEJ|2, gm-AEJD=gm-AEJA|2	3822106	0.000511078	14.4622	Dimer	1908.79	1.171
	6849	15.375	2;1	1088.48	1088.48	-0.925	gm-AEJAF|1	17126752	gm-AEJAF|1	17126752		gm-AEJD=gm-AEJ|2	3515822	0.000470123	13.6712	Dimer	1837.76	0.4757
	10759	23.4768	1;2	1088.48	1088.48	0.9815	gm-AEJAF|1	16875056	gm-AEJAF|1	16875056		gm-AEJAF=gm-AEJA|2	3045977	0.000407297	25.9097	Dimer	2011.87	1.3796
	3061	8.7888	1;2	698.286	698.286	0.0522	gm-AE|1	16838300	gm-AE|1	16838300		gm-AEJAW=gm-AEJA|2	3904988	0.000522161	27.0081	Dimer	2050.88	0.7552
	11731	25.1858	2;1	1127.49	1127.49	1.2407	gm-AEJAW|1	13549030	gm-AEJAW|1	13549030		gm-AEJT=gm-AEJA|2	3799705	0.000508083	14.6418	Dimer	1894.82	0.5698
	6993	15.5844	2;1	1001.41	1001.41	0.5768	gm-AEJM|1	13216553	gm-AEJM|1	13216553		gm-AEJW=gm-AEJ|2	2431309	0.000325106	25.3629	Dimer	1908.81	0.3134
	1653	5.7163	2;1	957.403	957.403	0.2377	gm-AEJS|1	12483533	gm-AEJS|1	12483533		gm-AEJAH=gm-AEJA|2	2166029	0.000289634	13.9268	Dimer	2001.86	0.0728
	7220	16.1443	2;3;4	2662.13	2662.12	1.4002	gm-AEJS=gm-AEJ=gm-AEJ|3	12074568	gm-AEJS=gm-AEJ=gm-AEJ|3	12074568		gm-AEJAR=gm-AEJ|2	3063224	0.000409603	13.9838	Dimer	1949.87	0.2681
	5440	12.6364	3;2	1859.79	1859.79	0.4863	gm-AEJH=gm-AEJ|2	11576434	gm-AEJH=gm-AEJ|2	11576434		gm-AEJV=gm-AEJA|2	1430336	0.000191259	19.876	Dimer	1892.84	0.8
	7271	16.2299	2;3	1935.85	1935.84	1.6918	gm-AEJAA=gm-AEJA|2	11069810	gm-AEJAA=gm-AEJA|2	11069810		gm-AEJAE=gm-AEJA|2	1179127	0.000157669	15.7996	Dimer	1993.85	0.2654
	7354	16.3364	3;2;4	2760.18	2760.17	1.6947	gm-AEJN=gm-AEJ=gm-AEJA|3	10385857	gm-AEJN=gm-AEJ=gm-AEJA|3	10385857		gm-AEJAQ=gm-AEJA|2	980034	0.000131047	16.3515	Dimer	1992.86	1.0881
	11081	24.0226	3;2	1940.84	1940.84	0.5831	gm-AEJF=gm-AEJA|2	9829288	gm-AEJF=gm-AEJA|2, gm-AEJAF=gm-AEJ|2	9829288		gm-AEJAK=gm-AEJA|2	907770	0.000121384	13.809	Dimer	1992.9	1.199
	11081	24.0226	3;2	1940.84	1940.84	0.5831	gm-AEJAF=gm-AEJ|2	9829288				gm-AEJD=gm-AEJA|2, gm-AEJAD=gm-AEJ|2	818329	0.000109424	15.9048	Dimer	1908.79	9.6259
	8570	19.0416	3;2	1853.77	1853.77	1.103	gm-AEJM=gm-AEJ|2	9102584	gm-AEJM=gm-AEJ|2	9102584		gm-AEJI=gm-AEJA|2, gm-AEJAI=gm-AEJ|2	267301	3.57425e-05	27.8802	Dimer	1906.85	7.0668
	1694	5.9306	2	1007.43	1007.43	0.9087	gm-AEJH|1	8868218	gm-AEJH|1	8868218		gm-AEJA=gm-AEJA|2, gm-AEJAA=gm-AEJ|2	184272	2.46402e-05	17.8781	Dimer	1864.8	0.2828
	9193	20.249	2;1	983.456	983.455	0.854	gm-AEJI|1	8827022	gm-AEJI|1	8827022		gm-AEJAA=gm-AEJ=gm-AEJA|3, gm-AEJA=gm-AEJA=gm-AEJA|3	255031098	0.0341018	18.6292	Trimer	2788.2	0.7045
	4913	11.8142	2;1	1012.45	1012.45	1.669	gm-AEJAA|1	8718552	gm-AEJAA|1	8718552		gm-AEJAA=gm-AEJ=gm-AEJ|3, gm-AEJA=gm-AEJ=gm-AEJA|3, gm-AEJ=gm-AEJA=gm-AEJA|3	253371008	0.0338799	18.1081	Trimer	2717.16	0.6071
	11510	24.777	2;3	2722.16	2722.16	0.7106	gm-AEJF=gm-AEJ=gm-AEJ|3	8465025	gm-AEJF=gm-AEJ=gm-AEJ|3	8465025		gm-AEJA=gm-AEJ=gm-AEJ|3, gm-AEJ=gm-AEJ=gm-AEJA|3	217738231	0.0291152	17.6106	Trimer	2646.13	0.7499
	5452	12.5818	3;2	1850.83	1850.83	0.9231	gm-AEJK=gm-AEJ|2	7996234	gm-AEJK=gm-AEJ|2	7996234		gm-AEJG=gm-AEJ=gm-AEJ|3	175910301	0.0235221	16.4419	Trimer	2632.11	0.6748
	7499	16.7622	3;2	1979.83	1979.83	0.4396	gm-AEJAD=gm-AEJA|2	7912623	gm-AEJAD=gm-AEJA|2	7912623		gm-AEJ=gm-AEJ=gm-AEJ|3	125754265	0.0168154	16.7319	Trimer	2575.09	0.9329
	7499	16.7622	3;2	1979.83	1979.85	-7.2377	gm-AEJW=gm-AEJA|2	7912623				gm-AEJQ=gm-AEJ=gm-AEJ|3, gm-AEJG=gm-AEJ=gm-AEJA|3, gm-AEJAG=gm-AEJ=gm-AEJ|3	105510066	0.0141084	16.9709	Trimer	2703.15	0.7735
	7499	16.7622	3;2	1979.83	1979.85	-7.2377	gm-AEJAW=gm-AEJ|2	7912623				gm-AEJQ=gm-AEJ=gm-AEJA|3, gm-AEJG=gm-AEJA=gm-AEJA|3, gm-AEJAQ=gm-AEJ=gm-AEJ|3, gm-AEJAG=gm-AEJ=gm-AEJA|3	78720019	0.0105262	17.4846	Trimer	2774.19	1.0651
	5870	13.2675	3;2	1930.83	1930.83	0.9158	gm-AEJH=gm-AEJA|2	7464799	gm-AEJH=gm-AEJA|2, gm-AEJAH=gm-AEJ|2	7464799		gm-AEJQ=gm-AEJA=gm-AEJA|3, gm-AEJAQ=gm-AEJ=gm-AEJA|3, gm-AEJAG=gm-AEJA=gm-AEJA|3	20435726	0.00273259	18.0084	Trimer	2845.22	0.8916
	5870	13.2675	3;2	1930.83	1930.83	0.9158	gm-AEJAH=gm-AEJ|2	7464799				gm-AEJN=gm-AEJ=gm-AEJ|3	18099232	0.00242016	15.8243	Trimer	2689.13	1.4863
	7592	16.8517	2;3;4	2831.21	2831.21	1.3106	gm-AEJN=gm-AEJA=gm-AEJA|3	7267056	gm-AEJN=gm-AEJA=gm-AEJA|3	7267056		gm-AEJF=gm-AEJ=gm-AEJ|3	26434453	0.00353472	25.038	Trimer	2722.16	1.0469
	8258	18.2857	2;1	983.455	983.455	0.4816	gm-AEJI|1	7162999	gm-AEJI|1	7162999		gm-AEJS=gm-AEJ=gm-AEJ|3	12074568	0.00161457	16.1443	Trimer	2662.12	1.4002
	11951	25.5587	3;4;2	2793.2	2793.2	1.5262	gm-AEJF=gm-AEJ=gm-AEJA|3	6955606	gm-AEJF=gm-AEJ=gm-AEJA|3, gm-AEJAF=gm-AEJ=gm-AEJ|3	6955606		gm-AEJN=gm-AEJ=gm-AEJA|3	10385857	0.00138876	16.3364	Trimer	2760.17	1.6947
	11951	25.5587	3;4;2	2793.2	2793.2	1.5262	gm-AEJAF=gm-AEJ=gm-AEJ|3	6955606				gm-AEJN=gm-AEJA=gm-AEJA|3	7267056	0.000971724	16.8517	Trimer	2831.21	1.3106
	1202	4.4258	2	998.466	998.466	0.8053	gm-AEJK|1	6716448	gm-AEJK|1	6716448		gm-AEJF=gm-AEJ=gm-AEJA|3, gm-AEJAF=gm-AEJ=gm-AEJ|3	10801129	0.00144429	25.5587	Trimer	2793.2	1.5262
	10388	22.7777	2;3	1835.82	1835.81	1.0904	gm-AEJI=gm-AEJ|2	6377386	gm-AEJI=gm-AEJ|2	6377386		gm-AEJS=gm-AEJ=gm-AEJA|3	5689626	0.000760796	16.6578	Trimer	2733.16	1.2779
	1946	6.6515	1;2	957.404	957.403	1.3852	gm-AEJS|1	5859176	gm-AEJS|1	5859176		gm-AEJAI=gm-AEJA=gm-AEJA|3	5425056	0.000725419	25.5813	Trimer	2901.29	1.1555
	7497	16.6578	3;2;4	2733.16	2733.16	1.2779	gm-AEJS=gm-AEJ=gm-AEJA|3	5689626	gm-AEJS=gm-AEJ=gm-AEJA|3	5689626		gm-AEJAI=gm-AEJ=gm-AEJ|3, gm-AEJI=gm-AEJ=gm-AEJA|3	6173593	0.00082551	24.5864	Trimer	2759.21	1.5842
	9259	20.4122	3;2	1995.85	1995.85	1.8223	gm-AEJAM=gm-AEJA|2	5513683	gm-AEJAM=gm-AEJA|2	5513683		gm-AEJF=gm-AEJA=gm-AEJA|3, gm-AEJAF=gm-AEJ=gm-AEJA|3	6714279	0.000897809	26.007	Trimer	2864.23	1.2786
	11979	25.5813	3;4;2	2901.29	2901.29	1.1555	gm-AEJAI=gm-AEJA=gm-AEJA|3	5425056	gm-AEJAI=gm-AEJA=gm-AEJA|3	5425056		gm-AEJS=gm-AEJA=gm-AEJA|3	4678761	0.000625627	17.1886	Trimer	2804.2	0.3129
	7216	16.1312	2;1	1033.44	1033.43	1.353	gm-AEJY|1	5382448	gm-AEJY|1	5382448		gm-AEJY=gm-AEJ=gm-AEJ|3	3914947	0.000523493	21.3217	Trimer	2738.15	1.7443
	11391	24.5864	3;2	2759.22	2759.21	1.5842	gm-AEJAI=gm-AEJ=gm-AEJ|3	5333306	gm-AEJAI=gm-AEJ=gm-AEJ|3, gm-AEJI=gm-AEJ=gm-AEJA|3	5333306		gm-AEJAI=gm-AEJ=gm-AEJA|3, gm-AEJI=gm-AEJA=gm-AEJA|3	4522041	0.000604671	25.0448	Trimer	2830.25	0.6205
	11391	24.5864	3;2	2759.22	2759.21	1.6205	gm-AEJI=gm-AEJ=gm-AEJA|3	5333306				gm-AEJAA=gm-AEJA=gm-AEJA|3	3634064	0.000485934	18.9852	Trimer	2859.24	0.797
	6544	14.5548	1;2	969.44	969.439	0.7776	gm-AEJV|1	5251473	gm-AEJV|1	5251473		gm-AEJH=gm-AEJ=gm-AEJ|3	5043313	0.000674374	17.7796	Trimer	2712.15	1.4029
	9974	21.9878	3;2	1835.82	1835.81	1.2234	gm-AEJI=gm-AEJ|2	5232772	gm-AEJI=gm-AEJ|2	5232772		gm-AEJK=gm-AEJ=gm-AEJ|3	2621067	0.00035048	15.4182	Trimer	2703.19	1.1632
	9252	20.3896	3;2	1956.83	1956.83	0.5645	gm-AEJY=gm-AEJA|2	5169830	gm-AEJY=gm-AEJA|2	5169830		gm-AEJM=gm-AEJ=gm-AEJ|3	3630029	0.000485394	22.3861	Trimer	2706.13	4.484
	6249	13.9107	2;3	1823.78	1823.78	-0.551	gm-AEJT=gm-AEJ|2	4949253	gm-AEJT=gm-AEJ|2	4949253		gm-AEJY=gm-AEJ=gm-AEJA|3	1728896	0.000231182	21.8338	Trimer	2809.19	0.9648
	5857	13.2191	2;3	1921.86	1921.86	1.1912	gm-AEJAK=gm-AEJ|2	4762691	gm-AEJAK=gm-AEJ|2, gm-AEJK=gm-AEJA|2	4762691		gm-AEJT=gm-AEJ=gm-AEJ|3	2183984	0.000292034	16.7143	Trimer	2676.14	0.6806
	5857	13.2191	2;3	1921.86	1921.86	1.2432	gm-AEJK=gm-AEJA|2	4762691				gm-AEJI=gm-AEJ=gm-AEJ|3	2767418	0.000370049	23.9769	Trimer	2688.17	1.2621
	1672	5.7882	2	927.392	927.392	-0.0816	gm-AEJG|1	4738045	gm-AEJG|1	4738045		gm-AEJH=gm-AEJ=gm-AEJA|3, gm-AEJAH=gm-AEJ=gm-AEJ|3	1880917	0.000251509	16.0198	Trimer	2783.19	1.4801
	12224	26.007	3;2;4	2864.24	2864.23	1.2786	gm-AEJF=gm-AEJA=gm-AEJA|3	4679238	gm-AEJF=gm-AEJA=gm-AEJA|3, gm-AEJAF=gm-AEJ=gm-AEJA|3	4679238		gm-AEJM=gm-AEJ=gm-AEJA|3, gm-AEJAM=gm-AEJ=gm-AEJ|3	1255591	0.000167893	21.5153	Trimer	2777.17	0.7244
	12224	26.007	3;2;4	2864.24	2864.23	1.2786	gm-AEJAF=gm-AEJ=gm-AEJA|3	4679238				gm-AE=gm-AEJ=gm-AEJ|3	1239254	0.000165709	31.9572	Trimer	2403.01	5.911
	7728	17.1886	4;2;3	2804.2	2804.2	0.3129	gm-AEJS=gm-AEJA=gm-AEJA|3	4678761	gm-AEJS=gm-AEJA=gm-AEJA|3	4678761		gm-AEJY=gm-AEJA=gm-AEJA|3	1777029	0.000237618	22.5437	Trimer	2880.23	1.1773
	8913	19.733	3;2	1924.81	1924.81	1.631	gm-AEJM=gm-AEJA|2	4619979	gm-AEJM=gm-AEJA|2, gm-AEJAM=gm-AEJ|2	4619979		gm-AEJAD=gm-AEJ=gm-AEJA|3, gm-AEJD=gm-AEJA=gm-AEJA|3	1479190	0.000197792	18.8606	Trimer	2832.19	0.1788
	8913	19.733	3;2	1924.81	1924.81	1.631	gm-AEJAM=gm-AEJ|2	4619979				gm-AEJM=gm-AEJA=gm-AEJA|3, gm-AEJAM=gm-AEJ=gm-AEJA|3	1425013	0.000190548	22.0007	Trimer	2848.2	0.8167
	2181	7.2791	2;3	1078.47	1078.47	1.763	gm-AEJAH|1	4494030	gm-AEJAH|1	4494030		gm-AEJV=gm-AEJ=gm-AEJ|3	1085786	0.000145187	21.3523	Trimer	2674.16	0.8603
	12511	26.495	3;2	1979.85	1979.85	1.1942	gm-AEJW=gm-AEJA|2	4460014	gm-AEJW=gm-AEJA|2, gm-AEJAW=gm-AEJ|2	4460014		gm-AEJAK=gm-AEJ=gm-AEJ|3, gm-AEJK=gm-AEJ=gm-AEJA|3	1011814	0.000135296	15.9354	Trimer	2774.22	1.6068
	12511	26.495	3;2	1979.85	1979.85	1.1942	gm-AEJAW=gm-AEJ|2	4460014				gm-AEJW=gm-AEJ=gm-AEJA|3, gm-AEJAW=gm-AEJ=gm-AEJ|3	1900809	0.000254169	27.0752	Trimer	2832.21	0.8892
	12511	26.495	3;2	1979.85	1979.83	8.8716	gm-AEJAD=gm-AEJA|2	4460014				gm-AEJH=gm-AEJA=gm-AEJA|3, gm-AEJAH=gm-AEJ=gm-AEJA|3	989755	0.000132346	16.5164	Trimer	2854.22	1.5535
	4162	10.7095	2;1	1070.45	1070.45	1.9507	gm-AEJAE|1	4151265	gm-AEJAE|1	4151265		gm-AEJK=gm-AEJA=gm-AEJA|3, gm-AEJAK=gm-AEJ=gm-AEJA|3	787295	0.000105274	16.4167	Trimer	2845.26	0.8618
	11013	23.8889	2;1	1056.45	1056.45	1.4308	gm-AEJW|1	4055811	gm-AEJW|1	4055811		gm-AEJD=gm-AEJ=gm-AEJ|3	1436797	0.000192123	17.2286	Trimer	2690.12	9.0612
	6277	14.0402	2	1088.47	1088.48	-1.5979	gm-AEJAF|1	4006613	gm-AEJAF|1	4006613		gm-AEJAM=gm-AEJA=gm-AEJA|3	765698	0.000102386	22.4695	Trimer	2919.24	1.72
	6454	14.3452	2;1	1001.41	1001.41	-0.6422	gm-AEJM|1	3979704	gm-AEJM|1	3979704		gm-AEJW=gm-AEJ=gm-AEJ|3	713333	9.53843e-05	26.1551	Trimer	2761.17	1.5939
	9730	21.3217	3;2	2738.16	2738.15	1.7443	gm-AEJY=gm-AEJ=gm-AEJ|3	3914947	gm-AEJY=gm-AEJ=gm-AEJ|3	3914947		gm-AEJW=gm-AEJA=gm-AEJA|3, gm-AEJAW=gm-AEJ=gm-AEJA|3	1088688	0.000145575	27.4115	Trimer	2903.24	0.1595
	11649	25.0448	3;2	2830.25	2830.25	0.6205	gm-AEJAI=gm-AEJ=gm-AEJA|3	3911939	gm-AEJAI=gm-AEJ=gm-AEJA|3, gm-AEJI=gm-AEJA=gm-AEJA|3	3911939		gm-AEJT=gm-AEJ=gm-AEJA|3	659623	8.82024e-05	17.2079	Trimer	2747.18	1.9106
	11649	25.0448	3;2	2830.25	2830.25	0.6558	gm-AEJI=gm-AEJA=gm-AEJA|3	3911939				gm-AEJAW=gm-AEJA=gm-AEJA|3	597196	7.98549e-05	27.8571	Trimer	2974.28	1.1198
	4388	11.0585	2	1069.47	1069.47	1.8301	gm-AEJAQ|1	3797906	gm-AEJAQ|1	3797906		gm-AEJV=gm-AEJ=gm-AEJA|3	488380	6.53044e-05	21.7124	Trimer	2745.2	1.8197
	2324	7.6815	1;2	971.42	971.418	1.4765	gm-AEJT|1	3776450	gm-AEJT|1	3776450		gm-AEJAF=gm-AEJA=gm-AEJA|3	468913	6.27013e-05	27.0157	Trimer	2935.27	0.9074
	11794	25.2725	3;2	1940.84	1940.84	0.5133	gm-AEJF=gm-AEJA|2	3767999	gm-AEJF=gm-AEJA|2, gm-AEJAF=gm-AEJ|2	3767999		gm-AEJAE=gm-AEJA=gm-AEJA|3	445039	5.9509e-05	18.4961	Trimer	2917.24	1.106
	11794	25.2725	3;2	1940.84	1940.84	0.5133	gm-AEJAF=gm-AEJ|2	3767999				gm-AEJV=gm-AEJA=gm-AEJA|3	437772	5.85373e-05	22.1127	Trimer	2816.23	1.7555
	6103	13.5367	3;2	1850.82	1850.83	-0.3888	gm-AEJK=gm-AEJ|2	3646913	gm-AEJK=gm-AEJ|2	3646913		gm-AEJAR=gm-AEJ=gm-AEJ|3	432431	5.78231e-05	16.5069	Trimer	2802.23	0.0198
	8637	19.1355	3;2	1821.8	1821.8	1.0851	gm-AEJV=gm-AEJ|2	3593846	gm-AEJV=gm-AEJ|2	3593846		gm-AEJA=gm-AEJA=gm-AEJA|3, gm-AEJAA=gm-AEJ=gm-AEJA|3	350852	4.69147e-05	20.0402	Trimer	2788.2	0.0179
	6466	14.4622	2;3	1908.8	1908.79	1.171	gm-AEJAD=gm-AEJ|2	3579382	gm-AEJAD=gm-AEJ|2, gm-AEJD=gm-AEJA|2	3579382		gm-AEJAD=gm-AEJA=gm-AEJA|3	338997	4.53295e-05	19.3216	Trimer	2903.23	0.272
	6466	14.4622	2;3	1908.8	1908.79	1.2234	gm-AEJD=gm-AEJA|2	3579382				gm-AEJT=gm-AEJA=gm-AEJA|3	270503	3.61707e-05	17.3269	Trimer	2818.21	0.8695
	6466	14.4622	2;3	1908.8	1908.81	-6.7921	gm-AEJW=gm-AEJ|2	3579382				gm-AEJAD=gm-AEJ=gm-AEJ|3, gm-AEJD=gm-AEJ=gm-AEJA|3	241378	3.22762e-05	17.842	Trimer	2761.15	0.1245
	6122	13.5427	3;2	1722.73	1722.73	0.5333	gm-AEJ=gm-AEJ|2	3548463	gm-AEJ=gm-AEJ|2	3548463
	6147	13.6712	2;3	1837.76	1837.76	0.4757	gm-AEJD=gm-AEJ|2	3515822	gm-AEJD=gm-AEJ|2	3515822		Total	7478515581
	11709	25.1357	3;2	2793.2	2793.2	1.3951	gm-AEJF=gm-AEJ=gm-AEJA|3	3369286	gm-AEJF=gm-AEJ=gm-AEJA|3, gm-AEJAF=gm-AEJ=gm-AEJ|3	3369286
	11709	25.1357	3;2	2793.2	2793.2	1.3951	gm-AEJAF=gm-AEJ=gm-AEJ|3	3369286
	7484	16.6092	3;2	1935.84	1935.84	1.2188	gm-AEJAA=gm-AEJA|2	3192527	gm-AEJAA=gm-AEJA|2	3192527
	12165	25.9097	3;2	2011.88	2011.87	1.3796	gm-AEJAF=gm-AEJA|2	3045977	gm-AEJAF=gm-AEJA|2	3045977
	8422	18.6155	2;3	1853.77	1853.77	1.3664	gm-AEJM=gm-AEJ|2	3013296	gm-AEJM=gm-AEJ|2	3013296
	12839	27.0081	3;2	2050.89	2050.88	0.7552	gm-AEJAW=gm-AEJA|2	2995168	gm-AEJAW=gm-AEJA|2	2995168
	8564	18.9852	3;4	2859.24	2859.24	0.797	gm-AEJAA=gm-AEJA=gm-AEJA|3	2949528	gm-AEJAA=gm-AEJA=gm-AEJA|3	2949528
	8032	17.7796	3;2;4	2712.15	2712.15	1.4029	gm-AEJH=gm-AEJ=gm-AEJ|3	2919675	gm-AEJH=gm-AEJ=gm-AEJ|3	2919675
	3275	9.1136	2	1097.51	1097.51	1.6543	gm-AEJAR|1	2619935	gm-AEJAR|1	2619935
	6601	14.6418	3;2	1894.82	1894.82	0.5698	gm-AEJT=gm-AEJA|2	2597164	gm-AEJT=gm-AEJA|2	2597164
	11800	25.3629	2;3	1908.81	1908.81	0.3134	gm-AEJW=gm-AEJ|2	2431309	gm-AEJW=gm-AEJ|2	2431309
	11800	25.3629	2;3	1908.81	1908.79	8.2766	gm-AEJAD=gm-AEJ|2	2431309
	11800	25.3629	2;3	1908.81	1908.79	8.3289	gm-AEJD=gm-AEJA|2	2431309
	1485	4.9989	2	998.466	998.466	0.8053	gm-AEJK|1	2205229	gm-AEJK|1	2205229
	6234	13.9268	3;2	2001.86	2001.86	-0.0728	gm-AEJAH=gm-AEJA|2	2166029	gm-AEJAH=gm-AEJA|2	2166029
	6962	15.4911	3;4	2712.15	2712.15	1.4029	gm-AEJH=gm-AEJ=gm-AEJ|3	2123638	gm-AEJH=gm-AEJ=gm-AEJ|3	2123638
	6028	13.4654	3;2	1823.78	1823.78	1.2562	gm-AEJT=gm-AEJ|2	2080171	gm-AEJT=gm-AEJ|2	2080171
	6917	15.4182	3	2703.19	2703.19	1.1632	gm-AEJK=gm-AEJ=gm-AEJ|3	1940686	gm-AEJK=gm-AEJ=gm-AEJ|3	1940686
	10373	22.7281	2;3	1906.85	1906.85	0.8742	gm-AEJAI=gm-AEJ|2	1912073	gm-AEJAI=gm-AEJ|2, gm-AEJI=gm-AEJA|2	1912073
	10373	22.7281	2;3	1906.85	1906.85	0.9267	gm-AEJI=gm-AEJA|2	1912073
	10151	22.3861	3	2706.14	2706.13	4.484	gm-AEJM=gm-AEJ=gm-AEJ|3	1891878	gm-AEJM=gm-AEJ=gm-AEJ|3	1891878
	9448	20.8796	3;2	2706.13	2706.13	1.5068	gm-AEJM=gm-AEJ=gm-AEJ|3	1738151	gm-AEJM=gm-AEJ=gm-AEJ|3	1738151
	9927	21.8338	3	2809.19	2809.19	0.9648	gm-AEJY=gm-AEJ=gm-AEJA|3	1728896	gm-AEJY=gm-AEJ=gm-AEJA|3	1728896
	10669	23.2753	1;2	1056.45	1056.45	0.853	gm-AEJW|1	1703229	gm-AEJW|1	1703229
	12676	26.7661	3;2	1977.89	1977.89	-1.5203	gm-AEJAI=gm-AEJA|2	1688710	gm-AEJAI=gm-AEJA|2	1688710
	2082	6.9524	2	985.398	985.398	0.0177	gm-AEJD|1	1684309	gm-AEJD|1	1684309
	6267	13.9838	3;2	1949.87	1949.87	0.2681	gm-AEJAR=gm-AEJ|2	1632716	gm-AEJAR=gm-AEJ|2	1632716
	7078	15.8108	2	1097.5	1097.51	-8.9121	gm-AEJAR|1	1614727	gm-AEJAR|1	1614727
	11967	25.5422	4;3;2	2864.23	2864.23	0.5754	gm-AEJF=gm-AEJA=gm-AEJA|3	1548264	gm-AEJF=gm-AEJA=gm-AEJA|3, gm-AEJAF=gm-AEJ=gm-AEJA|3	1548264
	11967	25.5422	4;3;2	2864.23	2864.23	0.5754	gm-AEJAF=gm-AEJ=gm-AEJA|3	1548264
	7549	16.7143	3	2676.14	2676.14	0.6806	gm-AEJT=gm-AEJ=gm-AEJ|3	1535250	gm-AEJT=gm-AEJ=gm-AEJ|3	1535250
	9514	20.9409	2	1054.49	1054.49	1.4051	gm-AEJAI|1	1518788	gm-AEJAI|1	1518788
	7442	16.4812	3	2575.09	2575.09	1.5017	gm-AEJ=gm-AEJ=gm-AEJ|3	1514009	gm-AEJ=gm-AEJ=gm-AEJ|3	1514009
	12400	26.3012	2;3	1069.47	1069.47	5.825	gm-AEJAQ|1	1509407	gm-AEJAQ|1	1509407
	11041	23.9769	3	2688.18	2688.17	1.2621	gm-AEJI=gm-AEJ=gm-AEJ|3	1480744	gm-AEJI=gm-AEJ=gm-AEJ|3	1480744
	6184	13.8331	3;2	1949.87	1949.87	0.456	gm-AEJAR=gm-AEJ|2	1430508	gm-AEJAR=gm-AEJ|2	1430508
	9009	19.876	2;3	1892.84	1892.84	0.8	gm-AEJV=gm-AEJA|2	1430336	gm-AEJV=gm-AEJA|2	1430336
	9987	21.9424	2	998.457	998.466	-8.3029	gm-AEJK|1	1415852	gm-AEJK|1	1415852
	2350	7.7198	2;1	985.399	985.398	1.5043	gm-AEJD|1	1413163	gm-AEJD|1	1413163
	7136	16.0198	3;4	2783.19	2783.19	1.4801	gm-AEJH=gm-AEJ=gm-AEJA|3	1379757	gm-AEJH=gm-AEJ=gm-AEJA|3, gm-AEJAH=gm-AEJ=gm-AEJ|3	1379757
	7136	16.0198	3;4	2783.19	2783.19	1.4801	gm-AEJAH=gm-AEJ=gm-AEJ|3	1379757
	5334	12.3924	2	941.409	941.408	1.178	gm-AEJA|1	1331678	gm-AEJA|1	1331678
	10979	23.8391	3;2	1807.77	1807.76	1.851		1318315		1318315
	9146	20.1267	2;3	1956.83	1956.83	0.5021	gm-AEJY=gm-AEJA|2	1315397	gm-AEJY=gm-AEJA|2	1315397
	10881	23.665	3;2	2688.18	2688.17	2.1593	gm-AEJI=gm-AEJ=gm-AEJ|3	1286674	gm-AEJI=gm-AEJ=gm-AEJ|3	1286674
	9821	21.5153	3	2777.17	2777.17	0.7244	gm-AEJM=gm-AEJ=gm-AEJA|3	1255591	gm-AEJM=gm-AEJ=gm-AEJA|3, gm-AEJAM=gm-AEJ=gm-AEJ|3	1255591
	9821	21.5153	3	2777.17	2777.17	0.7244	gm-AEJAM=gm-AEJ=gm-AEJ|3	1255591
	15921	31.9572	2;3	2403.02	2403.01	5.911	gm-AE=gm-AEJ=gm-AEJ|3	1239254	gm-AE=gm-AEJ=gm-AEJ|3	1239254
	10276	22.5437	3	2880.23	2880.23	1.1773	gm-AEJY=gm-AEJA=gm-AEJA|3	1222839	gm-AEJY=gm-AEJA=gm-AEJA|3	1222839
	8516	18.8606	3	2832.19	2832.19	0.1788	gm-AEJAD=gm-AEJ=gm-AEJA|3	1180297	gm-AEJAD=gm-AEJ=gm-AEJA|3, gm-AEJD=gm-AEJA=gm-AEJA|3	1180297
	8516	18.8606	3	2832.19	2832.19	0.2141	gm-AEJD=gm-AEJA=gm-AEJA|3	1180297
	8516	18.8606	3	2832.19	2832.21	-5.188	gm-AEJW=gm-AEJ=gm-AEJA|3	1180297
	8516	18.8606	3	2832.19	2832.21	-5.188	gm-AEJAW=gm-AEJ=gm-AEJ|3	1180297
	7070	15.7996	3;2	1993.85	1993.85	0.2654	gm-AEJAE=gm-AEJA|2	1179127	gm-AEJAE=gm-AEJA|2	1179127
	10002	22.0007	3	2848.21	2848.2	0.8167	gm-AEJM=gm-AEJA=gm-AEJA|3	1146398	gm-AEJM=gm-AEJA=gm-AEJA|3, gm-AEJAM=gm-AEJ=gm-AEJA|3	1146398
	10002	22.0007	3	2848.21	2848.2	0.8167	gm-AEJAM=gm-AEJ=gm-AEJA|3	1146398
	6432	14.2744	3;2	1793.77	1793.77	0.1091	gm-AEJA=gm-AEJ|2	1128717	gm-AEJA=gm-AEJ|2, gm-AEJ=gm-AEJA|2	1128717
	6432	14.2744	3;2	1793.77	1793.77	0.1091	gm-AEJ=gm-AEJA|2	1128717
	8781	19.371	3;2	1924.81	1924.81	-0.7086	gm-AEJM=gm-AEJA|2	1128546	gm-AEJM=gm-AEJA|2, gm-AEJAM=gm-AEJ|2	1128546
	8781	19.371	3;2	1924.81	1924.81	-0.7086	gm-AEJAM=gm-AEJ|2	1128546
	2234	7.3293	2	1069.51	1069.5	2.265	gm-AEJAK|1	1111695	gm-AEJAK|1	1111695
	9749	21.3523	3	2674.16	2674.16	0.8603	gm-AEJV=gm-AEJ=gm-AEJ|3	1085786	gm-AEJV=gm-AEJ=gm-AEJ|3	1085786
	7106	15.9006	2;1	969.44	969.439	1.3442	gm-AEJV|1	1041801	gm-AEJV|1	1041801
	9412	20.7462	2	1017.44	1017.44	2.4206	gm-AEJF|1	1019843	gm-AEJF|1	1019843
	7128	15.9354	3	2774.23	2774.22	1.6068	gm-AEJAK=gm-AEJ=gm-AEJ|3	1011814	gm-AEJAK=gm-AEJ=gm-AEJ|3, gm-AEJK=gm-AEJ=gm-AEJA|3	1011814
	7128	15.9354	3	2774.23	2774.22	1.6428	gm-AEJK=gm-AEJ=gm-AEJA|3	1011814
	12922	27.0752	3	2832.21	2832.21	0.8892	gm-AEJW=gm-AEJ=gm-AEJA|3	1008837	gm-AEJW=gm-AEJ=gm-AEJA|3, gm-AEJAW=gm-AEJ=gm-AEJ|3	1008837
	12922	27.0752	3	2832.21	2832.21	0.8892	gm-AEJAW=gm-AEJ=gm-AEJ|3	1008837
	12922	27.0752	3	2832.21	2832.19	6.2561	gm-AEJAD=gm-AEJ=gm-AEJA|3	1008837
	12922	27.0752	3	2832.21	2832.19	6.2914	gm-AEJD=gm-AEJA=gm-AEJA|3	1008837
	7417	16.5164	3	2854.23	2854.22	1.5535	gm-AEJH=gm-AEJA=gm-AEJA|3	989755	gm-AEJH=gm-AEJA=gm-AEJA|3, gm-AEJAH=gm-AEJ=gm-AEJA|3	989755
	7417	16.5164	3	2854.23	2854.22	1.5535	gm-AEJAH=gm-AEJ=gm-AEJA|3	989755
	7379	16.3515	3;2	1992.87	1992.86	1.0881	gm-AEJAQ=gm-AEJA|2	980034	gm-AEJAQ=gm-AEJA|2	980034
	6371	14.2064	3;2	1894.82	1894.82	0.9493	gm-AEJT=gm-AEJA|2	967473	gm-AEJT=gm-AEJA|2	967473
	15204	30.875	1;2	1070.46	1070.45	9.5911	gm-AEJAE|1	942016	gm-AEJAE|1	942016
	7742	17.1232	2;3	698.292	698.286	8.7739	gm-AE|1	940594	gm-AE|1	940594
	7903	17.4545	3;2	2050.87	2050.88	-7.2801	gm-AEJAW=gm-AEJA|2	909820	gm-AEJAW=gm-AEJA|2	909820
	6199	13.809	3;2	1992.9	1992.9	1.199	gm-AEJAK=gm-AEJA|2	907770	gm-AEJAK=gm-AEJA|2	907770
	3884	10.2339	2	1070.45	1070.45	1.3805	gm-AEJAE|1	899876	gm-AEJAE|1	899876
	6354	14.2107	3;2	1779.75	1779.75	0.5074	gm-AEJG=gm-AEJ|2	850223	gm-AEJG=gm-AEJ|2	850223
	4030	10.3815	2	1012.45	1012.45	1.7293	gm-AEJAA|1	848445	gm-AEJAA|1	848445
	11174	24.0645	3	2759.22	2759.21	1.7169	gm-AEJAI=gm-AEJ=gm-AEJ|3	840287	gm-AEJAI=gm-AEJ=gm-AEJ|3, gm-AEJI=gm-AEJ=gm-AEJA|3	840287
	11174	24.0645	3	2759.22	2759.21	1.7532	gm-AEJI=gm-AEJ=gm-AEJA|3	840287
	7415	16.4167	3	2845.26	2845.26	-0.8618	gm-AEJK=gm-AEJA=gm-AEJA|3	787295	gm-AEJK=gm-AEJA=gm-AEJA|3, gm-AEJAK=gm-AEJ=gm-AEJA|3	787295
	7415	16.4167	3	2845.26	2845.26	-0.897	gm-AEJAK=gm-AEJ=gm-AEJA|3	787295
	7789	17.2286	3	2690.09	2690.12	-9.0612	gm-AEJD=gm-AEJ=gm-AEJ|3	767281	gm-AEJD=gm-AEJ=gm-AEJ|3	767281
	10249	22.4695	3	2919.25	2919.24	1.72	gm-AEJAM=gm-AEJA=gm-AEJA|3	765698	gm-AEJAM=gm-AEJA=gm-AEJA|3	765698
	12310	26.1551	3	2761.17	2761.17	1.5939	gm-AEJW=gm-AEJ=gm-AEJ|3	713333	gm-AEJW=gm-AEJ=gm-AEJ|3	713333
	12310	26.1551	3	2761.17	2761.15	7.0989	gm-AEJAD=gm-AEJ=gm-AEJ|3	713333
	12310	26.1551	3	2761.17	2761.15	7.1351	gm-AEJD=gm-AEJ=gm-AEJA|3	713333
	6889	15.4007	2;3	1859.79	1859.79	1.2571	gm-AEJH=gm-AEJ|2	708181	gm-AEJH=gm-AEJ|2	708181
	6617	14.6843	2;3	1807.75	1807.76	-8.3718		705963		705963
	7636	16.9186	3	2632.11	2632.11	1.1618	gm-AEJG=gm-AEJ=gm-AEJ|3	699902	gm-AEJG=gm-AEJ=gm-AEJ|3	699902
	13091	27.4115	3	2903.24	2903.24	-0.1595	gm-AEJW=gm-AEJA=gm-AEJA|3	698033	gm-AEJW=gm-AEJA=gm-AEJA|3, gm-AEJAW=gm-AEJ=gm-AEJA|3	698033
	13091	27.4115	3	2903.24	2903.24	-0.1595	gm-AEJAW=gm-AEJ=gm-AEJA|3	698033
	13091	27.4115	3	2903.24	2903.23	5.0761	gm-AEJAD=gm-AEJA=gm-AEJA|3	698033
	8748	19.3034	3	2859.24	2859.24	0.797	gm-AEJAA=gm-AEJA=gm-AEJA|3	684536	gm-AEJAA=gm-AEJA=gm-AEJA|3	684536
	7325	16.2791	3	2703.18	2703.19	-0.2593	gm-AEJK=gm-AEJ=gm-AEJ|3	680381	gm-AEJK=gm-AEJ=gm-AEJ|3	680381
	12230	26.006	3;2	1979.85	1979.85	0.7318	gm-AEJW=gm-AEJA|2	677045	gm-AEJW=gm-AEJA|2, gm-AEJAW=gm-AEJ|2	677045
	12230	26.006	3;2	1979.85	1979.85	0.7318	gm-AEJAW=gm-AEJ|2	677045
	12230	26.006	3;2	1979.85	1979.83	8.4092	gm-AEJAD=gm-AEJA|2	677045
	8059	17.7592	3	2690.09	2690.12	-9.878	gm-AEJD=gm-AEJ=gm-AEJ|3	669516	gm-AEJD=gm-AEJ=gm-AEJ|3	669516
	11273	24.3274	2;3	1807.76	1807.76	0.7442		668558		668558
	7792	17.2079	3	2747.18	2747.18	1.9106	gm-AEJT=gm-AEJ=gm-AEJA|3	659623	gm-AEJT=gm-AEJ=gm-AEJA|3	659623
	7344	16.2851	3	2676.14	2676.14	2.4596	gm-AEJT=gm-AEJ=gm-AEJ|3	648734	gm-AEJT=gm-AEJ=gm-AEJ|3	648734
	6688	14.7982	2	1088.47	1088.48	-1.4857	gm-AEJAF|1	641171	gm-AEJAF|1	641171
	7949	17.4956	3	2832.2	2832.21	-1.2443	gm-AEJW=gm-AEJ=gm-AEJA|3	629175	gm-AEJW=gm-AEJ=gm-AEJA|3, gm-AEJAW=gm-AEJ=gm-AEJ|3	629175
	7949	17.4956	3	2832.2	2832.21	-1.2443	gm-AEJAW=gm-AEJ=gm-AEJ|3	629175
	7949	17.4956	3	2832.2	2832.19	4.1226	gm-AEJAD=gm-AEJ=gm-AEJA|3	629175
	7949	17.4956	3	2832.2	2832.19	4.1579	gm-AEJD=gm-AEJA=gm-AEJA|3	629175
	3525	9.7142	2	971.42	971.418	1.2251	gm-AEJT|1	617145	gm-AEJT|1	617145
	11371	24.4771	3	2830.25	2830.25	0.8145	gm-AEJAI=gm-AEJ=gm-AEJA|3	610102	gm-AEJAI=gm-AEJ=gm-AEJA|3, gm-AEJI=gm-AEJA=gm-AEJA|3	610102
	11371	24.4771	3	2830.25	2830.25	0.8499	gm-AEJI=gm-AEJA=gm-AEJA|3	610102
	6631	14.7306	3;2	1921.83	1921.83	1.1715	gm-AEJQ=gm-AEJA|2	607697	gm-AEJQ=gm-AEJA|2, gm-AEJAQ=gm-AEJ|2, gm-AEJAG=gm-AEJA|2	607697
	6631	14.7306	3;2	1921.83	1921.83	1.1715	gm-AEJAQ=gm-AEJ|2	607697
	6631	14.7306	3;2	1921.83	1921.83	1.1715	gm-AEJAG=gm-AEJA|2	607697
	13330	27.8571	3	2974.28	2974.28	1.1198	gm-AEJAW=gm-AEJA=gm-AEJA|3	597196	gm-AEJAW=gm-AEJA=gm-AEJA|3	597196
	7621	16.8703	3;2	1793.77	1793.77	1.1979	gm-AEJA=gm-AEJ|2	587065	gm-AEJA=gm-AEJ|2, gm-AEJ=gm-AEJA|2	587065
	7621	16.8703	3;2	1793.77	1793.77	1.1979	gm-AEJ=gm-AEJA|2	587065
	10168	22.2917	3	2880.23	2880.23	1.1773	gm-AEJY=gm-AEJA=gm-AEJA|3	554190	gm-AEJY=gm-AEJA=gm-AEJA|3	554190
	7121	15.9048	3;2	1908.78	1908.79	-9.6259	gm-AEJD=gm-AEJA|2	550242	gm-AEJD=gm-AEJA|2, gm-AEJAD=gm-AEJ|2	550242
	7121	15.9048	3;2	1908.78	1908.79	-9.6783	gm-AEJAD=gm-AEJ|2	550242
	8924	19.6357	1	941.401	941.408	-6.977	gm-AEJA|1	543582	gm-AEJA|1	543582
	2852	8.402	2	957.404	957.403	1.1302	gm-AEJS|1	535066	gm-AEJS|1	535066
	7764	17.1573	2	957.412	957.403	9.4178	gm-AEJS|1	534050	gm-AEJS|1	534050
	6828	15.254	3;2	1979.84	1979.83	1.7503	gm-AEJAD=gm-AEJA|2	523341	gm-AEJAD=gm-AEJA|2	523341
	6828	15.254	3;2	1979.84	1979.85	-5.9271	gm-AEJW=gm-AEJA|2	523341
	6828	15.254	3;2	1979.84	1979.85	-5.9271	gm-AEJAW=gm-AEJ|2	523341
	7718	17.0718	3	2632.11	2632.11	1.2314	gm-AEJG=gm-AEJ=gm-AEJ|3	521919	gm-AEJG=gm-AEJ=gm-AEJ|3	521919
	2723	8.1842	2	998.431	998.429	1.2173	gm-AEJQ|1	516079	gm-AEJQ|1, gm-AEJAG|1	516079
	2723	8.1842	2	998.431	998.429	1.2173	gm-AEJAG|1	516079
	6560	14.4898	2	1779.75	1779.75	-0.247	gm-AEJG=gm-AEJ|2	510751	gm-AEJG=gm-AEJ|2	510751
	6507	14.4834	3;2	1722.73	1722.73	0.4624	gm-AEJ=gm-AEJ|2	506996	gm-AEJ=gm-AEJ|2	506996
	8325	18.3391	3	2783.19	2783.19	0.5478	gm-AEJH=gm-AEJ=gm-AEJA|3	501160	gm-AEJH=gm-AEJ=gm-AEJA|3, gm-AEJAH=gm-AEJ=gm-AEJ|3	501160
	8325	18.3391	3	2783.19	2783.19	0.5478	gm-AEJAH=gm-AEJ=gm-AEJ|3	501160
	7969	17.5762	3;2	1864.81	1864.8	1.178	gm-AEJAA=gm-AEJ|2	495390	gm-AEJAA=gm-AEJ|2, gm-AEJA=gm-AEJA|2	495390
	7969	17.5762	3;2	1864.81	1864.8	1.2316	gm-AEJA=gm-AEJA|2	495390
	9874	21.7124	3	2745.2	2745.2	1.8197	gm-AEJV=gm-AEJ=gm-AEJA|3	488380	gm-AEJV=gm-AEJ=gm-AEJA|3	488380
	12574	26.5437	3	2864.24	2864.23	1.79	gm-AEJF=gm-AEJA=gm-AEJA|3	486777	gm-AEJF=gm-AEJA=gm-AEJA|3, gm-AEJAF=gm-AEJ=gm-AEJA|3	486777
	12574	26.5437	3	2864.24	2864.23	1.79	gm-AEJAF=gm-AEJ=gm-AEJA|3	486777
	7669	16.9793	2	1807.78	1807.76	9.455		486463		486463
	12314	26.1488	3	2793.2	2793.2	1.7885	gm-AEJF=gm-AEJ=gm-AEJA|3	476237	gm-AEJF=gm-AEJ=gm-AEJA|3, gm-AEJAF=gm-AEJ=gm-AEJ|3	476237
	12314	26.1488	3	2793.2	2793.2	1.7885	gm-AEJAF=gm-AEJ=gm-AEJ|3	476237
	12892	27.0157	3	2935.27	2935.27	0.9074	gm-AEJAF=gm-AEJA=gm-AEJA|3	468913	gm-AEJAF=gm-AEJA=gm-AEJA|3	468913
	12021	25.5853	3;2	1979.85	1979.85	1.9183	gm-AEJW=gm-AEJA|2	461987	gm-AEJW=gm-AEJA|2, gm-AEJAW=gm-AEJ|2	461987
	12021	25.5853	3;2	1979.85	1979.85	1.9183	gm-AEJAW=gm-AEJ|2	461987
	12021	25.5853	3;2	1979.85	1979.83	9.5957	gm-AEJAD=gm-AEJA|2	461987
	4351	11.0193	2	941.409	941.408	1.3725	gm-AEJA|1	452148	gm-AEJA|1	452148
	8809	19.4005	2	1017.44	1017.44	1.5807	gm-AEJF|1	445493	gm-AEJF|1	445493
	8389	18.4961	3	2917.25	2917.24	1.106	gm-AEJAE=gm-AEJA=gm-AEJA|3	445039	gm-AEJAE=gm-AEJA=gm-AEJA|3	445039
	10075	22.1127	3	2816.24	2816.23	1.7555	gm-AEJV=gm-AEJA=gm-AEJA|3	437772	gm-AEJV=gm-AEJA=gm-AEJA|3	437772
	7465	16.5069	3	2802.23	2802.23	-0.0198	gm-AEJAR=gm-AEJ=gm-AEJ|3	432431	gm-AEJAR=gm-AEJ=gm-AEJ|3	432431
	8532	18.92	2	1033.44	1033.43	2.0617	gm-AEJY|1	405362	gm-AEJY|1	405362
	7639	16.8666	3;2	1864.81	1864.8	0.9002	gm-AEJAA=gm-AEJ|2	401085	gm-AEJAA=gm-AEJ|2, gm-AEJA=gm-AEJA|2	401085
	7639	16.8666	3;2	1864.81	1864.8	0.9538	gm-AEJA=gm-AEJA|2	401085
	12578	26.5406	2;1	998.436	998.429	6.5491	gm-AEJQ|1	398972	gm-AEJQ|1, gm-AEJAG|1	398972
	12578	26.5406	2;1	998.436	998.429	6.5491	gm-AEJAG|1	398972
	12089	25.7453	2;1	1069.46	1069.47	-7.7578	gm-AEJAQ|1	398961	gm-AEJAQ|1	398961
	3228	9.012	2	1069.51	1069.5	2.265	gm-AEJAK|1	398402	gm-AEJAK|1	398402
	6780	15.2226	3;2	1850.79	1850.79	0.0313	gm-AEJQ=gm-AEJ|2	397229	gm-AEJQ=gm-AEJ|2, gm-AEJG=gm-AEJA|2, gm-AEJAG=gm-AEJ|2	397229
	6780	15.2226	3;2	1850.79	1850.79	0.0313	gm-AEJG=gm-AEJA|2	397229
	6780	15.2226	3;2	1850.79	1850.79	0.0313	gm-AEJAG=gm-AEJ|2	397229
	8063	17.8021	3	2774.19	2774.19	1.8571	gm-AEJQ=gm-AEJ=gm-AEJA|3	396918	gm-AEJQ=gm-AEJ=gm-AEJA|3, gm-AEJG=gm-AEJA=gm-AEJA|3, gm-AEJAQ=gm-AEJ=gm-AEJ|3, gm-AEJAG=gm-AEJ=gm-AEJA|3	396918
	8063	17.8021	3	2774.19	2774.19	1.8571	gm-AEJG=gm-AEJA=gm-AEJA|3	396918
	8063	17.8021	3	2774.19	2774.19	1.8571	gm-AEJAQ=gm-AEJ=gm-AEJ|3	396918
	8063	17.8021	3	2774.19	2774.19	1.8571	gm-AEJAG=gm-AEJ=gm-AEJA|3	396918
	13145	27.5349	3	2903.24	2903.24	0.2189	gm-AEJW=gm-AEJA=gm-AEJA|3	390655	gm-AEJW=gm-AEJA=gm-AEJA|3, gm-AEJAW=gm-AEJ=gm-AEJA|3	390655
	13145	27.5349	3	2903.24	2903.24	0.2189	gm-AEJAW=gm-AEJ=gm-AEJA|3	390655
	13145	27.5349	3	2903.24	2903.23	5.4545	gm-AEJAD=gm-AEJA=gm-AEJA|3	390655
	1963	6.4987	2	1069.5	1069.5	1.6943	gm-AEJAK|1	381644	gm-AEJAK|1	381644
	2951	8.5185	2	957.404	957.403	1.0664	gm-AEJS|1	381575	gm-AEJS|1	381575
	9106	19.9177	3	2788.2	2788.2	0.5731	gm-AEJAA=gm-AEJ=gm-AEJA|3	359018	gm-AEJAA=gm-AEJ=gm-AEJA|3, gm-AEJA=gm-AEJA=gm-AEJA|3	359018
	9106	19.9177	3	2788.2	2788.2	0.609	gm-AEJA=gm-AEJA=gm-AEJA|3	359018
	3424	9.2588	1;2	998.43	998.429	0.8506	gm-AEJQ|1	351721	gm-AEJQ|1, gm-AEJAG|1	351721
	3424	9.2588	1;2	998.43	998.429	0.8506	gm-AEJAG|1	351721
	9115	20.0402	3	2788.2	2788.2	0.0179	gm-AEJA=gm-AEJA=gm-AEJA|3	350852	gm-AEJA=gm-AEJA=gm-AEJA|3, gm-AEJAA=gm-AEJ=gm-AEJA|3	350852
	9115	20.0402	3	2788.2	2788.2	-0.0179	gm-AEJAA=gm-AEJ=gm-AEJA|3	350852
	4599	11.4444	2	941.409	941.408	1.3725	gm-AEJA|1	341175	gm-AEJA|1	341175
	8760	19.3216	3	2903.23	2903.23	0.272	gm-AEJAD=gm-AEJA=gm-AEJA|3	338997	gm-AEJAD=gm-AEJA=gm-AEJA|3	338997
	8760	19.3216	3	2903.23	2903.24	-4.9635	gm-AEJW=gm-AEJA=gm-AEJA|3	338997
	8760	19.3216	3	2903.23	2903.24	-4.9635	gm-AEJAW=gm-AEJ=gm-AEJA|3	338997
	6633	14.7049	2	1722.73	1722.73	1.1002	gm-AEJ=gm-AEJ|2	338833	gm-AEJ=gm-AEJ|2	338833
	4274	10.7795	2;3	1017.44	1017.44	-2.5585	gm-AEJF|1	338211	gm-AEJF|1	338211
	7660	16.9246	3	2646.13	2646.13	2.4107	gm-AEJA=gm-AEJ=gm-AEJ|3	324294	gm-AEJA=gm-AEJ=gm-AEJ|3, gm-AEJ=gm-AEJ=gm-AEJA|3	324294
	7660	16.9246	3	2646.13	2646.13	2.4107	gm-AEJ=gm-AEJ=gm-AEJA|3	324294
	3922	10.218	2	870.372	870.371	1.1933	gm-AEJ|1	316587	gm-AEJ|1	316587
	8689	19.1489	3	2646.13	2646.13	1.3727	gm-AEJA=gm-AEJ=gm-AEJ|3	310897	gm-AEJA=gm-AEJ=gm-AEJ|3, gm-AEJ=gm-AEJ=gm-AEJA|3	310897
	8689	19.1489	3	2646.13	2646.13	1.3727	gm-AEJ=gm-AEJ=gm-AEJA|3	310897
	9903	21.7347	3;2	1885.8	1885.79	1.3576	gm-AEJY=gm-AEJ|2	305157	gm-AEJY=gm-AEJ|2	305157
	2601	8.0432	2	927.393	927.392	0.3791	gm-AEJG|1	302933	gm-AEJG|1	302933
	8350	18.4052	3	2832.19	2832.19	0.696	gm-AEJAD=gm-AEJ=gm-AEJA|3	298893	gm-AEJAD=gm-AEJ=gm-AEJA|3, gm-AEJD=gm-AEJA=gm-AEJA|3	298893
	8350	18.4052	3	2832.19	2832.19	0.7313	gm-AEJD=gm-AEJA=gm-AEJA|3	298893
	8350	18.4052	3	2832.19	2832.21	-4.6708	gm-AEJW=gm-AEJ=gm-AEJA|3	298893
	8350	18.4052	3	2832.19	2832.21	-4.6708	gm-AEJAW=gm-AEJ=gm-AEJ|3	298893
	8090	17.8196	3	2703.16	2703.15	2.2637	gm-AEJQ=gm-AEJ=gm-AEJ|3	296266	gm-AEJQ=gm-AEJ=gm-AEJ|3, gm-AEJG=gm-AEJ=gm-AEJA|3, gm-AEJAG=gm-AEJ=gm-AEJ|3	296266
	8090	17.8196	3	2703.16	2703.15	2.2637	gm-AEJG=gm-AEJ=gm-AEJA|3	296266
	8090	17.8196	3	2703.16	2703.15	2.2637	gm-AEJAG=gm-AEJ=gm-AEJ|3	296266
	7286	16.1805	3;2	1979.83	1979.83	1.3803	gm-AEJAD=gm-AEJA|2	293567	gm-AEJAD=gm-AEJA|2	293567
	7286	16.1805	3;2	1979.83	1979.85	-6.297	gm-AEJW=gm-AEJA|2	293567
	7286	16.1805	3;2	1979.83	1979.85	-6.297	gm-AEJAW=gm-AEJ|2	293567
	8150	17.9278	3	2774.19	2774.19	0.801	gm-AEJQ=gm-AEJ=gm-AEJA|3	284221	gm-AEJQ=gm-AEJ=gm-AEJA|3, gm-AEJG=gm-AEJA=gm-AEJA|3, gm-AEJAQ=gm-AEJ=gm-AEJ|3, gm-AEJAG=gm-AEJ=gm-AEJA|3	284221
	8150	17.9278	3	2774.19	2774.19	0.801	gm-AEJG=gm-AEJA=gm-AEJA|3	284221
	8150	17.9278	3	2774.19	2774.19	0.801	gm-AEJAQ=gm-AEJ=gm-AEJ|3	284221
	8150	17.9278	3	2774.19	2774.19	0.801	gm-AEJAG=gm-AEJ=gm-AEJA|3	284221
	9540	20.9116	2	698.292	698.286	8.5116	gm-AE|1	283373	gm-AE|1	283373
	9923	21.7601	3	2848.2	2848.2	-3.3087	gm-AEJM=gm-AEJA=gm-AEJA|3	278615	gm-AEJM=gm-AEJA=gm-AEJA|3, gm-AEJAM=gm-AEJ=gm-AEJA|3	278615
	9923	21.7601	3	2848.2	2848.2	-3.3087	gm-AEJAM=gm-AEJ=gm-AEJA|3	278615
	3180	9.0218	2	1056.44	1056.43	0.9129	gm-AEJAD|1	273006	gm-AEJAD|1	273006
	7850	17.3269	3	2818.21	2818.21	0.8695	gm-AEJT=gm-AEJA=gm-AEJA|3	270503	gm-AEJT=gm-AEJA=gm-AEJA|3	270503
	10844	23.5873	3;2	1807.76	1807.76	1.3446		270502		270502
	6995	15.5113	3;2	1908.78	1908.79	-6.6357	gm-AEJD=gm-AEJA|2	268087	gm-AEJD=gm-AEJA|2, gm-AEJAD=gm-AEJ|2	268087
	6995	15.5113	3;2	1908.78	1908.79	-6.6881	gm-AEJAD=gm-AEJ|2	268087
	12742	26.8279	2	1097.51	1097.51	-0.2365	gm-AEJAR|1	268081	gm-AEJAR|1	268081
	13372	27.8802	3	1906.84	1906.85	-7.0668	gm-AEJI=gm-AEJA|2	267301	gm-AEJI=gm-AEJA|2, gm-AEJAI=gm-AEJ|2	267301
	13372	27.8802	3	1906.84	1906.85	-7.1193	gm-AEJAI=gm-AEJ|2	267301
	12589	26.5596	3	2832.21	2832.21	0.8781	gm-AEJW=gm-AEJ=gm-AEJA|3	262797	gm-AEJW=gm-AEJ=gm-AEJA|3, gm-AEJAW=gm-AEJ=gm-AEJ|3	262797
	12589	26.5596	3	2832.21	2832.21	0.8781	gm-AEJAW=gm-AEJ=gm-AEJ|3	262797
	12589	26.5596	3	2832.21	2832.19	6.245	gm-AEJAD=gm-AEJ=gm-AEJA|3	262797
	12589	26.5596	3	2832.21	2832.19	6.2803	gm-AEJD=gm-AEJA=gm-AEJA|3	262797
	6996	15.5328	2	1779.76	1779.75	1.742	gm-AEJG=gm-AEJ|2	261089	gm-AEJG=gm-AEJ|2	261089
	5987	13.3526	2	941.409	941.408	1.2428	gm-AEJA|1	245124	gm-AEJA|1	245124
	13774	28.5317	2	983.462	983.455	6.936	gm-AEJI|1	244154	gm-AEJI|1	244154
	6878	15.3159	3;2	1908.8	1908.79	1.922	gm-AEJAD=gm-AEJ|2	242724	gm-AEJAD=gm-AEJ|2, gm-AEJD=gm-AEJA|2	242724
	6878	15.3159	3;2	1908.8	1908.79	1.9744	gm-AEJD=gm-AEJA|2	242724
	6878	15.3159	3;2	1908.8	1908.81	-6.0411	gm-AEJW=gm-AEJ|2	242724
	8092	17.842	3	2761.15	2761.15	0.1245	gm-AEJAD=gm-AEJ=gm-AEJ|3	241378	gm-AEJAD=gm-AEJ=gm-AEJ|3, gm-AEJD=gm-AEJ=gm-AEJA|3	241378
	8092	17.842	3	2761.15	2761.15	0.1607	gm-AEJD=gm-AEJ=gm-AEJA|3	241378
	8092	17.842	3	2761.15	2761.17	-5.3805	gm-AEJW=gm-AEJ=gm-AEJ|3	241378
	5420	12.4313	3	1894.82	1894.82	1.6092	gm-AEJT=gm-AEJA|2	235068	gm-AEJT=gm-AEJA|2	235068
	12329	26.1355	3	1678.7	1678.7	-3.1698		216256		216256
	12329	26.1355	3	1678.7	1678.7	-3.1698		216256
	10949	23.7213	3	1977.89	1977.89	2.9234	gm-AEJAI=gm-AEJA|2	208471	gm-AEJAI=gm-AEJA|2	208471
	3231	8.9795	2	957.403	957.403	0.5564	gm-AEJS|1	205300	gm-AEJS|1	205300
	13633	28.2143	2	870.374	870.371	3.6476	gm-AEJ|1	192859	gm-AEJ|1	192859
	8133	17.8781	2;3	1864.8	1864.8	-0.2828	gm-AEJA=gm-AEJA|2	184272	gm-AEJA=gm-AEJA|2, gm-AEJAA=gm-AEJ|2	184272
	8133	17.8781	2;3	1864.8	1864.8	-0.3364	gm-AEJAA=gm-AEJ|2	184272
	3084	8.7045	2	927.392	927.392	0.2475	gm-AEJG|1	163691	gm-AEJG|1	163691
	3705	9.9226	2	1056.44	1056.43	0.9129	gm-AEJAD|1	156420	gm-AEJAD|1	156420
	6078	13.4227	2	1836.77	1836.77	-0.9748	gm-AEJN=gm-AEJ|2	149868	gm-AEJN=gm-AEJ|2	149868
	5000	11.9413	2	941.409	941.408	1.4373	gm-AEJA|1	149342	gm-AEJA|1	149342
	2250	7.3108	2	870.371	870.371	0.8426	gm-AEJ|1	141409	gm-AEJ|1	141409
	3011	8.5721	2	927.394	927.392	1.5637	gm-AEJG|1	113226	gm-AEJG|1	113226
	433	2.3617	1	520.188				672042432
	3330	9.598	1;2	738.328				439161760
	601	3.2706	1	520.188				368202784
	1761	6.1197	1	165.079				206082928
	12972	27.3394	2;1	735.355				179303760
	780	3.355	1	181.074				172026272
	14982	30.5811	2;1	1152.57				154014048
	2032	6.906	1;2	724.312				147266560
	5153	12.1657	2;3;1	1384.61				142249280
	730	3.281	1	498.206				140815440
	9155	20.2473	3;2;1	1844.78				134025056
	8254	18.2719	1	480.222				128359768
	376	2.0881	2;1	461.212				123066384
	1548	5.5305	1	667.291				122299920
	7023	15.6799	3	3729.61				119704160
	5416	12.554	2;1	1127.47				104175592
	9729	21.4019	2;1	558.301				104012584
	6701	14.9171	3	3587.54				102240920
	8291	18.543	2;3;1	1702.71				100707928
	1487	5.515	2;1	892.352				95405456
	13040	27.4525	2;1	1410.66				92348112
	6087	13.578	1;2	850.344				86443832
	462	2.4233	2;1	461.212				85905352
	15752	31.849	1	406.222				85658216
	14609	30.0061	2;3	1303.66				83223576
	8352	18.5486	1	473.249				82715840
	7634	17.0115	2;1	658.376				82601320
	9323	20.5785	1;2	772.409				82166720
	13801	28.7275	1;2	776.407				80256232
	8993	19.905	1	622.297				79359776
	15121	30.8396	1	444.295				77887400
	8641	19.4516	3;2;1	1773.74				76390152
	2026	6.9035	1;2	949.374				75755840
	6135	13.6136	3	3559.5				71407656
	7107	15.9684	1	465.223				71130312
	449	2.3696	1	498.206				69968960
	9046	19.9884	2;1	782.429				69384808
	8155	18.1456	2;3;1	1759.73				68839744
	4815	11.7069	1	588.288				68814176
	12829	27.1234	1	535.301				68813768
	3405	9.4238	2;1	963.389				67823080
	9972	22.1851	2;3;4	2768.18				67433248
	11248	24.3612	1;2	1150.49				67189016
	9626	21.6944	2;3	2697.14				63986824
	4501	11.312	2;3;1	1313.57				63936468
	11504	24.7972	1;2	822.388				63641488
	4174	10.9192	1	204.09				62642036
	15863	31.882	1;2	1175.57				62352428
	6493	14.8749	2;3	1590.69				60141880
	3381	9.4322	2;3;1	979.354				59569932
	3018	8.7632	1;2	459.233				57734064
	10054	22.1841	1	562.239				57470572
	13867	28.8285	1;2	1038.56				56329072
	7976	17.6575	2;1	959.467				56322184
	15036	30.6305	3;2	1826.82				53825780
	14285	29.7179	3;2;1	1343.69				53245024
	8388	18.6142	1;2	833.428				52509548
	10436	22.8804	1;2	749.408				52489408
	15503	31.3454	2;1	1109.6				51509784
	4284	10.9186	1	187.063				50198908
	9817	21.6209	2;1	814.36				50036408
	6813	15.6652	2;3	1661.73				49828988
	6254	13.9092	3	3445.46				49411100
	6229	13.9142	2;3	1519.65				48423020
	256	1.6797	1	217.976				47831304
	11877	25.4453	1;2	588.331				47618824
	7919	17.5638	2;3;4	1132.6				46759564
	15439	31.2857	1;2	680.338				46676328
	8461	18.8292	3;2;1	751.46				46587288
	6057	13.5228	2;1	1314.56				46154464
	13143	27.7231	1	602.328				45826884
	6075	13.5988	2;1	532.286				45491568
	4106	10.5776	2;1;3	963.389				44871540
	6149	13.737	1;2	710.287				44545112
	8561	19.0499	1;2	613.344				44524888
	2034	6.9117	3;1;2	965.339				44327608
	7830	17.4023	1;2	846.34				43893624
	7851	17.4121	1	559.228				42702424
	1565	5.543	2;3;1	908.317				42616652
	4042	10.5787	2;3;1	979.355				42434252
	9713	21.4	2;1	851.413				42153796
	15519	31.5651	2	1810.74				41803340
	13747	28.6212	2;1	968.498				41349448
	8867	19.6375	2;1	1003.52				41259608
	9362	21.2358	2;3	2626.1				40193000
	12941	27.2337	1	800.371				40191448
	14683	30.4097	2;3	1470.71				39971624
	8007	17.7259	1	328.142				39093840
	15442	31.2649	1	710.349				39087048
	8034	17.7872	1	551.26				38916036
	377	2.0787	1	483.195				38465780
	7045	15.6755	4	5594.42				38134868
	5172	12.3083	1	331.211				37763336
	6127	13.6217	2;3	1576.67				37733080
	15315	31.1137	2;3	1752.9				37647300
	6972	15.5624	2;1	638.339				37453328
	6299	14.1631	1	329.195				37166120
	15534	31.3728	2;1	1000.56				36426676
	372	2.0918	1	390.175				36245124
	6906	15.7019	2;3	1886.78				35605672
	7097	15.9461	1	615.287				34601608
	11953	25.6117	1;2	577.286				34557556
	6876	15.709	3;2;4	1902.75				34405672
	6583	14.8782	2;3	1815.75				34383548
	3441	9.3999	2	2824.23				33510540
	15547	31.4195	2;1	1528.7				33251718
	2512	7.8754	2;3	720.393				32989716
	13445	28.0985	2;3	1593.73				32940818
	6311	14.347	2;3;4	1888.73				32665452
	6571	14.8857	3;4;2	1831.71				32562188
	9732	21.4005	2;3;1	1092.44				32515858
	6222	13.9158	2;3	1744.71				32474548
	6124	13.6262	2;3	1817.7				32391306
	782	3.3506	1	164.047				32232592
	8026	18.1101	3;4;2	2755.11				31838314
	9387	20.7584	2;1	1035.46				31717228
	1747	6.0329	2;1;3	674.397				31100212
	409	2.3487	1;2	546.185				30993224
	2984	8.6514	1	478.18				30990868
	6213	13.9185	3;2	1760.68				30407594
	6129	13.6236	3;2	1801.73				30033940
	7585	16.8454	1	465.223				29960564
	14788	30.3114	2;1	993.409				29734256
	8365	18.6364	3;4;2	2826.15				29651566
	5897	13.2859	1	451.207				29542484
	6448	14.3494	3	3701.58				28872526
	356	1.7891	1	861.693				28566316
	10114	22.2516	1;2	873.351				28428068
	12437	26.4406	1;2	636.312				28061204
	7196	16.111	1;2	921.382				27939932
	15467	31.3011	1;2	650.328				27706922
	9063	19.9957	3;2	1773.74				27671152
	10322	22.707	3;2	1564.64				27640970
	7925	17.6795	4;3;2	2684.07				27517194
	3436	9.4071	1	941.909				27432706
	2471	7.8428	1;2	459.233				27282070
	9202	20.2526	1	637.307				26902480
	8400	18.6066	2;1	566.27				26589160
	691	3.078	1;2	330.227				26238348
	4264	10.8849	1;2	809.366				26154586
	10021	22.1832	2;1	1129.49				26136104
	9189	20.4513	3;2	2555.07				25836706
	7670	17.0421	2;4;3	1132.6				25497996
	7407	16.4432	3;2;4	2670.06				25204034
	9221	20.3703	1	570.265				25069646
	346	1.7611	1	501.819				24620346
	9700	21.3422	1;2	663.334				24380612
	3551	9.8473	2;3;1	1299.56				24163022
	5574	12.7701	2;1	648.308				24031864
	8219	18.1475	1	500.238				23979208
	3445	9.406	3	3765.63				23970228
	4207	10.8058	2;3	1370.59				23596780
	408	2.1821	1	273.18				23531720
	15260	31.0097	3;2	1538.87				23214470
	6707	14.8906	4	5381.31				23124092
	3616	9.9969	2;3	1242.54				22852524
	11534	24.8195	3;2	1617.8				22827410
	11226	24.4266	1	502.276				22767080
	15801	31.8363	2;3	2274.96				22542218
	10522	23.0884	1;2	576.291				22485506
	15790	31.8041	1;2	776.418				22473042
	8441	18.8559	2;3	1830.76				22438876
	4502	11.6118	1	259.153				22400452
	4281	10.8833	2;1;3	1050.39				22240854
	6435	14.3503	3;2	1872.77				21602346
	245	1.6799	1	240.992				21531902
	9011	20.0757	3;2	2612.09				21362112
	15821	31.8351	3;2	2261.04				21327482
	6405	14.2701	1	351.179				20775378
	1439	5.171	2;1	1006.4				20726644
	13049	27.4604	2;1	1253.6				20696476
	7540	16.7295	4;2;3	2613.04				20605518
	358	1.773	1	981.65				20560700
	5524	12.7204	2;1	500.332				20499504
	7322	16.3602	1	681.298				20432830
	7965	17.5962	2	1280.56				20139798
	9509	21.0005	1	475.207				20117660
	15522	31.3738	1	441.227				20060348
	2121	7.0291	3;2;4	861.446				20008556
	9042	20.0086	1	399.179				19619088
	8699	19.2697	1	561.265				19554506
	3094	8.8389	2;1	795.35				19464812
	15642	31.5485	1	375.219				19338958
	7119	16.0619	3;2	1802.77				19263928
	1094	4.1654	1	360.164				19195582
	15670	31.5907	2;1	616.398				19129666
	6430	14.3479	2;3	1647.71				19105096
	7654	17.0144	1	401.239				19038498
	14845	30.4009	1;2	854.534				18992020
	15652	31.5686	1	706.297				18970848
	6477	14.4766	2;1	574.297				18927290
	5905	13.2451	2;1	1371.58				18900756
	9853	21.6497	2;1	997.394				18890488
	369	2.1418	1	174.112				18840050
	5160	12.1556	2	1181.53				18836690
	6381	14.2556	2;1	907.366				18784012
	9807	21.6196	3;1;2	1055.39				18749130
	9169	20.2313	3;2	1882.73				18515278
	5450	12.5547	2;3	1165.42				18455498
	3625	9.9335	1	230.163				18370202
	12869	27.1028	2;1	918.434				18331060
	9184	20.352	2;3;4	3711.6				18040202
	6144	13.6105	4	5339.26				17941694
	7977	17.6596	1	472.196				17930102
	14252	29.5219	2;1	777.391				17929644
	14158	29.3561	1;2	1038.45				17813806
	3192	9.0793	1	280.143				17769014
	6609	14.6997	2;1	1385.59				17561994
	9242	20.5462	3;2	2683.13				17532884
	9610	21.1677	1	560.282				17474650
	14743	30.3214	1	738.298				17463336
	11281	24.3993	1	647.292				17426040
	359	1.7731	1	959.669				17361046
	14963	30.6232	2;1	1065.53				17226472
	6703	14.8919	1	1794.43				17179168
	451	2.3617	1	564.195				17079682
	8287	18.4202	4;2;3	2655.13				17077020
	15358	31.1276	2;1	845.392				17058600
	689	3.1021	1	259.19				17045048
	6472	14.4688	2;1	676.355				16998086
	14395	29.696	1;2	836.395				16933794
	3090	8.8589	1	222.101				16906144
	3088	8.8412	2;3;1	1036.38				16855058
	10815	23.6139	1;2	710.376				16846222
	4150	10.854	3;2	1313.57				16844754
	655	3.018	1;2	547.224				16802236
	11744	25.2145	1;2	1132.48				16771084
	11097	24.1747	1	487.265				16688077
	8259	18.2891	1;2	755.37				16685006
	748	3.2756	1	295.127				16657929
	10549	23.0976	1	689.323				16595388
	8507	18.9156	2;3;4	2726.17				16422107
	11552	25.0479	1	278.163				16327454
	12771	27.0005	1	532.265				16279658
	6364	14.314	3;2	1660.69				16258946
	2620	8.0877	1	460.229				16217258
	15536	31.3713	2;1	740.443				16191333
	13743	28.6038	2;3	1673.77				16169015
	10208	22.6991	2;1	1554.59				16097887
	14884	30.4039	1	707.349				16052147
	8996	19.9777	4;3;2	3640.57				16045382
	8708	19.2537	3;4;2	3498.49				16026705
	13905	28.9224	2;3	2263.02				15984957
	10103	22.2312	1	331.211				15899757
	8296	18.414	1	637.308				15865794
	12984	27.3348	3;2;1	773.302				15859661
	6706	14.8876	1	1794.11				15797622
	14808	30.3042	2;1	1021.55				15703040
	14326	29.6135	2;1	1091.59				15536487
	5193	12.3825	1	301.2				15477101
	2107	6.951	1	569.243				15405900
	15151	30.828	1;2	794.382				15369097
	6503	14.5249	2;1	910.404				15310323
	8500	18.8564	1	803.367				15252546
	7050	15.6748	1	1865.14				15239816
	9088	20.0251	2;1	1152.47				15215829
	15750	31.795	2;1	929.471				15111432
	6744	15.1429	1	488.26				15025303
	9233	20.3919	1;2	814.36				14910266
	5136	12.1536	2;3;4	1422.56				14871843
	7642	16.9684	2;3;4	2741.1				14862734
	758	3.2683	1;2	546.184				14715794
	9325	20.577	1	659.324				14648181
	9050	19.9865	1	570.277				14608922
	1356	4.6996	2	625.33				14460660
	9218	20.3163	2;1	1180.46				14440470
	8251	18.2428	3;4;2	3484.47				14207400
	3479	9.6582	2;1	450.259				14157768
	11914	25.6624	1;2	1098.57				14141677
	15661	31.5931	1	703.375				14118539
	354	1.767	1	719.753				14105768
	6794	15.2448	1;2	571.369				14047429
	9163	20.1854	1;2	888.351				13999699
	9108	20.0816	1	244.179				13928930
	8478	18.8454	2;1	1190.58				13876515
	12320	26.2467	1	550.276				13843534
	6505	14.6304	1;2	443.238				13842761
	8220	18.1418	3;2	2739.14				13828533
	15664	31.6397	1	503.275				13803576
	7852	17.4126	2;1	793.398				13771111
	9480	21.0341	3;2;4	2754.16				13752025
	5444	12.5483	1;2	804.409				13724872
	6112	13.558	1	647.265				13711262
	357	1.7685	1	479.836				13672350
	5817	13.2084	1	623.256				13628706
	10678	23.3378	1;2	834.436				13601955
	5628	12.8229	2;1	669.345				13573320
	3444	9.3595	3	4707.05				13558507
	4792	11.6858	1;2	546.301				13551054
	4220	10.8179	1	273.169				13512513
	4906	11.9644	2;1	473.322				13504794
	5378	12.4682	2;1	551.307				13415060
	11037	23.9796	2;3	1907.75				13409980
	13612	28.3889	1;2	606.302				13344974
	10253	22.5519	1	702.287				13300982
	1609	5.5105	1	689.273				13266818
	5447	12.5545	2;1	1149.45				13187027
	1186	4.3285	2	707.372				13167014
	7098	15.9283	1	422.217				13085877
	10173	22.4031	1	452.228				13013219
	15731	31.6972	2	1718.7				13008350
	11786	25.2826	2;1	1408.54				12995430
	8423	18.6352	3;2	2810.18				12988280
	348	1.7734	1	1079.63				12980712
	6970	15.5561	1	438.223				12966396
	11400	24.6317	1	678.334				12954725
	8857	19.6219	3;4;2	3569.53				12946920
	14058	29.2417	2;1	683.422				12922456
	15064	30.7024	2;1	800.447				12904378
	8333	18.4611	1	506.238				12882723
	6714	15.1628	3;2	1731.73				12880974
	6718	15.0117	1	408.201				12880824
	10564	23.1066	2;3	1217.57				12871241
	7435	16.5212	1	264.147				12852569
	11373	24.5915	2;1	730.423				12841037
	5678	12.9609	3;2	1874.72				12812946
	6598	14.6298	3	3587.54				12789471
	460	2.3166	1	175.096				12786446
	656	3.1206	1	216.111				12738041
	15538	31.377	1	663.323				12694382
	13882	28.8598	2;1	836.391				12666116
	5264	12.3275	2;1	665.338				12568267
	7907	17.4855	3;2;4	2812.13				12517355
	1456	5.0495	2;1	781.334				12485216
	7195	16.1069	2;1	651.359				12469546
	14045	29.1695	2;1	904.524				12430752
	17	1.0613	1;2	939.471				12309556
	15337	31.1168	3;2;4	3014.36				12307155
	14291	29.5919	3;2	2060.87				12298678
	6716	15.0039	3;2	1959.77				12283877
	7955	17.6118	1	446.238				12266901
	8236	18.1731	1	244.179				12216349
	1850	6.409	1;2	429.223				12151947
	14277	29.5258	2;1	974.519				12143114
	15907	31.9869	2;1	1028.56				12130992
	15900	31.9692	2;3;4	3014.36				12100717
	12375	26.3149	1;2	677.35				11990828
	15786	31.7692	2;3;4	3113.41				11949340
	11378	24.6412	1;2	844.361				11929119
	456	2.3476	1	271.164				11911891
	15798	31.8156	2;1	893.486				11904154
	7246	16.1598	1	516.187				11822267
	12931	27.2431	1	613.344				11816612
	5531	12.6623	1	230.163				11763608
	14247	29.4705	3;2	1849.77				11734470
	8664	19.4423	3;2	1811.69				11700986
	4766	11.6353	1	503.223				11650656
	8893	19.7038	1	404.17				11615790
	3439	9.4092	2	1920.76				11590124
	4897	11.8121	1;2	689.335				11552097
	12726	27.0355	1;2	794.381				11540766
	8257	18.2427	1	517.275				11535841
	11149	24.1874	1;2	1036.48				11522547
	14553	29.9229	1	609.301				11512063
	452	2.3568	1	640.147				11488364
	12949	27.2399	1;2	773.429				11482325
	14172	29.3685	1	460.272				11466386
	7053	15.7213	1	1865.47				11454378
	467	2.4884	3;2	717.402				11444830
	9811	21.5637	1	507.234				11429341
	7399	16.4417	3;2	2654.09				11401412
	9170	20.1922	1	287.185				11361531
	5470	12.5667	2;1	644.349				11324654
	13827	28.7256	1;2;3	814.353				11310992
	7994	17.684	2;3	2668.11				11306554
	259	1.735	1	183.962				11293740
	15599	31.5027	2;1	1022.53				11291541
	9327	20.5946	1;2	693.334				11280512
	2822	8.3912	1	517.25				11241808
	3364	9.2839	3;2	1299.56				11230795
	1386	4.7813	1;2	396.165				11189034
	5958	13.3666	2;1	537.244				11175257
	2829	8.5599	1	374.18				11174334
	15239	30.9664	1	335.185				11167906
	6741	15.0718	1	337.164				11149333
	5237	12.3249	1	613.224				11124503
	9290	20.5081	2	1492.59				11108778
	5798	13.1314	2;1	546.255				11074367
	355	1.7736	1	1199.59				11064843
	6148	13.7191	1	228.147				11061547
	7913	17.5366	1	516.186				11057540
	5872	13.2182	1;2	527.274				11041314
	463	2.4286	1	390.175				11036585
	8248	18.1424	2	2717.67				10956392
	5102	12.0993	2;3;1	905.497				10853106
	1579	5.5085	2	914.334				10845038
	9704	21.3405	1	449.239				10836509
	4822	11.7	1;2	773.367				10835815
	13263	27.7948	3;2	1258.63				10801042
	11760	25.2539	1;2	585.385				10766397
	254	1.7378	1	155.968				10743744
	4267	10.8823	2;1	1034.43				10707915
	3450	9.4471	3	4707.04				10697160
	6146	13.5999	2	456.294				10680607
	8410	18.6285	3;2	900.502				10661377
	10174	22.4866	2;1	987.5				10594190
	14927	30.4425	2	1652.67				10593763
	3467	9.638	1	287.196				10567715
	9653	21.2764	1	507.269				10510439
	8347	18.4603	3;2	1338.64				10489092
	13456	28.1357	1	614.27				10462320
	12125	25.8374	2;1	1162.57				10450959
	15931	31.9974	2;3	1438.74				10448534
	12384	26.2918	1;2	1031.52				10446014
	15646	31.5367	2	1532.66				10404286
	9565	21.0978	1;2	581.354				10394131
	9651	21.7083	3;2;4	2735.08				10363330
	5469	12.6457	1	228.147				10349118
	10447	22.8808	1	636.324				10325593
	6145	13.6104	1	1780.42				10312109
	378	2.0683	1	505.177				10310016
	1113	4.3346	1	275.148				10283451
	13174	27.6981	1	589.315				10278190
	15339	31.0831	3;2	2162				10268347
	464	2.4204	1	483.194				10244735
	9267	20.4558	1;2	543.234				10237347
	10025	22.1773	3;2;4	2806.12				10209517
	349	1.7643	1	359.876				10200149
	7658	16.9949	1;2	921.382				10191594
	4562	11.3273	1	278.127				10114558
	15263	31.1224	2	1812.72				10106465
	14552	29.9186	1;2	909.518				10092273
	8473	18.828	1	525.292				10043276
	11498	24.7851	1;2	702.286				10009515
	379	2.097	1;2	360.176				10006605
	8261	18.2639	2;1	1107.45				9991145
	2112	6.9516	1	591.225				9988069
	7953	17.5927	1	466.207				9977048
	8695	19.2587	1	630.265				9977012
	10509	23.0486	1;2	663.323				9965360
	1264	4.7219	1	259.153				9938749
	7346	16.3746	1	495.233				9936060
	9682	21.2915	2;1	734.408				9930087
	13916	28.9683	3;2	1414.72				9921919
	10779	23.5244	3;2;1	897.566				9920627
	5448	12.5428	1;2	924.393				9890295
	7049	15.6826	3	3767.56				9848863
	14551	29.9226	1;2	748.379				9840295
	10422	22.8794	1	507.281				9823589
	14950	30.4785	1	592.323				9805644
	760	3.2597	1	564.195				9789841
	13050	27.4541	2;3	1448.61				9784527
	8038	17.8511	1	388.232				9758098
	13830	28.7276	1	595.333				9737987
	15548	31.4137	2;1	1418.62				9692602
	1661	5.7117	2;3	848.487				9686071
	14628	30.0071	2;3	1159.61				9643021
	1345	4.7106	1	518.234				9608131
	8035	17.789	1	622.297				9569584
	15573	31.4693	3;2	2063.99				9567821
	12042	25.7377	1	686.324				9557785
	2283	7.4819	1	188.116				9542273
	3532	9.7449	2;1	879.372				9532214
	15847	31.8554	1	868.418				9490594
	6137	13.5903	3	3597.45				9471349
	338	1.7472	1	201.973				9454038
	6702	14.8872	3	3625.48				9418975
	784	3.3196	1	679.28				9366767
	9780	21.5048	1	393.226				9359935
	4475	11.1835	1	359.206				9327295
	7544	16.7307	3;2	2597.07				9316041
	3099	8.8395	1;2	1020.41				9307255
	11284	24.429	2;1	866.393				9263172
	12969	27.2955	3;4;2	1417.8				9224408
	1638	5.4729	1	388.195				9222452
	4139	10.5952	2;3	1345.59				9220413
	12015	25.6454	2	1124.56				9207307
	4142	10.606	2	1072.48				9188438
	11202	24.3346	2;1	813.435				9162141
	3468	9.6223	2;1	400.28				9151842
	6641	14.7685	1	275.127				9144992
	834	3.5452	1	430.218				9111238
	7898	17.4905	1;2	817.313				9105509
	10605	23.2442	2	1136.51				9103589
	15767	31.7262	2	1277.63				9080657
	8006	17.6853	1	381.237				9063151
	15459	31.2751	1;2	694.402				9032528
	13887	28.8278	1	695.385				9007551
	7588	16.8334	1;2	830.355				8994942
	398	2.0965	1	214.009				8989330
	8462	18.8074	2	1337.51				8985344
	15226	30.9333	1	813.319				8983156
	14207	29.4166	2;1	747.348				8981850
	1522	5.0503	1	317.159				8978557
	5365	12.4926	1;2	752.309				8945522
	15820	31.8487	1	519.326				8932835
	14911	30.4195	2;1	892.429				8926127
	15811	31.8021	1	729.428				8922108
	6256	13.9054	4	5168.19				8902414
	13856	28.7681	2;3	1575.72				8900463
	13010	27.3404	1	757.337				8896637
	14868	30.4216	1	414.284				8870115
	7995	17.6725	2	718.339				8862569
	9188	20.2265	2	1866.76				8827537
	9722	21.4013	1	580.283				8825182
	15460	31.2669	1;2	909.409				8803028
	11636	24.997	2;1	901.476				8772740
	2162	7.4157	1;2	469.229				8771859
	10513	22.998	2	1150.49				8746670
	8337	18.4512	4;3;2	3427.45				8742648
	461	2.3748	1	295.127				8732729
	15037	30.6121	3;2	1537.74				8731802
	7199	16.1092	1	718.303				8704904
	12057	25.7421	2;3	1382.63				8654051
	9516	20.9829	1	745.293				8618848
	5559	12.7159	1	565.25				8616752
	15730	31.6882	2	895.514				8604168
	7659	17.0127	1	571.345				8599411
	15809	31.8605	4;3	3866.72				8591816
	4939	11.8873	2;1	557.354				8578140
	8305	18.5232	3;2	1740.65				8529220
	13581	28.344	1;2	645.313				8515180
	4812	11.7525	3;2	1313.57				8510672
	7300	16.4003	2;3	2308.01				8508818
	11586	24.9279	1	537.244				8493483
	8260	18.2476	1	315.216				8453407
	10309	22.9535	4;3	3620.54				8415043
	13045	27.4655	2;1	984.561				8378441
	2188	7.3612	1	202.132				8360077
	6955	15.5472	1;2	666.25				8335182
	13419	28.0934	1	184.107				8319184
	6207	13.897	3;2	1717.72				8314665
	8101	17.9568	2;3	2584.09				8292916
	466	2.5077	1;2	469.228				8265934
	8654	19.1926	1	475.207				8257438
	15052	30.6479	1;2	814.386				8256991
	7703	17.1097	1;2	643.366				8256317
	4537	11.3125	2;4;3	1351.52				8249066
	7337	16.3354	2;1	700.412				8222903
	1944	6.6836	1	555.218				8218072
	12744	26.9242	1	588.349				8210402
	5227	12.3363	2;1	456.295				8208508
	7760	17.2413	1;2	1003.51				8202220
	7319	16.3196	2;1	631.355				8183019
	12489	26.5027	1	507.234				8176132
	15032	30.715	2	1367.56				8172422
	15094	30.7351	1;2	880.382				8168926
	2937	8.6515	1	500.162				8167709
	5726	12.9588	3;2	1858.75				8129756
	7206	16.1091	2;1	959.329				8119965
	1537	5.0881	1	188.116				8109070
	15848	31.8462	2	956.555				8081865
	5497	12.6467	2;1	903.399				8076825
	10024	22.0473	2;3	1426.62				8073577
	8799	19.4681	2;1	755.454				8065712
	8806	19.5017	2	978.525				8039377
	12063	25.8013	1;2	1066.53				8039364
	12693	26.8432	2;1	839.367				8036087
	3469	9.6279	2;1	372.274				8032641
	10682	23.3313	1;2	678.334				8025807
	14076	29.1989	2	1192.6				8010769
	9828	21.6194	2;1	1039.42				8006452
	7486	16.648	1	536.26				8002144
	7683	17.0454	2;3	1019.52				7998210
	5330	12.4615	1	344.137				7972568
	11377	24.5582	2;3	1216.57				7922290
	5523	12.7194	1	387.248				7916324
	9635	21.2107	1	572.318				7912058
	8402	18.5614	2;3	1340.67				7912008
	7700	17.1268	1;2	660.345				7909580
	1634	5.4484	1	252.111				7896020
	6101	13.5292	1	228.147				7892230
	6463	14.3536	4	5552.37				7890543
	14530	29.9024	1	725.303				7875326
	11521	24.7983	3;1;2	860.335				7866741
	11050	23.9788	2;3	1666.72				7846606
	7682	17.0446	2	861.446				7802522
	7637	16.9636	3;2	2725.13				7798524
	11702	25.1051	1;2	742.329				7792246
	10735	23.3933	1	567.255				7765050
	8567	19.0309	1;2	770.465				7750904
	9458	20.875	1;2	510.281				7749548
	6259	13.9023	3	3483.41				7697518
	8603	19.0865	1	303.159				7688085
	5928	13.3082	3;2	1847.71				7677977
	1165	4.2786	2	625.33				7665194
	11169	24.1472	3;2	2015.84				7663928
	13948	28.9846	2;1	999.456				7642505
	5896	13.2657	1	262.132				7637994
	1755	6.0289	1;2	502.312				7625098
	11703	25.1343	2;1	801.403				7611242
	15105	30.7647	1;2	1123.56				7609563
	8550	18.9798	1	567.255				7604638
	400	2.1497	1	243.158				7588729
	580	2.832	1	287.196				7586396
	15264	30.994	1;2	746.4				7582143
	5638	12.8621	2;1	673.34				7573994
	8029	17.6869	2	2646.63				7567889
	7757	17.2246	3;4;2	2684.08				7546390
	10596	23.2966	3;4	3691.58				7541176
	3550	9.7844	2;1	1005.4				7529398
	11892	25.5461	3;4;2	2079.03				7518457
	4012	10.3949	3;2	1377.58				7516809
	389	2.0927	1	275.112				7507939
	12621	26.7095	1;2	737.36				7500386
	15514	31.3698	4;3;2	2920.32				7489764
	8242	18.166	2	955.52				7481532
	10821	23.6038	1	651.323				7463488
	2315	7.5256	2	1133.5				7458931
	10341	22.6911	1	633.276				7434350
	8768	19.3582	1	591.23				7431767
	8415	18.6032	2	1262.61				7426184
	7568	16.7829	2;3	1260.6				7420348
	779	3.3487	1	203.056				7391236
	9172	20.2298	2	1641.7				7382657
	10127	22.6071	3;4	3549.5				7375989
	14986	30.5771	4;2;3	1190.51				7357856
	6143	13.6182	1	1780.09				7350596
	15582	31.4708	2;1	1347.58				7340660
	12595	26.6772	2;3	1586.73				7322052
	15560	31.4129	2;1	1390.64				7319694
	3379	9.2902	1	531.265				7307385
	14462	29.8308	1	593.307				7300021
	7458	16.561	2;3	1110.4				7299599
	12777	27.0668	2	1096.59				7290799
	11897	25.4266	2;3;1	850.503				7289896
	7708	17.0964	2	886.452				7264399
	15529	31.3618	2;3	2067.96				7262375
	895	3.6677	2;1	502.275				7242099
	9090	20	2	1257.58				7231842
	4275	10.8468	1	579.229				7231264
	8476	18.8253	1	412.207				7226730
	6273	14.0313	1	291.122				7218261
	14485	29.8798	1	351.158				7190035
	6287	14.0704	1;2	555.291				7178820
	10807	23.5941	1;2	679.25				7136448
	4044	10.4555	3;2	1370.6				7123902
	4741	11.6058	1	452.191				7120675
	14302	29.5728	2;1	908.413				7107982
	339	1.7465	1	321.919				7092211
	4341	11.0061	1;2	561.277				7066446
	4083	10.5841	1;2	474.244				7058909
	13012	27.4686	2;3	1893.91				7033219
	11054	23.9968	1	573.244				7013850
	6150	13.6689	3	3597.45				7003354
	9966	21.9695	1;2	684.381				7002324
	15517	31.3329	2	1039.57				6996763
	10157	22.3432	1;2	765.366				6995719
	15932	31.9951	3;2	2181.05				6981516
	9510	20.9744	1	547.286				6968398
	6257	13.9028	1	1723.4				6956078
	5489	12.6045	2;1	688.387				6955916
	6556	14.5698	1	359.205				6953404
	6041	13.5368	1	427.243				6941116
	15008	30.6021	1	494.322				6932792
	11470	24.6713	2;1	832.444				6926978
	2572	8.3729	2	1081.44				6923236
	6245	13.856	1	294.158				6920967
	15797	31.8015	1;2	916.429				6919962
	5746	12.9746	1;2	587.339				6912245
	11916	25.4771	1;2	786.424				6909467
	3446	9.3643	4	6589.86				6906590
	1431	4.9017	1	202.132				6870268
	2415	7.7389	1;2	795.387				6833181
	530	2.8437	1	245.137				6828958
	14608	29.9724	2	1138.56				6825031
	13018	27.3476	2;1	1263.5				6815518
	6717	15.0013	3;2	3715.59				6792518
	7091	15.8907	2;1	641.35				6791896
	13536	28.4414	2;1	913.455				6779767
	6760	15.2169	1	364.175				6776039
	10738	23.4477	2;3	1944.8				6773145
	3457	9.6403	2;1	686.36				6769793
	6587	14.6673	3;2	1788.75				6765935
	3500	9.6919	2;1	602.303				6743620
	15251	30.9667	2;3	1808.88				6740820
	4683	11.5327	1	230.163				6733153
	7594	16.8589	2;3	2166.92				6718310
	340	1.7486	1	373.891				6716374
	11813	25.3433	2;1	623.364				6703291
	6761	15.2023	2;1	772.445				6685964
	7908	17.4746	1	244.179				6682882
	8187	18.0489	2	1190.58				6655719
	15377	31.132	1	666.323				6628535
	7003	15.5666	3;2	2268.99				6597033
	4215	10.8411	1	236.116				6587670
	1658	5.7232	1;2	754.323				6569613
	8678	19.2314	2	883.35				6556333
	1591	5.2804	1	238.095				6539939
	1287	4.5037	2;1	687.367				6502336
	12330	26.2291	2;1	800.44				6500931
	15871	31.8994	2	1082.63				6459618
	2125	7.1617	1	403.207				6457076
	15466	31.2295	2	1330.65				6427025
	2617	8.092	2;1	473.285				6425004
	773	3.2647	1	277.116				6420520
	8419	18.6333	2	831.409				6419755
	1453	5.0407	2;3	1022.36				6418703
	10486	22.9471	1;2	627.407				6412805
	13883	28.8279	1	343.174				6411536
	12939	27.2693	3;2	1593.73				6400307
	8255	18.2242	3;2	1797.67				6396091
	9241	20.394	2;3	1055.39				6365841
	11707	25.1279	1	606.302				6359920
	8490	18.875	2	1451.56				6356739
	7358	16.3481	1;2	599.365				6356221
	11250	24.3115	2;3	1824.75				6354776
	10293	22.6328	1	278.163				6352514
	12297	26.1793	1	615.36				6340144
	15525	31.3618	2	1904.77				6331814
	13532	28.2231	1;2	1374.59				6329078
	6715	15.0025	2;3	1943.81				6316621
	2476	7.8485	1	232.142				6301406
	7854	17.3954	2;1;3	884.287				6300660
	11299	24.4896	5;4;3;2	1821.96				6295294
	8649	19.1649	1;2	728.335				6293521
	5724	12.9612	2;3	1633.69				6254805
	3129	8.9061	1	236.116				6247247
	3913	10.3043	1	222.101				6240441
	6698	14.8946	3	3609.51				6223648
	15614	31.5375	2;3;1	1320.62				6212324
	8671	19.1908	2;1	1262.48				6209941
	454	2.3627	1	542.17				6191594
	9368	21.2034	3;2;4	2664.05				6185304
	6622	14.7602	2;1	700.412				6183435
	8216	18.0785	2;3	902.507				6156964
	694	3.1788	1	268.153				6146788
	15893	31.9707	3;2	1904.93				6135534
	9918	21.9851	2;1	705.373				6134298
	1715	5.9497	1;2	386.265				6126244
	15245	30.9437	2;1	1113.51				6106259
	7678	17.0146	1	514.323				6102882
	347	1.7657	1	457.841				6101615
	6798	15.2539	2;3	924.467				6093284
	4285	10.8788	2	1184.53				6091268
	7025	15.5848	2;3	2300.97				6086544
	6159	13.7511	1;2	748.235				6085700
	6711	14.9744	2	1013.39				6074010
	5332	12.3841	1;2	807.388				6048951
	12436	26.3834	2	1064.56				6045323
	6120	13.5414	2	888.291				6044686
	10104	22.1852	1;2	887.497				6038413
	1667	5.707	1;2	518.281				6037847
	10781	23.5063	1;2	805.365				6031818
	1655	5.7142	2;1	979.385				6022887
	4529	11.3101	2	1110.49				5996927
	562	2.7884	1;2	460.192				5988505
	847	3.684	1	234.112				5980179
	14296	29.5597	2;1	715.448				5959691
	5629	12.8434	1	294.158				5957312
	6663	14.7931	1;2	579.301				5954427
	15756	31.7085	1;2	716.35				5941915
	4212	10.824	1;2	514.239				5937066
	6974	15.5637	1	333.132				5936676
	15373	31.135	2;3	1523.78				5925586
	3367	9.2964	2;1	573.276				5922813
	1652	5.5536	1	403.207				5900507
	8238	18.1323	1;2	489.262				5890883
	8832	19.5249	2	1035.46				5889875
	15955	32.0144	1;2	939.471				5889642
	14715	30.2204	1	475.3				5863001
	15050	30.6672	2	1596.76				5859236
	3841	10.1863	2	1027.46				5856470
	10629	23.2229	1;2	669.407				5855070
	8811	19.4913	2	1570.66				5845766
	12582	26.663	2;1	932.497				5842225
	15531	31.3682	1	570.338				5830959
	1213	4.3692	1	238.095				5818723
	13884	28.8297	2;1;3	1076.51				5806431
	4138	10.6057	1;2	372.274				5804633
	1804	6.221	1;2	504.291				5799884
	796	3.621	1	232.142				5789640
	9775	21.4509	2	845.424				5776309
	8341	18.4704	1	434.184				5776147
	4095	10.5461	1	682.244				5769598
	7456	16.5562	1;2	869.37				5766019
	15539	31.363	2	1184.64				5758653
	962	3.8292	1	302.159				5758318
	14070	29.1778	2	1481.7				5739519
	9083	19.9872	1	669.345				5738870
	7956	17.5941	1	616.271				5732738
	12865	27.0647	2;1	1266.54				5720867
	791	3.3971	1	506.209				5709332
	212	1.713	1	173.978				5709105
	8427	18.5989	3	5576.41				5704506
	14983	30.5346	3;2	1450.77				5696083
	6925	15.4246	2	1222.51				5684492
	7897	17.4858	3;2	2796.17				5663542
	12014	25.6606	1	428.264				5652780
	13352	27.9097	2;1	714.428				5643676
	6453	14.3401	3	3739.52				5639296
	5230	12.2454	1	634.245				5632857
	6258	13.9083	1	1723.07				5632150
	4416	11.1162	1	386.217				5632040
	10268	22.5681	2;1	915.446				5627314
	8717	19.4581	2	1795.72				5626157
	15794	31.7696	2;1	1167.52				5621843
	14268	29.5097	1;2	865.35				5620075
	1467	4.9295	1;2	572.292				5613091
	5658	12.8128	1	230.163				5606236
	3453	9.5555	1	592.271				5605649
	8397	18.564	2	1724.68				5604640
	15284	31.0228	2;3	1549.87				5602913
	12353	26.2875	1	317.174				5602033
	6076	13.5102	3;2	1352.5				5601219
	12417	26.4157	1	543.234				5590961
	7377	16.3764	1	294.158				5587711
	9419	20.8169	2	1130.54				5579471
	13777	28.7212	1	562.275				5579019
	6484	14.3825	1	287.148				5575088
	14995	30.5512	2	1208.56				5569375
	11114	24.1048	1	317.174				5567949
	8330	18.4181	2;1	1109.43				5567871
	5293	12.5282	2;1	537.243				5564814
	4727	11.5757	1;2	550.25				5563475
	7699	17.2836	1	452.228				5557210
	8424	18.6116	1	587.292				5550429
	14811	30.3109	2;3;1	1031.36				5548078
	7108	15.9434	1	637.269				5531547
	262	1.7216	1	269.948				5519774
	5185	12.1534	2	1406.59				5518975
	15509	31.3614	1	471.306				5517340
	1848	6.3612	2;1	808.334				5515077
	8110	17.9625	2;1	642.381				5513809
	11591	24.9252	1;2	1222.48				5510379
	6357	14.2787	1	487.3				5509171
	7796	17.3522	2	1364.58				5506351
	8166	18.0095	3;2	1797.67				5498691
	11159	24.1566	2	1053.53				5494484
	15513	31.3441	2;3;1	1147.54				5482622
	5972	13.4705	1	445.254				5477280
	6729	15.0736	1	539.223				5474895
	4419	11.1246	1;2	400.28				5474607
	12398	26.3069	1	449.239				5466094
	9085	20.0172	1	328.142				5451272
	5816	13.1526	2;1;3	888.395				5434512
	14554	29.9152	1	695.386				5419464
	6491	14.4791	1	503.26				5396475
	8244	18.1282	3	5434.33				5395913
	22	1.0545	1;2	623.365				5390095
	7163	16.0617	2;1	1070.46				5386337
	6427	14.25	1	704.287				5377740
	14623	30.0043	2	1088.57				5370177
	9207	20.2149	3	3689.56				5365646
	11605	24.9318	2;1	1391.6				5365131
	4169	10.7322	1	230.163				5349643
	14802	30.2931	2;3	1826.82				5325626
	11225	24.3252	2;1	718.354				5324163
	11274	24.3603	3;2	1188.44				5322237
	9967	21.9687	1;2	786.319				5322186
	1533	5.0967	1	419.18				5316447
	9418	20.8369	1;2	546.245				5309926
	1363	4.712	1	188.116				5305100
	5499	12.661	2;3	1419.59				5302917
	7031	15.6038	2;1	777.402				5294869
	13363	27.9844	1	407.242				5292784
	7974	17.6151	2;1	540.364				5291247
	4840	11.7037	2;1;3	626.234				5286264
	1649	5.4984	1	216.147				5282881
	7021	15.5752	1	798.332				5280955
	6014	13.424	2;1	707.324				5278983
	8381	18.5495	1;2	756.438				5274951
	7174	16.0635	1;2	582.313				5274534
	7046	15.6369	3	3751.59				5255868
	537	2.8044	1	174.101				5253505
	9537	21.0618	1	618.287				5247492
	9330	20.7036	1	391.211				5240928
	11086	24.0312	1	636.312				5230505
	10035	22.0549	3;2	1147.62				5220735
	8724	19.2972	1	523.265				5217024
	15288	31.0065	2;1	937.488				5200352
	13452	28.2715	2	1153.47				5199998
	12007	25.639	1	450.248				5197100
	1674	5.7354	1	362.18				5184139
	7750	17.2019	1	390.154				5178141
	10936	23.7611	1	388.232				5177736
	493	2.5877	1	149.051				5176879
	8442	18.6767	2	2788.7				5171900
	15546	31.3789	2;1	629.411				5165596
	1088	4.148	1	382.146				5153728
	11887	25.4975	1	535.265				5152251
	13059	27.4539	2	1432.64				5146687
	2538	7.9169	2;1	788.403				5139749
	6960	15.5152	1	244.179				5138112
	15078	30.7412	1	778.35				5122094
	12994	27.3047	1;2	749.37				5118040
	10100	22.2137	1	571.264				5117999
	13331	27.9934	3;2;4	2746.27				5106956
	12023	25.6527	1;2	841.503				5104339
	11275	24.3749	2;1	846.445				5102337
	9211	20.28	2;1	924.446				5100299
	13072	27.484	2	1208.54				5100129
	502	2.6388	1	214.009				5100021
	13828	28.7224	1	467.275				5098700
	12536	26.5829	1	578.271				5096798
	11059	24.0065	1	687.344				5088910
	15606	31.4754	2	1143.59				5088304
	5665	12.883	2;1	777.377				5078959
	4129	10.5754	1	941.909				5075139
	11611	24.9901	1	652.307				5065212
	11252	24.4204	1	629.339				5063943
	2103	6.8883	1	927.894				5061696
	10811	23.5621	1	335.185				5059714
	4826	11.7045	1;2	617.281				5056674
	8072	17.8476	2;1	565.323				5052414
	12842	27.0568	2	899.508				5049210
	9029	19.9086	1	644.278				5042010
	7476	16.6097	2;1	888.493				5036486
	795	3.4314	1	152.033				5035051
	176	1.6708	1	233.954				5029318
	554	2.8621	1	186.101				5024376
	7443	16.4344	2	2632.61				5021163
	15739	31.6749	2	972.55				5017461
	10552	23.0797	2;1	578.307				5013837
	5766	13.0523	1	337.164				5012041
	11456	24.6764	3;2	1978.78				5011476
	15360	31.1056	1;2	1232.55				5003113
	1344	4.6327	2;1	321.18				4991864
	11069	23.9806	2	1891.78				4988414
	6415	14.2439	2	945.313				4978758
	14616	29.9919	2	1175.57				4975278
	10580	23.2353	2;3;4	1379.6				4975131
	15528	31.3553	2	1058.53				4960423
	9851	21.6758	1	365.195				4950667
	5361	12.4662	1	438.223				4943698
	6705	14.8856	4	5419.25				4914835
	13377	27.9902	2;1	924.446				4913673
	533	2.7877	1;2	430.157				4912303
	8783	19.4367	2;3	1901.8				4901390
	13701	28.4947	2	1170.57				4894555
	11948	25.515	3;2	2748.15				4884114
	7073	15.8275	2;1	917.494				4880045
	7819	17.3702	1	372.237				4877347
	15966	32.0136	2;1	623.364				4870536
	6592	14.6306	1;2	501.316				4856568
	5800	13.1143	2;1	468.27				4855181
	11905	25.4489	2;3	1661.69				4851227
	7591	16.8344	3;2	1071.38				4829000
	12781	26.9651	3;4	1693.87				4827069
	4952	11.9565	1	360.237				4814981
	7123	15.9538	1;2	653.233				4814735
	15100	30.7127	3;2	2033.03				4810541
	13023	27.3638	3;2	1579.75				4805671
	9849	21.6219	2;1	1281.51				4798905
	612	2.8615	2;1	372.201				4798857
	5198	12.1868	1;2	501.291				4796024
	13267	27.8135	1	312.147				4788442
	15145	30.789	2;1	1111.52				4779595
	3049	8.7935	1	720.268				4775835
	15146	30.7852	3;2	1533.79				4774655
	7762	17.243	4;3;2	2641.12				4772979
	11496	24.779	3;2	2677.11				4770764
	13138	27.6002	2;1	956.519				4769335
	9865	21.7013	2	1117.52				4767594
	10479	23.0017	1;2	874.429				4766130
	8416	18.6219	1	443.274				4748635
	11	1.049	2;1	1028.56				4735771
	8046	17.819	2	1064.42				4732481
	2297	7.4885	1;2	587.303				4725396
	15419	31.1992	2	1096.56				4708618
	429	2.1929	1	252.122				4707848
	15042	30.6288	4;3;2	1864.76				4706709
	1	1.0491	2;3	1438.74				4706071
	15673	31.5993	2	1827.77				4699035
	10793	23.5738	1;2	628.286				4698788
	6270	14.0456	2;3	1918.75				4693289
	6455	14.3511	2	787.455				4692295
	3368	9.2723	2;1	666.297				4688646
	7864	17.4398	2;1	1104.47				4687671
	406	2.1463	1	246.122				4685140
	2167	7.3868	1;2	386.265				4679388
	9718	21.403	2;1	596.258				4677299
	676	3.0218	1	302.159				4671733
	13576	28.3247	3;2	1246.64				4670286
	9683	21.2787	2;1	908.411				4665314
	6614	14.7231	1	592.254				4664205
	2131	7.1401	2;1	740.346				4663556
	15011	30.6057	2	978.502				4660706
	391	2.0911	1	301.127				4660603
	11546	24.8199	1;2	817.455				4660242
	8077	17.9286	3;2	2237.96				4657287
	12359	26.3655	4;3	2931.39				4656017
	151	1.6299	1	329.874				4649873
	13526	28.2473	2	1107.58				4645309
	10627	23.1886	1;2	750.356				4644636
	6547	14.559	1	261.111				4639470
	8994	19.8649	2	1172.57				4638521
	9194	20.2212	1;2	699.417				4605670
	11349	24.5157	2	769.47				4602275
	9210	20.2518	1	780.375				4601897
	538	2.7241	1	358.185				4597595
	3421	9.2855	1	396.164				4594062
	15959	32.0103	2	1192.62				4592521
	9741	21.3994	2;1	1076.47				4585972
	1676	5.9178	1;2	574.271				4582489
	6722	14.9987	2	1718.75				4580282
	3447	9.3814	2	2824.73				4577716
	1654	5.5261	1	172.071				4577581
	4781	11.6143	2;3	1441.63				4568384
	8816	19.4846	1;2	930.478				4568321
	13481	28.173	1	578.307				4566691
	12908	27.0862	1	445.233				4560057
	14674	30.1531	1	634.297				4557187
	3413	9.3301	2	720.317				4551863
	7064	15.7508	3	3751.59				4550007
	10037	22.1798	3;2	2790.16				4542474
	651	2.9633	1;2	380.206				4541467
	14779	30.2562	2	887.472				4539442
	1769	6.0624	1	439.171				4532906
	3875	10.2605	1	273.169				4530937
	1820	6.2374	1	396.165				4523660
	15840	31.8237	3;2	1063.68				4522764
	7780	17.3383	2;3	1816.75				4522641
	9840	21.617	1	478.243				4505387
	7574	16.7832	1;2	743.375				4501319
	6360	14.1835	2;1	624.276				4496654
	6470	14.3897	2;1	694.328				4495898
	6532	14.5284	1;2	529.323				4472729
	8194	18.0907	1;2	604.325				4468000
	5930	13.3068	2;3	1831.74				4463329
	2517	7.8216	1	253.154				4462074
	10767	23.4482	2	1115.56				4457076
	14809	30.2808	2;3	1495.72				4454566
	519	2.6369	1	198.062				4446649
	1120	4.3416	1	303.18				4434882
	9235	20.3427	2;1	700.412				4429382
	13162	27.678	1	431.274				4427611
	7507	16.7087	2;3	2570.08				4426974
	285	1.6799	1	399.932				4422949
	8454	18.8618	2;3	1868.71				4412743
	8351	18.4939	1	456.201				4411832
	11860	25.3793	1	700.376				4411055
	6092	13.5084	2	1336.54				4407787
	6749	15.0831	3	3625.48				4396629
	15765	31.7196	1	698.397				4386262
	11772	25.2114	3;2	2748.15				4381716
	458	2.3036	1;2	661.339				4377442
	14364	29.6439	1;2	645.352				4375095
	7473	16.5822	2;1	570.338				4374717
	6719	15.0009	2	846.408				4373429
	10741	23.427	2;3	1907.75				4372777
	14345	29.67	1	516.27				4369805
	837	4.0104	1	259.153				4368739
	4130	10.5752	2	1920.76				4367023
	11106	24.1882	2	1136.51				4365887
	13842	28.7266	1	798.389				4363321
	7436	16.4735	1	601.239				4357748
	15461	31.2576	1;2	943.535				4357105
	9248	20.4829	3;2;4	2593.01				4355940
	7602	16.8417	1	496.218				4352670
	4898	11.8105	1	561.277				4348624
	12426	26.3736	2;1	641.423				4344608
	10121	22.2258	2;1	995.457				4340920
	9268	20.4557	2;1	1073.5				4335692
	9861	21.6719	2;1	861.435				4334944
	8264	18.2621	2;1	586.344				4300598
	3786	10.2672	2;1	415.28				4300144
	15333	31.0669	2	1739.7				4296595
	11841	25.3503	1	735.356				4293557
	8934	19.7419	3;2	1483.69				4293458
	767	3.2601	2	536.152				4289114
	15561	31.4236	1	377.231				4288650
	12037	25.7113	1	407.242				4273747
	3037	8.7015	2;1	465.259				4265578
	9919	21.8399	2;1	829.43				4265148
	9198	20.2027	2	962.492				4264187
	337	1.7379	1	241.953				4260692
	15906	31.9771	1	377.231				4254202
	1146	4.3271	1;2	403.207				4253036
	6139	13.6024	3	3581.49				4249085
	13572	28.2891	1	807.377				4247744
	13278	27.7996	1;2	981.42				4243159
	5838	13.1481	1;2	503.26				4242652
	10433	22.8497	2	988.557				4239978
	9961	21.9422	2;1	743.418				4239606
	8425	18.5908	3	4490.91				4235612
	4818	11.6844	1	475.265				4234597
	15681	31.6952	2;3	1644.8				4231779
	3459	9.6352	1	345.19				4230117
	15420	31.1966	1;2	1026.54				4228917
	426	2.1548	1	317.109				4224690
	6406	14.224	1	337.164				4224682
	8652	19.1607	1	504.197				4221137
	6352	14.1843	1;2	754.314				4221040
	5197	12.167	1	287.196				4211839
	455	2.3273	1	738.124				4211263
	12952	27.2308	2;3;1	838.318				4210755
	5034	12.0158	1;2	500.26				4208146
	7203	16.1061	1	391.207				4208067
	6252	13.8873	3	3467.44				4206501
	10704	23.3733	2;1	886.477				4200565
	11090	23.9739	3	3739.6				4197281
	13773	28.6385	1	565.311				4194671
	6478	14.4223	2;1	601.343				4194041
	9717	21.3988	1	469.254				4190501
	15104	30.7536	2;1	1118.51				4183789
	7144	16.0073	1	688.271				4182141
	8545	19.0114	3;4	3626.55				4181132
	7002	15.5617	2	932.446				4181097
	10228	22.4624	2;1	921.457				4180550
	4156	10.6949	1;2	604.297				4180287
	4852	11.7043	1	610.269				4175899
	13438	28.146	3;4;2	2757.26				4173820
	3114	8.9049	1	339.143				4166038
	5966	13.3608	1	410.18				4157065
	11740	25.1579	1	445.254				4150467
	14629	30.0127	2	975.488				4147235
	7241	16.1537	1;2	457.301				4143531
	10618	23.1773	2;1	606.35				4142843
	10258	22.5358	2;1	773.393				4140278
	341	1.7504	1	206.978				4130428
	15685	31.6059	2;3	1848.69				4126105
	5333	12.4872	1	372.201				4122876
	12352	26.2189	2;1	815.476				4120872
	10126	22.2577	2;3;1	911.298				4120452
	15901	31.9363	2	1364.64				4112974
	788	3.3995	1	201.173				4107675
	8508	18.8677	3;2	1088.57				4103966
	5144	12.1212	1	475.264				4077637
	8250	18.1654	2	2736.64				4073911
	9118	20.1106	4;2;3	2650.04				4071611
	7665	17.0203	2;1	528.338				4071493
	14484	29.9614	3;2	1285.65				4071005
	10156	22.3439	4;3	3478.47				4066947
	8582	19.0455	1	635.326				4065691
	3064	8.7703	1	481.215				4065577
	6728	15.0338	1	446.238				4062286
	11776	25.2232	1	472.301				4061772
	8018	17.6805	3	5292.26				4061341
	783	3.2746	1;2	330.226				4060034
	4581	11.3515	1	266.127				4058683
	15886	31.9279	2	1097.61				4058497
	14646	30.0482	2	1316.58				4058155
	4972	11.8784	1	479.202				4053538
	2541	7.9146	2;3	904.451				4051867
	10181	22.3711	1	393.227				4041585
	9886	21.7975	3;2	2719.12				4040080
	8016	17.6917	1	776.337				4039242
	5369	12.46	1	275.127				4034451
	10141	22.2722	2	859.441				4032325
	8376	18.5599	1	301.2				4030215
	12863	27.1027	2;3;1	956.381				4029931
	4396	11.0599	2;1	618.334				4023765
	3491	9.6591	1;2	853.356				4022865
	2273	7.434	2;1	865.356				4021439
	539	2.7234	2;1	402.223				4021147
	15527	31.3466	1;2	1131.58				4019308
	12008	25.6501	1	390.19				4017308
	8332	18.4275	1;2	661.328				4015875
	8353	18.4681	2	935.472				4012842
	921	3.7048	2	571.355				4011303
	3480	9.6602	2;3	1094.38				4006784
	9056	19.9684	2;1	960.383				4006660
	9127	20.1134	2	1026.5				4000093
	11909	25.4245	2	1348.59				3999995
	3360	9.2335	2;3	714.439				3996995
	7051	15.6196	4	5632.37				3996359
	15065	30.6737	1;2	789.391				3995764
	7655	17.049	2;3	2513.06				3994861
	9404	20.8051	1;2	927.431				3992965
	15849	31.8353	3;2	2298.99				3989064
	14165	29.3552	2;3;1	1076.4				3988695
	11201	24.3033	1	429.259				3987501
	388	2.075	1	603.154				3981296
	14686	30.1318	2;1	774.356				3980965
	11664	25.0548	2	1344.65				3977284
	1845	6.4523	1	218.127				3975078
	480	2.4443	1;2	419.238				3973892
	1525	5.2801	1	203.079				3969301
	8791	19.4312	2;1	686.396				3965986
	2092	6.7316	1	504.254				3961465
	12186	26.0065	2	1108.54				3959801
	10684	23.3395	1	399.18				3957985
	2105	6.896	2	1892.73				3954439
	13474	28.1348	2;1	631.369				3948753
	7236	16.1309	2;3	743.454				3948030
	15936	31.9939	2	1327.74				3943153
	9748	21.3931	3;2	1477.67				3935826
	6161	13.7189	1	409.185				3934904
	13129	27.5504	1;2	647.368				3930138
	15909	31.9724	2;1	1224.62				3927519
	27	1.0523	2	1192.62				3924669
	756	3.1538	2	593.328				3923990
	6488	14.6377	2;1	651.323				3920518
	14583	29.9405	2	1100.61				3916271
	6367	14.21	1;2	593.281				3913546
	12940	27.1355	2;1	1012.48				3911246
	6070	13.5379	1;2	719.323				3910169
	2605	8.2305	1	317.195				3909185
	5861	13.23	2;3	1878.83				3907211
	1238	4.4541	1	202.132				3907112
	766	3.2382	1	640.147				3906575
	7693	17.0402	2	748.362				3904778
	9237	20.3691	2	1184.57				3904239
	5752	12.9876	2;1	529.322				3903308
	11002	23.911	2;1	744.402				3903292
	6621	14.8038	2;3	2197.95				3897324
	3914	10.387	1	411.165				3892403
	6102	13.5309	2;1	514.322				3889687
	9765	21.4074	1	351.179				3880243
	8755	19.4105	4;3	3697.59				3879008
	3580	9.8475	2;3;4	1337.5				3877060
	6235	13.9138	2;3	1557.6				3874649
	8683	19.3262	1	543.233				3874591
	4236	10.7999	3;4;2	1408.54				3864591
	8436	18.6926	2;1	626.328				3864241
	8252	18.2211	2	1781.71				3862123
	13771	28.6062	2	1126.64				3860975
	10222	22.4484	2	1308.56				3853216
	7143	16.0509	3;2;4	1840.72				3852129
	15856	31.8509	2;3	1728.71				3851494
	15393	31.2047	1;2	698.328				3848571
	2876	8.4622	1;2	582.313				3843951
	465	2.4567	1	302.195				3842794
	14960	30.5031	2;1	645.313				3841552
	5642	12.8216	1	570.277				3836033
	9020	19.9027	1;2	660.243				3826870
	12534	26.5484	3;4;2	1345.71				3810931
	6513	14.5373	2;1	959.385				3807128
	7666	17.0103	1;2	832.429				3805959
	10182	22.3737	1;2	699.428				3802733
	4158	10.713	2	1098.49				3794680
	7454	16.5713	2;3	2223.94				3792300
	15005	30.5579	2	1085.57				3789099
	1009	3.919	1	167.095				3785798
	13861	28.7943	3;2	1769.8				3785249
	8440	18.691	2;1	758.417				3781822
	5764	13.0344	2;1	1006.46				3775365
	7751	17.1851	1	486.281				3771414
	12299	26.1816	2;1	785.465				3767267
	2031	6.6996	2	1026.47				3766527
	54	1.0644	2	1041.61				3765251
	11206	24.291	1	588.312				3763270
	13627	28.4188	2	1091.57				3752229
	3443	9.3474	3	3863.61				3751729
	7054	15.7255	4	5632.37				3750411
	8726	19.3065	1	372.238				3743088
	12002	25.6153	3;2	1405.73				3742065
	609	2.8689	2;1	589.307				3739913
	14239	29.4471	2;1	820.434				3729283
	4708	11.5223	1	597.229				3728713
	7558	16.753	1	432.222				3718545
	10094	22.1871	2;1	828.377				3716245
	13719	28.5159	2;3	1406.7				3708570
	1870	6.2998	1	266.127				3701438
	6468	14.3567	3	3723.56				3694743
	10405	22.8174	2;1	494.322				3684105
	8444	18.7173	1	489.244				3680783
	13346	27.9362	1;2	989.471				3673000
	15774	31.7335	1;2	803.382				3670976
	14168	29.309	3;2	1450.77				3670642
	11007	23.9063	2	1565.62				3667811
	7092	15.8884	1	534.208				3667551
	2284	7.4611	1	330.19				3661487
	9948	21.8829	1;2	835.444				3661269
	5810	13.1275	1	360.176				3660353
	8844	19.5331	2;1	572.354				3658708
	3866	10.2679	1	388.233				3658390
	9240	20.371	2	916.488				3658136
	15870	31.8835	2;3	1139.69				3656109
	261	1.6708	1	150.028				3653734
	9306	20.5874	1;2	562.276				3652043
	2073	6.9077	2	1063.32				3651659
	6758	15.1437	2;1	516.327				3651117
	6796	15.2434	1	458.286				3650492
	3148	9.019	1	344.206				3648150
	7906	17.4316	2	904.455				3639748
	15764	31.7171	2	1247.6				3634736
	478	2.5361	1	259.19				3633665
	8858	19.5802	3;2	1923.74				3627876
	9750	21.3981	1	1054.99				3622666
	7433	16.4746	2;1	748.314				3620698
	7009	15.5815	2	1456.63				3620168
	7922	17.536	3;2	2584.09				3618600
	15347	31.1199	1	487.301				3618456
	4421	11.1254	1	287.196				3618193
	8247	18.1579	2	484.351				3615931
	430	2.1757	1	156.054				3614456
	5765	13.0433	1	443.238				3613668
	396	2.1384	1	288.155				3612933
	11331	24.4688	2;1	691.391				3611031
	15576	31.4184	2;3	1566.65				3608770
	3023	8.6768	4;3;2	1199.56				3608031
	6769	15.2073	2	857.462				3601760
	9788	21.4703	2	1014.47				3597442
	509	2.6346	1	176.08				3597062
	10756	23.4466	2	1703.77				3596568
	15423	31.7427	2;3	1652.89				3595015
	8403	18.568	1	676.328				3593296
	6436	14.2722	2	1074.5				3588882
	13128	27.5267	2	1023.54				3584633
	1847	6.3389	1	202.132				3578728
	15188	30.8534	2;1	1204.54				3578227
	4830	11.6885	1	156.076				3577982
	9614	21.1526	2;3	1389.61				3575697
	1478	5.0503	1	268.106				3573269
	14612	29.9552	2	999.536				3566507
	8789	19.4307	1	423.201				3557552
	5344	12.4322	1;2	516.186				3556678
	14236	29.5021	1	343.247				3556521
	10926	23.7322	3;2	1354.67				3556298
	9086	20.0008	1	506.249				3553013
	9060	19.975	4;3	3678.51				3552920
	12850	27.0117	3;2	1139.69				3547640
	12909	27.0656	1	506.238				3547414
	7048	15.6007	1	552.255				3541645
	6600	14.6306	3	3625.48				3536880
	9690	21.2744	1	587.328				3528451
	4384	11.0355	1;2	717.378				3524773
	12942	27.1731	1	680.338				3517376
	15758	31.7101	1	636.262				3515741
	15022	30.5609	2;3	1359.71				3514471
	5877	13.2253	1	380.206				3513478
	5548	12.7373	2	973.447				3511996
	9776	21.5028	3;2	2825.2				3498866
	11820	25.3216	2;3	1553.87				3495021
	7970	17.5631	3	952.498				3494357
	10326	22.6476	2	1044.51				3492729
	8616	19.0529	1	467.275				3492350
	680	3.0739	1;2	360.237				3487550
	407	2.143	2;1	532.249				3485663
	787	3.3428	1	362.147				3485410
	11517	24.7636	1;2	843.47				3480408
	6300	14.086	1	350.159				3478159
	5779	13.0857	2;1	601.344				3477086
	6265	13.9878	1;2	730.397				3473844
	13431	28.2816	2;3	1849.77				3473720
	15823	31.8219	1	758.825				3471099
	8572	19.025	1	708.26				3463150
	5596	12.7726	3;2	686.255				3460903
	6723	15.0201	1	561.219				3460296
	9613	21.121	2;1	877.467				3457251
	2381	7.6504	2;3	1026.47				3456132
	14104	29.2918	1	570.338				3453678
	15737	31.6713	2	1085.57				3452061
	12180	25.9791	2	913.488				3449029
	1471	5.0337	2	1028.38				3446275
	10266	22.5487	2;1	714.371				3443243
	6511	14.5447	1	522.194				3443033
	6899	15.3968	2	1391.53				3442570
	382	2.0771	1	218.09				3439509
	6398	14.255	1;2	434.264				3439141
	10719	23.3671	3;2	1186.66				3439111
	12979	27.2672	2	1132.48				3438343
	6010	13.4302	3;2	1010.51				3434487
	9154	20.1547	1;2	1224.49				3433834
	6471	14.3952	3;4;2	1152.62				3430073
	10055	22.1111	1;2	635.365				3429977
	9373	20.7058	2;1	776.371				3426895
	330	1.7328	1	271.937				3423453
	4969	11.8766	1	458.286				3419972
	11083	23.97	2	842.461				3417918
	7856	17.3955	1	647.267				3417032
	50	1.0531	1	357.263				3410995
	2177	7.3181	1;2	516.291				3407195
	6290	14.046	1;2	614.375				3404979
	3814	10.1101	1;2	659.324				3404015
	981	3.8516	1	218.163				3402386
	15482	31.3004	2;1	673.416				3401644
	8528	18.9108	2;1	743.429				3400747
	12971	27.3312	2;3	1904.9				3400718
	8269	18.2988	1	780.375				3399454
	13794	28.6721	1	593.307				3393864
	387	2.0563	1	527.159				3391475
	5337	12.4951	1;2	561.229				3389308
	9073	19.9932	2;3	1811.69				3388680
	7831	17.3704	2;1	614.375				3388442
	10448	22.877	2	1032.51				3380091
	6255	13.915	1;2	456.295				3377607
	7071	15.8448	1	404.227				3377584
	10753	23.4043	1	392.206				3374674
	2291	7.4214	1	273.18				3373550
	6848	15.332	1;2	469.327				3363047
	15089	30.7213	2;3	1417.74				3362843
	774	3.2754	1	732.106				3359453
	9701	21.2869	4;3	3464.45				3354720
	353	1.7568	1	257.916				3352791
	10763	23.4783	2;1	885.398				3349057
	7177	16.0711	2	1293.55				3345450
	10952	23.8169	3;2	1863.78				3343521
	781	3.3356	1	474.207				3342171
	7775	17.2209	3;2	2668.11				3341219
	5931	13.3078	2	1606.68				3339874
	2196	7.7515	1;2	390.175				3335309
	8521	18.9333	2;1	689.396				3334132
	11010	23.8967	2;1	903.456				3330219
	15541	31.4017	1	559.321				3325854
	8941	19.7661	2;3	1391.64				3324336
	14590	29.9372	2	1255.68				3323589
	6473	14.4115	1	621.276				3321668
	14627	30.0085	4;2;3	1341.61				3318812
	15098	30.7256	2	1026.54				3314722
	7901	17.4694	2	977.385				3308487
	13191	27.6722	1	315.216				3307498
	644	2.9349	1;2	458.285				3305530
	13310	27.8335	2	1419.66				3300818
	7062	15.8284	3;2;4	2727.08				3300202
	8181	18.008	4;3;2	2883.17				3299461
	1275	4.5121	2;1	358.258				3295658
	15537	31.3484	1	766.423				3295633
	12259	26.0765	2	1012.52				3295568
	12607	26.6451	2	1058.56				3294501
	15287	30.9996	2;1	629.411				3293113
	15822	31.8134	4;3	4719.08				3292864
	8237	18.1427	2	1342.54				3290397
	7815	17.3257	1	315.216				3290333
	6492	14.4809	1	495.281				3289214
	9244	20.341	3;4	3749.55				3288602
	1790	6.1158	1	187.061				3285020
	9272	20.5549	3;2;4	2721.07				3280952
	8492	18.83	1;2	638.375				3279204
	7996	17.6363	2	968.504				3278609
	8588	19.1057	1	459.27				3277254
	15451	31.2626	2;1	1252.58				3274828
	9584	21.0948	1	468.27				3273129
	9501	20.9526	2	1003.52				3266463
	6260	13.8942	4	5206.14				3265857
	6123	13.5407	1	554.268				3260374
	14795	30.2671	2	1042.57				3257762
	12926	27.1663	2	808.481				3254841
	11165	24.1373	1	600.255				3252314
	4883	11.7349	1;2	716.382				3251488
	15771	31.7327	2	1295.67				3248795
	8140	17.9842	2;3	877.478				3246982
	11199	24.2138	1	415.175				3246886
	12433	26.3626	2	1746.72				3240524
	2081	6.9061	2	971.356				3240122
	13672	28.4475	2	1319.53				3236773
	11857	25.36	2	1339.63				3231283
	10891	23.7492	1;2	945.409				3230910
	5180	12.1872	1	273.169				3230896
	15889	31.9274	2	860.451				3229027
	10469	22.9004	1	674.313				3226948
	15518	31.3692	3;4	3085.4				3222255
	283	1.6808	1	199.966				3218621
	2820	8.3887	2;3	1274.55				3218288
	9728	21.2918	1	301.2				3215657
	6162	13.6933	1	433.254				3212871
	15803	31.8364	2	1196.64				3210796
	15279	31.0322	4;2;3	3071.38				3210654
	7390	16.3945	1;2	690.307				3208901
	13084	27.4993	2	830.475				3207394
	15824	31.817	1	622.242				3206006
	5558	12.7343	1;2	459.306				3201466
	3137	8.9393	1;2	686.36				3197045
	7679	16.9939	1	718.303				3196841
	7821	17.3424	2;1	863.342				3193518
	15500	31.3222	2	1349.55				3192838
	7587	16.7939	2	613.322				3192412
	7495	16.6369	1;2	1053.44				3191363
	1686	5.8413	1;2	402.223				3191111
	8152	18.0233	3;2	2655.13				3190895
	9366	20.689	1	430.243				3185122
	10492	22.9352	1;2	505.301				3184196
	15232	30.9199	2;1	1259.56				3180837
	1114	4.1125	1;2	388.244				3180704
	7709	17.1025	1	530.282				3178700
	6752	15.082	4	5381.31				3173735
	5968	13.373	1	466.207				3173633
	7942	17.5571	1	601.308				3169354
	6810	15.2603	2;1	514.348				3167455
	8383	18.5192	2;1	745.397				3166997
	9333	20.5933	2;3	799.456				3166757
	13721	28.5584	1	528.259				3165520
	9197	20.22	1;2	558.338				3163107
	5733	12.9639	1;2	588.316				3162476
	14311	29.5266	3;2	2702.14				3162129
	10762	23.4837	2;3	1126.42				3158724
	15366	31.0929	2;3	1306.62				3158683
	342	1.7484	1	224.989				3158127
	8158	18.0139	2;3	1887.79				3156795
	9884	21.7594	1	361.204				3152072
	7280	16.2166	3;2	1973.79				3150311
	2547	7.9197	2;1	530.282				3149768
	350	1.7511	1	325.903				3148840
	7752	17.1817	3;2	2342.99				3144233
	394	2.0926	1	372.164				3143074
	9376	20.7035	1;2	695.397				3142369
	15892	31.955	2	1035.53				3141166
	15898	31.9334	1;2	711.327				3140203
	1752	6.0245	2;1	603.359				3138961
	11453	24.7275	1	315.216				3136379
	13247	27.7941	2;1	1260.55				3135345
	7352	16.3775	1	315.216				3134534
	5252	12.2935	1	228.148				3133871
	10467	22.8558	2;1	1015.45				3127342
	7814	17.3065	2;1	622.333				3121616
	4540	11.3104	2	1335.55				3121531
	3449	9.4268	3	3803.57				3117955
	8426	18.6268	2	1331.63				3115811
	15628	31.5582	1	521.249				3115007
	14630	30.0186	1	379.211				3114852
	8966	19.7953	2	1021.49				3113739
	4229	10.8032	2;1	879.372				3113695
	579	2.8276	1	188.116				3109940
	8431	18.6358	2	864.482				3107641
	11663	25.0394	4;3;2	2760.11				3106953
	7606	16.8686	2;1	887.472				3106802
	5073	12.0084	1	533.234				3105435
	14401	29.6811	2	1109.54				3104643
	5525	12.6908	1	521.216				3103248
	1650	5.4741	1	419.202				3102192
	14121	29.2298	3;2	1581.7				3100178
	777	3.2308	2	566.317				3099347
	15882	31.9143	1	485.322				3093544
	8838	19.5201	1;2	826.408				3092293
	8677	19.2017	2	956.505				3091317
	1511	4.9725	2;1	458.285				3090526
	2479	7.8709	2	899.398				3090419
	8037	17.7975	2	954.489				3090147
	15083	30.723	1;2	708.428				3087994
	4052	10.4465	1	216.098				3086664
	5898	13.2503	1	437.191				3086620
	14840	30.3477	2	1353.58				3084008
	1714	5.9071	1	273.18				3083147
	13983	29.0229	2;3	1521.81				3081669
	7376	16.3535	1	486.281				3078782
	8340	18.5021	1;2	551.307				3077077
	11312	24.4161	1;2	666.323				3074230
	4699	11.5709	1	346.16				3071200
	6126	13.5524	1	301.2				3069378
	14917	30.4175	2	713.444				3063262
	9156	20.1817	1	445.254				3061782
	6808	15.2448	1	359.217				3060716
	5743	12.9488	3	3673.55				3060209
	9498	20.9405	1;2	1181.41				3058526
	6782	15.2267	2;1	873.493				3058153
	8433	18.5794	1	532.268				3055286
	3455	9.5135	2	720.317				3055279
	6656	14.8045	2	829.429				3053126
	14648	30.0549	2	887.497				3051218
	947	4.0249	2;1	415.254				3050759
	8759	19.3844	3;2	1170.63				3050002
	13824	28.6988	1;2	997.413				3048944
	10119	22.2119	2	1230.59				3047236
	8404	18.561	2	1499.62				3044025
	9835	21.6087	2	960.476				3040697
	8184	18.0376	2;1	501.316				3039481
	15270	31.0043	2	1114.56				3039217
	3655	10.0088	2;4;3	1280.48				3035498
	6737	15.1122	2;1;3	624.359				3032619
	789	3.3991	1	484.227				3030336
	3065	8.736	2;1	1017.41				3030154
	14077	29.2507	2	999.536				3029327
	5178	12.1451	1;2	400.28				3028798
	13772	28.5957	3;2	2702.14				3027406
	14569	29.9663	3;2	1975.94				3025339
	280	1.6814	1	215.944				3022685
	9487	20.9042	2	967.499				3022559
	2850	8.4321	1;2	473.26				3022280
	9324	20.5491	1	675.308				3020044
	6276	14.0218	1	431.238				3017853
	13939	28.9246	2;3	2300.97				3017577
	12512	26.4794	2	1541.69				3012559
	2922	8.5872	1	287.185				3006886
	4254	10.81	2;1	829.43				3003592
	8413	18.6262	4;3	3555.51				3002695
	1545	5.2109	1	259.153				3002013
	51	1.0539	2	968.531				2999404
	3902	10.2579	2	731.361				2996915
	5573	12.9359	2;1	558.313				2994347
	15403	31.1442	1	687.38				2988387
	6772	15.1824	2	1279.53				2986971
	11766	25.2267	2	844.437				2985784
	8742	19.4402	3;2	2669.11				2984676
	11768	25.1867	2;3	1165.43				2983200
	12006	25.6135	2;1	615.233				2983173
	9777	21.4485	1	278.163				2982729
	14861	30.3803	2	1275.56				2982676
	9772	21.4163	1	610.296				2981230
	8023	17.7237	2	1169.52				2980001
	3044	8.7841	2;1	736.233				2977664
	9854	21.6177	1	1017.94				2971030
	7055	15.7541	2	930.466				2970625
	5288	12.333	1	523.229				2968145
	14422	29.717	1;2	883.513				2967873
	8484	18.8457	4;3	3498.49				2967208
	6619	14.6996	1	585.313				2966411
	4824	11.67	1	465.186				2964296
	12903	27.1099	2	1056.55				2962312
	6992	15.5574	2;1	766.397				2962222
	14404	29.6849	2	1654.65				2960317
	8681	19.255	4;3;2	3536.44				2957219
	1773	6.0841	1;2	697.302				2951834
	15530	31.3436	3	2661.24				2948411
	4481	11.1965	1	539.224				2948072
	7168	16.0817	1	301.2				2947070
	8064	17.8735	1;2	590.285				2944809
	9494	20.9103	1;2	660.345				2944385
	15511	31.3429	1	343.247				2942764
	11382	24.576	1;2	597.386				2941959
	15540	31.3633	2;1	762.464				2941704
	9048	19.9327	1	462.215				2939871
	9195	20.2095	4	4350.85				2936694
	8975	19.8824	3;2	2740.15				2935208
	11467	24.6929	1	387.247				2930433
	5895	13.2493	1;2	573.313				2928373
	9072	19.9989	1	594.338				2926417
	3485	9.6605	2	1078.42				2921461
	2347	7.5349	2;1	493.265				2917799
	15689	31.636	4;3;2	2885.32				2917758
	12288	26.1335	2;1	870.413				2917748
	9447	20.8259	2;1	503.314				2916003
	13487	28.1293	1;2	785.476				2915158
	6953	15.4657	1	447.233				2914317
	14453	29.841	2	1243.62				2912528
	4907	11.8145	1;2	809.366				2911253
	14727	30.2181	3;4;2	2828.3				2907406
	6239	13.8532	2	857.46				2906996
	5287	12.3192	1	389.191				2900154
	11406	24.6262	1;2	778.423				2899711
	4908	11.814	2;3	1050.39				2899073
	1681	5.7832	2	708.356				2896862
	8904	19.6592	1;2	907.477				2896766
	8153	18.0388	1;2	758.392				2896754
	7552	16.7305	2	1293.55				2896391
	3507	9.7271	1	252.111				2895973
	3448	9.4018	1	1883.48				2895645
	7525	16.6454	2;1	774.449				2892584
	8613	19.0497	1	592.214				2885502
	14557	29.9104	2	973.499				2884161
	7492	16.6317	2;1	788.44				2880947
	3813	10.1302	2	1088.44				2875993
	11819	25.3243	3;2	1359.68				2875183
	10499	22.9451	1	563.271				2874956
	15620	31.5012	2	1076.59				2874254
	1763	6.1025	2;1	489.291				2872067
	8439	18.7052	3;2	905.472				2867644
	14872	30.3934	1;2	1031.53				2866369
	15033	30.5847	2	1237.7				2865204
	3454	9.4977	2	1904.8				2862527
	5005	11.9178	2;3	1165.54				2859565
	15208	30.9928	4;3	3866.72				2858516
	10012	22.0088	2	1116.52				2852237
	6700	14.8436	3;2	2229.94				2849751
	1675	5.6869	1	318.165				2849511
	1953	6.612	1;2	754.324				2849253
	6777	15.2203	2;1	493.29				2847158
	708	3.1387	1	218.126				2844459
[truncated: 14,152 more rows]

## Sheet: Average
		Muropeptide	Intensity	Abundance (%)				RT (min)			Theoretical mass (Da)		Δppm			TY1	TY2	TY3
	1	gm-AEJA|1	1.07382e+09	0.143616	±	0.0158366		9.50017	±	0.0289931	0941.4078		0.186133	Monomers		914024187	1106514897	1200914569
	2	gm-AEJG|1	2.42975e+08	0.0324963	±	0.00161895		6.84647	±	0.0375579	0927.3922		0.7301			249121337	226642634	253160871
	3	gm-AEJ|1	164394980	0.0219868	±	0.00336032		5.48403	±	0.0314442	0870.3707		0.538733			168835933	131919512	192429495
	4	gm-AEJAI|1	1.53553e+08	0.0205367	±	0.000227488		21.4036	±	0.00366151	1054.49		0.942033			155596714	152966694	152094756
	5	gm-AEJF|1	147785653	0.0197654	±	0.000296187		21.6188	±	0.00108012	1017.44		1.98067			144323956	149895076	149137927
	6	gm-AEJAA|1	65465273	0.00875556	±	0.00149316		10.8579	±	0.0202215	1012.4450		1.24697			49548818	73250548	73596453
	7	gm-AEJAF|1	5.00381e+07	0.00669227	±	0.00117035		15.3805	±	0.00399694	1088.48		0.663333			59820654	51643963	38649592
	8	gm-AEJQ|1, gm-AEJAG|1	4.60785e+07	0.0061627	±	0.000613449		8.79577	±	0.0521585	0998.4293		1.19697			42711143	42985712	52538512
	9	gm-AEJK|1	4.59722e+07	0.00614849	±	0.0014999		7.70903	±	0.0591568	0998.4656		1.55927			61586738	39929152	36400763
	10	gm-AEJY|1	3.38343e+07	0.00452512	±	0.000235234		16.8358	±	0.00512792	1033.4340		1.43173			33304373	36277453	31921118
	11	gm-AEJAM|1	2.87287e+07	0.00384228	±	0.000203203		16.5617	±	0.00310412	1072.45		1.8184			28370424	30802248	27013540
	12	gm-AEJN|1	2.70094e+07	0.00361234	±	0.000408983		5.0291	±	0.015166	0984.4136		0.835467			25411796	24351678	31264832
	13	gm-AEJAD|1	25230123	0.00337437	±	0.00108833		9.612	±	0.0431723	1056.43		1.41363			36621626	20454083	18614660
	14	gm-AEJM|1	2.03125e+07	0.00271667	±	0.000305878		15.5912	±	0.00748524	1001.41		0.515867			21029262	22712007	17196257
	15	gm-AEJI|1	18118204	0.00242319	±	0.000198164		20.2571	±	0.00692066	0983.4547		0.8333			19820275	18300162	16234175
	16	gm-AE|1	1.73491e+07	0.00232033	±	0.000693801		8.7405	±	0.0455162	0698.2859		0.343533			23274547	10710413	18062267
	17	gm-AEJS|1	1.57741e+07	0.00210969	±	0.000552845		5.79253	±	0.125755	0957.4027		0.365167			17124179	10199564	19998700
	18	gm-AEJAW|1	14723196	0.00196913	±	0.000146288		25.1852	±	0.00337441	1127.49		1.34893			14389674	16230884	13549030
	19	gm-AEJH|1	9.64073e+06	0.00128939	±	0.000166207		5.925	±	0.00959201	1007.43		1.15103			11370127	8683858	8868218
	20	gm-AEJW|1	6410077	0.000857306	±	6.65098e-05		23.8927	±	0.00430994	1056.4500		1.5848			6480252	6990939	5759040
	21	gm-AEJV|1	6.28878e+06	0.000841084	±	1.67894e-05		14.5624	±	0.00597234	0969.4391		0.8825			6116889	6456185	6293274
	22	gm-AEJAQ|1	5.40346e+06	0.000722677	±	3.98252e-05		11.0264	±	0.0265009	1069.47		1.86817			5489854	5014244	5706274
	23	gm-AEJAH|1	5.01889e+06	0.000671244	±	5.92178e-05		7.2523	±	0.0521468	1078.47		1.8762			5566462	4996171	4494030
	24	gm-AEJT|1	4.5101e+06	0.000603197	±	1.33071e-05		7.63247	±	0.0497227	0971.4184		1.85347			4485230	4651489	4393595
	25	gm-AEJAE|1	4.50516e+06	0.000602536	±	0.000141117		10.6729	±	0.0381787	1070.45		1.91267			3809518	3712797	5993157
	26	gm-AEJAR|1	4.10683e+06	0.000549262	±	4.43185e-05		9.0657	±	0.0593906	1097.51		1.87673			3685424	4132327	4502743
	27	gm-AEJAK|1	2526780	0.00033794	±	0.000103139		7.30073	±	0.0560621	1069.5		2.18893			3605091	2083508	1891741
	28	gm-AEJD|1	2211424	0.000295764	±	0.000138741		7.03067	±	0.19171	0985.3976		0.286133			2777019	759781	3097472
	29	gm-AEJAA=gm-AEJ|2, gm-AEJA=gm-AEJA|2	9.28462e+08	0.124176	±	0.00250008		15.7048	±	0.0117482	1864.8		0.820033	Dimers		952723520	916731357	915931803
	30	gm-AEJA=gm-AEJ|2, gm-AEJ=gm-AEJA|2	8.76472e+08	0.117223	±	0.00135103		14.9145	±	0.0197774	1793.77		1.1072			862543899	891723216	875150086
	31	gm-AEJG=gm-AEJ|2	6.15713e+08	0.0823476	±	0.00263282		13.6265	±	0.00967884	1779.7520		0.690367			633614157	625139402	588384047
	32	gm-AEJ=gm-AEJ|2	4.87806e+08	0.0652409	±	0.00311256		13.9289	±	0.0121732	1722.73		0.698667			512942771	493196636	457278292
	33	gm-AEJQ=gm-AEJ|2, gm-AEJG=gm-AEJA|2, gm-AEJAG=gm-AEJ|2	2.96429e+08	0.0396454	±	0.000624158		14.3705	±	0.0169651	1850.79		0.9987			289521604	302257724	297506189
	34	gm-AEJF=gm-AEJ|2	9.12411e+07	0.0122029	±	0.00220536		23.8892	±	0.0712802	1869.8		0.9919			113621412	85106048	74995704
	35	gm-AEJN=gm-AEJ|2	6.9985e+07	0.00936005	±	0.000271738		12.9531	±	0.012757	1836.77		1.00283			72254203	70291872	67409028
	36	gm-AEJQ=gm-AEJA|2, gm-AEJAQ=gm-AEJ|2, gm-AEJAG=gm-AEJA|2	5.95488e+07	0.00796427	±	0.000197454		15.0246	±	0.0200859	1921.83		1.0762			58212522	61799272	58634653
	37	gm-AEJS=gm-AEJ|2	4.50347e+07	0.0060231	±	0.000507813		13.3082	±	0.00976399	1809.76		0.925167			46220136	49035040	39848964
	38	gm-AEJF=gm-AEJA|2, gm-AEJAF=gm-AEJ|2	3.57774e+07	0.004785	±	7.27389e-05		24.691	±	0.00934678	1940.8360		0.958167			36450736	35624063	35257423
	39	gm-AEJAI=gm-AEJ|2, gm-AEJI=gm-AEJA|2	35079151	0.00469161	±	6.79446e-05		23.4472	±	0.00406147	1906.85		0.554133			35715423	34859091	34662939
	40	gm-AEJAI=gm-AEJA|2	34179383	0.00457127	±	0.000273928		24.151	±	0.00471687	1977.89		1.33457			32205897	33329435	37002817
	41	gm-AEJN=gm-AEJA|2	21856870	0.00292321	±	0.00025638		13.6408	±	0.0115428	1907.81		0.167067			23986834	22219720	19364056
	42	gm-AEJS=gm-AEJA|2	1.85825e+07	0.00248529	±	0.000127785		14.0608	±	0.0157585	1880.8		0.6788			18170612	19947108	17629844
	43	gm-AEJY=gm-AEJ|2	17944206	0.00239992	±	0.000167522		19.59	±	0.0113002	1885.79		0.6024			19608418	16728899	17495301
	44	gm-AEJAD=gm-AEJA|2	15991341	0.00213874	±	0.000806191		16.7692	±	0.0064085	1979.83		0.820133			23440925	15803567	8729531
	45	gm-AEJK=gm-AEJ|2	15386724	0.00205787	±	0.000459001		12.5673	±	0.0138205	1850.83		0.7912			19893621	14623404	11643147
	46	gm-AEJM=gm-AEJ|2	14090358	0.00188449	±	0.000192957		19.0384	±	0.0116081	1853.7710		1.2786			15505413	14649781	12115880
	47	gm-AEJAA=gm-AEJA|2	13421995	0.0017951	±	0.000139743		16.2689	±	0.0470577	1935.84		1.8494			11921361	14082287	14262337
	48	gm-AEJI=gm-AEJ|2	13096869	0.00175162	±	0.000146162		22.7756	±	0.00523641	1835.81		1.20123			13417218	14263231	11610158
	49	gm-AEJH=gm-AEJ|2	1.27135e+07	0.00170035	±	4.14933e-05		12.6234	±	0.0117178	1859.79		0.420633			12790608	13065207	12284615
	50	gm-AEJH=gm-AEJA|2, gm-AEJAH=gm-AEJ|2	8.00171e+06	0.00107018	±	5.87099e-05		13.2686	±	0.00824257	1930.83		1.01063			8524589	8015755	7464799
	51	gm-AEJT=gm-AEJ|2	7.75857e+06	0.00103766	±	7.52441e-05		13.9272	±	0.0135135	1823.78		0.439433			8385236	7861052	7029424
	52	gm-AEJM=gm-AEJA|2, gm-AEJAM=gm-AEJ|2	7.20607e+06	0.000963765	±	0.000145657		19.7415	±	0.011252	1924.81		1.5699			8352916	7516774	5748525
	53	gm-AEJY=gm-AEJA|2	6.8689e+06	0.000918671	±	4.2055e-05		20.4041	±	0.0114528	1956.83		0.918			7242308	6879164	6485227
	54	gm-AEJW=gm-AEJA|2, gm-AEJAW=gm-AEJ|2	6.10864e+06	0.000816991	±	4.81302e-05		26.4875	±	0.00567587	1979.85		1.29393			6390525	6336347	5599046
	55	gm-AEJAM=gm-AEJA|2	5821708	0.000778616	±	3.5574e-05		20.4267	±	0.0116038	1995.85		2.0364			5769307	6182134	5513683
	56	gm-AEJAK=gm-AEJ|2, gm-AEJK=gm-AEJA|2	5.35237e+06	0.000715845	±	5.61602e-05		13.2179	±	0.00744058	1921.86		1.38177			5710433	5583990	4762691
	57	gm-AEJAD=gm-AEJ|2, gm-AEJD=gm-AEJA|2	5.31589e+06	0.000710965	±	0.00020068		14.4869	±	0.0205463	1908.79		1.19693			7353243	4772310	3822106
	58	gm-AEJAW=gm-AEJA|2	5.23762e+06	0.000700497	±	0.000129955		27.0047	±	0.00572499	2050.8840		0.814733			6186207	5621655	3904988
	59	gm-AEJV=gm-AEJ|2	4194538	0.000560992	±	5.98432e-05		19.1319	±	0.0121448	1821.8		1.2191			4660525	4329243	3593846
	60	gm-AEJD=gm-AEJ|2	3849118	0.000514795	±	3.24613e-05		13.6799	±	0.00626596	1837.76		0.608533			3927296	4104236	3515822
	61	gm-AEJT=gm-AEJA|2	3.71203e+06	0.00049646	±	1.14453e-05		14.6661	±	0.0192238	1894.82		0.806033			3588589	3747797	3799705
	62	gm-AEJAR=gm-AEJ|2	3.45606e+06	0.000462225	±	4.34419e-05		13.9499	±	0.0606347	1949.87		0.4819			3851462	3453490	3063224
	63	gm-AEJAF=gm-AEJA|2	2945943	0.000394001	±	2.18837e-05		25.9025	±	0.00712227	2011.87		1.76883			3068758	2723094	3045977
	64	gm-AEJW=gm-AEJ|2	2.86307e+06	0.000382917	±	4.17671e-05		25.3557	±	0.00511468	1908.81		0.6545			3156708	3001188	2431309
	65	gm-AEJAH=gm-AEJA|2	2.25721e+06	0.000301887	±	9.22928e-06		13.9437	±	0.0123566	2001.86		0.6874			2264082	2341518	2166029
	66	gm-AEJV=gm-AEJA|2	2.08236e+06	0.000278503	±	7.80612e-05		19.886	±	0.00995334	1892.8360		0.777967			1961850	2854905	1430336
	67	gm-AEJAE=gm-AEJA|2	1139549	0.000152407	±	1.22137e-05		15.8118	±	0.0110209	1993.85		0.938867			1010638	1228882	1179127
	68	gm-AEJAK=gm-AEJA|2	1.01437e+06	0.000135665	±	1.00391e-05		13.8224	±	0.0101857	1992.9		1.388			1068390	1066948	907770
	69	gm-AEJAQ=gm-AEJA|2	936663	0.000125273	±	6.02297e-06		16.3587	±	0.00533687	1992.86		1.45557			872723	957232	980034
	70	gm-AEJAA=gm-AEJ=gm-AEJA|3, gm-AEJA=gm-AEJA=gm-AEJA|3	2.61162e+08	0.0349287	±	0.000706397		18.6209	±	0.0131515	2788.2		0.945267	Trimers		267411441	261042017	255031098
	71	gm-AEJAA=gm-AEJ=gm-AEJ|3, gm-AEJA=gm-AEJ=gm-AEJA|3, gm-AEJ=gm-AEJA=gm-AEJA|3	258794640	0.0346121	±	0.000898185		18.0977	±	0.00734953	2717.16		0.944033			267669808	255343104	253371008
	72	gm-AEJA=gm-AEJ=gm-AEJ|3, gm-AEJ=gm-AEJ=gm-AEJA|3	2.27476e+08	0.0304235	±	0.00139464		17.6052	±	0.0071257	2646.13		0.980567			222056080	242634528	217738231
	73	gm-AEJG=gm-AEJ=gm-AEJ|3	1.7278e+08	0.0231082	±	0.000392991		16.4501	±	0.00615594	2632.11		0.883533			168512136	173916880	175910301
	74	gm-AEJ=gm-AEJ=gm-AEJ|3	1.33614e+08	0.01787	±	0.000753993		16.7364	±	0.00645876	2575.09		1.0751			135709696	139378160	125754265
	75	gm-AEJQ=gm-AEJ=gm-AEJ|3, gm-AEJG=gm-AEJ=gm-AEJA|3, gm-AEJAG=gm-AEJ=gm-AEJ|3	1.06826e+08	0.0142873	±	0.000285315		16.975	±	0.00819607	2703.15		1.02183			104832912	110134624	105510066
	76	gm-AEJQ=gm-AEJ=gm-AEJA|3, gm-AEJG=gm-AEJA=gm-AEJA|3, gm-AEJAQ=gm-AEJ=gm-AEJ|3, gm-AEJAG=gm-AEJ=gm-AEJA|3	7.70692e+07	0.0103075	±	0.000201353		17.4811	±	0.00947992	2774.1860		1.2411			77170205	75317416	78720019
	77	gm-AEJF=gm-AEJ=gm-AEJ|3	28946127	0.00387136	±	0.000299981		25.0419	±	0.00477866	2722.16		1.18143			31816969	28586959	26434453
	78	gm-AEJQ=gm-AEJA=gm-AEJA|3, gm-AEJAQ=gm-AEJ=gm-AEJA|3, gm-AEJAG=gm-AEJA=gm-AEJA|3	1.9205e+07	0.00256854	±	0.00016091		17.9975	±	0.00818712	2845.22		1.1919			17535880	19643392	20435726
	79	gm-AEJN=gm-AEJ=gm-AEJ|3	1.84502e+07	0.0024676	±	3.60024e-05		15.838	±	0.0116643	2689.13		1.4636			18431382	18820104	18099232
	80	gm-AEJS=gm-AEJ=gm-AEJ|3	12931017	0.00172944	±	8.73973e-05		16.1542	±	0.00747901	2662.12		1.53773			13009185	13709298	12074568
	81	gm-AEJF=gm-AEJ=gm-AEJA|3, gm-AEJAF=gm-AEJ=gm-AEJ|3	11031799	0.00147543	±	3.25859e-05		25.5522	±	0.0075591	2793.2		1.28587			11344709	10949559	10801129
	82	gm-AEJN=gm-AEJ=gm-AEJA|3	1.03237e+07	0.00138073	±	2.61734e-05		16.3439	±	0.00538537	2760.17		1.58413			10498952	10086311	10385857
	83	gm-AEJN=gm-AEJA=gm-AEJA|3	7.6076e+06	0.00101747	±	4.63041e-05		16.8589	±	0.00932535	2831.21		1.26747			7449524	8106231	7267056
	84	gm-AEJF=gm-AEJA=gm-AEJA|3, gm-AEJAF=gm-AEJ=gm-AEJA|3	7164365	0.000958187	±	4.92879e-05		25.9973	±	0.00949982	2864.23		1.2786			7136863	7641953	6714279
	85	gm-AEJS=gm-AEJ=gm-AEJA|3	6.2462e+06	0.000835388	±	5.23801e-05		16.6625	±	0.00499956	2733.16		1.23323			6528725	6520239	5689626
	86	gm-AEJAI=gm-AEJ=gm-AEJ|3, gm-AEJI=gm-AEJ=gm-AEJA|3	5654423	0.000756242	±	5.59902e-05		24.5999	±	0.0104596	2759.21		1.4515			5140344	5649332	6173593
	87	gm-AEJH=gm-AEJ=gm-AEJ|3	5.06655e+06	0.000677618	±	2.94377e-05		17.0229	±	1.06331	2712.15		1.69547			5334276	4822062	5043313
	88	gm-AEJAI=gm-AEJA=gm-AEJA|3	5059425	0.000676665	±	3.61674e-05		25.5741	±	0.00662135	2901.29		1.17653			4775903	4977316	5425056
	89	gm-AEJS=gm-AEJA=gm-AEJA|3	4.96495e+06	0.000664029	±	2.69795e-05		17.19	±	0.00972842	2804.2		0.8353			5121797	5094282	4678761
	90	gm-AEJAI=gm-AEJ=gm-AEJA|3, gm-AEJI=gm-AEJA=gm-AEJA|3	4.62797e+06	0.000618961	±	2.47256e-05		25.0479	±	0.00638905	2830.25		0.792967			4876889	4484984	4522041
	91	gm-AEJY=gm-AEJ=gm-AEJ|3	4.35652e+06	0.000582656	±	4.76327e-05		21.3369	±	0.0113942	2738.15		1.878			4351659	4802941	3914947
	92	gm-AEJM=gm-AEJ=gm-AEJ|3	4.03529e+06	0.000539694	±	3.83204e-05		21.3926	±	0.702527	2706.13		2.36387			4191471	4284375	3630029
	93	gm-AEJK=gm-AEJ=gm-AEJ|3	3.43334e+06	0.000459187	±	9.58812e-05		15.4377	±	0.0162165	2703.19		1.32123			4356199	3322764	2621067
	94	gm-AEJAA=gm-AEJA=gm-AEJA|3	3389393	0.000453309	±	2.49077e-05		18.9882	±	0.0193046	2859.24		0.882333			3339256	3194859	3634064
	95	gm-AEJI=gm-AEJ=gm-AEJ|3	3.21186e+06	0.000429566	±	4.20753e-05		23.9792	±	0.00520064	2688.17		1.724			3462215	3405949	2767418
	96	gm-AEJAD=gm-AEJ=gm-AEJA|3, gm-AEJD=gm-AEJA=gm-AEJA|3	2829800	0.000378467	±	0.000134645		18.855	±	0.0134488	2832.19		0.652933			3887852	3122358	1479190
	97	gm-AEJM=gm-AEJ=gm-AEJA|3, gm-AEJAM=gm-AEJ=gm-AEJ|3	2130454	0.000284934	±	8.61323e-05		21.5161	±	0.00177451	2777.17		1.38373			2782420	2353351	1255591
	98	gm-AEJT=gm-AEJ=gm-AEJ|3	2116643	0.000283087	±	1.46185e-05		16.7201	±	0.00757496	2676.1380		0.817433			2197794	1968151	2183984
	99	gm-AEJH=gm-AEJ=gm-AEJA|3, gm-AEJAH=gm-AEJ=gm-AEJ|3	1890902	0.000252896	±	1.13273e-05		16.0338	±	0.0127364	2783.19		1.34853			1994523	1797266	1880917
	100	gm-AEJM=gm-AEJA=gm-AEJA|3, gm-AEJAM=gm-AEJ=gm-AEJA|3	1768706	0.000236553	±	3.27653e-05		21.998	±	0.00258371	2848.2050		1.26673			1978621	1902484	1425013
	101	gm-AEJW=gm-AEJ=gm-AEJA|3, gm-AEJAW=gm-AEJ=gm-AEJ|3	1.74349e+06	0.00023318	±	1.54186e-05		27.0712	±	0.0067183	2832.21		0.759867			1626996	1702661	1900809
	102	gm-AEJY=gm-AEJ=gm-AEJA|3	1.70186e+06	0.000227612	±	1.50982e-05		21.8346	±	0.00108423	2809.19		1.24723			1547909	1828768	1728896
	103	gm-AEJY=gm-AEJA=gm-AEJA|3	1.68279e+06	0.000225062	±	1.60332e-05		22.5449	±	0.00337441	2880.23		1.60117			1510084	1761261	1777029
	104	gm-AEJAW=gm-AEJA=gm-AEJA|3	1483312	0.000198383	±	0.000168074		24.469	±	4.82002	2974.28		1.57567			3255206	597534	597196
	105	gm-AEJH=gm-AEJA=gm-AEJA|3, gm-AEJAH=gm-AEJ=gm-AEJA|3	1376140	0.00018405	±	5.91346e-05		16.4874	±	0.0307866	2854.22		1.1166			1991183	1147482	989755
	106	gm-AEJV=gm-AEJ=gm-AEJ|3	1.19331e+06	0.000159598	±	1.03874e-05		21.3522	±	0.013105	2674.16		1.06573			1265599	1228559	1085786
	107	gm-AEJAM=gm-AEJA=gm-AEJA|3	1019819	0.000136394	±	2.50616e-05		22.4633	±	0.011513	2919.24		1.51093			1210179	1083580	765698
	108	gm-AEJAK=gm-AEJ=gm-AEJ|3, gm-AEJK=gm-AEJ=gm-AEJA|3	989834	0.000132384	±	1.08323e-05		15.9449	±	0.00767565	2774.22		1.7828			1073668	884020	1011814
	109	gm-AEJD=gm-AEJ=gm-AEJ|3	917824	0.000122753	±	4.91545e-05		17.2241	±	0.0130892	2690.12		9.0839			645668	671008	1436797
	110	gm-AEJW=gm-AEJ=gm-AEJ|3	896075	0.000119844	±	1.95838e-05		26.1468	±	0.0098248	2761.17		2.036			1069796	905097	713333
	111	gm-AEJW=gm-AEJA=gm-AEJA|3, gm-AEJAW=gm-AEJ=gm-AEJA|3	841619	0.000112561	±	2.66957e-05		27.4379	±	0.0213948	2903.24		0.831033			834035	602133	1088688
	112	gm-AEJT=gm-AEJ=gm-AEJA|3	713036	9.5364e-05	±	5.02867e-06		17.2077	±	0.011554	2747.18		1.4218			734515	744971	659623
	113	gm-AEJAD=gm-AEJA=gm-AEJA|3	636433	8.51188e-05	±	3.11337e-05		19.3097	±	0.0188698	2903.23		0.9099			905515	664786	338997
	114	gm-AEJV=gm-AEJ=gm-AEJA|3	490481	6.55986e-05	±	6.64616e-06		21.7137	±	0.00433923	2745.2		2.2866			429417	553645	488380
	115	gm-AEJV=gm-AEJA=gm-AEJA|3	431477	5.77072e-05	±	1.06174e-06		22.095	±	0.0148352	2816.23		2.514			435157	421501	437772
	116	gm-AEJAD=gm-AEJ=gm-AEJ|3, gm-AEJD=gm-AEJ=gm-AEJA|3, gm-AEJW=gm-AEJ=gm-AEJ|3	307894	4.11788e-05	±	1.14642e-05		17.8337	±	0.0138863	2761.15		1.7			428078	254226	241378
		Total	7.477e+09	1												7460277268	7498386534	7473251392

## Sheet: Sheet2
	Table S12. List of validated dimers
		Structure	Crosslink	RT (min)	TheoMw	Intensity	Abundance	Acceptor	Donor
	1	gm-AEJA=gm-AEJA|2	3-4	17.52	1864.8	9.28e+08	0.124105	gm-AEJA	gm-AEJAX
	2	gm-AEJA=gm-AEJ|2	3-3	15.9	1793.77	8.75387e+08	0.117069		gm-AEJX
	3	gm-AEJG=gm-AEJ|2	3-3	27.88	1779.75	6.15713e+08	0.0823416	gm-AEJG	gm-AEJX
	4	gm-AEJ=gm-AEJ|2	3-3	14.01	1722.73	4.87806e+08	0.0652362	gm-AEJ	gm-AEJX
	5	gm-AEJG=gm-AEJA|2	3-4	14.82	1850.79	2.96429e+08	0.0396425	gm-AEJG	gm-AEJAX
	6	gm-AEJF=gm-AEJ|2	3-3	23.53	1869.8	9.12411e+07	0.012202	gm-AEJF	gm-AEJX
	7	gm-AEJN=gm-AEJ|2	3-3	12.96	1836.77	6.9985e+07	0.00935937	gm-AEJN	gm-AEJX
	8	gm-AEJAG=gm-AEJA|2	3-4	15.05	1921.83	5.95488e+07	0.00796369	gm-AEJAG	gm-AEJAX
		gm-AEJQ=gm-AEJA|2						gm-AEJQ	gm-AEJAX
	9	gm-AEJS=gm-AEJ|2	3-3	13.21	1809.76	4.50347e+07	0.00602267	gm-AEJS	gm-AEJX
	10	gm-AEJAI=gm-AEJA|2	3-4	24.15	1977.89	34179383	0.00457094	gm-AEJAI	gm-AEJAX
	11	gm-AEJAI=gm-AEJ|2	3-3	22.72	1906.85	3.30552e+07	0.0044206	gm-AEJAI	gm-AEJX
	12	gm-AEJAF=gm-AEJ|2	3-3	24.36	1940.84	3.18894e+07	0.0042647	gm-AEJAF	gm-AEJX
	13	gm-AEJN=gm-AEJA|2	3-4	10.54	1907.81	21856870	0.002923	gm-AEJN	gm-AEJAX
	14	gm-AEJS=gm-AEJA|2	3-4	14.08	1880.8	1.85825e+07	0.00248511	gm-AEJS	gm-AEJAX
	15	gm-AEJY=gm-AEJ|2	3-3	19.61	1885.79	17944206	0.00239975	gm-AEJY	gm-AEJX
	16	gm-AEJAD=gm-AEJA|2	3-4	16.08	1979.83	15991341	0.00213858	gm-AEJAD	gm-AEJAX
	17	gm-AEJK=gm-AEJ|2	3-3	13.07	1850.83	15386724	0.00205773	gm-AEJK	gm-AEJX
	18	gm-AEJM=gm-AEJ|2	3-3	18.83	1853.77	14090358	0.00188436	gm-AEJM	gm-AEJX
	19	gm-AEJAA=gm-AEJA|2	3-4	16.33	1935.84	13421995	0.00179498	gm-AEJAA	gm-AEJAX
	20	gm-AEJI=gm-AEJ|2	3-3	22.38	1835.81	13096869	0.0017515	gm-AEJI	gm-AEJX
	21	gm-AEJH=gm-AEJ|2	3-3	12.63	1859.79	1.27135e+07	0.00170022	gm-AEJH	gm-AEJX
	22	gm-AEJH=gm-AEJA|2	3-4	13.2686	1930.83	8.00171e+06	0.0010701	gm-AEJH	gm-AEJAX
	23	gm-AEJT=gm-AEJ|2	3-3	13.72	1823.78	7.75857e+06	0.00103758	gm-AEJT	gm-AEJX
	24	gm-AEJY=gm-AEJA|2	3-4	16.77	1956.83	6.8689e+06	0.000918605	gm-AEJY	gm-AEJAX
	25	gm-AEJAW=gm-AEJ|2	3-3	26.4875	1979.85	6.10864e+06	0.000816932	gm-AEJAW	gm-AEJX
	26	gm-AEJAM=gm-AEJA|2	3-4	20.4267	1995.85	5821708	0.00077856	gm-AEJAM	gm-AEJAX
	27	gm-AEJAM=gm-AEJ|2	3-3	19.41	1924.81	5.67785e+06	0.00075932	gm-AEJAM	gm-AEJX
	28	gm-AEJK=gm-AEJA|2	3-4	10.28	1921.86	5.35237e+06	0.000715793	gm-AEJK	gm-AEJAX
	29	gm-AEJD=gm-AEJA|2	3-4	14.4869	1908.79	5.31589e+06	0.000710914	gm-AEJD	gm-AEJAX
	30	gm-AEJAW=gm-AEJA|2	3-4	27	2050.88	5.23762e+06	0.000700447	gm-AEJAW	gm-AEJAX
	31	gm-AEJV=gm-AEJ|2	3-3	19.14	1821.8	4194538	0.000560952	gm-AEJV	gm-AEJX
	32	gm-AEJF=gm-AEJA|2	3-4	25.26	1940.84	3887976	0.000519954	gm-AEJF	gm-AEJAX
	33	gm-AEJD=gm-AEJ|2	3-3	13.69	1837.76	3849118	0.000514758	gm-AEJD	gm-AEJX
	34	gm-AEJT=gm-AEJA|2	3-4	14.6661	1894.82	3.71203e+06	0.000496424	gm-AEJT	gm-AEJAX
	35	gm-AEJAR=gm-AEJ|2	3-3	11.09	1949.87	3.45606e+06	0.000462192	gm-AEJAR	gm-AEJX
	36	gm-AEJAF=gm-AEJA|2	3-4	25.89	2011.87	2945943	0.000393972	gm-AEJAF	gm-AEJAX
	37	gm-AEJW=gm-AEJ|2	3-3	21.7	1908.81	2.86307e+06	0.000382889	gm-AEJW	gm-AEJX
	38	gm-AEJAH=gm-AEJA|2	3-4	11.02	2001.86	2.25721e+06	0.000301865	gm-AEJAH	gm-AEJAX
	39	gm-AEJV=gm-AEJA|2	3-4	19.886	1892.84	2.08236e+06	0.000278483	gm-AEJV	gm-AEJAX
	40	gm-AEJI=gm-AEJA|2	3-4	23.45	1906.85	2.02397e+06	0.000270674	gm-AEJI	gm-AEJAX
	41	gm-AEJM=gm-AEJA|2	3-4	19.76	1924.81	1.52823e+06	0.000204376	gm-AEJM	gm-AEJAX
	42	gm-AEJAE=gm-AEJA|2	3-4	15.8118	1993.85	1139549	0.000152396	gm-AEJAE	gm-AEJAX
	43	gm-AEJ=gm-AEJA|2	3-4	14.3	1793.77	1085073	0.000145111	gm-AEJ	gm-AEJAX
	44	gm-AEJAK=gm-AEJA|2	3-4	13.8224	1992.9	1.01437e+06	0.000135656	gm-AEJAK	gm-AEJAX
	45	gm-AEJAQ=gm-AEJA|2	3-4	16.3587	1992.86	936663	0.000125264	gm-AEJAQ	gm-AEJAX
	46	gm-AEJAA=gm-AEJ|2	3-3	17.6	1864.8	693084	9.26888e-05	gm-AEJAA	gm-AEJX
