# Supplementary material for: A software tool and strategy for peptidoglycomics, the high-resolution analysis of bacterial peptidoglycans via LC-MS/MS
Source: Commun Chem. 2025 Mar 26;8:91. doi: 10.1038/s42004-025-01490-6 (PMC11937551; doi:10.1038/s42004-025-01490-6)
Supplement: Supplementary file 9 — File S6 [file 42004_2025_1490_MOESM9_ESM.xlsx]

## Sheet: Content
	DB5_TY1	PGFinder multimer and AnhydroMurNAc search using DB_5 and TY1 deconvoluted data
	DB5_TY2	PGFinder multimer and AnhydroMurNAc search using DB_5 and TY2 deconvoluted data
	DB5_TY3	PGFinder multimer and AnhydroMurNAc search using DB_5 and TY3 deconvoluted data
	DB5_MM1	PGFinder multimer and AnhydroMurNAc search using DB_5 and MM1 deconvoluted data
	DB5_MM2	PGFinder multimer and AnhydroMurNAc search using DB_5 and MM2 deconvoluted data
	DB5_MM3	PGFinder multimer and AnhydroMurNAc search using DB_5 and MM3 deconvoluted data
	All	Consolidated data TY1,2,3 and MM1,2,3
	All + issues	Consolidated data highlighting potential issues manually checked; modifications are kept visible
	All + issues fixed	Consolidated data with all issues manually corrected
	FINAL	Final analysis including Abundance (TY, MM and combined), and summary comparative table
	Table 3	Comparative muropeptide analysis of PG extracted from cells grown in TY or MM.

## Sheet: DB5_MM1
Metadata	ID	RT (min)	Charge	Obs (Da)	Theo (Da)	Delta (ppm)	Inferred structure	Intensity	Inferred structure (best match)	Intensity (best match)	Total Intensity	Structure	Consolidated Intensity	Abundance (%)	Consolidated RT (min)	Consolidated Theo (Da)	Consolidated Delta (ppm)
file : 20210618_RhiLeg_ndslt_MM1.ftrs	2016	9.3386	1;2	941.407	941.408	-0.5584	gm-AEJA|1	1300795008	gm-AEJA|1	1300795008	7702133032	gm-AEJA|1	1.30416e+09	16.9324	9.34	941.408	0.6
masses_file : DB_5 (DB_2 + DB_40).csv	5066	14.8669	2;3	1793.77	1793.77	0.5855	gm-AEJA=gm-AEJ|2	985947072	gm-AEJA=gm-AEJ|2, gm-AEJ=gm-AEJA|2	985947072		gm-AEJADA(P)|1	2.76268e+08	3.5869	12.55	1127.47	0.7
rt_window : 0.5	5066	14.8669	2;3	1793.77	1793.77	0.5855	gm-AEJ=gm-AEJA|2	985947072				gm-AEJ|1	2.64037e+08	3.4281	5.6	870.371	0.6
modifications : 3-3 and 4-3 Cross-Linked Multimers (=),Anhydro-MurNAc (Anh)	5324	15.6992	3;2	1864.81	1864.8	0.6455	gm-AEJAA=gm-AEJ|2	910816448	gm-AEJAA=gm-AEJ|2, gm-AEJA=gm-AEJA|2	910816448		gm-AEJAA|1	2.0614e+08	2.6764	10.83	1012.45	0.5
ppm : 5	5324	15.6992	3;2	1864.81	1864.8	0.6991	gm-AEJA=gm-AEJA|2	910816448				gm-AEJK|1	9.92959e+07	1.2892	7.68	998.466	0.7
consolidation_ppm : 1	4629	13.9453	2;3	1722.73	1722.73	-0.0336	gm-AEJ=gm-AEJ|2	665637568	gm-AEJ=gm-AEJ|2	665637568		gm-AEJ (Anh)|1	8.72113e+07	1.1323	13.59	850.345	0.4
version : 1.2.1	6073	18.0494	2;3;4	2717.17	2717.16	0.5397	gm-AEJAA=gm-AEJ=gm-AEJ|3	406780736	gm-AEJAA=gm-AEJ=gm-AEJ|3, gm-AEJA=gm-AEJ=gm-AEJA|3, gm-AEJ=gm-AEJA=gm-AEJA|3	406780736		gm-AEJADAIVA(P)|1	8.42998e+07	1.0945	27.46	1410.66	0.3
	6073	18.0494	2;3;4	2717.17	2717.16	0.5765	gm-AEJA=gm-AEJ=gm-AEJA|3	406780736				gm-AEJA (Anh)|1	4.93399e+07	0.6406	16.13	921.382	0.6
	6073	18.0494	2;3;4	2717.17	2717.16	0.5765	gm-AEJ=gm-AEJA=gm-AEJA|3	406780736				gm-AEJADAVDQVPEAPVAQ(P)|1	4.91088e+07	0.6376	31.83	2261.04	0.2
	5912	17.5237	4;2;3	2646.13	2646.13	0.5423	gm-AEJA=gm-AEJ=gm-AEJ|3	353641952	gm-AEJA=gm-AEJ=gm-AEJ|3, gm-AEJ=gm-AEJ=gm-AEJA|3	353641952		gm-AEJAD|1, gm-AEJAD(P)|1	4.37404e+07	0.5679	9.59	1056.43	0.7
	5912	17.5237	4;2;3	2646.13	2646.13	0.5423	gm-AEJ=gm-AEJ=gm-AEJA|3	353641952				gm-AEJADLGTR(P)|1	3.3874e+07	0.4398	19.77	1483.69	0.9
	6358	18.612	3;2;4	2788.2	2788.2	0.3104	gm-AEJAA=gm-AEJ=gm-AEJA|3	320025536	gm-AEJAA=gm-AEJ=gm-AEJA|3, gm-AEJA=gm-AEJA=gm-AEJA|3	320025536		gm-AEJADA(P) (Anh)|1	1.54505e+07	0.2006	18.25	1107.45	0.8
	6358	18.612	3;2;4	2788.2	2788.2	0.3463	gm-AEJA=gm-AEJA=gm-AEJA|3	320025536				gm-AE|1	1.31629e+07	0.1709	8.73	698.286	0.5
	3974	12.5525	1;2	1127.47	1127.47	0.7359	gm-AEJADA(P)|1	267003232	gm-AEJADA(P)|1	267003232		gm-AEJAD (Anh)|1, gm-AEJAD(P) (Anh)|1	2860000	0.1702	15.84	1036.41	3.7
	801	5.5985	2;1	870.37	870.371	-0.6148	gm-AEJ|1	263787904	gm-AEJ|1	263787904		gm-AEJK (Anh)|1	9.09622e+06	0.1181	14.15	978.439	1.3
	5763	16.7338	3;2;4	2575.09	2575.09	0.7196	gm-AEJ=gm-AEJ=gm-AEJ|3	235739216	gm-AEJ=gm-AEJ=gm-AEJ|3	235739216		gm-AEJADAVD(P)|1	8.61869e+06	0.1119	16.91	1341.57	1.2
	3034	10.8313	2;1	1012.45	1012.45	0.5236	gm-AEJAA|1	204140224	gm-AEJAA|1	204140224		gm-AEJYK|1	8.3183e+06	0.108	13.66	1161.53	0.4
	6332	18.5274	2;3;1	1702.71	1702.7	0.5131	gm-AEJ=gm-AEJ (Anh)|2	158421120	gm-AEJ=gm-AEJ (Anh)|2	158421120		gm-AEJADLG(P)|1, gm-AEJADAV(P)|1	6.97043e+06	0.0905	18.19	1226.54	0.2
	7313	21.6782	3;2;4	2697.14	2697.14	0.7986	gm-AEJAA=gm-AEJ=gm-AEJ (Anh)|3	114665488	gm-AEJAA=gm-AEJ=gm-AEJ (Anh)|3, gm-AEJA=gm-AEJ=gm-AEJA (Anh)|3, gm-AEJ=gm-AEJA=gm-AEJA (Anh)|3	114665488		gm-AEJADAIV(P)|1	6.55452e+06	0.0851	25.38	1339.62	1.5
	7313	21.6782	3;2;4	2697.14	2697.14	0.8356	gm-AEJA=gm-AEJ=gm-AEJA (Anh)|3	114665488				gm-AEJADL(P)|1	6.52371e+06	0.0847	17.74	1169.52	1.3
	7313	21.6782	3;2;4	2697.14	2697.14	0.8356	gm-AEJ=gm-AEJA=gm-AEJA (Anh)|3	114665488				gm-AEJADAIVAAEPEPVE(P)|1	6.06158e+06	0.0787	31.11	2162	0.2
	6617	19.4556	1;3;2	1773.74	1773.74	1.1172	gm-AEJA=gm-AEJ (Anh)|2	102971624	gm-AEJA=gm-AEJ (Anh)|2, gm-AEJ=gm-AEJA (Anh)|2	102971624		gm-AEJAA (Anh)|1	5.63026e+06	0.0731	17.28	992.419	0.5
	6617	19.4556	1;3;2	1773.74	1773.74	1.1172	gm-AEJ=gm-AEJA (Anh)|2	102971624				gm-AEJADAVDQVPEAP(P)|1	5.62256e+06	0.073	31.16	1962.88	0.5
	6965	20.2677	3;1;2	1844.78	1844.78	0.5619	gm-AEJAA=gm-AEJ (Anh)|2	102557472	gm-AEJAA=gm-AEJ (Anh)|2, gm-AEJA=gm-AEJA (Anh)|2	102557472		gm-AEJADAIVA(P) (Anh)|1	3.74324e+06	0.0486	31.42	1390.64	0.2
	6965	20.2677	3;1;2	1844.78	1844.78	0.6161	gm-AEJA=gm-AEJA (Anh)|2	102557472				gm-AEJADAIVAA(P)|1	3.2426e+06	0.0421	29.17	1481.7	1
	1643	7.6796	2;1;3	998.466	998.466	0.6831	gm-AEJK|1	99299360	gm-AEJK|1	99299360		gm-AEJADAI(P)|1	3.15787e+06	0.041	21.86	1240.56	0.6
	7106	21.1934	3;2	2626.1	2626.1	1.0871	gm-AEJA=gm-AEJ=gm-AEJ (Anh)|3	93338784	gm-AEJA=gm-AEJ=gm-AEJ (Anh)|3, gm-AEJ=gm-AEJ=gm-AEJA (Anh)|3	93338784		gm-AEJG|1	2.28753e+06	0.0297	6.92	927.392	1.2
	7106	21.1934	3;2	2626.1	2626.1	1.0871	gm-AEJ=gm-AEJ=gm-AEJA (Anh)|3	93338784				gm-AE (Anh)|1	2.23362e+06	0.029	16.87	678.26	0.6
	4607	13.5903	1;2	850.344	850.345	-0.3952	gm-AEJ (Anh)|1	87208472	gm-AEJ (Anh)|1	87208472		gm-AEJADAVDQVPEAP(P) (Anh)|1	1.8023e+06	0.0234	27.35	1942.85	4.9
	9822	27.4645	1;2	1410.66	1410.66	-0.2948	gm-AEJADAIVA(P)|1	82472912	gm-AEJADAIVA(P)|1	82472912		gm-AEJAF|1	1.36328e+06	0.0177	15.41	1088.48	1
	6972	20.4766	2;3	2555.07	2555.06	0.8509	gm-AEJ=gm-AEJ=gm-AEJ (Anh)|3	57585648	gm-AEJ=gm-AEJ=gm-AEJ (Anh)|3	57585648		gm-AEJADLGTR(P) (Anh)|1	1.28626e+06	0.0167	24.84	1463.66	0.3
	5770	16.7745	2;3	1979.83	1979.83	0.363	gm-AEJAD=gm-AEJA|2	52151824	gm-AEJAD=gm-AEJA|2, gm-AEJADA(P)=gm-AEJ|2, gm-AEJAD(P)=gm-AEJA|2	52151824		gm-AEJADAIVAAEPEPV(P)|1	993575	0.0129	31.66	2032.96	1.4
	5586	16.1306	2;1	921.382	921.382	0.5729	gm-AEJA (Anh)|1	49062952	gm-AEJA (Anh)|1	49062952		gm-AEJS|1	762511	0.0099	8.37	957.403	0.9
	11443	31.7654	3;4;2	3113.41	3113.4	0.7607	gm-AEJADAVDQVPEAPVAQ(P)=gm-AEJ|2	48897416	gm-AEJADAVDQVPEAPVAQ(P)=gm-AEJ|2	48897416		gm-AEJYK (Anh)|1	747107	0.0097	25.98	1141.5	1.8
	11474	31.8304	3;2	2261.04	2261.04	0.2367	gm-AEJADAVDQVPEAPVAQ(P)|1	45812120	gm-AEJADAVDQVPEAPVAQ(P)|1	45812120		gm-AEJADAI(P) (Anh)|1	700894	0.0091	25.45	1220.53	4.2
	2451	9.5872	2;1	1056.44	1056.43	0.6818	gm-AEJAD|1	43457928	gm-AEJAD|1, gm-AEJAD(P)|1	43457928		gm-AEJADAVDQVPE(P)|1	693192	0.009	26.97	1794.79	0.1
	2451	9.5872	2;1	1056.44	1056.43	0.8711	gm-AEJAD(P)|1	43457928				gm-AEJAI|1	531447	0.0069	21.4	1054.49	0.6
	5619	16.2359	3;2	1935.84	1935.84	1.3134	gm-AEJAA=gm-AEJA|2	41807664	gm-AEJAA=gm-AEJA|2	41807664		gm-AEJF (Anh)|1	446724	0.0058	9.04	997.413	1.1
	10234	28.9129	2;3	2263.02	2263.02	-0.1583	gm-AEJADAIV(P)=gm-AEJA|2	40005496	gm-AEJADAIV(P)=gm-AEJA|2, gm-AEJADAIVA(P)=gm-AEJ|2	40005496		gm-AEJQ|1, gm-AEJAG|1	423617	0.0055	8.74	998.429	0.9
	10234	28.9129	2;3	2263.02	2263.02	-0.2025	gm-AEJADAIVA(P)=gm-AEJ|2	40005496				gm-AEJADLG(P) (Anh)|1, gm-AEJADAV(P) (Anh)|1	308085	0.004	24.18	1206.51	3
	7704	22.4375	2;3;4	2336.05	2336.05	1.1312	gm-AEJADLGTR(P)=gm-AEJ|2	24103046	gm-AEJADLGTR(P)=gm-AEJ|2	24103046		gm-AEJF|1	284979	0.0037	10.72	1017.44	3.7
	4618	13.5914	3;2	1850.83	1850.83	0.0328	gm-AEJK=gm-AEJ|2	20667944	gm-AEJK=gm-AEJ|2	20667944		gm-AEJADAVD(P) (Anh)|1	254170	0.0033	22.54	1321.54	0.8
	6335	18.2514	2;1	1107.45	1107.45	0.8187	gm-AEJADA(P) (Anh)|1	14974926	gm-AEJADA(P) (Anh)|1	14974926		gm-AEJADAIV(P) (Anh)|1	192553	0.0025	11.1	1319.6	0.6
	2118	8.7252	2;1	698.286	698.286	0.4892	gm-AE|1	12598532	gm-AE|1	12598532		gm-AEJD|1	192553	0.0025	11.97	985.398	3.7
	1656	7.6798	3;2	1036.41	1036.41	3.7138	gm-AEJAD (Anh)|1	10294415	gm-AEJAD (Anh)|1, gm-AEJAD(P) (Anh)|1	10294415		gm-AEJN|1	177149	0.0023	5.1	984.414	0.1
	1656	7.6798	3;2	1036.41	1036.41	3.9068	gm-AEJAD(P) (Anh)|1	10294415				gm-AEJG (Anh)|1	123234	0.0016	14.28	907.366	1.1
	6496	18.8578	4;3;2	2832.19	2832.19	0.5667	gm-AEJAD=gm-AEJ=gm-AEJA|3	9429072	gm-AEJAD=gm-AEJ=gm-AEJA|3, gm-AEJD=gm-AEJA=gm-AEJA|3, gm-AEJADA(P)=gm-AEJ=gm-AEJ|3, gm-AEJAD(P)=gm-AEJ=gm-AEJA|3	9429072		gm-AEJADLGTRTY(P)|1	107830	0.0014	24.64	1747.8	0.1
	6496	18.8578	4;3;2	2832.19	2832.19	0.602	gm-AEJADA(P)=gm-AEJ=gm-AEJ|3	9429072				gm-AEJAE|1	77021.3	0.001	10.18	1070.45	2.2
	6496	18.8578	4;3;2	2832.19	2832.19	0.6373	gm-AEJAD(P)=gm-AEJ=gm-AEJA|3	9429072				gm-AEJT|1	69319.2	0.0009	9.84	971.418	0.1
	4804	14.1487	2;1	978.441	978.439	1.3371	gm-AEJK (Anh)|1	9095396	gm-AEJK (Anh)|1	9095396		gm-AEJAR|1	61617.1	0.0008	10.25	1097.51	1.9
	5032	14.5435	2;3	1908.8	1908.79	0.2117	gm-AEJAD=gm-AEJ|2	8833253	gm-AEJAD=gm-AEJ|2, gm-AEJD=gm-AEJA|2, gm-AEJAD(P)=gm-AEJ|2	8833253		gm-AEJA=gm-AEJ|2, gm-AEJ=gm-AEJA|2	9.89686e+08	12.8495	14.87	1793.77	0.6
	5032	14.5435	2;3	1908.8	1908.79	0.2641	gm-AEJD=gm-AEJA|2	8833253				gm-AEJAA=gm-AEJ|2, gm-AEJA=gm-AEJA|2	9.1117e+08	11.8301	15.7	1864.8	0.6
	5032	14.5435	2;3	1908.8	1908.79	0.3165	gm-AEJAD(P)=gm-AEJ|2	8833253				gm-AEJ=gm-AEJ|2	6.66389e+08	8.652	13.95	1722.73	0
	11099	31.1175	2;3;4	3014.36	3014.36	0.66	gm-AEJADAIVAAEPEPVE(P)=gm-AEJ|2	8745688	gm-AEJADAIVAAEPEPVE(P)=gm-AEJ|2	8745688		gm-AEJ=gm-AEJ (Anh)|2	1.58417e+08	2.0568	18.53	1702.7	0.5
	5892	16.9087	2;1	1341.57	1341.57	1.1919	gm-AEJADAVD(P)|1	7915217	gm-AEJADAVD(P)|1	7915217		gm-AEJA=gm-AEJ (Anh)|2, gm-AEJ=gm-AEJA (Anh)|2	1.05034e+08	1.3637	19.46	1773.74	1.1
	4636	13.66	2	1161.53	1161.53	0.4239	gm-AEJYK|1	7882586	gm-AEJYK|1	7882586		gm-AEJAA=gm-AEJ (Anh)|2, gm-AEJA=gm-AEJA (Anh)|2	1.04302e+08	1.3542	20.27	1844.78	0.6
	11228	31.2349	2;3	2815.24	2815.24	1.1365	gm-AEJADAVDQVPEAP(P)=gm-AEJ|2	7621424	gm-AEJADAVDQVPEAP(P)=gm-AEJ|2	7621424		gm-AEJAD=gm-AEJA|2, gm-AEJADA(P)=gm-AEJ|2, gm-AEJAD(P)=gm-AEJA|2	5.49393e+07	0.7133	16.77	1979.83	0.4
	11236	31.367	3;4;2	3085.4	3085.4	0.3805	gm-AEJADAIVAAEPEPVE(P)=gm-AEJA|2	7535779	gm-AEJADAIVAAEPEPVE(P)=gm-AEJA|2	7535779		gm-AEJADAVDQVPEAPVAQ(P)=gm-AEJ|2	5.23976e+07	0.6803	31.77	3113.4	0.8
	6541	18.992	3;4;2	2859.24	2859.24	1.2452	gm-AEJAA=gm-AEJA=gm-AEJA|3	7497967	gm-AEJAA=gm-AEJA=gm-AEJA|3	7497967		gm-AEJAA=gm-AEJA|2	4.20613e+07	0.5461	16.24	1935.84	1.3
	10323	29.1597	3;2	3115.38	3115.38	1.1467	gm-AEJADAIVA(P)=gm-AEJ=gm-AEJ|3	7477054	gm-AEJADAIVA(P)=gm-AEJ=gm-AEJ|3, gm-AEJADAIV(P)=gm-AEJ=gm-AEJA|3	7477054		gm-AEJADAIV(P)=gm-AEJA|2, gm-AEJADAIVA(P)=gm-AEJ|2	4.00049e+07	0.5194	28.91	2263.02	0.2
	10323	29.1597	3;2	3115.38	3115.38	1.1788	gm-AEJADAIV(P)=gm-AEJ=gm-AEJA|3	7477054				gm-AEJADLGTR(P)=gm-AEJ|2	2.45313e+07	0.3185	22.44	2336.05	1.1
	7335	21.2698	2;3	1959.81	1959.81	1.5028	gm-AEJAD=gm-AEJA (Anh)|2	7148148	gm-AEJAD=gm-AEJA (Anh)|2, gm-AEJADA(P)=gm-AEJ (Anh)|2, gm-AEJAD(P)=gm-AEJA (Anh)|2	7148148		gm-AEJK=gm-AEJ|2	2.13426e+07	0.2771	13.59	1850.83	0
	7335	21.2698	2;3	1959.81	1959.81	1.5538	gm-AEJADA(P)=gm-AEJ (Anh)|2	7148148				gm-AEJADAIVAAEPEPVE(P)=gm-AEJ|2	1.72836e+07	0.2244	31.12	3014.36	0.7
	11531	31.9709	4;3;2	3014.36	3014.36	0.9029	gm-AEJADAIVAAEPEPVE(P)=gm-AEJ|2	7134969	gm-AEJADAIVAAEPEPVE(P)=gm-AEJ|2	7134969		gm-AEJAD=gm-AEJA (Anh)|2, gm-AEJADA(P)=gm-AEJ (Anh)|2, gm-AEJAD(P)=gm-AEJA (Anh)|2	9.88954e+06	0.1284	21.27	1959.81	1.5
	6091	17.446	3;2	2050.87	2050.87	0.5525	gm-AEJADA(P)=gm-AEJA|2	6819934	gm-AEJADA(P)=gm-AEJA|2	6819934		gm-AEJAD=gm-AEJ|2, gm-AEJD=gm-AEJA|2, gm-AEJAD(P)=gm-AEJ|2	8.83435e+06	0.1147	14.54	1908.79	0.2
	11381	31.5744	4;3	3965.76	3965.76	0.3557	gm-AEJADAVDQVPEAPVAQ(P)=gm-AEJ=gm-AEJ|3	6535601	gm-AEJADAVDQVPEAPVAQ(P)=gm-AEJ=gm-AEJ|3	6535601		gm-AEJADAVDQVPEAP(P)=gm-AEJ|2	8.37222e+06	0.1087	31.23	2815.24	1.1
	3443	11.5415	2;1	1127.47	1127.47	1.602	gm-AEJADA(P)|1	6291376	gm-AEJADA(P)|1	6291376		gm-AEJADAIVAAEPEPVE(P)=gm-AEJA|2	7.53269e+06	0.0978	31.37	3085.4	0.4
	11482	31.8419	4;3	3184.44	3184.44	0.9477	gm-AEJADAVDQVPEAPVAQ(P)=gm-AEJA|2	5965528	gm-AEJADAVDQVPEAPVAQ(P)=gm-AEJA|2	5965528		gm-AEJADAIVAA(P)=gm-AEJ|2, gm-AEJADAIVA(P)=gm-AEJA|2	7.39405e+06	0.096	29.35	2334.06	0.5
	11467	31.872	3;4	3866.72	3866.72	0.614	gm-AEJADAIVAAEPEPVE(P)=gm-AEJ=gm-AEJ|3	5870865	gm-AEJADAIVAAEPEPVE(P)=gm-AEJ=gm-AEJ|3	5870865		gm-AEJADA(P)=gm-AEJA|2	7.00124e+06	0.0909	17.45	2050.87	0.6
	7090	20.7566	3;2	1915.82	1915.82	1.1194	gm-AEJAA=gm-AEJA (Anh)|2	5462245	gm-AEJAA=gm-AEJA (Anh)|2	5462245		gm-AEJADAVDQVPEAPVAQ(P)=gm-AEJA|2	6.42358e+06	0.0834	31.84	3184.44	0.9
	6230	17.8972	3;2	1830.8	1830.8	0.8086	gm-AEJK=gm-AEJ (Anh)|2	5460186	gm-AEJK=gm-AEJ (Anh)|2	5460186		gm-AEJAD=gm-AEJ (Anh)|2, gm-AEJD=gm-AEJA (Anh)|2, gm-AEJAD(P)=gm-AEJ (Anh)|2	6.08469e+06	0.079	13.59	1888.77	1.9
	6184	17.7416	2	1169.52	1169.52	1.3143	gm-AEJADL(P)|1	5351245	gm-AEJADL(P)|1	5351245		gm-AEJAA=gm-AEJA (Anh)|2	5.46081e+06	0.0709	20.76	1915.82	1.1
	6033	17.284	1;2	992.419	992.419	0.4887	gm-AEJAA (Anh)|1	5319492	gm-AEJAA (Anh)|1	5319492		gm-AEJK=gm-AEJ (Anh)|2	5.46081e+06	0.0709	17.9	1830.8	0.8
	5665	16.2828	3;2;4	2703.19	2703.19	0.96	gm-AEJK=gm-AEJ=gm-AEJ|3	5318118	gm-AEJK=gm-AEJ=gm-AEJ|3	5318118		gm-AEJADAIVA(P)=gm-AEJ (Anh)|2, gm-AEJADAIV(P)=gm-AEJA (Anh)|2	4.85234e+06	0.063	31.66	2242.99	0.8
	11158	31.1057	3;2	2162	2162	0.2416	gm-AEJADAIVAAEPEPVE(P)|1	5282684	gm-AEJADAIVAAEPEPVE(P)|1	5282684		gm-AEJG=gm-AEJ|2	4.40562e+06	0.0572	13.65	1779.75	0.5
	10377	29.3522	3;2	2334.06	2334.06	0.4876	gm-AEJADAIVAA(P)=gm-AEJ|2	5134353	gm-AEJADAIVAA(P)=gm-AEJ|2, gm-AEJADAIVA(P)=gm-AEJA|2	5134353		gm-AEJADLGTR(P)=gm-AE|2	3.9589e+06	0.0514	25.29	2163.96	2.5
	10377	29.3522	3;2	2334.06	2334.06	0.4876	gm-AEJADAIVA(P)=gm-AEJA|2	5134353				gm-AEJADLGTR(P)=gm-AEJ (Anh)|2	3.40434e+06	0.0442	26.54	2316.02	2.1
	11199	31.1558	3;2	1962.88	1962.88	0.4851	gm-AEJADAVDQVPEAP(P)|1	4737887	gm-AEJADAVDQVPEAP(P)|1	4737887		gm-AEJYK=gm-AEJ|2	3.2426e+06	0.0421	17.26	2013.89	0.1
	6330	18.1857	2	1226.54	1226.54	-0.1529	gm-AEJADLG(P)|1	4445315	gm-AEJADLG(P)|1, gm-AEJADAV(P)|1	4445315		gm-AEJADAVD(P)=gm-AEJ|2	2.49549e+06	0.0324	20.28	2193.93	0.4
	6330	18.1857	2	1226.54	1226.54	-0.1529	gm-AEJADAV(P)|1	4445315				gm-AEJYK=gm-AEJ=gm-AEJ|3, gm-AEJADAVDQVPEAP(P)=gm-AEJA (Anh)|2	2.37996e+06	0.0309	28.79	2866.25	1.9
	4624	13.5924	2;3	1888.77	1888.77	1.9351	gm-AEJAD=gm-AEJ (Anh)|2	4122046	gm-AEJAD=gm-AEJ (Anh)|2, gm-AEJD=gm-AEJA (Anh)|2, gm-AEJAD(P)=gm-AEJ (Anh)|2	4122046		gm-AEJADLGTR(P)=gm-AEJA|2	1.98715e+06	0.0258	23.07	2407.09	1
	4624	13.5924	2;3	1888.77	1888.77	1.988	gm-AEJD=gm-AEJA (Anh)|2	4122046				gm-AEJADAIVAAEPEPV(P)=gm-AEJ|2	1.73298e+06	0.0225	31.62	2885.32	0.6
	4624	13.5924	2;3	1888.77	1888.77	2.0409	gm-AEJAD(P)=gm-AEJ (Anh)|2	4122046				gm-AEJAI=gm-AEJA|2	1.63285e+06	0.0212	26.79	1977.89	2.9
	11525	31.9756	4;3	3937.76	3937.76	0.9773	gm-AEJADAIVAAEPEPVE(P)=gm-AEJ=gm-AEJA|3	3899535	gm-AEJADAIVAAEPEPVE(P)=gm-AEJ=gm-AEJA|3	3899535		gm-AEJADA(P)=gm-AEJA (Anh)|2	1.60975e+06	0.0209	21.83	2030.84	0.5
	8881	25.3826	2;3	1339.63	1339.62	1.4886	gm-AEJADAIV(P)|1	3851232	gm-AEJADAIV(P)|1	3851232		gm-AEJADLG(P)=gm-AEJ|2, gm-AEJADAV(P)=gm-AEJ|2	1.53272e+06	0.0199	21.49	2078.9	0.2
	11314	31.4179	2;1	1390.63	1390.64	-0.2437	gm-AEJADAIVA(P) (Anh)|1	3744998	gm-AEJADAIVA(P) (Anh)|1	3744998		gm-AEJS=gm-AEJ|2	1.47111e+06	0.0191	13.56	1809.76	0.7
	11136	31.1379	3;4	3113.41	3113.4	0.6431	gm-AEJADAVDQVPEAPVAQ(P)=gm-AEJ|2	3503781	gm-AEJADAVDQVPEAPVAQ(P)=gm-AEJ|2	3503781		gm-AEJADAIVA(P)=gm-AEJ|2, gm-AEJADAIV(P)=gm-AEJA|2	1.20923e+06	0.0157	26.06	2263.02	0.8
	8865	25.2896	3;2	2163.97	2163.96	2.521	gm-AEJADLGTR(P)=gm-AE|2	3453962	gm-AEJADLGTR(P)=gm-AE|2	3453962		gm-AEJADAVDQVPEAP(P)=gm-AEJA|2	1.18613e+06	0.0154	31.32	2886.28	3.6
	11420	31.6641	2;3	2243	2242.99	0.7611	gm-AEJADAIVA(P)=gm-AEJ (Anh)|2	3356407	gm-AEJADAIVA(P)=gm-AEJ (Anh)|2, gm-AEJADAIV(P)=gm-AEJA (Anh)|2	3356407		gm-AEJQ=gm-AEJ|2, gm-AEJG=gm-AEJA|2, gm-AEJAG=gm-AEJ|2	1.03979e+06	0.0135	14.4	1850.79	0.7
	11420	31.6641	2;3	2243	2242.99	0.8057	gm-AEJADAIV(P)=gm-AEJA (Anh)|2	3356407				gm-AEJADAIVAAEPEPV(P)=gm-AEJA|2	870341	0.0113	31.82	2956.35	0.9
	11180	31.3052	2;3	2261.05	2261.04	0.7226	gm-AEJADAVDQVPEAPVAQ(P)|1	3300309	gm-AEJADAVDQVPEAPVAQ(P)|1	3300309		gm-AEJADAIV(P)=gm-AEJ|2	862639	0.0112	29.43	2191.98	0.8
	7527	21.8577	2	1240.56	1240.56	0.5578	gm-AEJADAI(P)|1	3158975	gm-AEJADAI(P)|1	3158975		gm-AEJADAVDQVPE(P)=gm-AEJ|2	808724	0.0105	28.23	2647.15	0.3
	6665	19.3375	3;2;4	2903.23	2903.23	1.1658	gm-AEJAD=gm-AEJA=gm-AEJA|3	3056911	gm-AEJAD=gm-AEJA=gm-AEJA|3, gm-AEJADA(P)=gm-AEJ=gm-AEJA|3, gm-AEJAD(P)=gm-AEJA=gm-AEJA|3	3056911		gm-AEJN=gm-AE|2	801022	0.0104	25.02	1664.69	2.4
	6665	19.3375	3;2;4	2903.23	2903.23	1.2002	gm-AEJADA(P)=gm-AEJ=gm-AEJA|3	3056911				gm-AEJAD(P)=gm-AE (Anh)|2, gm-AEJAD=gm-AE (Anh)|2	785618	0.0102	26.83	1716.68	2.7
	6665	19.3375	3;2;4	2903.23	2903.23	1.2346	gm-AEJAD(P)=gm-AEJA=gm-AEJA|3	3056911				gm-AEJADL(P)=gm-AEJA|2, gm-AEJADAI(P)=gm-AEJ|2	762511	0.0099	24.46	2092.92	0.7
	10308	29.1671	2	1481.7	1481.7	0.9615	gm-AEJADAIVAA(P)|1	3036833	gm-AEJADAIVAA(P)|1	3036833		gm-AEJADAIVAAEPEPVE(P)=gm-AEJ (Anh)|2	623873	0.0081	31.91	2994.33	0.2
	5472	15.8406	1;2	1036.41	1036.41	1.0048	gm-AEJAD (Anh)|1	2813191	gm-AEJAD (Anh)|1, gm-AEJAD(P) (Anh)|1	2813191		gm-AEJAH=gm-AE|2	600766	0.0078	16.99	1758.74	1.5
	5472	15.8406	1;2	1036.41	1036.41	1.1978	gm-AEJAD(P) (Anh)|1	2813191				gm-AEJK=gm-AEJA|2	554554	0.0072	14.29	1921.86	1.7
	6471	18.7693	2	1226.54	1226.54	2.2357	gm-AEJADLG(P)|1	2525037	gm-AEJADLG(P)|1, gm-AEJADAV(P)|1	2525037		gm-AEJQ=gm-AE|2, gm-AEJAG=gm-AE|2	415915	0.0054	10.69	1678.7	0.6
	6471	18.7693	2	1226.54	1226.54	2.2357	gm-AEJADAV(P)|1	2525037				gm-AEJA=gm-AEJA|2, gm-AEJAA=gm-AEJ|2	408213	0.0053	17.52	1864.8	0.4
	10031	28.1494	3;4	2795.2	2795.21	-2.9814	gm-AEJADAVDQVPEAP(P)=gm-AEJ (Anh)|2	2518889	gm-AEJADAVDQVPEAP(P)=gm-AEJ (Anh)|2	2518889		gm-AEJADAIVAA(P)=gm-AEJ (Anh)|2, gm-AEJADAIVA(P)=gm-AEJA (Anh)|2	346596	0.0045	31.24	2314.03	0.6
	9466	26.5371	3;2	2316.03	2316.02	2.0702	gm-AEJADLGTR(P)=gm-AEJ (Anh)|2	2496049	gm-AEJADLGTR(P)=gm-AEJ (Anh)|2	2496049		gm-AEJADAVD(P)=gm-AEJ (Anh)|2	346596	0.0045	24.74	2173.9	0.4
	7004	20.28	3;2	2193.93	2193.93	-0.4446	gm-AEJADAVD(P)=gm-AEJ|2	2491754	gm-AEJADAVD(P)=gm-AEJ|2	2491754		gm-AEJT=gm-AEJA|2	323490	0.0042	12.44	1894.82	1.2
	11414	31.6338	3;4	4036.8	4036.8	0.5937	gm-AEJADAVDQVPEAPVAQ(P)=gm-AEJ=gm-AEJA|3	2484611	gm-AEJADAVDQVPEAPVAQ(P)=gm-AEJ=gm-AEJA|3	2484611		gm-AEJADAIVAA(P)=gm-AEJA|2	315787	0.0041	30.44	2405.1	2.2
	10036	28.0972	2	1339.62	1339.62	0.1217	gm-AEJADAIV(P)|1	2467475	gm-AEJADAIV(P)|1	2467475		gm-AEJADAVD(P)=gm-AEJA|2	315787	0.0041	20.84	2264.96	0.1
	11178	31.214	4;3	3937.76	3937.76	0.7218	gm-AEJADAIVAAEPEPVE(P)=gm-AEJ=gm-AEJA|3	2447939	gm-AEJADAIVAAEPEPVE(P)=gm-AEJ=gm-AEJA|3	2447939		gm-AEJN=gm-AEJ|2	277277	0.0036	12.97	1836.77	0.1
	7164	20.8099	3;2	1959.81	1959.81	0.9817	gm-AEJAD=gm-AEJA (Anh)|2	2402898	gm-AEJAD=gm-AEJA (Anh)|2, gm-AEJADA(P)=gm-AEJ (Anh)|2, gm-AEJAD(P)=gm-AEJA (Anh)|2	2402898		gm-AEJF=gm-AEJ|2	246468	0.0032	24	1869.8	1.5
	7164	20.8099	3;2	1959.81	1959.81	1.0327	gm-AEJADA(P)=gm-AEJ (Anh)|2	2402898				gm-AEJADLG(P)=gm-AEJ (Anh)|2, gm-AEJADAV(P)=gm-AEJ (Anh)|2	246468	0.0032	26.1	2058.87	0.8
	7164	20.8099	3;2	1959.81	1959.81	1.0837	gm-AEJAD(P)=gm-AEJA (Anh)|2	2402898				gm-AEJAA=gm-AE|2	215660	0.0028	16.04	1692.72	0.4
	10429	29.4674	3;4	3186.42	3186.42	0.9325	gm-AEJADAIVAA(P)=gm-AEJ=gm-AEJ|3	2327653	gm-AEJADAIVAA(P)=gm-AEJ=gm-AEJ|3, gm-AEJADAIVA(P)=gm-AEJ=gm-AEJA|3, gm-AEJADAIV(P)=gm-AEJA=gm-AEJA|3	2327653		gm-AEJQ=gm-AEJA|2, gm-AEJAG=gm-AEJA|2	192553	0.0025	15.08	1921.83	1.3
	10429	29.4674	3;4	3186.42	3186.42	0.9325	gm-AEJADAIVA(P)=gm-AEJ=gm-AEJA|3	2327653				gm-AEJAD(P)=gm-AEJA (Anh)|2, gm-AEJADA(P)=gm-AEJ (Anh)|2, gm-AEJAD=gm-AEJA (Anh)|2	177149	0.0023	19.81	1959.81	0.8
	10429	29.4674	3;4	3186.42	3186.42	0.9639	gm-AEJADAIV(P)=gm-AEJA=gm-AEJA|3	2327653				gm-AEJAI=gm-AEJ|2	130936	0.0017	23.45	1906.85	1.5
	1337	6.9153	1;2	927.393	927.392	1.2347	gm-AEJG|1	2285546	gm-AEJG|1	2285546		gm-AEJAD=gm-AE|2, gm-AEJAD(P)=gm-AE|2	115532	0.0015	13.72	1736.71	0.5
	10766	30.1682	3;2	2334.06	2334.06	0.566	gm-AEJADAIVAA(P)=gm-AEJ|2	2260091	gm-AEJADAIVAA(P)=gm-AEJ|2, gm-AEJADAIVA(P)=gm-AEJA|2	2260091		gm-AEJADAI(P)=gm-AEJA|2	100128	0.0013	24.99	2163.95	1.7
	10766	30.1682	3;2	2334.06	2334.06	0.566	gm-AEJADAIVA(P)=gm-AEJA|2	2260091				gm-AEJAA=gm-AEJ=gm-AEJ|3, gm-AEJA=gm-AEJ=gm-AEJA|3, gm-AEJ=gm-AEJA=gm-AEJA|3	4.07605e+08	5.2921	18.05	2717.16	0.5
	5890	16.8741	1	678.26	678.26	0.6171	gm-AE (Anh)|1	2230231	gm-AE (Anh)|1	2230231		gm-AEJA=gm-AEJ=gm-AEJ|3, gm-AEJ=gm-AEJ=gm-AEJA|3	3.55238e+08	4.6122	17.52	2646.13	0.5
	11046	30.9825	4;3	3866.72	3866.72	0.6063	gm-AEJADAIVAAEPEPVE(P)=gm-AEJ=gm-AEJ|3	2212667	gm-AEJADAIVAAEPEPVE(P)=gm-AEJ=gm-AEJ|3	2212667		gm-AEJAA=gm-AEJ=gm-AEJA|3, gm-AEJA=gm-AEJA=gm-AEJA|3	3.20401e+08	4.1599	18.61	2788.2	0.3
	7579	22.157	3	2812.16	2812.17	-1.3926	gm-AEJAD(P)=gm-AEJ=gm-AEJA (Anh)|3	2133559	gm-AEJAD(P)=gm-AEJ=gm-AEJA (Anh)|3, gm-AEJD=gm-AEJA=gm-AEJA (Anh)|3, gm-AEJADA(P)=gm-AEJ=gm-AEJ (Anh)|3, gm-AEJAD=gm-AEJ=gm-AEJA (Anh)|3	2133559		gm-AEJ=gm-AEJ=gm-AEJ|3	2.35739e+08	3.0607	16.73	2575.09	0.7
	7579	22.157	3	2812.16	2812.17	-1.4282	gm-AEJD=gm-AEJA=gm-AEJA (Anh)|3	2133559				gm-AEJAA=gm-AEJ=gm-AEJ (Anh)|3, gm-AEJA=gm-AEJ=gm-AEJA (Anh)|3, gm-AEJ=gm-AEJA=gm-AEJA (Anh)|3	1.14662e+08	1.4887	21.68	2697.14	0.8
	7579	22.157	3	2812.16	2812.17	-1.4282	gm-AEJADA(P)=gm-AEJ=gm-AEJ (Anh)|3	2133559				gm-AEJA=gm-AEJ=gm-AEJ (Anh)|3, gm-AEJ=gm-AEJ=gm-AEJA (Anh)|3	9.33422e+07	1.2119	21.19	2626.1	1.1
	7579	22.157	3	2812.16	2812.17	-1.4638	gm-AEJAD=gm-AEJ=gm-AEJA (Anh)|3	2133559				gm-AEJ=gm-AEJ=gm-AEJ (Anh)|3	5.75888e+07	0.7477	20.48	2555.06	0.9
	7749	22.5342	2;3	2812.17	2812.17	1.5314	gm-AEJAD=gm-AEJ=gm-AEJA (Anh)|3	2034339	gm-AEJAD=gm-AEJ=gm-AEJA (Anh)|3, gm-AEJD=gm-AEJA=gm-AEJA (Anh)|3, gm-AEJADA(P)=gm-AEJ=gm-AEJ (Anh)|3, gm-AEJAD(P)=gm-AEJ=gm-AEJA (Anh)|3	2034339		gm-AEJAD=gm-AEJ=gm-AEJA|3, gm-AEJD=gm-AEJA=gm-AEJA|3, gm-AEJADA(P)=gm-AEJ=gm-AEJ|3, gm-AEJAD(P)=gm-AEJ=gm-AEJA|3	9.42741e+06	0.1224	18.86	2832.19	0.6
	7749	22.5342	2;3	2812.17	2812.17	1.567	gm-AEJD=gm-AEJA=gm-AEJA (Anh)|3	2034339				gm-AEJADAIVAAEPEPVE(P)=gm-AEJ=gm-AEJ|3	8.38762e+06	0.1089	31.87	3866.72	0.6
	7749	22.5342	2;3	2812.17	2812.17	1.567	gm-AEJADA(P)=gm-AEJ=gm-AEJ (Anh)|3	2034339				gm-AEJAA=gm-AEJA=gm-AEJA|3	7.49418e+06	0.0973	18.99	2859.24	1.2
	7749	22.5342	2;3	2812.17	2812.17	1.6025	gm-AEJAD(P)=gm-AEJ=gm-AEJA (Anh)|3	2034339				gm-AEJADAIVA(P)=gm-AEJ=gm-AEJ|3, gm-AEJADAIV(P)=gm-AEJ=gm-AEJA|3	7.47877e+06	0.0971	29.16	3115.38	1.1
	11326	31.4773	3	3095.36	3095.35	0.9029	gm-AEJADAIVA(P)=gm-AEJ=gm-AEJ (Anh)|3	1965195	gm-AEJADAIVA(P)=gm-AEJ=gm-AEJ (Anh)|3, gm-AEJADAIV(P)=gm-AEJ=gm-AEJA (Anh)|3	1965195		gm-AEJADAVDQVPEAPVAQ(P)=gm-AEJ=gm-AEJ|3	7.05515e+06	0.0916	31.57	3965.76	0.4
	11326	31.4773	3	3095.36	3095.35	0.9352	gm-AEJADAIV(P)=gm-AEJ=gm-AEJA (Anh)|3	1965195				gm-AEJADAIVAAEPEPVE(P)=gm-AEJ=gm-AEJA|3	6.64694e+06	0.0863	31.98	3937.76	1
	2833	10.3243	2	1012.45	1012.45	0.7647	gm-AEJAA|1	1919712	gm-AEJAA|1	1919712		gm-AEJK=gm-AEJ=gm-AEJ|3	5.31447e+06	0.069	16.28	2703.19	1
	10175	28.7912	3;4	2866.24	2866.25	-1.8698	gm-AEJYK=gm-AEJ=gm-AEJ|3	1774981	gm-AEJYK=gm-AEJ=gm-AEJ|3, gm-AEJADAVDQVPEAP(P)=gm-AEJA (Anh)|2	1774981		gm-AEJADAIVA(P)=gm-AEJ=gm-AEJ (Anh)|3, gm-AEJADAIV(P)=gm-AEJ=gm-AEJA (Anh)|3	3.58919e+06	0.0466	31.48	3095.35	0.9
	10175	28.7912	3;4	2866.24	2866.25	-2.3932	gm-AEJADAVDQVPEAP(P)=gm-AEJA (Anh)|2	1774981				gm-AEJAD=gm-AEJA=gm-AEJA|3, gm-AEJADA(P)=gm-AEJ=gm-AEJA|3, gm-AEJAD(P)=gm-AEJA=gm-AEJA|3	3.05775e+06	0.0397	19.34	2903.23	1.2
	7914	23.0718	2;3	2407.09	2407.09	1.0003	gm-AEJADLGTR(P)=gm-AEJA|2	1757838	gm-AEJADLGTR(P)=gm-AEJA|2	1757838		gm-AEJADAIVAA(P)=gm-AEJ=gm-AEJ|3, gm-AEJADAIVA(P)=gm-AEJ=gm-AEJA|3, gm-AEJADAIV(P)=gm-AEJA=gm-AEJA|3	2.82668e+06	0.0367	29.47	3186.42	0.9
	6812	19.8582	3;2	2683.16	2683.16	1.3598	gm-AEJK=gm-AEJ=gm-AEJ (Anh)|3	1747320	gm-AEJK=gm-AEJ=gm-AEJ (Anh)|3	1747320		gm-AEJADLGTR(P)=gm-AEJ=gm-AEJ|3	2.79587e+06	0.0363	23.59	3188.41	1.6
	6581	19.0925	3;2	1888.77	1888.77	1.4897	gm-AEJAD=gm-AEJ (Anh)|2	1738264	gm-AEJAD=gm-AEJ (Anh)|2, gm-AEJD=gm-AEJA (Anh)|2, gm-AEJAD(P)=gm-AEJ (Anh)|2	1738264		gm-AEJADAVDQVPEAPVAQ(P)=gm-AEJ=gm-AEJA|3	2.48779e+06	0.0323	31.63	4036.8	0.6
	6581	19.0925	3;2	1888.77	1888.77	1.5426	gm-AEJD=gm-AEJA (Anh)|2	1738264				gm-AEJADAVDQVPEAP(P)=gm-AEJ=gm-AEJA (Anh)|3	2.42617e+06	0.0315	29.01	3718.61	1.4
	3612	11.9133	2	1127.47	1127.47	1.8186	gm-AEJADA(P)|1	1723725	gm-AEJADA(P)|1	1723725		gm-AEJAD(P)=gm-AEJ=gm-AEJA (Anh)|3, gm-AEJD=gm-AEJA=gm-AEJA (Anh)|3, gm-AEJADA(P)=gm-AEJ=gm-AEJ (Anh)|3, gm-AEJAD=gm-AEJ=gm-AEJA (Anh)|3	2.13349e+06	0.0277	22.16	2812.17	1.4
	7680	22.5263	3;2	2839.21	2839.21	-0.1162	gm-AEJAA=gm-AEJA=gm-AEJA (Anh)|3	1720965	gm-AEJAA=gm-AEJA=gm-AEJA (Anh)|3	1720965		gm-AEJAD=gm-AEJ=gm-AEJA (Anh)|3, gm-AEJD=gm-AEJA=gm-AEJA (Anh)|3, gm-AEJADA(P)=gm-AEJ=gm-AEJ (Anh)|3, gm-AEJAD(P)=gm-AEJ=gm-AEJA (Anh)|3	2.03336e+06	0.0264	22.53	2812.17	1.5
	5977	17.0649	3;2	2761.16	2761.15	1.2632	gm-AEJAD=gm-AEJ=gm-AEJ|3	1669957	gm-AEJAD=gm-AEJ=gm-AEJ|3, gm-AEJD=gm-AEJ=gm-AEJA|3, gm-AEJAD(P)=gm-AEJ=gm-AEJ|3	1669957		gm-AEJK=gm-AEJ=gm-AEJ (Anh)|3	1.74838e+06	0.0227	19.86	2683.16	1.4
	5977	17.0649	3;2	2761.16	2761.15	1.2994	gm-AEJD=gm-AEJ=gm-AEJA|3	1669957				gm-AEJAA=gm-AEJA=gm-AEJA (Anh)|3	1.71758e+06	0.0223	22.53	2839.21	0.1
	5977	17.0649	3;2	2761.16	2761.15	1.3356	gm-AEJAD(P)=gm-AEJ=gm-AEJ|3	1669957				gm-AEJAD=gm-AEJ=gm-AEJ|3, gm-AEJD=gm-AEJ=gm-AEJA|3, gm-AEJAD(P)=gm-AEJ=gm-AEJ|3	1.67136e+06	0.0217	17.06	2761.15	1.3
	4939	14.3381	2;3	1793.77	1793.77	2.0412	gm-AEJA=gm-AEJ|2	1666186	gm-AEJA=gm-AEJ|2, gm-AEJ=gm-AEJA|2	1666186		gm-AEJADAVDQVPEAP(P)=gm-AEJ=gm-AEJ|3	1.48651e+06	0.0193	31.09	3667.6	0.3
	4939	14.3381	2;3	1793.77	1793.77	2.0412	gm-AEJ=gm-AEJA|2	1666186				gm-AEJAD=gm-AEJA=gm-AEJA (Anh)|3, gm-AEJADA(P)=gm-AEJ=gm-AEJA (Anh)|3, gm-AEJAD(P)=gm-AEJA=gm-AEJA (Anh)|3	1.47111e+06	0.0191	22.94	2883.2	0.9
	7423	21.4949	3;2	2078.9	2078.9	0.2417	gm-AEJADLG(P)=gm-AEJ|2	1530475	gm-AEJADLG(P)=gm-AEJ|2, gm-AEJADAV(P)=gm-AEJ|2	1530475		gm-AEJADAVDQVPEAP(P)=gm-AEJ=gm-AEJ (Anh)|3	1.28626e+06	0.0167	28.38	3647.57	0.6
	7423	21.4949	3;2	2078.9	2078.9	0.2417	gm-AEJADAV(P)=gm-AEJ|2	1530475				gm-AEJAD=gm-AEJ=gm-AEJ (Anh)|3, gm-AEJD=gm-AEJ=gm-AEJA (Anh)|3, gm-AEJAD(P)=gm-AEJ=gm-AEJ (Anh)|3	1.02438e+06	0.0133	16.28	2741.13	2.2
	6031	17.2554	2;3	2013.89	2013.89	-0.0796	gm-AEJYK=gm-AEJ|2	1514470	gm-AEJYK=gm-AEJ|2	1514470		gm-AEJADLGTR(P)=gm-AEJ=gm-AEJ (Anh)|3	993575	0.0129	27.09	3168.38	1.2
	11162	31.0965	3;2	2243	2242.99	1.0001	gm-AEJADAIVA(P)=gm-AEJ (Anh)|2	1498096	gm-AEJADAIVA(P)=gm-AEJ (Anh)|2, gm-AEJADAIV(P)=gm-AEJA (Anh)|2	1498096		gm-AEJADA(P)=gm-AEJA=gm-AEJA|3	985873	0.0128	19.78	2974.27	1.2
	11162	31.0965	3;2	2243	2242.99	1.0447	gm-AEJADAIV(P)=gm-AEJA (Anh)|2	1498096				gm-AEJADAIVAA(P)=gm-AEJ=gm-AEJ (Anh)|3, gm-AEJADAIVA(P)=gm-AEJ=gm-AEJA (Anh)|3, gm-AEJADAIV(P)=gm-AEJA=gm-AEJA (Anh)|3	801022	0.0104	31.58	3166.39	1.8
	11154	31.0879	3;4	3667.6	3667.6	0.3152	gm-AEJADAVDQVPEAP(P)=gm-AEJ=gm-AEJ|3	1487600	gm-AEJADAVDQVPEAP(P)=gm-AEJ=gm-AEJ|3	1487600		gm-AEJG=gm-AEJ=gm-AEJ|3	801022	0.0104	16.45	2632.11	1.6
	10292	29.2547	3;4	3014.36	3014.36	0.4777	gm-AEJADAIVAAEPEPVE(P)=gm-AEJ|2	1401871	gm-AEJADAIVAAEPEPVE(P)=gm-AEJ|2	1401871		gm-AEJADAVDQVPEAPVAQ(P)=gm-AEJA=gm-AEJA|3	700894	0.0091	31.69	4107.84	1.8
	6879	19.9484	3;2	1844.78	1844.78	0.3634	gm-AEJAA=gm-AEJ (Anh)|2	1382631	gm-AEJAA=gm-AEJ (Anh)|2, gm-AEJA=gm-AEJA (Anh)|2	1382631		gm-AEJAD(P)=gm-AEJA=gm-AEJA (Anh)|3, gm-AEJADA(P)=gm-AEJ=gm-AEJA (Anh)|3, gm-AEJAD=gm-AEJA=gm-AEJA (Anh)|3	600766	0.0078	22.63	2883.2	0.1
	6879	19.9484	3;2	1844.78	1844.78	0.4176	gm-AEJA=gm-AEJA (Anh)|2	1382631				gm-AEJAD(P)=gm-AEJ=gm-AEJA|3, gm-AEJD=gm-AEJA=gm-AEJA|3, gm-AEJADA(P)=gm-AEJ=gm-AEJ|3, gm-AEJAD=gm-AEJ=gm-AEJA|3	585362	0.0076	17.56	2832.19	0
	5340	15.4135	2	1088.48	1088.48	-1.0371	gm-AEJAF|1	1362777	gm-AEJAF|1	1362777		gm-AEJADAIVAA(P)=gm-AEJ=gm-AEJA|3, gm-AEJADAIVA(P)=gm-AEJA=gm-AEJA|3	554554	0.0072	29.7	3257.46	1.6
	8692	24.8387	2	1463.66	1463.66	0.344	gm-AEJADLGTR(P) (Anh)|1	1284193	gm-AEJADLGTR(P) (Anh)|1	1284193		gm-AEJADAVD(P)=gm-AEJ=gm-AEJ|3	454426	0.0059	21.72	3046.29	1.2
	10078	28.3778	4;3	3647.57	3647.57	-0.5859	gm-AEJADAVDQVPEAP(P)=gm-AEJ=gm-AEJ (Anh)|3	1282995	gm-AEJADAVDQVPEAP(P)=gm-AEJ=gm-AEJ (Anh)|3	1282995		gm-AEJYK=gm-AEJ=gm-AEJA|3	446724	0.0058	30.52	2937.29	2.4
	5273	15.2827	2;3	1979.83	1979.83	1.1954	gm-AEJAD=gm-AEJA|2	1201757	gm-AEJAD=gm-AEJA|2, gm-AEJADA(P)=gm-AEJ|2, gm-AEJAD(P)=gm-AEJA|2	1201757		gm-AEJADAIVAAEPEPVE(P)=gm-AEJA=gm-AEJA|3	431319	0.0056	31.21	4008.79	1.1
	5273	15.2827	2;3	1979.83	1979.83	1.2459	gm-AEJADA(P)=gm-AEJ|2	1201757				gm-AEJADLGTR(P)=gm-AEJ=gm-AEJA|3	423617	0.0055	24	3259.45	1.4
	5273	15.2827	2;3	1979.83	1979.83	1.2964	gm-AEJAD(P)=gm-AEJA|2	1201757				gm-AEJADA(P)=gm-AEJA=gm-AEJA (Anh)|3	377405	0.0049	23.32	2954.24	1.8
	11302	31.3186	3	2886.29	2886.28	3.5648	gm-AEJADAVDQVPEAP(P)=gm-AEJA|2	1187683	gm-AEJADAVDQVPEAP(P)=gm-AEJA|2	1187683		gm-AEJADAVDQVPEAP(P)=gm-AEJ=gm-AEJA|3	338894	0.0044	31.18	3738.64	2.2
	11129	31.0042	3	3095.36	3095.35	1.2578	gm-AEJADAIVA(P)=gm-AEJ=gm-AEJ (Anh)|3	1150300	gm-AEJADAIVA(P)=gm-AEJ=gm-AEJ (Anh)|3, gm-AEJADAIV(P)=gm-AEJ=gm-AEJA (Anh)|3	1150300		gm-AEJT=gm-AEJ=gm-AEJA|3	308085	0.004	16.96	2747.18	2.4
	11129	31.0042	3	3095.36	3095.35	1.2901	gm-AEJADAIV(P)=gm-AEJ=gm-AEJA (Anh)|3	1150300				gm-AEJS=gm-AEJ=gm-AEJA|3	292681	0.0038	17.1	2733.16	0.1
	3850	12.2051	2	1127.47	1127.47	-0.2385	gm-AEJADA(P)|1	1140964	gm-AEJADA(P)|1	1140964		gm-AEJADLG(P)=gm-AEJ=gm-AEJ|3, gm-AEJADAV(P)=gm-AEJ=gm-AEJ|3	207958	0.0027	22.82	2931.26	1.2
	10252	29.0054	3;4	3718.6	3718.61	-1.36	gm-AEJADAVDQVPEAP(P)=gm-AEJ=gm-AEJA (Anh)|3	1134338	gm-AEJADAVDQVPEAP(P)=gm-AEJ=gm-AEJA (Anh)|3	1134338		gm-AEJT=gm-AEJ=gm-AEJ|3	200255	0.0026	16.35	2676.14	1.9
	5395	15.5515	3;2	1979.83	1979.83	0.548	gm-AEJAD=gm-AEJA|2	1120278	gm-AEJAD=gm-AEJA|2, gm-AEJADA(P)=gm-AEJ|2, gm-AEJAD(P)=gm-AEJA|2	1120278		gm-AEJADAIV(P)=gm-AEJ=gm-AEJ|3	200255	0.0026	29.56	3044.34	1.5
	5395	15.5515	3;2	1979.83	1979.83	0.5985	gm-AEJADA(P)=gm-AEJ|2	1120278				gm-AEJS=gm-AEJA=gm-AEJA|3	184851	0.0024	17.55	2804.2	0.4
	5395	15.5515	3;2	1979.83	1979.83	0.649	gm-AEJAD(P)=gm-AEJA|2	1120278				gm-AEJAE=gm-AEJ=gm-AEJ|3	154043	0.002	30.16	2775.17	3.8
	7885	22.945	3	2883.2	2883.2	0.9042	gm-AEJAD=gm-AEJA=gm-AEJA (Anh)|3	1102751	gm-AEJAD=gm-AEJA=gm-AEJA (Anh)|3, gm-AEJADA(P)=gm-AEJ=gm-AEJA (Anh)|3, gm-AEJAD(P)=gm-AEJA=gm-AEJA (Anh)|3	1102751		gm-AEJADAIV(P)=gm-AEJ=gm-AEJA|3, gm-AEJADAIVA(P)=gm-AEJ=gm-AEJ|3	115532	0.0015	26.58	3115.38	0.5
	7885	22.945	3	2883.2	2883.2	0.9389	gm-AEJADA(P)=gm-AEJ=gm-AEJA (Anh)|3	1102751
	7885	22.945	3	2883.2	2883.2	0.9735	gm-AEJAD(P)=gm-AEJA=gm-AEJA (Anh)|3	1102751
	10094	28.3807	3;4;2	2013.88	2013.89	-2.3527	gm-AEJYK=gm-AEJ|2	1046125	gm-AEJYK=gm-AEJ|2	1046125
	4964	14.4015	3;2	1850.79	1850.79	0.7497	gm-AEJQ=gm-AEJ|2	1037979	gm-AEJQ=gm-AEJ|2, gm-AEJG=gm-AEJA|2, gm-AEJAG=gm-AEJ|2	1037979
	4964	14.4015	3;2	1850.79	1850.79	0.7497	gm-AEJG=gm-AEJA|2	1037979
	4964	14.4015	3;2	1850.79	1850.79	0.7497	gm-AEJAG=gm-AEJ|2	1037979
	7533	21.8338	3;2	2030.84	2030.84	-0.4649	gm-AEJADA(P)=gm-AEJA (Anh)|2	1025672	gm-AEJADA(P)=gm-AEJA (Anh)|2	1025672
	11415	31.6219	3	2885.32	2885.32	0.5931	gm-AEJADAIVAAEPEPV(P)=gm-AEJ|2	1009968	gm-AEJADAIVAAEPEPV(P)=gm-AEJ|2	1009968
	3380	11.5599	1;2	941.409	941.408	1.6318	gm-AEJA|1	985668	gm-AEJA|1	985668
	6816	19.7802	3;4	2974.27	2974.27	1.2157	gm-AEJADA(P)=gm-AEJA=gm-AEJA|3	983829	gm-AEJADA(P)=gm-AEJA=gm-AEJA|3	983829
	3921	12.3783	2	941.409	941.408	1.178	gm-AEJA|1	964012	gm-AEJA|1	964012
	10203	28.7345	4;3	3718.6	3718.61	-1.4257	gm-AEJADAVDQVPEAP(P)=gm-AEJ=gm-AEJA (Anh)|3	942022	gm-AEJADAVDQVPEAP(P)=gm-AEJ=gm-AEJA (Anh)|3	942022
	9125	25.8361	3;2	2316.03	2316.02	1.0424	gm-AEJADLGTR(P)=gm-AEJ (Anh)|2	905061	gm-AEJADLGTR(P)=gm-AEJ (Anh)|2	905061
	11488	31.8205	3	2956.36	2956.35	0.8817	gm-AEJADAIVAAEPEPV(P)=gm-AEJA|2	866567	gm-AEJADAIVAAEPEPV(P)=gm-AEJA|2	866567
	10423	29.4279	2;3	2191.99	2191.98	0.779	gm-AEJADAIV(P)=gm-AEJ|2	863187	gm-AEJADAIV(P)=gm-AEJ|2	863187
	11430	31.6618	3;2	2032.96	2032.96	1.3965	gm-AEJADAIVAAEPEPV(P)|1	842304	gm-AEJADAIVAAEPEPV(P)|1	842304
	10067	28.2315	3	2647.15	2647.15	0.339	gm-AEJADAVDQVPE(P)=gm-AEJ|2	808337	gm-AEJADAVDQVPE(P)=gm-AEJ|2	808337
	8759	25.022	2;3	1664.69	1664.69	2.4296	gm-AEJN=gm-AE|2	804706	gm-AEJN=gm-AE|2	804706
	11404	31.5791	3	3166.4	3166.39	1.7817	gm-AEJADAIVAA(P)=gm-AEJ=gm-AEJ (Anh)|3	802645	gm-AEJADAIVAA(P)=gm-AEJ=gm-AEJ (Anh)|3, gm-AEJADAIVA(P)=gm-AEJ=gm-AEJA (Anh)|3, gm-AEJADAIV(P)=gm-AEJA=gm-AEJA (Anh)|3	802645
	11404	31.5791	3	3166.4	3166.39	1.7817	gm-AEJADAIVA(P)=gm-AEJ=gm-AEJA (Anh)|3	802645
	11404	31.5791	3	3166.4	3166.39	1.8133	gm-AEJADAIV(P)=gm-AEJA=gm-AEJA (Anh)|3	802645
	5755	16.4483	3	2632.12	2632.11	1.6488	gm-AEJG=gm-AEJ=gm-AEJ|3	799679	gm-AEJG=gm-AEJ=gm-AEJ|3	799679
	9594	26.8338	2	1716.68	1716.68	-2.6501	gm-AEJAD(P)=gm-AE (Anh)|2	784062	gm-AEJAD(P)=gm-AE (Anh)|2, gm-AEJAD=gm-AE (Anh)|2	784062
	9594	26.8338	2	1716.68	1716.68	-2.7666	gm-AEJAD=gm-AE (Anh)|2	784062
	8532	24.4573	2;3	2092.92	2092.92	0.7045	gm-AEJADL(P)=gm-AEJA|2	761600	gm-AEJADL(P)=gm-AEJA|2, gm-AEJADAI(P)=gm-AEJ|2	761600
	8532	24.4573	2;3	2092.92	2092.92	0.7045	gm-AEJADAI(P)=gm-AEJ|2	761600
	10872	30.3376	3	2815.24	2815.24	0.8113	gm-AEJADAVDQVPEAP(P)=gm-AEJ|2	751518	gm-AEJADAVDQVPEAP(P)=gm-AEJ|2	751518
	6017	17.164	2	1773.74	1773.74	-1.5668	gm-AEJA=gm-AEJ (Anh)|2	737301	gm-AEJA=gm-AEJ (Anh)|2, gm-AEJ=gm-AEJA (Anh)|2	737301
	6017	17.164	2	1773.74	1773.74	-1.5668	gm-AEJ=gm-AEJA (Anh)|2	737301
	6491	18.8224	2;3	1483.69	1483.69	0.5048	gm-AEJADLGTR(P)|1	730617	gm-AEJADLGTR(P)|1	730617
	11446	31.6871	4	4107.84	4107.84	1.7743	gm-AEJADAVDQVPEAPVAQ(P)=gm-AEJA=gm-AEJA|3	700819	gm-AEJADAVDQVPEAPVAQ(P)=gm-AEJA=gm-AEJA|3	700819
	9631	26.9663	2;3	1794.79	1794.79	-0.1225	gm-AEJADAVDQVPE(P)|1	696312	gm-AEJADAVDQVPE(P)|1	696312
	10681	29.9946	4;3;2	2013.89	2013.89	-1.7006	gm-AEJYK=gm-AEJ|2	680129	gm-AEJYK=gm-AEJ|2	680129
	5667	16.2828	4;3	2741.13	2741.13	2.2085	gm-AEJAD=gm-AEJ=gm-AEJ (Anh)|3	677126	gm-AEJAD=gm-AEJ=gm-AEJ (Anh)|3, gm-AEJD=gm-AEJ=gm-AEJA (Anh)|3, gm-AEJAD(P)=gm-AEJ=gm-AEJ (Anh)|3	677126
	5667	16.2828	4;3	2741.13	2741.13	2.245	gm-AEJD=gm-AEJ=gm-AEJA (Anh)|3	677126
	5667	16.2828	4;3	2741.13	2741.13	2.2815	gm-AEJAD(P)=gm-AEJ=gm-AEJ (Anh)|3	677126
	9244	26.0635	3;2	2263.02	2263.02	0.8494	gm-AEJADAIVA(P)=gm-AEJ|2	657722	gm-AEJADAIVA(P)=gm-AEJ|2, gm-AEJADAIV(P)=gm-AEJA|2	657722
	9244	26.0635	3;2	2263.02	2263.02	0.8936	gm-AEJADAIV(P)=gm-AEJA|2	657722
	4614	13.5605	2;3	1809.76	1809.76	0.7003	gm-AEJS=gm-AEJ|2	652403	gm-AEJS=gm-AEJ|2	652403
	3149	11.1383	1;2	941.408	941.408	0.4	gm-AEJA|1	648074	gm-AEJA|1	648074
	4929	14.3336	2;3	1880.8	1880.8	1.6524	gm-AEJS=gm-AEJA|2	643094	gm-AEJS=gm-AEJA|2	643094
	11512	31.9128	3;4	2994.33	2994.33	0.2212	gm-AEJADAIVAAEPEPVE(P)=gm-AEJ (Anh)|2	623590	gm-AEJADAIVAAEPEPVE(P)=gm-AEJ (Anh)|2	623590
	10802	30.2366	4;3	2866.25	2866.25	-0.0552	gm-AEJYK=gm-AEJ=gm-AEJ|3	607812	gm-AEJYK=gm-AEJ=gm-AEJ|3, gm-AEJADAVDQVPEAP(P)=gm-AEJA (Anh)|2	607812
	10802	30.2366	4;3	2866.25	2866.25	-0.5785	gm-AEJADAVDQVPEAP(P)=gm-AEJA (Anh)|2	607812
	7782	22.6287	3	2883.2	2883.2	-0.1061	gm-AEJAD(P)=gm-AEJA=gm-AEJA (Anh)|3	602002	gm-AEJAD(P)=gm-AEJA=gm-AEJA (Anh)|3, gm-AEJADA(P)=gm-AEJ=gm-AEJA (Anh)|3, gm-AEJAD=gm-AEJA=gm-AEJA (Anh)|3	602002
	7782	22.6287	3	2883.2	2883.2	-0.1408	gm-AEJADA(P)=gm-AEJ=gm-AEJA (Anh)|3	602002
	7782	22.6287	3	2883.2	2883.2	-0.1755	gm-AEJAD=gm-AEJA=gm-AEJA (Anh)|3	602002
	5948	16.9881	2	1758.74	1758.74	1.4671	gm-AEJAH=gm-AE|2	599262	gm-AEJAH=gm-AE|2	599262
	6141	17.5584	3	2832.19	2832.19	-0.0092	gm-AEJAD(P)=gm-AEJ=gm-AEJA|3	587481	gm-AEJAD(P)=gm-AEJ=gm-AEJA|3, gm-AEJD=gm-AEJA=gm-AEJA|3, gm-AEJADA(P)=gm-AEJ=gm-AEJ|3, gm-AEJAD=gm-AEJ=gm-AEJA|3	587481
	6141	17.5584	3	2832.19	2832.19	-0.0445	gm-AEJD=gm-AEJA=gm-AEJA|3	587481
	6141	17.5584	3	2832.19	2832.19	-0.0445	gm-AEJADA(P)=gm-AEJ=gm-AEJ|3	587481
	6141	17.5584	3	2832.19	2832.19	-0.0798	gm-AEJAD=gm-AEJ=gm-AEJA|3	587481
	7426	21.4856	2;3	2030.84	2030.84	0.085	gm-AEJADA(P)=gm-AEJA (Anh)|2	584991	gm-AEJADA(P)=gm-AEJA (Anh)|2	584991
	4923	14.2869	3;2	1921.87	1921.86	1.7033	gm-AEJK=gm-AEJA|2	555520	gm-AEJK=gm-AEJA|2	555520
	10824	30.2524	2;3	1962.88	1962.88	0.47	gm-AEJADAVDQVPEAP(P)|1	552873	gm-AEJADAVDQVPEAP(P)|1	552873
	10541	29.6957	3;4	3257.46	3257.46	1.5612	gm-AEJADAIVAA(P)=gm-AEJ=gm-AEJA|3	551496	gm-AEJADAIVAA(P)=gm-AEJ=gm-AEJA|3, gm-AEJADAIVA(P)=gm-AEJA=gm-AEJA|3	551496
	10541	29.6957	3;4	3257.46	3257.46	1.5612	gm-AEJADAIVA(P)=gm-AEJA=gm-AEJA|3	551496
	8953	25.45	2	1220.53	1220.53	4.2305	gm-AEJADAI(P) (Anh)|1	542596	gm-AEJADAI(P) (Anh)|1	542596
	5117	14.7951	2;3	1722.73	1722.73	-0.6004	gm-AEJ=gm-AEJ|2	541380	gm-AEJ=gm-AEJ|2	541380
	5935	16.9586	3	2703.15	2703.15	0.8412	gm-AEJQ=gm-AEJ=gm-AEJ|3	540338	gm-AEJQ=gm-AEJ=gm-AEJ|3, gm-AEJG=gm-AEJ=gm-AEJA|3, gm-AEJAG=gm-AEJ=gm-AEJ|3	540338
	5935	16.9586	3	2703.15	2703.15	0.8412	gm-AEJG=gm-AEJ=gm-AEJA|3	540338
	5935	16.9586	3	2703.15	2703.15	0.8412	gm-AEJAG=gm-AEJ=gm-AEJ|3	540338
	5897	16.9386	2;3	1793.77	1793.77	-0.2992	gm-AEJA=gm-AEJ|2	529571	gm-AEJA=gm-AEJ|2, gm-AEJ=gm-AEJA|2	529571
	5897	16.9386	2;3	1793.77	1793.77	-0.2992	gm-AEJ=gm-AEJA|2	529571
	7412	21.3962	2	1054.49	1054.49	-0.5629	gm-AEJAI|1	528125	gm-AEJAI|1	528125
	11064	30.965	4;3	3965.76	3965.76	0.3557	gm-AEJADAVDQVPEAPVAQ(P)=gm-AEJ=gm-AEJ|3	520223	gm-AEJADAVDQVPEAPVAQ(P)=gm-AEJ=gm-AEJ|3	520223
	6913	20.0142	2	1773.74	1773.74	-0.1904	gm-AEJA=gm-AEJ (Anh)|2	516153	gm-AEJA=gm-AEJ (Anh)|2, gm-AEJ=gm-AEJA (Anh)|2	516153
	6913	20.0142	2	1773.74	1773.74	-0.1904	gm-AEJ=gm-AEJA (Anh)|2	516153
	8665	24.7514	3;2	2163.97	2163.96	2.0979	gm-AEJADLGTR(P)=gm-AE|2	505805	gm-AEJADLGTR(P)=gm-AE|2	505805
	10810	30.1988	3	3186.42	3186.42	0.4728	gm-AEJADAIVAA(P)=gm-AEJ=gm-AEJ|3	500781	gm-AEJADAIVAA(P)=gm-AEJ=gm-AEJ|3, gm-AEJADAIVA(P)=gm-AEJ=gm-AEJA|3, gm-AEJADAIV(P)=gm-AEJA=gm-AEJA|3	500781
	10810	30.1988	3	3186.42	3186.42	0.4728	gm-AEJADAIVA(P)=gm-AEJ=gm-AEJA|3	500781
	10810	30.1988	3	3186.42	3186.42	0.5042	gm-AEJADAIV(P)=gm-AEJA=gm-AEJA|3	500781
	6681	19.3533	3	2646.13	2646.13	0.6115	gm-AEJA=gm-AEJ=gm-AEJ|3	488472	gm-AEJA=gm-AEJ=gm-AEJ|3, gm-AEJ=gm-AEJ=gm-AEJA|3	488472
	6681	19.3533	3	2646.13	2646.13	0.6115	gm-AEJ=gm-AEJ=gm-AEJA|3	488472
	6052	17.3286	2	1107.45	1107.45	1.5903	gm-AEJADA(P) (Anh)|1	478755	gm-AEJADA(P) (Anh)|1	478755
	11003	30.765	3	3095.36	3095.35	2.135	gm-AEJADAIVA(P)=gm-AEJ=gm-AEJ (Anh)|3	476697	gm-AEJADAIVA(P)=gm-AEJ=gm-AEJ (Anh)|3, gm-AEJADAIV(P)=gm-AEJ=gm-AEJA (Anh)|3	476697
	11003	30.765	3	3095.36	3095.35	2.1673	gm-AEJADAIV(P)=gm-AEJ=gm-AEJA (Anh)|3	476697
	6673	19.3359	2	1141.5	1141.5	1.782	gm-AEJYK (Anh)|1	468803	gm-AEJYK (Anh)|1	468803
	10284	29.0148	2;3	2162	2162	-0.1819	gm-AEJADAIVAAEPEPVE(P)|1	461718	gm-AEJADAIVAAEPEPVE(P)|1	461718
	11260	31.2589	3	3184.45	3184.44	1.475	gm-AEJADAVDQVPEAPVAQ(P)=gm-AEJA|2	460039	gm-AEJADAVDQVPEAPVAQ(P)=gm-AEJA|2	460039
	7497	21.7182	3	3046.29	3046.29	1.233	gm-AEJADAVD(P)=gm-AEJ=gm-AEJ|3	454975	gm-AEJADAVD(P)=gm-AEJ=gm-AEJ|3	454975
	5473	15.8285	3	1793.76	1793.77	-1.6336	gm-AEJA=gm-AEJ|2	454856	gm-AEJA=gm-AEJ|2, gm-AEJ=gm-AEJA|2	454856
	5473	15.8285	3	1793.76	1793.77	-1.6336	gm-AEJ=gm-AEJA|2	454856
	10944	30.5175	3;4	2937.28	2937.29	-2.3931	gm-AEJYK=gm-AEJ=gm-AEJA|3	448044	gm-AEJYK=gm-AEJ=gm-AEJA|3	448044
	2324	9.0431	2	997.412	997.413	-1.1253	gm-AEJF (Anh)|1	442981	gm-AEJF (Anh)|1	442981
	4058	12.6709	2;3;1	941.408	941.408	0.0251	gm-AEJA|1	440127	gm-AEJA|1	440127
	11386	31.5238	2	1161.53	1161.53	-2.834	gm-AEJYK|1	437912	gm-AEJYK|1	437912
	7283	21.0516	3	2336.05	2336.05	0.7393	gm-AEJADLGTR(P)=gm-AEJ|2	429314	gm-AEJADLGTR(P)=gm-AEJ|2	429314
	11229	31.2131	4	4008.8	4008.79	1.0841	gm-AEJADAIVAAEPEPVE(P)=gm-AEJA=gm-AEJA|3	429051	gm-AEJADAIVAAEPEPVE(P)=gm-AEJA=gm-AEJA|3	429051
	5318	15.3403	2	1341.57	1341.57	1.7378	gm-AEJADAVD(P)|1	428031	gm-AEJADAVD(P)|1	428031
	6613	19.0792	3	2646.13	2646.13	0.0579	gm-AEJA=gm-AEJ=gm-AEJ|3	425609	gm-AEJA=gm-AEJ=gm-AEJ|3, gm-AEJ=gm-AEJ=gm-AEJA|3	425609
	6613	19.0792	3	2646.13	2646.13	0.0579	gm-AEJ=gm-AEJ=gm-AEJA|3	425609
	8311	24.0035	3;4	3259.45	3259.45	1.3573	gm-AEJADLGTR(P)=gm-AEJ=gm-AEJA|3	424886	gm-AEJADLGTR(P)=gm-AEJ=gm-AEJA|3	424886
	9690	27.088	3;4	3168.39	3168.38	1.225	gm-AEJADLGTR(P)=gm-AEJ=gm-AEJ (Anh)|3	424412	gm-AEJADLGTR(P)=gm-AEJ=gm-AEJ (Anh)|3	424412
	10743	30.0896	3;4	2885.32	2885.32	0.9847	gm-AEJADAIVAAEPEPV(P)=gm-AEJ|2	422354	gm-AEJADAIVAAEPEPV(P)=gm-AEJ|2	422354
	9455	26.4986	3;4	3168.38	3168.38	0.695	gm-AEJADLGTR(P)=gm-AEJ=gm-AEJ (Anh)|3	422321	gm-AEJADLGTR(P)=gm-AEJ=gm-AEJ (Anh)|3	422321
	2148	8.738	1;2	998.43	998.429	0.9117	gm-AEJQ|1	420518	gm-AEJQ|1, gm-AEJAG|1	420518
	2148	8.738	1;2	998.43	998.429	0.9117	gm-AEJAG|1	420518
	4869	14.1799	2	1169.52	1169.52	1.2099	gm-AEJADL(P)|1	420479	gm-AEJADL(P)|1	420479
	7488	21.6724	2	1169.52	1169.52	1.2099	gm-AEJADL(P)|1	419951	gm-AEJADL(P)|1	419951
	6753	19.5446	3	2717.17	2717.16	0.4049	gm-AEJAA=gm-AEJ=gm-AEJ|3	415226	gm-AEJAA=gm-AEJ=gm-AEJ|3, gm-AEJA=gm-AEJ=gm-AEJA|3, gm-AEJ=gm-AEJA=gm-AEJA|3	415226
	6753	19.5446	3	2717.17	2717.16	0.4417	gm-AEJA=gm-AEJ=gm-AEJA|3	415226
	6753	19.5446	3	2717.17	2717.16	0.4417	gm-AEJ=gm-AEJA=gm-AEJA|3	415226
	6815	19.8309	3	2717.16	2717.16	0.0006	gm-AEJAA=gm-AEJ=gm-AEJ|3	409696	gm-AEJAA=gm-AEJ=gm-AEJ|3, gm-AEJA=gm-AEJ=gm-AEJA|3, gm-AEJ=gm-AEJA=gm-AEJA|3	409696
	6815	19.8309	3	2717.16	2717.16	0.0374	gm-AEJA=gm-AEJ=gm-AEJA|3	409696
	6815	19.8309	3	2717.16	2717.16	0.0374	gm-AEJ=gm-AEJA=gm-AEJA|3	409696
	1999	8.3705	2;1	957.404	957.403	0.8752	gm-AEJS|1	408792	gm-AEJS|1	408792
	5861	16.6646	3;2	1793.77	1793.77	0.5174	gm-AEJA=gm-AEJ|2	408167	gm-AEJA=gm-AEJ|2, gm-AEJ=gm-AEJA|2	408167
	5861	16.6646	3;2	1793.77	1793.77	0.5174	gm-AEJ=gm-AEJA|2	408167
	6112	17.5168	2;3	1864.8	1864.8	-0.4137	gm-AEJA=gm-AEJA|2	407003	gm-AEJA=gm-AEJA|2, gm-AEJAA=gm-AEJ|2	407003
	6112	17.5168	2;3	1864.8	1864.8	-0.4673	gm-AEJAA=gm-AEJ|2	407003
	9444	26.468	2	1410.66	1410.66	-1.5062	gm-AEJADAIVA(P)|1	401900	gm-AEJADAIVA(P)|1	401900
	2975	10.5493	1	698.287	698.286	1.6255	gm-AE|1	381387	gm-AE|1	381387
	6914	20.0531	3	2788.2	2788.2	0.3761	gm-AEJAA=gm-AEJ=gm-AEJA|3	379121	gm-AEJAA=gm-AEJ=gm-AEJA|3, gm-AEJA=gm-AEJA=gm-AEJA|3	379121
	6914	20.0531	3	2788.2	2788.2	0.412	gm-AEJA=gm-AEJA=gm-AEJA|3	379121
	8021	23.318	3	2954.24	2954.24	1.8285	gm-AEJADA(P)=gm-AEJA=gm-AEJA (Anh)|3	374650	gm-AEJADA(P)=gm-AEJA=gm-AEJA (Anh)|3	374650
	7714	22.4058	3	2883.2	2883.2	0.9042	gm-AEJAD=gm-AEJA=gm-AEJA (Anh)|3	367933	gm-AEJAD=gm-AEJA=gm-AEJA (Anh)|3, gm-AEJADA(P)=gm-AEJ=gm-AEJA (Anh)|3, gm-AEJAD(P)=gm-AEJA=gm-AEJA (Anh)|3	367933
	7714	22.4058	3	2883.2	2883.2	0.9389	gm-AEJADA(P)=gm-AEJ=gm-AEJA (Anh)|3	367933
	7714	22.4058	3	2883.2	2883.2	0.9735	gm-AEJAD(P)=gm-AEJA=gm-AEJA (Anh)|3	367933
	5632	16.1886	3	1844.78	1844.78	1.3648	gm-AEJAA=gm-AEJ (Anh)|2	365894	gm-AEJAA=gm-AEJ (Anh)|2, gm-AEJA=gm-AEJA (Anh)|2	365894
	5632	16.1886	3	1844.78	1844.78	1.419	gm-AEJA=gm-AEJA (Anh)|2	365894
	10784	30.2194	4	3718.6	3718.61	-1.8932	gm-AEJADAVDQVPEAP(P)=gm-AEJ=gm-AEJA (Anh)|3	352302	gm-AEJADAVDQVPEAP(P)=gm-AEJ=gm-AEJA (Anh)|3	352302
	4958	14.4468	3;2	1809.76	1809.76	-0.3789	gm-AEJS=gm-AEJ|2	352103	gm-AEJS=gm-AEJ|2	352103
	11262	31.2396	3;2	2314.03	2314.03	0.5514	gm-AEJADAIVAA(P)=gm-AEJ (Anh)|2	347476	gm-AEJADAIVAA(P)=gm-AEJ (Anh)|2, gm-AEJADAIVA(P)=gm-AEJA (Anh)|2	347476
	11262	31.2396	3;2	2314.03	2314.03	0.5514	gm-AEJADAIVA(P)=gm-AEJA (Anh)|2	347476
	7123	20.7257	3	2741.13	2741.13	1.8571	gm-AEJAD=gm-AEJ=gm-AEJ (Anh)|3	346638	gm-AEJAD=gm-AEJ=gm-AEJ (Anh)|3, gm-AEJD=gm-AEJ=gm-AEJA (Anh)|3, gm-AEJAD(P)=gm-AEJ=gm-AEJ (Anh)|3	346638
	7123	20.7257	3	2741.13	2741.13	1.8936	gm-AEJD=gm-AEJ=gm-AEJA (Anh)|3	346638
	7123	20.7257	3	2741.13	2741.13	1.9301	gm-AEJAD(P)=gm-AEJ=gm-AEJ (Anh)|3	346638
	8655	24.7447	2;3	2173.9	2173.9	0.3728	gm-AEJADAVD(P)=gm-AEJ (Anh)|2	342888	gm-AEJADAVD(P)=gm-AEJ (Anh)|2	342888
	5335	15.4196	3;2	1850.83	1850.83	2.0114	gm-AEJK=gm-AEJ|2	340410	gm-AEJK=gm-AEJ|2	340410
	11212	31.1796	3;4	3738.64	3738.64	2.2103	gm-AEJADAVDQVPEAP(P)=gm-AEJ=gm-AEJA|3	335442	gm-AEJADAVDQVPEAP(P)=gm-AEJ=gm-AEJA|3	335442
	10938	30.4891	2;3	1962.88	1962.88	-0.3385	gm-AEJADAVDQVPEAP(P)|1	332581	gm-AEJADAVDQVPEAP(P)|1	332581
	5903	16.8863	2	1169.52	1169.52	2.9843	gm-AEJADL(P)|1	329198	gm-AEJADL(P)|1	329198
	3692	11.9353	2;1	941.409	941.408	0.789	gm-AEJA|1	325528	gm-AEJA|1	325528
	3975	12.4426	3;2	1894.82	1894.82	1.2392	gm-AEJT=gm-AEJA|2	323707	gm-AEJT=gm-AEJA|2	323707
	10912	30.4368	3	2405.1	2405.1	2.2028	gm-AEJADAIVAA(P)=gm-AEJA|2	315796	gm-AEJADAIVAA(P)=gm-AEJA|2	315796
	11068	30.9088	3	2162	2162	0.7497	gm-AEJADAIVAAEPEPVE(P)|1	315500	gm-AEJADAIVAAEPEPVE(P)|1	315500
	7194	20.8379	3	2264.96	2264.96	0.0986	gm-AEJADAVD(P)=gm-AEJA|2	313298	gm-AEJADAVD(P)=gm-AEJA|2	313298
	3980	12.4399	2	992.419	992.419	0.3657	gm-AEJAA (Anh)|1	310116	gm-AEJAA (Anh)|1	310116
	5924	16.957	3	2747.17	2747.18	-2.3552	gm-AEJT=gm-AEJ=gm-AEJA|3	307510	gm-AEJT=gm-AEJ=gm-AEJA|3	307510
	10367	29.2378	4	3866.72	3866.72	0.7326	gm-AEJADAIVAAEPEPVE(P)=gm-AEJ=gm-AEJ|3	303927	gm-AEJADAIVAAEPEPVE(P)=gm-AEJ=gm-AEJ|3	303927
	5565	16.0296	3;2	1979.83	1979.83	0.8254	gm-AEJAD=gm-AEJA|2	302016	gm-AEJAD=gm-AEJA|2, gm-AEJADA(P)=gm-AEJ|2, gm-AEJAD(P)=gm-AEJA|2	302016
	5565	16.0296	3;2	1979.83	1979.83	0.8759	gm-AEJADA(P)=gm-AEJ|2	302016
	5565	16.0296	3;2	1979.83	1979.83	0.9264	gm-AEJAD(P)=gm-AEJA|2	302016
	10634	29.846	3	2885.32	2885.32	0.7309	gm-AEJADAIVAAEPEPV(P)=gm-AEJ|2	299068	gm-AEJADAIVAAEPEPV(P)=gm-AEJ|2	299068
	11151	31.0145	4	3937.75	3937.76	-0.5182	gm-AEJADAIVAAEPEPVE(P)=gm-AEJ=gm-AEJA|3	298956	gm-AEJADAIVAAEPEPVE(P)=gm-AEJ=gm-AEJA|3	298956
	5297	15.3455	2;3	1880.8	1880.8	1.263	gm-AEJS=gm-AEJA|2	292693	gm-AEJS=gm-AEJA|2	292693
	5995	17.0984	3	2733.16	2733.16	-0.129	gm-AEJS=gm-AEJ=gm-AEJA|3	291293	gm-AEJS=gm-AEJ=gm-AEJA|3	291293
	3090	10.7226	2	1017.44	1017.44	-3.6983	gm-AEJF|1	282047	gm-AEJF|1	282047
	2291	8.9911	2	1056.44	1056.43	1.6062	gm-AEJAD|1	281563	gm-AEJAD|1, gm-AEJAD(P)|1	281563
	2291	8.9911	2	1056.44	1056.43	1.7955	gm-AEJAD(P)|1	281563
	9219	25.9789	2	1141.51	1141.5	2.5306	gm-AEJYK (Anh)|1	278765	gm-AEJYK (Anh)|1	278765
	4270	12.9659	3;2	1836.77	1836.77	-0.0605	gm-AEJN=gm-AEJ|2	278610	gm-AEJN=gm-AEJ|2	278610
	5511	15.9072	2	1341.57	1341.57	1.4649	gm-AEJADAVD(P)|1	275723	gm-AEJADAVD(P)|1	275723
	6934	20.1115	3	2717.16	2717.16	-1.5799	gm-AEJA=gm-AEJ=gm-AEJA|3	271055	gm-AEJA=gm-AEJ=gm-AEJA|3, gm-AEJ=gm-AEJA=gm-AEJA|3, gm-AEJAA=gm-AEJ=gm-AEJ|3	271055
	6934	20.1115	3	2717.16	2717.16	-1.5799	gm-AEJ=gm-AEJA=gm-AEJA|3	271055
	6934	20.1115	3	2717.16	2717.16	-1.6167	gm-AEJAA=gm-AEJ=gm-AEJ|3	271055
	6873	19.875	3	2646.12	2646.13	-1.8104	gm-AEJA=gm-AEJ=gm-AEJ|3	266053	gm-AEJA=gm-AEJ=gm-AEJ|3, gm-AEJ=gm-AEJ=gm-AEJA|3	266053
	6873	19.875	3	2646.12	2646.13	-1.8104	gm-AEJ=gm-AEJ=gm-AEJA|3	266053
	5509	15.9538	3;2	1935.84	1935.84	-2.3755	gm-AEJAA=gm-AEJA|2	256707	gm-AEJAA=gm-AEJA|2	256707
	6949	20.1126	3	2646.12	2646.13	-1.6028	gm-AEJA=gm-AEJ=gm-AEJ|3	254498	gm-AEJA=gm-AEJ=gm-AEJ|3, gm-AEJ=gm-AEJ=gm-AEJA|3	254498
	6949	20.1126	3	2646.12	2646.13	-1.6028	gm-AEJ=gm-AEJ=gm-AEJA|3	254498
	7763	22.5363	2	1321.54	1321.54	0.8063	gm-AEJADAVD(P) (Anh)|1	254407	gm-AEJADAVD(P) (Anh)|1	254407
	2749	10.165	2	870.372	870.371	1.5439	gm-AEJ|1	251343	gm-AEJ|1	251343
	8322	23.9959	3;2	1869.8	1869.8	1.5142	gm-AEJF=gm-AEJ|2	249874	gm-AEJF=gm-AEJ|2	249874
	9265	26.1025	2;3	2058.88	2058.87	0.7622	gm-AEJADLG(P)=gm-AEJ (Anh)|2	243324	gm-AEJADLG(P)=gm-AEJ (Anh)|2, gm-AEJADAV(P)=gm-AEJ (Anh)|2	243324
	9265	26.1025	2;3	2058.88	2058.87	0.7622	gm-AEJADAV(P)=gm-AEJ (Anh)|2	243324
	6123	17.5001	2;3	1793.77	1793.77	1.0618	gm-AEJA=gm-AEJ|2	241273	gm-AEJA=gm-AEJ|2, gm-AEJ=gm-AEJA|2	241273
	6123	17.5001	2;3	1793.77	1793.77	1.0618	gm-AEJ=gm-AEJA|2	241273
	8752	24.9626	2	1339.63	1339.62	1.1241	gm-AEJADAIV(P)|1	237299	gm-AEJADAIV(P)|1	237299
	6289	17.9666	2	1793.77	1793.77	2.1672	gm-AEJA=gm-AEJ|2	231463	gm-AEJA=gm-AEJ|2, gm-AEJ=gm-AEJA|2	231463
	6289	17.9666	2	1793.77	1793.77	2.1672	gm-AEJ=gm-AEJA|2	231463
	6937	20.0718	2	1959.81	1959.81	1.0045	gm-AEJAD=gm-AEJA (Anh)|2	227428	gm-AEJAD=gm-AEJA (Anh)|2, gm-AEJADA(P)=gm-AEJ (Anh)|2, gm-AEJAD(P)=gm-AEJA (Anh)|2	227428
	6937	20.0718	2	1959.81	1959.81	1.0555	gm-AEJADA(P)=gm-AEJ (Anh)|2	227428
	6937	20.0718	2	1959.81	1959.81	1.1065	gm-AEJAD(P)=gm-AEJA (Anh)|2	227428
	9903	27.6859	3	2407.08	2407.09	-2.1947	gm-AEJADLGTR(P)=gm-AEJA|2	227017	gm-AEJADLGTR(P)=gm-AEJA|2	227017
	3079	10.6931	3	1678.71	1678.7	0.6479	gm-AEJQ=gm-AE|2	226127	gm-AEJQ=gm-AE|2, gm-AEJAG=gm-AE|2	226127
	3079	10.6931	3	1678.71	1678.7	0.6479	gm-AEJAG=gm-AE|2	226127
	6223	17.8151	3;2	1864.8	1864.8	0.0563	gm-AEJAA=gm-AEJ|2	223358	gm-AEJAA=gm-AEJ|2, gm-AEJA=gm-AEJA|2	223358
	6223	17.8151	3;2	1864.8	1864.8	0.11	gm-AEJA=gm-AEJA|2	223358
	6498	18.7767	3	1888.77	1888.77	1.2399	gm-AEJAD=gm-AEJ (Anh)|2	222868	gm-AEJAD=gm-AEJ (Anh)|2, gm-AEJD=gm-AEJA (Anh)|2, gm-AEJAD(P)=gm-AEJ (Anh)|2	222868
	6498	18.7767	3	1888.77	1888.77	1.2928	gm-AEJD=gm-AEJA (Anh)|2	222868
	6498	18.7767	3	1888.77	1888.77	1.3457	gm-AEJAD(P)=gm-AEJ (Anh)|2	222868
	5578	16.0448	2	1692.72	1692.72	0.4258	gm-AEJAA=gm-AE|2	217279	gm-AEJAA=gm-AE|2	217279
	9996	27.8592	3	2263.02	2263.02	0.4448	gm-AEJADAIVA(P)=gm-AEJ|2	217054	gm-AEJADAIVA(P)=gm-AEJ|2, gm-AEJADAIV(P)=gm-AEJA|2	217054
	9996	27.8592	3	2263.02	2263.02	0.489	gm-AEJADAIV(P)=gm-AEJA|2	217054
	4469	13.322	2;3	1809.76	1809.76	1.1725	gm-AEJS=gm-AEJ|2	215505	gm-AEJS=gm-AEJ|2	215505
	9338	26.2219	2	1481.7	1481.7	-0.851	gm-AEJADAIVAA(P)|1	208924	gm-AEJADAIVAA(P)|1	208924
	5480	15.949	2;3	1722.73	1722.73	1.2419	gm-AEJ=gm-AEJ|2	206908	gm-AEJ=gm-AEJ|2	206908
	7868	22.8173	3	2931.26	2931.26	1.161	gm-AEJADLG(P)=gm-AEJ=gm-AEJ|3	206832	gm-AEJADLG(P)=gm-AEJ=gm-AEJ|3, gm-AEJADAV(P)=gm-AEJ=gm-AEJ|3	206832
	7868	22.8173	3	2931.26	2931.26	1.161	gm-AEJADAV(P)=gm-AEJ=gm-AEJ|3	206832
	6085	17.3737	2	1793.77	1793.77	1.4021	gm-AEJA=gm-AEJ|2	205497	gm-AEJA=gm-AEJ|2, gm-AEJ=gm-AEJA|2	205497
	6085	17.3737	2	1793.77	1793.77	1.4021	gm-AEJ=gm-AEJA|2	205497
	4419	13.2093	3	1850.83	1850.83	1.6157	gm-AEJK=gm-AEJ|2	204477	gm-AEJK=gm-AEJ|2	204477
	5705	16.3501	3	2676.13	2676.14	-1.9311	gm-AEJT=gm-AEJ=gm-AEJ|3	203188	gm-AEJT=gm-AEJ=gm-AEJ|3	203188
	10486	29.5641	3	3044.35	3044.34	1.4638	gm-AEJADAIV(P)=gm-AEJ=gm-AEJ|3	201188	gm-AEJADAIV(P)=gm-AEJ=gm-AEJ|3	201188
	3259	11.0964	3;4	1319.6	1319.6	-0.5783	gm-AEJADAIV(P) (Anh)|1	195167	gm-AEJADAIV(P) (Anh)|1	195167
	5186	15.0798	3	1921.82	1921.83	-1.322	gm-AEJQ=gm-AEJA|2	189507	gm-AEJQ=gm-AEJA|2, gm-AEJAG=gm-AEJA|2	189507
	5186	15.0798	3	1921.82	1921.83	-1.322	gm-AEJAG=gm-AEJA|2	189507
	3755	11.9707	2;3	985.401	985.398	3.7341	gm-AEJD|1	189284	gm-AEJD|1	189284
	6150	17.5513	3	2804.2	2804.2	0.3671	gm-AEJS=gm-AEJA=gm-AEJA|3	187018	gm-AEJS=gm-AEJA=gm-AEJA|3	187018
	9289	26.147	3	1678.7	1678.7	-3.2788	gm-AEJQ=gm-AE|2	186714	gm-AEJQ=gm-AE|2, gm-AEJAG=gm-AE|2	186714
	9289	26.147	3	1678.7	1678.7	-3.2788	gm-AEJAG=gm-AE|2	186714
	5789	16.5107	3	1773.74	1773.74	1.3162	gm-AEJA=gm-AEJ (Anh)|2	183873	gm-AEJA=gm-AEJ (Anh)|2, gm-AEJ=gm-AEJA (Anh)|2	183873
	5789	16.5107	3	1773.74	1773.74	1.3162	gm-AEJ=gm-AEJA (Anh)|2	183873
	5681	16.2898	3	2050.87	2050.87	0.0909	gm-AEJADA(P)=gm-AEJA|2	182493	gm-AEJADA(P)=gm-AEJA|2	182493
	5425	15.5312	3	1773.74	1773.74	0.9033	gm-AEJA=gm-AEJ (Anh)|2	180946	gm-AEJA=gm-AEJ (Anh)|2, gm-AEJ=gm-AEJA (Anh)|2	180946
	5425	15.5312	3	1773.74	1773.74	0.9033	gm-AEJ=gm-AEJA (Anh)|2	180946
	2992	10.5286	3	1078.47	1078.47	1.5526	gm-AEJAH|1	176969	gm-AEJAH|1	176969
	850	5.102	2	984.414	984.414	0.0708	gm-AEJN|1	176798	gm-AEJN|1	176798
	6828	19.8056	3;2	1959.8	1959.81	-0.8092	gm-AEJAD(P)=gm-AEJA (Anh)|2	175523	gm-AEJAD(P)=gm-AEJA (Anh)|2, gm-AEJADA(P)=gm-AEJ (Anh)|2, gm-AEJAD=gm-AEJA (Anh)|2	175523
	6828	19.8056	3;2	1959.8	1959.81	-0.8603	gm-AEJADA(P)=gm-AEJ (Anh)|2	175523
	6828	19.8056	3;2	1959.8	1959.81	-0.9113	gm-AEJAD=gm-AEJA (Anh)|2	175523
	1013	5.8958	2	957.403	957.403	0.1102	gm-AEJS|1	175004	gm-AEJS|1	175004
	8422	24.1816	2	1206.52	1206.51	3.0448	gm-AEJADLG(P) (Anh)|1	171680	gm-AEJADLG(P) (Anh)|1, gm-AEJADAV(P) (Anh)|1	171680
	8422	24.1816	2	1206.52	1206.51	3.0448	gm-AEJADAV(P) (Anh)|1	171680
	10608	29.7967	3	2263.02	2263.02	0.1212	gm-AEJADAIVA(P)=gm-AEJ|2	168199	gm-AEJADAIVA(P)=gm-AEJ|2, gm-AEJADAIV(P)=gm-AEJA|2	168199
	10608	29.7967	3	2263.02	2263.02	0.1654	gm-AEJADAIV(P)=gm-AEJA|2	168199
	10138	28.5166	3	2263.02	2263.02	1.0921	gm-AEJADAIVA(P)=gm-AEJ|2	167668	gm-AEJADAIVA(P)=gm-AEJ|2, gm-AEJADAIV(P)=gm-AEJA|2	167668
	10138	28.5166	3	2263.02	2263.02	1.1363	gm-AEJADAIV(P)=gm-AEJA|2	167668
	5515	15.8939	3;2	1979.83	1979.83	0.4396	gm-AEJAD=gm-AEJA|2	162199	gm-AEJAD=gm-AEJA|2, gm-AEJADA(P)=gm-AEJ|2, gm-AEJAD(P)=gm-AEJA|2	162199
	5515	15.8939	3;2	1979.83	1979.83	0.4901	gm-AEJADA(P)=gm-AEJ|2	162199
	5515	15.8939	3;2	1979.83	1979.83	0.5407	gm-AEJAD(P)=gm-AEJA|2	162199
	4833	14.1472	2	1809.77	1809.76	1.5772	gm-AEJS=gm-AEJ|2	161502	gm-AEJS=gm-AEJ|2	161502
	6983	20.137	2	1773.75	1773.74	2.1495	gm-AEJA=gm-AEJ (Anh)|2	161315	gm-AEJA=gm-AEJ (Anh)|2, gm-AEJ=gm-AEJA (Anh)|2	161315
	6983	20.137	2	1773.75	1773.74	2.1495	gm-AEJ=gm-AEJA (Anh)|2	161315
	7083	20.4722	3	2646.12	2646.13	-3.4019	gm-AEJA=gm-AEJ=gm-AEJ|3	159676	gm-AEJA=gm-AEJ=gm-AEJ|3, gm-AEJ=gm-AEJ=gm-AEJA|3	159676
	7083	20.4722	3	2646.12	2646.13	-3.4019	gm-AEJ=gm-AEJ=gm-AEJA|3	159676
	2732	10.1428	2	921.383	921.382	1.3534	gm-AEJA (Anh)|1	158535	gm-AEJA (Anh)|1	158535
	9936	27.7364	2	1220.53	1220.53	-0.6702	gm-AEJADAI(P) (Anh)|1	157231	gm-AEJADAI(P) (Anh)|1	157231
	10798	30.1621	4;3	2775.18	2775.17	3.8342	gm-AEJAE=gm-AEJ=gm-AEJ|3	156996	gm-AEJAE=gm-AEJ=gm-AEJ|3	156996
	8436	24.1665	3;2	1977.89	1977.89	2.9392	gm-AEJAI=gm-AEJA|2	154704	gm-AEJAI=gm-AEJA|2	154704
	10625	29.842	3;2	2032.96	2032.96	0.8561	gm-AEJADAIVAAEPEPV(P)|1	153005	gm-AEJADAIVAAEPEPV(P)|1	153005
	5368	15.4019	3	1773.74	1773.74	-0.1467	gm-AEJA=gm-AEJ (Anh)|2	150599	gm-AEJA=gm-AEJ (Anh)|2, gm-AEJ=gm-AEJA (Anh)|2	150599
	5368	15.4019	3	1773.74	1773.74	-0.1467	gm-AEJ=gm-AEJA (Anh)|2	150599
	9276	26.1036	3	3168.39	3168.38	1.1094	gm-AEJADLGTR(P)=gm-AEJ=gm-AEJ (Anh)|3	144851	gm-AEJADLGTR(P)=gm-AEJ=gm-AEJ (Anh)|3	144851
	5195	15.1162	2;3	1880.8	1880.8	-0.9437	gm-AEJS=gm-AEJA|2	141200	gm-AEJS=gm-AEJA|2	141200
	2808	10.2506	2	1206.51	1206.51	-1.2046	gm-AEJADLG(P) (Anh)|1	135893	gm-AEJADLG(P) (Anh)|1, gm-AEJADAV(P) (Anh)|1	135893
	2808	10.2506	2	1206.51	1206.51	-1.2046	gm-AEJADAV(P) (Anh)|1	135893
	5738	16.4147	3	1773.74	1773.74	2.0211	gm-AEJA=gm-AEJ (Anh)|2	130950	gm-AEJA=gm-AEJ (Anh)|2, gm-AEJ=gm-AEJA (Anh)|2	130950
	5738	16.4147	3	1773.74	1773.74	2.0211	gm-AEJ=gm-AEJA (Anh)|2	130950
	4210	12.8357	3	1850.83	1850.83	1.8135	gm-AEJK=gm-AEJ|2	130771	gm-AEJK=gm-AEJ|2	130771
	5288	15.2099	3	1864.81	1864.8	0.5888	gm-AEJAA=gm-AEJ|2	128580	gm-AEJAA=gm-AEJ|2, gm-AEJA=gm-AEJA|2	128580
	5288	15.2099	3	1864.81	1864.8	0.6424	gm-AEJA=gm-AEJA|2	128580
	8091	23.446	3;2	1906.85	1906.85	1.5394	gm-AEJAI=gm-AEJ|2	127273	gm-AEJAI=gm-AEJ|2	127273
	4913	14.2786	2;1	907.367	907.366	1.1449	gm-AEJG (Anh)|1	125409	gm-AEJG (Anh)|1	125409
	4705	13.7202	2	1736.71	1736.71	0.5245	gm-AEJAD=gm-AE|2	118766	gm-AEJAD=gm-AE|2, gm-AEJAD(P)=gm-AE|2	118766
	4705	13.7202	2	1736.71	1736.71	0.6397	gm-AEJAD(P)=gm-AE|2	118766
	3686	11.8596	2	921.383	921.382	1.1546	gm-AEJA (Anh)|1	117561	gm-AEJA (Anh)|1	117561
	9513	26.582	3	3115.38	3115.38	-0.4669	gm-AEJADAIV(P)=gm-AEJ=gm-AEJA|3	114607	gm-AEJADAIV(P)=gm-AEJ=gm-AEJA|3, gm-AEJADAIVA(P)=gm-AEJ=gm-AEJ|3	114607
	9513	26.582	3	3115.38	3115.38	-0.499	gm-AEJADAIVA(P)=gm-AEJ=gm-AEJ|3	114607
	4498	13.331	2	1127.47	1127.47	2.4682	gm-AEJADA(P)|1	111499	gm-AEJADA(P)|1	111499
	4914	14.2734	3	1959.81	1959.81	2.8663	gm-AEJAD=gm-AEJA (Anh)|2	110946	gm-AEJAD=gm-AEJA (Anh)|2, gm-AEJADA(P)=gm-AEJ (Anh)|2, gm-AEJAD(P)=gm-AEJA (Anh)|2	110946
	4914	14.2734	3	1959.81	1959.81	2.9173	gm-AEJADA(P)=gm-AEJ (Anh)|2	110946
	4914	14.2734	3	1959.81	1959.81	2.9683	gm-AEJAD(P)=gm-AEJA (Anh)|2	110946
	8640	24.643	3	1747.8	1747.8	-0.0826	gm-AEJADLGTRTY(P)|1	105854	gm-AEJADLGTRTY(P)|1	105854
	8763	24.9949	3	2163.96	2163.95	1.743	gm-AEJADAI(P)=gm-AEJA|2	100845	gm-AEJADAI(P)=gm-AEJA|2	100845
	8763	24.9949	3	2163.96	2163.96	-3.5713	gm-AEJADLGTR(P)=gm-AE|2	100845
	3294	11.1519	2	698.288	698.286	2.4805	gm-AE|1	99642	gm-AE|1	99642
	4353	13.0873	2;3	1809.77	1809.76	1.7285	gm-AEJS=gm-AEJ|2	90675	gm-AEJS=gm-AEJ|2	90675
	1996	8.2885	1	698.287	698.286	1.6255	gm-AE|1	85265	gm-AE|1	85265
	3417	11.435	2	1012.45	1012.45	2.0307	gm-AEJAA|1	78006	gm-AEJAA|1	78006
	2788	10.1779	2	1070.45	1070.45	2.1787	gm-AEJAE|1	75711	gm-AEJAE|1	75711
	2629	9.8433	2	971.418	971.418	-0.0943	gm-AEJT|1	72053	gm-AEJT|1	72053
	1771	7.8155	2	957.405	957.403	2.4689	gm-AEJS|1	68508	gm-AEJS|1	68508
	2823	10.2464	2	1097.51	1097.51	1.8768	gm-AEJAR|1	64559	gm-AEJAR|1	64559
	2147	8.744	2	957.402	957.403	-0.3361	gm-AEJS|1	62208	gm-AEJS|1	62208
	1302	6.6477	2	957.404	957.403	1.5127	gm-AEJS|1	44226	gm-AEJS|1	44226
	2303	9.3514	2;1	738.328				476400672
	439	3.1814	1	520.188				416178496
	10941	30.6169	1;2	1152.57				328169696
	10201	28.8257	1;2	1038.56				290367808
	945	5.6122	1;2	667.291				148757392
	445	3.1961	1	498.206				131364056
	6156	17.6709	1;2	959.467				130384608
	3798	12.1505	2;3;1	1384.61				125544696
	11309	31.4269	2;1	1528.7				124702336
	814	5.6063	2;1	892.352				119943248
	5432	15.7023	3	3729.61				117894400
	5153	14.9334	3	3587.54				116391752
	3043	11.1852	2;3;1	1313.57				94918752
	11267	31.3609	1;2	1109.6				83249720
	4599	13.5578	1;2	1314.56				81769432
	4764	13.9413	3	3445.46				77126624
	3091	10.8311	1;2	809.365				73916608
	2410	9.3642	2;1	963.389				73103760
	10924	30.6539	2;1	1065.54				70138696
	4751	13.9477	2;3	1519.65				68163648
	5103	14.7356	1;2	1385.59				66599904
	4862	14.8142	2;3	1590.69				65326664
	2258	9.378	2;3;1	979.354				60325488
	7042	20.5513	2;1	1492.59				59189640
	9958	28.02	2;3;4	2746.27				58773788
	5945	17.0589	2;1	658.376				56762088
	7847	22.9089	2;1	749.407				54812888
	9786	27.3851	1;2	735.355				53353444
	10958	30.6761	2;3	1826.82				48330696
	2602	9.9829	3;2;1	1242.54				47341716
	954	5.6288	2;1;3	908.317				47320928
	4752	13.9509	2;3	1744.71				47225572
	5864	16.8028	3;2;1	1260.6				46369720
	5234	15.6383	2;3	1661.72				46217648
	3088	10.8327	2;3;1	1050.39				45817688
	9778	27.494	3;2	1893.91				44437116
	5095	14.6715	3	3587.54				44146948
	5082	14.8406	3;2	1815.75				44007880
	10204	28.8243	1	695.385				43985344
	6485	19.1351	3;4;2	3498.49				43906692
	5475	15.9497	1	615.287				42919300
	3539	11.6824	1	588.287				42284440
	5444	15.7016	4	5594.42				41728956
	10618	29.9318	1;2	909.517				41260692
	3083	10.8309	1;2	1034.43				40912788
	10230	28.8739	2;1	836.391				40882768
	5338	15.7004	3;4;2	1902.75				40732776
	4017	12.5521	2;3;1	1165.42				40043616
	7588	22.1909	2;1	1129.49				39363276
	5360	15.6914	2;3	1886.78				39284996
	7794	22.7173	3;2	1564.64				38469164
	11275	31.587	2	1810.74				38357276
	6173	18.0564	3;4;2	2755.11				36878648
	5452	15.8237	1	212.066				36874740
	9834	27.4989	2;1	1253.6				36803532
	9562	26.8402	1;2	839.366				36729648
	2441	9.3348	2	2824.22				36365400
	4003	12.5521	2;1;3	1149.45				36003420
	2439	9.3348	1	941.909				35129688
	6403	18.6182	3;4;2	2826.15				34910620
	11128	31.0899	2;1	1739.7				34531436
	5071	14.8405	4;3;2	1831.71				34087428
	5997	17.4848	4;3;2	2684.07				33204900
	10214	28.823	1	343.174				33201534
	1721	8.3405	2;1	1081.44				33112318
	2437	9.3272	3	3765.63				33054896
	5793	16.7338	3;4;2	2613.04				32794040
	5040	14.5749	2;1	910.404				31807348
	4750	13.9544	3;2	1760.68				31739190
	6823	20.0038	4;3;2	3640.57				31094376
	6610	19.5404	4;3;2	3569.53				30493862
	7009	20.3863	4;2;3	3711.6				30269020
	4234	12.9583	2;3	1721.75				29799002
	6334	18.3008	2;1	755.371				29478102
	1651	7.6781	1;2	795.386				28859300
	8663	24.8415	1;2	822.387				28669002
	8566	24.674	1	678.334				28367222
	6379	18.4277	3;4;2	3427.45				27579854
	2904	10.5376	2;3	1345.59				27440868
	9192	26.1913	1	175.063				27011552
	5159	14.9354	4	5381.3				26804802
	6776	19.6954	3;2	2112.96				26761684
	10211	28.8257	3;1;2	1076.51				26677758
	4035	12.6613	2;3;1	1419.59				26462992
	4018	12.551	2;1	924.392				26022870
	6440	18.6349	3;2	1331.63				25996520
	9999	28.1412	3;4;2	2757.26				25775406
	10889	30.4739	1;2	1652.67				25449164
	11283	31.3964	2;1	1000.56				25222568
	10152	28.6631	2;1	968.498				24702098
	9389	26.4591	1;2	636.312				24115268
	6218	17.9129	2;3	2237.96				24053694
	10288	29.3586	1;2	1038.45				23857316
	7272	21.1293	2;3	2184				23700844
	3853	12.25	3;2	1268.56				23435946
	10622	29.9315	1	695.385				22983716
	11354	31.5465	2;1	1532.66				22644666
	3540	11.6895	2;1	773.367				22497294
	7016	20.354	1;2	1180.46				22327514
	9892	27.757	1	602.328				22196124
	9063	25.7358	1;2	686.324				22115318
	6177	18.0448	3;2	2739.14				21602072
	4616	13.5899	1	647.265				21381352
	7154	20.8096	2;1	1035.46				21316442
	5157	14.9381	1	1794.43				21185822
	6495	18.8712	1	803.366				20919312
	11468	31.8446	1	519.326				20378862
	10153	28.8025	4;3;2	2828.3				19730828
	5403	15.6	2;1	638.338				19681494
	5417	15.5972	3;2	2268.98				19390892
	9879	27.741	1	589.315				19107230
	5951	17.1757	2;3	2342.98				19057692
	6007	17.4693	3;2	2668.11				19023704
	7671	22.362	1	765.366				18984372
	5879	16.8681	2;3	2166.92				18768300
	4981	14.6825	2;1	651.322				18602924
	6422	18.5681	1	473.248				18542544
	2060	8.5999	1	478.18				18495052
	2827	10.3345	2;3	1377.58				18440924
	465	3.382	1	181.074				17882990
	1345	6.9605	1	569.244				17853952
	5845	16.7351	3;2	2597.07				17836288
	6510	18.9029	2;3	1451.56				17734478
	7321	21.6764	3;4;2	2735.08				17677244
	6565	19.2499	2	883.349				17610392
	4617	13.5933	2;1	888.291				17578622
	7594	22.5244	4;3;2	3549.5				17568180
	2443	9.3417	3	4707.04				17560370
	11379	31.6206	1	607.322				17305006
	5448	15.7035	1	1865.14				17293554
	6418	18.6189	3;2	2810.18				17285538
	5156	14.9343	1	1794.11				17220040
	5449	15.7062	1	1865.47				17008644
	9758	27.3548	3;2	1904.9				16935968
	5581	16.1267	2;1	959.329				16867276
	8917	25.4761	2;1	588.331				16789542
	11048	30.9482	1	813.319				16759422
	10081	28.4187	2;1	606.302				16681118
	6964	20.2666	2;3	1882.72				16569930
	10028	28.2158	4;3;5	3598.63				16546988
	4778	13.9442	4	5168.19				16394291
	435	3.1886	1	295.127				16181891
	5582	16.1274	1	718.302				15996930
	10116	28.5407	2;3	1406.71				15980470
	4821	14.2109	2;1	624.276				15973504
	5351	15.436	2;1	1391.53				15966014
	3820	12.1497	4;2;3	1422.56				15580005
	10212	28.8294	2;1	1060.54				15506965
	10946	30.6168	3;2;4	1190.51				15385215
	7367	21.4392	1;2	558.302				15245772
	3821	12.1546	2	1181.53				15198777
	4641	13.6674	2;1	853.382				15072344
	969	5.6066	1;2	689.273				15044752
	9733	27.2273	3;2	1680.75				15035465
	9613	26.996	2;1	1415.62				14974172
	11422	31.7046	2	1718.7				14856976
	7687	22.4333	2;1	987.525				14830723
	463	3.4674	1	238.217				14748958
	7828	22.8472	2;1	1364.5				14490829
	7126	21.1787	3;4;2	2664.05				14350515
	6728	19.5292	2;1	773.356				14267772
	6174	17.6503	2	2646.63				13929309
	9587	26.8587	1	317.231				13869179
	10264	29.0876	2;1	1052.54				13829898
	9541	26.861	2;3	1822.87				13738345
	10672	30.1793	2;1	475.3				13678206
	1073	6.1567	1	165.079				13675781
	6623	19.2083	2;1	1262.48				13618796
	6656	19.2944	1	561.265				13526384
	8487	24.4094	2;1	1150.49				13356887
	11258	31.3246	1	650.328				13191438
	5639	16.4647	3;2	2271.95				13114946
	11157	31.1257	1;2	1232.55				13082804
	447	3.1742	1	546.184				13055016
	8271	23.9439	3;2	1565.62				13049671
	6622	19.4477	3;2	1811.69				12850686
	5430	15.6152	3;2	2300.97				12741399
	3018	10.7922	1;2	514.239				12688142
	7135	20.8449	1;2	927.431				12632090
	10591	29.8565	1	593.307				12523432
	10769	30.2378	1	321.179				12486777
	10055	28.3604	3;2	1975.94				12404554
	4779	13.9594	1	1723.4				12359095
	10071	28.3426	2;1	1153.47				12338791
	3005	10.6793	2;1	604.297				12324317
	11312	31.4275	3;2	1566.65				12223628
	6365	18.505	2;3	1740.65				12158290
	961	5.6232	2	914.333				12119133
	7707	22.9051	3;4;2	3620.54				12064336
	1937	8.3038	3;2	1274.55				12064010
	5606	16.1875	1	516.186				12011251
	532	3.7467	1;2	502.275				12000259
	7017	20.374	1	570.265				11731723
	7726	22.5698	1	702.287				11720628
	7236	21.0012	1;2	1003.52				11636411
	7472	21.689	1;2	997.394				11443849
	2438	9.3481	2	1920.76				11202392
	10869	30.3844	1;2	678.323				11167548
	6845	19.941	2	1377.57				11071930
	7886	23.0277	1;2	925.476				10899643
	2457	9.5883	2;1	1078.42				10829898
	5954	17.056	1	401.239				10825895
	7663	22.3265	3;4;2	3478.47				10787464
	6611	19.1928	1	504.197				10736198
	10954	30.6449	1;2	978.502				10700631
	5456	15.8255	1;2	418.115				10695933
	10438	29.5962	2;3	2060.87				10675651
	3317	11.2969	2;4;3	1351.52				10668731
	5630	16.235	2;3	1973.79				10628978
	2458	9.5881	2;1	853.355				10564428
	6324	18.1107	3	5434.33				10514689
	4775	13.9368	1	1723.07				10457274
	7024	20.5061	4;3;2	2593.01				10416766
	6371	18.4025	3;2;4	2655.13				10387617
	11274	31.3574	2;1;3	1147.54				10379798
	5098	14.8619	3;2	2197.95				10359111
	9319	26.3702	3;4;5;2	2931.39				10333660
	6966	20.219	1;2	745.385				10226194
	4941	14.3858	2;1	819.434				10212099
	3723	12.0109	1	440.228				10156029
	10247	29.0071	2;1	999.456				10115709
	4611	13.6053	2;1	719.323				10070089
	9723	27.2757	1	613.344				10038708
	5867	16.7823	3;2	2017.78				9991068
	11393	31.6186	3;2	1963.86				9940199
	2442	9.3339	4	6589.86				9912822
	9602	26.9491	1	588.349				9897346
	8767	25.106	2;1	1425.54				9868838
	6618	19.1856	1;2	728.334				9862010
	10052	28.2455	2;1	1374.59				9746936
	6391	18.4201	1;2	1109.43				9692409
	1659	7.6765	2;1	1020.45				9686821
	9107	25.9043	1;2	1164.48				9629639
	9830	27.5244	3;2;4	2675.23				9590518
	6486	18.8365	2	1337.51				9507423
	6793	19.7722	2;3	1280.61				9490809
	4635	13.7843	2;1	580.285				9485557
	6836	19.9106	1;2	702.355				9462258
	4639	13.7055	3;2	1792.78				9433627
	4584	13.5542	2;3	1336.54				9425970
	7858	22.9069	1	636.323				9403969
	7859	22.9072	1	507.281				9288958
	2456	9.5902	2;3	1094.38				9270649
	6328	18.1652	2	1342.54				9228902
	9578	26.84	2;1	877.313				9208212
	11466	31.8108	2;1	916.429				9181639
	6127	17.5762	1	601.307				9109275
	9854	27.6811	1	431.273				9098486
	4780	14.0807	2;3	2126.91				9059362
	4037	12.6571	2;1	903.398				9047135
	7008	20.3319	2;1	856.393				9016058
	11383	31.6035	1	703.375				9002868
	10208	28.8051	2;3	1769.8				8995144
	4576	13.5556	2;3	1352.5				8991262
	5380	15.4606	2	1222.51				8900953
	5382	15.6002	2	1456.63				8853026
	5105	14.8708	3;2	2229.94				8838937
	9029	25.6792	2	1124.56				8787638
	5450	15.7651	3	3767.56				8744322
	9592	26.9256	2;1	794.327				8708885
	9826	27.4658	3;2	1448.61				8689127
	5097	14.6669	4	5381.3				8620223
	7581	22.1623	3;4;2	2806.12				8549796
	6837	20.1614	4;3	4350.85				8421318
	10891	30.4644	3;2	1470.71				8414039
	6336	18.2601	1	517.275				8384692
	9524	26.652	1	738.356				8358895
	11191	31.1511	1;2	845.392				8345811
	5504	15.9454	3;2	2574.11				8344975
	6974	20.2607	2	1866.76				8336880
	7100	20.6355	1;2	772.408				8300513
	6179	17.6534	3	5292.26				8285941
	4658	13.7593	1;2	710.288				8238288
	6191	17.8438	2;1	1064.42				8230565
	4084	12.7516	2;1	835.429				8218986
	4776	13.9394	3	3483.41				8189536
	9369	26.4966	1	647.292				8148066
	9103	25.8266	2;1	1066.53				8105146
	10066	28.3147	1;2	779.37				8098350
	10219	28.8256	2	963.423				8078045
	3329	11.2965	2;1	1110.49				8077673
	6376	18.5117	2	1724.68				8060172
	11025	30.883	1	444.295				8042596
	11526	31.9752	2	1300.58				8002090
	4341	13.1526	2;1	718.386				7978273
	10893	30.4397	1	707.349				7968767
	10108	28.514	1;2	996.46				7951765
	5494	15.9518	1	637.269				7945767
	5173	14.9979	3	3625.49				7929233
	3132	10.9158	1	204.09				7923434
	5027	14.5338	2;3	1863.82				7875074
	6551	19.009	3;2	2557.08				7862720
	6439	18.5868	3	4490.91				7840451
	11384	31.6016	2;3	2816.22				7833021
	8485	24.4412	1	647.292				7815735
	6237	17.9291	2;3	2584.09				7810205
	4031	12.5481	1	1127.97				7773915
	11307	31.4161	2;1	1418.62				7765056
	5664	16.4212	3;2	2308.01				7754950
	359	1.9959	1	741.735				7746098
	4845	14.3672	3;2	1660.69				7725852
	10097	28.91	3;4	3680.66				7696194
	3881	12.3314	1;2	665.339				7685733
	7887	23.0351	2;1	874.429				7550530
	1354	6.9555	1	591.226				7542971
	10236	28.9151	3;2	2300.97				7532406
	6449	18.7025	1;2	626.328				7511185
	10963	30.6881	3;2	1103.48				7505597
	7424	21.5727	4;3;2	3407.43				7504990
	10061	28.3039	1	404.264				7487855
	11315	31.4262	2	1550.68				7482309
	10977	30.7739	1;2	1118.51				7480099
	7721	22.6989	2	1554.59				7443006
	11475	31.8303	3;2	2298.99				7425200
	6469	18.8187	2;1	704.335				7374054
	11102	31.0259	1;2	746.4				7351054
	9440	26.4893	2;3	1541.68				7339656
	6631	19.2564	3;4	3536.43				7305572
	7363	21.6915	3;2	2719.12				7260363
	6065	17.4466	2;1	793.397				7230759
	10020	28.0864	1	184.107				7181684
	246	1.6784	1	217.976				7168231
	5160	14.8831	3	3625.49				7153111
	4773	13.9448	3	3467.44				7150532
	4782	14.0686	3;2	2158.9				7107892
	10833	30.3561	1	738.298				7094248
	11451	31.7619	3;4;2	3151.35				7009895
	7476	21.915	3;4;2	3478.47				7004983
	7427	21.5728	1	211.111				6992421
	10041	28.1323	3;2	1593.73				6988570
	10224	28.8175	1	555.29				6975723
	4774	13.8907	4	5167.19				6950589
	11288	31.3621	2;1	1131.58				6943947
	1007	5.8778	1	329.053				6939540
	10045	28.3297	4;3	3609.62				6922957
	4050	12.6736	2;1	1216.51				6911856
	6895	20.0457	1;2	782.429				6908394
	10974	30.7665	2;1	880.382				6890322
	11407	31.6276	2;1	1224.59				6854530
	6378	18.4189	3;2	2308.99				6845991
	970	5.624	2;1	1006.29				6835369
	6183	17.6757	3;4	5363.29				6826957
	10761	30.2386	2;3;4	2828.3				6822600
	11234	31.3807	1	559.321				6813376
	5419	15.5896	1	438.223				6785042
	7326	21.2428	3;4;2	2965.32				6773807
	2098	8.6283	4;3;2	1199.57				6770796
	11278	31.3668	3;4;2	2920.32				6766191
	1712	7.9191	3;2	1306.54				6741200
	5161	15.026	2	1013.39				6734155
	9965	28.0082	4;3;2	2784.21				6731157
	6626	19.4409	2	1795.72				6728086
	6995	20.2739	1;2	699.417				6715018
	1321	6.9068	2;1	940.425				6676932
	11186	31.1379	2;1	1223.6				6650799
	10955	30.7393	2	1367.56				6645043
	3129	10.9112	1	187.063				6640004
	10231	28.8228	1	483.269				6625088
	3826	12.1499	2	1406.59				6601917
	2868	10.4006	1	216.097				6599111
	6706	19.3727	1	591.229				6580492
	6734	19.5504	2;1	826.408				6558103
	10415	29.4672	2;1	820.433				6544116
	6752	19.6232	3;4	3640.56				6539466
	10248	29.0972	2;3;4	2338.1				6530216
	5171	15.1044	1	539.223				6499855
	7027	20.4205	2;1	916.487				6466653
	7231	21.0795	1	618.287				6458926
	7003	20.2936	1	637.307				6418135
	5107	14.7555	2;3	1423.54				6414476
	10225	28.8212	2;1	891.506				6389550
	10496	29.6817	1;2	645.353				6384380
	1650	7.844	2;3;1	720.392				6371426
	5457	15.8236	1	402.15				6348448
	3978	12.5012	1;2	752.308				6332775
	451	3.1753	1	640.147				6315781
	9148	25.9283	2	1213.56				6255965
	5155	14.931	3	3609.52				6248838
	408	2.8233	1	430.157				6227169
	10788	30.2362	1	293.147				6213542
	8650	24.9307	2;3	2677.11				6191882
	6908	20.0426	2	1257.58				6179086
	5099	14.6677	3	3625.48				6169511
	11286	31.3592	1	766.422				6163085
	10760	30.2383	1	298.103				6161086
	9940	27.8393	2;1	981.42				6122790
	5162	15.0869	1;2	651.323				6114254
	8695	24.8802	3;2	1617.8				6110543
	5803	16.6165	1;2	570.338				6085057
	5866	16.7754	2;3	2001.81				6076246
	5884	16.8562	2;3	1775.76				6048562
	7219	20.9604	1;2	1087.54				6035003
	347	1.7536	1	479.836				6030195
	11292	31.3781	3;2	2067.96				6023027
	3848	12.2393	1	301.189				6022704
	3131	11.0939	1;2	509.249				6017228
	6922	20.2572	2	1641.7				5999897
	8707	24.9597	1;2	1222.48				5991046
	5733	16.4712	3;2;4	2645.15				5972324
	4368	13.1774	2;3	1442.65				5946501
	3078	10.7802	2	1348.55				5931436
	6787	19.6838	2	1003.52				5919866
	5106	14.7481	2	1407.58				5909949
	10651	29.9813	3;2	1975.94				5903736
	2600	9.9967	3;2;4	1280.48				5901128
	6601	19.41	2;3	1570.66				5890747
	6340	18.2949	3;1;2	793.317				5887521
	10641	29.93	1	214.132				5887116
	6057	17.4099	1;2	647.267				5885264
	5445	15.6368	3	3767.56				5873629
	3622	12.17	1;2	580.286				5864825
	4942	14.3859	1	283.2				5849730
	10069	28.309	1;2	867.398				5834535
	10258	29.0155	2	1382.65				5830891
	7928	23.2988	3;4	3691.58				5829860
	6442	18.6163	3	5576.4				5784321
	7392	21.4191	3;2	2648.08				5777885
	6348	18.2932	1	480.223				5769971
	6857	20.0022	3;4;2	3678.51				5769510
	4243	12.9602	2;3	1759.69				5764561
	4282	13.0508	1;2	1006.46				5743200
	6126	17.5512	1	516.187				5722333
	459	3.1967	1	277.116				5702319
	659	4.4743	2	891.369				5672828
	3827	12.1471	2;1	734.38				5641650
	8861	25.3075	2;1	1408.54				5629543
	374	2.4626	1	188.066				5621771
	10930	30.5846	3;4;2	2899.33				5615482
	5496	15.9514	1;2	653.233				5602417
	6450	18.6716	2	831.408				5578572
	7702	22.4037	4;3;2	3036.36				5562550
	11398	31.7482	3;4;5	4719.08				5554451
	11524	31.9644	2;3	2403.02				5534694
	5772	16.5658	1	454.207				5532933
	6916	20.0608	2;1	1152.47				5531437
	10809	30.2465	1;2	1152.57				5523772
	8664	24.8335	1;2	702.286				5503495
	3310	11.2942	2;4;3	1335.55				5502943
	2045	8.5982	1	500.162				5493070
	7634	22.1941	3;2	1167.44				5489045
	10378	29.3635	2;1;3	1076.4				5483307
	1207	6.4844	1	429.223				5473256
	10489	29.6346	2;1	1091.59				5449739
	10959	30.6552	2	921.48				5437945
	4518	13.4735	2;3	1519.65				5430439
	9007	25.6321	2;1	1216.58				5412253
	2901	10.5069	1	682.245				5390051
	4894	14.317	1	487.301				5365317
	4971	14.4222	2	1385.59				5362629
	7260	21.0785	1;2	664.319				5331957
	11497	31.9259	3;2	3000.38				5326126
	4788	14.0956	2;1	555.291				5324537
	2358	9.1749	2;1	976.386				5275097
	9438	26.5607	2;3;4	2033				5252577
	5957	17.0567	1	571.345				5246418
	7915	23.1139	1	689.324				5238905
	5453	15.9535	2;3	2236.97				5233396
	1861	8.5917	1	219.111				5228582
	5167	15.2056	3;2	1731.73				5221338
	11329	31.4767	2;1	1347.58				5192304
	11455	31.7878	1	529.311				5191997
	9505	26.7935	4;3;5	3783.75				5189118
	11487	31.8589	3;2	1728.71				5188062
	6279	18.0604	2;1	880.428				5182011
	9796	27.3746	1;3;2	773.301				5175378
	6751	19.6369	4;3	3607.47				5170812
	9251	26.164	2;1	870.413				5142886
	5901	17.0063	1;2	684.334				5112507
	11513	31.9443	2	1811.72				5098091
	7065	20.553	3;4;2	1530.54				5085673
	6023	17.2161	2	2646.63				5084534
	449	3.1641	1	564.195				5081906
	7013	20.3893	3;4	3749.55				5053920
	7420	21.5025	1	343.221				5049326
	1392	6.9312	1	204.148				5045344
	5416	15.5774	3;2	2200.91				5044216
	8501	24.3558	2;1	1019.5				5036272
	8898	25.3781	1	735.355				5017609
	4339	13.1604	2;1	888.394				5012631
	2817	10.4038	1	239.173				5001221
	6482	18.8465	2;1	932.482				4989407
	5543	16.09	3;2	1802.77				4973444
	9866	27.6829	1	459.305				4964028
	358	1.9721	1	861.693				4959329
	5451	15.7573	3	3751.59				4952160
	337	1.726	1	271.937				4941250
	11389	31.6062	2;3	1848.68				4940417
	8440	24.3308	1	588.312				4916669
	1629	7.6419	2;1	738.328				4914606
	11361	31.5813	3;4;2	2991.36				4868715
	10235	28.887	2;1;3	874.338				4860978
	10929	30.5687	3;2	2046.97				4850331
	7049	20.4884	1;2	1140.54				4847809
	3968	12.4564	1;2	661.34				4843654
	11087	30.9708	2;1	1153.55				4840956
	6202	17.8244	1;2	659.361				4838833
	464	3.3718	1	240.214				4813995
	11373	31.6069	2	1827.76				4812517
	5447	15.6956	4	5632.36				4808363
	8771	25.1252	2;1	979.36				4804624
	5836	16.6573	2;1	1053.44				4780576
	8260	23.9062	2;1	1049.45				4778913
	8621	24.7234	1	387.247				4773013
	8229	23.87	1	442.243				4759155
	7960	23.2349	2;1	669.406				4742610
	656	4.4765	2;1	869.387				4739184
	8394	24.2288	1;2	1036.48				4713524
	8808	25.168	4;3	1808.84				4708521
	3126	10.8848	2;1	677.334				4689660
	6231	17.9135	3;2	2275.9				4681886
	3559	11.6816	2;1;3	626.233				4674038
	5876	16.8094	2	1057.52				4658696
	6742	19.5608	4;3	4279.81				4656580
	5408	15.5608	1	666.25				4652975
	6380	18.4195	2;1	864.434				4650249
	6766	19.6655	3;4;2	3090.31				4641866
	6030	17.3558	2	1364.58				4640948
	9827	27.466	2	1432.64				4640094
	6516	18.9173	3;4;2	2726.17				4636220
	10777	30.2219	1	503.331				4634854
	11472	31.8411	1	502.299				4628743
	11319	31.4588	2	1740.69				4610166
	8790	25.1434	2;1	1037.47				4604951
	5469	15.8463	1	228.04				4601065
	2447	9.5084	1	592.271				4595464
	4634	13.6387	2	1490.62				4567736
	9718	27.1942	2;1	1074.48				4566812
	5930	17.0424	2;3	2513.06				4559048
	6079	17.4233	3;2	2237.96				4558130
	11143	31.089	2	1756.73				4555069
	7150	20.7929	1	605.31				4545236
	994	5.5875	1	172.071				4544408
	6263	18.0075	1	327.226				4526708
	5882	16.8692	3;2	2204.86				4513947
	10084	28.3727	1	645.312				4492950
	11405	31.6368	2;1	1536.57				4491686
	5869	16.7285	3	5150.18				4489763
	5446	15.6621	3	3751.59				4483224
	9994	27.9507	1;2	714.427				4476171
	360	1.9777	1	599.794				4474266
	3677	11.9223	3;2	1165.54				4461070
	11147	31.0898	2;3	1777.65				4451877
	5096	14.658	3	3609.52				4450670
	5158	14.8916	4	5419.25				4438389
	11214	31.2672	1	646.337				4424122
	5870	16.7456	2	1293.55				4424014
	11287	31.3447	1	343.174				4417057
	8135	23.6275	1	679.25				4414309
	10346	29.2741	1	294.087				4410244
	2624	9.9877	2;1	1039.46				4407475
	5889	16.9104	2	1571.66				4401598
	3117	10.8226	1	1012.95				4401342
	4940	14.388	1	260.124				4389191
	6154	17.6071	2	1280.56				4385088
	7826	22.8305	2;1	1206.47				4373428
	4766	13.9446	2;3	1557.6				4370752
	4968	14.4218	1;2	601.344				4370209
	7232	21.0076	1	547.286				4367710
	5638	16.2326	3;2	1957.82				4359840
	7797	22.7015	2	1682.68				4344787
	2645	9.9706	2;1	1033.4				4336159
	7383	21.4118	2	1447.63				4326637
	10961	30.6789	3;4;2	1864.76				4309840
	10599	29.8573	2;1	771.449				4286151
	10437	29.5233	1;2	865.35				4282090
	11009	30.8619	2;1	794.382				4273885
	6467	18.7713	3;4	3019.28				4267233
	6192	17.8242	4;3	3121.35				4264017
	10739	30.1673	1	239.142				4232628
	10156	28.6241	2;3	1673.77				4229074
	10383	29.4832	2;3	1532.74				4228511
	3130	10.9061	1;2	882.409				4225436
	6395	18.4286	4;3	3465.38				4219309
	11339	31.5157	2;1	1123.58				4218944
	6427	18.5453	3	3405.41				4218475
	6425	18.5573	2	1499.62				4208365
	11118	31.0754	2	1782.69				4198770
	9091	25.7612	2;3	1382.63				4195903
	5507	16.0852	2	1293.55				4194470
	8250	23.9303	3;2	2092.93				4189030
	4795	14.1441	2;1	899.345				4181669
	5980	17.1012	4;3;2	1132.6				4170108
	7067	20.6058	4;3	4421.89				4149945
	10863	30.4279	2	1839.71				4149266
	4348	13.2129	1	623.256				4147450
	7130	20.968	2;3	2648.08				4146523
	11479	31.8395	2;3	2274.96				4138812
	3106	10.8101	1	579.229				4131169
	10240	29.0294	2;3;4	2628.22				4129805
	8294	24.0356	1	573.244				4124581
	4250	12.9582	2	1518.67				4120938
	8295	23.9694	3;2	2535.04				4117049
	6838	19.9007	1;2	743.313				4106292
	6060	17.3994	4;3	3050.31				4093448
	6343	18.2534	2	1145.39				4087687
	11325	31.482	3;2	2233.04				4082708
	7199	20.9295	4;3	4492.93				4061313
	10647	29.9302	3;1;2	947.464				4056044
	10237	28.9104	1;2	981.429				4054286
	8292	24.3062	3;2	2606.08				4042910
	11500	31.9425	4;3	3966.75				4039929
	11239	31.2865	2;1	943.535				4034365
	11483	31.8422	1	547.357				4021717
	5616	16.2055	2;1	851.406				4006513
	10956	30.6392	2	1695.65				3994970
	8398	24.2161	2	1053.53				3991991
	4777	13.927	4	5206.13				3981564
	4837	14.212	2;1	754.314				3960933
	8660	24.841	1;2;3	860.334				3960383
	6101	17.5255	3;2;4	2584.1				3955745
	7598	22.0629	2;3	1426.62				3949274
	5874	16.7474	3	4554.93				3943297
	6111	17.5024	2;1	977.386				3937162
	7037	20.5047	2;3	2577.04				3931600
	9884	27.7074	3;2	1500.6				3922828
	10957	30.6466	1;2	515.332				3913642
	11528	31.9439	2;1	711.327				3908001
	998	5.7158	1	203.079				3884299
	1045	6.1226	2;1	697.303				3875816
	9805	27.4967	4;2;3	1931.86				3874302
	5993	17.2014	2;3	1862.79				3868562
	420	2.8381	1	460.192				3868160
	9066	25.7355	2;1	724.27				3866907
	8005	23.301	1	603.291				3855306
	10776	30.2184	1	458.273				3853460
	9420	26.4559	2	1358.59				3853380
	4700	13.8087	2;1	860.4				3845906
	3105	10.8226	2	1056.41				3843005
	7496	21.8106	1	627.323				3842654
	236	1.7186	1	155.967				3829928
	6182	17.6463	5;4	7938.39				3827073
	7593	22.1639	3;2	2790.16				3822664
	7643	22.1955	1;2	1151.47				3817331
	5102	14.6677	1	1794.1				3814518
	9862	27.9034	2	1460.71				3810055
	2449	9.4861	1	619.282				3777947
	10840	30.3245	2;1	1222.62				3743907
	5278	15.3226	1	907.342				3740129
	6862	19.9486	1	622.297				3729038
	10238	28.9267	2	1461.62				3725941
	8796	25.1614	1	606.302				3714216
	9835	27.485	2	1067.52				3704359
	8230	23.8609	1;2	996.488				3704279
	6658	19.2482	4;3	3520.47				3689069
	4249	12.9582	3;2	1743.73				3683191
	6297	18.0979	1;2	604.325				3662013
	6082	17.4317	1	559.228				3661769
	7002	20.2607	3	3689.56				3636163
	5100	14.6636	1	1794.43				3636093
	7935	23.1333	2	1217.57				3636090
	2917	10.4799	2;1	746.356				3629114
	3237	11.128	2;1	838.382				3626578
	10062	28.2859	2	1107.58				3626226
	8461	24.3419	2;3	1824.75				3618778
	10414	29.4407	2;1	951.419				3616928
	6041	17.4659	2;1	1017.5				3615470
	7451	21.5494	3;4	4635				3613689
	6232	17.9225	2;3	2211.93				3600119
	5970	17.055	1	514.323				3599183
	6345	18.2997	1	608.317				3594435
	1710	7.9162	1	501.154				3587402
	11196	31.1668	2	1812.72				3586814
	10057	28.3036	4;5;3	4450.99				3586430
	4859	14.3893	1	238.142				3573130
	7421	21.5006	1	371.252				3563386
	7819	22.7741	2;1	1249.47				3561671
	6741	19.5613	2	1035.46				3554274
	7324	21.2388	4;3;5	4563.96				3551572
	5873	16.723	4;3	5188.13				3550094
	9867	27.6768	1	414.247				3541499
	6423	18.5342	3;2	2282.96				3533761
	6801	19.7737	2;4;3	1521.64				3525178
	11233	31.2633	2	1857.75				3521584
	11390	31.6051	2	1832.72				3517980
	2908	10.5188	2;3	1142.51				3509400
	334	1.7267	1	679.862				3501046
	9588	26.8373	1	861.347				3493113
	6224	17.8809	4;3	3153.34				3487238
	11450	31.874	4;3;5	4790.12				3475320
	5605	16.1506	1;2	651.359				3471786
	10765	30.2332	1	276.121				3469558
	10060	28.4455	1;2	913.455				3461741
	9677	27.1335	2;1	918.434				3460293
	6275	18.0159	1	299.194				3450602
	5547	16.0292	1	549.218				3439871
	6344	18.3018	1	777.352				3435182
	2396	9.213	1	531.265				3434309
	6005	17.2249	1	555.29				3434017
	10922	30.526	2	1741.68				3431225
	11063	30.9471	1;2	851.266				3430668
	8537	24.6985	1	415.278				3418803
	11444	31.7235	2	1075.46				3417185
	467	3.3859	1	164.047				3416788
	2420	9.2385	2	720.317				3406861
	357	1.9603	1	763.716				3404461
	1686	7.7993	2;1	899.398				3399063
	7450	21.6085	1;2	878.414				3395160
	6446	18.6426	2	1128.55				3394197
	11441	31.7844	2	1529.68				3387861
	7677	22.3476	2;1	1007.5				3385871
	7019	20.3575	2	1452.54				3382092
	4414	13.2425	2;1	974.457				3380718
	6546	19.0293	1	605.249				3380375
	11425	31.7222	2;3	2139				3372589
	11362	31.6249	1;2	818.403				3371607
	5684	16.4598	2;3	1791.75				3370605
	10698	30.0616	2;3	1303.66				3369478
	343	1.7221	1	203.95				3366427
	11062	30.9479	2;1	1259.56				3365986
	2421	9.2203	2	1077.33				3333461
	7379	21.3825	2;1	663.334				3321539
	10447	29.5189	2	1173.6				3319864
	10642	29.9394	1	728.37				3316213
	2869	10.4053	1	194.116				3308549
	5402	15.5931	2;3	2165.93				3303248
	1355	6.9063	1;2	737.345				3303139
	866	5.1884	1	343.174				3291844
	10133	28.814	2	1442.7				3287776
	8981	25.5126	3;2	2748.15				3281780
	10334	29.2677	2;1	683.422				3271652
	6295	18.0187	1	304.15				3266149
	9147	26.1594	2;1	909.445				3262550
	9991	27.9928	3;4;2	2768.25				3259273
	5163	15.0081	2	1359.57				3258356
	6248	17.956	3;2	2514.09				3253995
	2496	9.6892	2;1	879.372				3242198
	10953	30.6103	2	1174.55				3233641
	7430	21.5191	1;2	862.356				3232506
	3485	11.5893	1	311.185				3228228
	11504	31.8403	4	4718.08				3226397
	10663	29.9404	2;3	1416.62				3225692
	9982	27.9367	1	552.291				3223685
	11456	31.7746	2;1	1167.52				3220690
	5644	16.2609	1;2	632.256				3218923
	7250	21.0107	1	745.293				3216257
	7625	22.1401	1	801.318				3215860
	7648	22.5426	4;3	3587.45				3215841
	11547	31.9984	2	1028.56				3212862
	5087	14.6494	2;3	1837.73				3207869
	7466	21.8048	3;2	2474.07				3207753
	7307	21.1621	3;2	1683.76				3188917
	6880	20.0011	4;3;2	3662.54				3185827
	6195	17.8221	2;1	761.393				3184302
	11533	31.9781	2;1	1224.62				3170728
	261	1.6788	1	240.992				3169027
	476	3.4231	1	506.209				3167383
	8676	24.8309	2;3	2606.08				3161412
	5900	16.9885	3;2;4	2716.18				3160845
	10042	28.1428	1	617.27				3160143
	10125	28.5225	2	1170.57				3148179
	5104	14.6894	2	1214.54				3147928
	6457	18.804	2;1	1294.53				3146789
	10901	30.4726	3;2	1690.62				3142452
	1988	8.3704	3;4;2	1119.39				3139327
	9618	27.018	1	735.344				3137194
	5875	16.745	2	1776.75				3134693
	4802	14.1444	1;2	674.36				3130424
	4044	12.6616	3;2	1457.54				3123630
	4279	13.0653	2;1	632.292				3120938
	11303	31.374	2	1904.77				3115512
	11506	31.9536	2	1364.64				3113249
	7854	22.899	2	1032.51				3112793
	10137	28.6847	2;1	1221.61				3101071
	11458	31.7618	3	3135.38				3100645
	2130	8.7282	2;1	736.233				3098053
	401	2.7444	2;1	532.249				3083943
	6810	19.8032	1;2	1109.39				3068430
	5112	14.795	2;1	879.346				3059600
	2123	8.7306	1	459.233				3058934
	7408	21.4335	1;2	800.335				3050903
	7802	22.7188	2;4;3	1602.59				3048912
	344	1.7248	1	339.925				3046888
	4233	12.9322	1	592.27				3045571
	10753	30.1629	1;2	774.355				3039875
	6759	19.6323	3;2	3591.51				3033624
	3124	10.8995	2	1407.52				3033187
	3854	12.2421	1;2	529.185				3016843
	3128	10.9098	2;3	899.483				3012949
	11298	31.4036	1	587.352				3008732
	4761	13.9437	2;3	1766.69				3006584
	7310	21.2006	1	560.282				3006436
	10595	29.9138	2	1752.68				3001122
	331	1.7285	1	701.856				3000092
	2695	10.0826	2;1	659.324				2986423
	336	1.7404	1	471.829				2984687
	5111	14.8051	1	443.238				2975333
	7667	22.3002	1	879.398				2968780
	322	1.7422	1	329.887				2967608
	7080	20.5832	1	675.308				2963748
	452	3.1733	1	542.17				2962836
	7168	20.8404	2;1;3	965.378				2956956
	332	1.7242	1	407.912				2946134
	5168	15.2232	2;3	2165.94				2946036
	461	3.2609	2;1	536.153				2936932
	6599	19.1218	3;4	3195.35				2934450
	3138	10.9843	2;1	633.298				2929265
	6178	17.6422	3	3605.6				2928162
	5108	14.7235	3;2	3179.36				2926762
	5888	16.8832	1	575.292				2925057
	11296	31.3766	2	1058.53				2922327
	11055	30.912	2;1	842.487				2920833
	6253	18.011	2;1	793.328				2914049
	4045	12.6604	2	1441.57				2913480
	475	3.4208	1	201.173				2907212
	4023	12.55	2	1171.43				2905372
	4216	12.9156	2;1	803.377				2905238
	406	2.745	1	519.205				2898976
	7447	21.6121	2	1493.58				2897606
	458	3.2156	1	732.107				2895993
	10738	30.0856	2	1316.58				2895146
	6032	17.2773	2	1073.51				2893942
	3027	10.6762	1	418.218				2892217
	11546	31.9956	1	918.419				2891548
	11284	31.391	2	1603.77				2884236
	6305	18.1143	4;3	2793.06				2881807
	6322	18.1065	3	2761.12				2880242
	11249	31.2809	2;1	909.409				2878876
	7904	23.1096	1	169.11				2875336
	10799	30.2369	1	314.077				2869304
	2325	9.1056	2	1113.49				2861648
	5008	14.5179	2;1	676.354				2859057
	972	5.6595	2	930.299				2857187
	5634	16.2324	2;3	1732.76				2854461
	6066	17.4191	1	846.34				2852044
	326	1.725	1	543.887				2846152
	9864	27.6386	2;1	895.411				2843885
	9641	27.0553	2;1	999.456				2843203
	365	2.0908	1	661.794				2838019
	10446	29.6148	2;3;4	2699.26				2832206
	4625	13.5899	1	872.326				2821934
	10853	30.3452	1;2	734.327				2819492
	7505	21.7669	1	485.249				2817380
	3524	11.6587	1	156.076				2812300
	5765	16.5049	2;1	748.314				2810445
	7459	21.6394	2;1	1017.45				2809596
	4052	12.6846	1	587.292				2805291
	6426	18.5446	2;1	769.349				2797596
	10063	28.2895	3;2	1775.86				2790033
	6069	17.4588	4;3	3082.3				2786416
	7608	22.0905	2;1	1042.46				2785758
	10816	30.3291	2;1	993.409				2784133
	6341	18.2719	3;4	3192.39				2781467
	346	1.7432	1	419.858				2777323
	9806	27.4909	3;2	1690.83				2772676
	6363	18.3678	2	1193.46				2771410
	5021	14.5745	2;3	1628.64				2769247
	6506	18.8703	2	1190.58				2768486
	5858	16.7182	3	2619.05				2755997
	8709	24.9683	1	537.244				2755812
	10842	30.3257	2;1	1088.54				2746588
	6180	17.6448	3	2699.04				2746162
	6407	18.4766	1	506.238				2742825
	5458	15.8293	1	675.298				2742653
	5483	15.8996	2;1	636.323				2742205
	1689	7.7845	2;1	662.288				2742036
	8746	25.0488	2;1	901.476				2741806
	5868	16.6952	3	2628				2738593
	6355	18.2976	1	343.174				2734475
	7931	23.118	2;1	576.292				2725757
	6366	18.3826	1	722.251				2721690
	6453	18.6767	2	1280.49				2713268
	5470	15.8475	1	235.142				2706481
	6721	19.4676	3;2	2628.12				2702145
	11038	30.8542	2;3	1552.75				2694612
	2653	9.9928	2;1	660.271				2694575
	8457	24.4593	1	502.276				2693996
	6329	18.1371	3	2770.08				2688030
	6978	20.1934	2;1	1224.49				2687383
	3544	11.6889	1;2	546.301				2683729
	1362	6.9047	2	962.407				2683604
	9052	25.6995	3;2;4	2578.18				2683112
	3860	12.2525	2	1096.48				2682938
	7711	22.4384	3;4;2	2374				2678334
	3113	10.8413	2	1184.53				2677483
	6368	18.3395	3;4	3224.37				2676789
	6455	18.7263	4;3	3124.31				2675519
	7381	21.3774	2;1	715.328				2672508
	3073	10.8364	2	1110.49				2671189
	2615	9.9805	2	1264.52				2663953
	8568	24.6001	2;1	1035.54				2662538
	10568	29.7463	3;2	2061.86				2660971
	10523	29.6915	2	1654.65				2652621
	6821	19.8419	2	1021.48				2651673
	1185	6.4057	1;2	808.335				2648219
	4619	13.5998	1	532.286				2645087
	11340	31.5715	3;4	3114.39				2644213
	5592	16.1338	1;2	737.335				2642278
	8823	25.2175	3;2	2748.15				2637928
	369	2.0944	2	607.282				2635838
	6413	18.4934	2;3	1338.64				2634382
	6494	18.8454	3;4	3536.44				2621509
	7116	20.7235	2;1	749.338				2618634
	11392	31.6129	4;5	5571.45				2615987
	10858	30.3336	3;2	1826.82				2614403
	1736	7.9414	1	546.229				2613547
	457	3.1607	1	738.124				2613358
	11002	30.8519	2	975.507				2611003
	10504	29.743	2;3	1343.7				2608942
	10899	30.4714	2	1669.7				2606469
	6444	18.6363	3	2841.11				2605444
	4787	14.0833	1	466.17				2603007
	6396	18.4384	3;4	3449.43				2602631
	4950	14.4073	2;1	621.276				2598823
	10089	28.404	2;1	895.411				2597829
	9439	26.4865	2;1	1030.48				2595229
	2444	9.4339	2	1980.79				2587930
	4315	13.1216	1	792.314				2587427
	7026	20.3912	3;4	3733.58				2586373
	2794	10.2564	2;3	1184.53				2583719
	6296	18.0182	1	282.168				2576145
	11144	31.0875	2	1761.68				2571520
	9763	27.2627	1	800.37				2569705
	2450	9.4804	2	1077.33				2558677
	5039	14.5403	3;2	1946.74				2558108
	2290	9.0498	1	437.192				2553637
	5053	14.5634	3;2	2094.89				2550390
	9092	25.7599	2;1	1222.5				2546194
	6028	17.2166	3	5292.26				2544256
	9670	27.1064	2	1096.59				2540079
	10405	29.5383	1	515.295				2531731
	3858	12.2326	1	634.245				2530829
	3952	12.4551	1	461.224				2521674
	5542	16.0182	1;2	816.297				2519791
	9109	25.8341	2;1	743.418				2519460
	8491	24.4229	2;1	1145.42				2514595
	6778	19.743	3;2	2786.19				2508332
	2935	10.5171	2;1	773.367				2505118
	7626	22.1348	2	1240.57				2502596
	5478	15.9149	1	534.208				2486878
	11486	31.8249	2	1080.51				2486203
	10159	28.6864	1	593.306				2485364
	4789	14.0793	1	495.179				2478172
	6451	18.6838	1;2	729.365				2471092
	5345	15.4309	2	1413.51				2469376
	4603	13.5471	1	718.349				2468527
	3107	10.8429	3;2	1351.52				2466436
	11301	31.3527	1;2	684.333				2465578
	10243	28.9096	1	858.373				2464659
	6088	17.4328	3;2	2139.91				2464112
	9106	25.818	1	542.27				2462788
	6921	20.0765	2;3	1704.78				2458010
	10239	28.9197	2;3	2285				2457028
	10215	28.7899	2	1452.7				2452861
	6406	18.4494	3;2	2585.12				2451542
	7483	21.7173	2;1	861.435				2448988
	5766	16.51	3;2	2309.9				2448717
	6286	18.0246	3;2	2106.88				2446273
	6779	19.702	4;3;2	2150.9				2446200
	9337	26.296	1;2	960.44				2445353
	2448	9.5202	1;2	1034.37				2440658
	5172	15.0554	2	846.408				2439220
	8046	23.4079	2	1753.72				2435822
	340	1.7289	1	769.844				2435084
	4098	12.7685	1;2	648.308				2429791
	10430	29.5881	1	543.326				2425751
	3849	12.1995	2	1112.46				2421892
	1744	7.9103	2;1	530.282				2418558
	5471	15.8224	2;1	608.199				2413482
	6325	18.1188	4;3	5456.3				2409306
	7275	21.0973	2	1035.46				2408221
	6188	17.7058	3	2690.09				2404576
	6038	17.3828	2;3	1701.72				2404545
	3884	12.3179	1	491.166				2403132
	10044	28.2034	4;5;3	3636.58				2401097
	7675	22.5544	2;3	2545.11				2400556
	3415	11.5036	1	597.229				2397472
	5061	14.5742	2;1	959.384				2390969
	6419	18.5344	2;1	745.397				2384621
	5787	16.5734	4;3	2979.27				2383357
	7038	20.432	2;1	880.396				2381562
	9810	27.389	1	757.337				2380958
	4032	12.5601	2	804.408				2377494
	7512	21.7557	2	1755.73				2377221
	6315	18.0515	3;4	2770.07				2375324
	7795	22.6731	2;3	2537.06				2374201
	5686	16.3849	1	681.298				2373062
	4483	13.3697	2	1288.53				2371834
	7411	21.4337	1	580.284				2370192
	3133	10.8982	1	477.218				2370100
	5998	17.1685	3;2	2380.93				2367013
	6194	17.8085	1	551.26				2366421
	10843	30.3211	2;3	1495.72				2366183
	6452	18.6583	3	2832.16				2365877
	367	2.0886	1	683.775				2357626
	6225	17.8795	3;2	1430.66				2357410
	6652	19.2376	4;3	3607.47				2356420
	6356	18.2986	1	412.196				2355391
	10353	29.4311	1	570.338				2350219
	5433	15.5877	3;2;4	2306.93				2349104
	10894	30.4493	3;2	1873.88				2347967
	3564	11.6816	1	610.269				2344218
	668	4.4714	1;2	666.308				2343118
	8166	23.713	2;3	1753.72				2342777
	7758	22.9223	4;3	3658.49				2340341
	5093	14.7241	3;2	1846.68				2340059
	8320	24.0744	1	636.312				2330226
	4640	13.7078	2;3	1830.73				2327864
	2122	8.723	1;2	720.268				2323762
	10	1.047	3;2;4	2237.01				2323627
	6739	19.5628	4;3	3266.38				2323313
	6931	20.1011	1	503.259				2321709
	5407	15.5372	3;2	2287				2317942
	501	3.7308	1	389.191				2311377
	4204	12.9037	2;3	1455.65				2302480
	2502	9.7416	1	156.076				2301363
	4086	12.7489	2	973.447				2293781
	3303	11.2211	2;1	656.385				2293310
	335	1.7266	1	815.837				2292236
	7544	21.9347	1;2	750.322				2291853
	7140	20.7428	1;2	615.323				2291785
	10226	28.8012	2	864.354				2290843
	7565	21.9759	1;2	743.418				2287895
	7183	20.8433	1	727.249				2287793
	3886	12.3241	1;2	523.229				2286198
	4185	12.866	2;1	673.34				2285631
	986	5.5765	2	1860.7				2284917
	10960	30.628	3	2290.1				2284293
	4028	12.549	2	1263.4				2284051
	10111	28.4706	3;4	2473.11				2279863
	10480	29.5998	4;2;3	2098.82				2278794
	10043	28.2135	2	838.364				2278123
	11492	31.8577	2	1048.56				2277313
	5154	14.8603	2	1628.63				2272863
	8636	24.7282	1	370.22				2270082
	10916	30.5907	2	1531.75				2270022
	11476	31.8084	1	938.411				2266912
	4999	14.5239	1;2	792.314				2263907
	5101	14.6639	4	5419.25				2263143
	6657	19.2957	2;3	2715.15				2262194
	11210	31.2063	3;2	1629.76				2262054
	5121	14.8386	2	1837.73				2258521
	3519	11.617	3;2	1197.53				2256016
	5730	16.4383	2	1293.55				2252045
	5959	17.082	3;2	2140.89				2248275
	10805	30.2512	1	677.245				2247993
	372	2.237	1	448.167				2245324
	10348	29.3177	2;3	1846.89				2240696
	8672	25.2801	3;4	3529.48				2238146
	11311	31.3992	2	740.443				2236565
	8584	24.712	3;2	1413.71				2231896
	6144	17.5969	3	2787.21				2230686
	4029	12.5498	2	1180.38				2227884
	11033	30.8965	3;2;4	2196.06				2226387
	3175	11.291	1	278.126				2226243
	6016	17.2098	3	2690.09				2225554
	1125	7.0665	1	278.127				2219357
	1363	6.9076	2;3	978.372				2216905
	7944	23.1872	1;2	949.452				2213461
	11006	30.916	2	1278.61				2213366
	348	1.7419	1	435.873				2210111
	11310	31.4275	4;3	3843.72				2207253
	2063	8.5783	1	384.212				2206204
	2745	10.2105	3;2	1363.6				2205061
	366	2.122	1	364.098				2199652
	5344	15.4306	3;2	1429.47				2198578
	5128	14.8334	3;2	2215.96				2197144
	10971	30.7113	2;1	817.396				2196114
	10892	30.493	3;4	3751.69				2195598
	9075	25.7365	1	708.305				2195485
	6552	19.0575	1;2	798.388				2192646
	3610	11.8242	2;3	1313.57				2190206
	2344	9.183	2;1	998.367				2189104
	9818	27.4836	2;3;4	1915.89				2188159
	7428	21.5041	1	348.176				2185080
	10404	29.3932	1	460.272				2184653
	5035	14.5288	3;2	1901.77				2184264
	4765	13.8849	2;3	1775.65				2182644
	10196	28.738	1;2	776.407				2182142
	6109	17.4961	3;2	2443.05				2179800
	5878	16.8195	3;2	1298.54				2178932
	6187	17.7477	1;2	628.285				2177333
	7590	22.0351	2	1116.52				2175399
	10169	28.6685	2;1	794.381				2173507
	10849	30.313	2;3	1413.68				2172021
	7699	22.4462	1;2	948.46				2170298
	8151	23.66	2	710.376				2166843
	8243	23.8722	2;1	796.433				2166395
	11299	31.3446	2	963.423				2160472
	2445	9.4524	2	2018.74				2158970
	356	1.9483	1	869.678				2158368
	438	2.9214	2;1	589.308				2152503
	5118	14.8142	2;1	750.358				2152409
	5651	16.2659	2	1456.63				2152174
	11360	31.5414	2;3	1570.61				2151191
	5618	16.1866	2;1	661.282				2149298
	150	1.6389	1	233.954				2147318
	6009	17.2169	3;4	2722.02				2146853
	6689	19.5324	1;2	810.322				2145395
	7669	22.328	4;3	3516.41				2144540
	6438	18.6306	4;3	2864.09				2144148
	7072	20.5497	2;1	893.428				2136964
	2620	9.9282	2;1	776.33				2134889
	10088	28.457	3;4;5	3669.67				2134840
	1818	8.1225	1	359.206				2134175
	1126	6.2053	2;3	674.397				2133863
	10979	30.7588	2;3	1629.76				2124793
	7169	20.8395	1	739.314				2123702
	995	5.7695	2	936.316				2122229
	6526	18.9042	3;2	2644.11				2115281
	8615	24.6643	2;3	1725.82				2113214
	10871	30.3794	2;1	1009.46				2112708
	6326	18.0851	4;3	5455.3				2110635
	7020	20.3595	2;3	1218.41				2108228
	10877	30.3877	2	1353.58				2108031
	10619	29.9204	2	981.445				2106437
	914	5.2967	1	281.076				2104802
	2422	9.2174	2	985.371				2103264
	4568	13.4759	2	1254.53				2101935
	7246	20.997	1;2	800.392				2101700
	5942	17.0204	4;3	3050.31				2097945
	5520	15.9777	1;2	852.361				2097459
	7479	21.6965	2;3	1775.82				2086728
	11305	31.412	2;1	1080.49				2085718
	5062	14.5681	1	690.318				2084839
	4628	13.588	2	1647.75				2083185
	7936	23.4261	4;3	4472.9				2082923
	2452	9.4996	2	985.372				2082523
	7286	21.1261	4;3;2	2221.94				2076000
	7405	21.4147	1;2	661.347				2070823
	10227	28.8022	2	1091.47				2070006
	6353	18.311	2	1570.59				2069985
	11485	31.7906	4	4789.12				2068316
	9408	26.4336	2	1420.58				2064892
	6560	19.0247	1	708.261				2063009
	11409	31.6222	1;2	616.398				2057934
	9621	26.9974	2;3	1453.56				2056349
	5865	16.7153	4;5	7725.28				2052783
	8513	24.7412	3;4	3458.44				2051470
	6643	19.1988	2	1284.46				2049220
	5856	16.7227	3;4	2650.99				2043207
	11328	31.4259	3	3057.4				2037873
	5600	16.1285	1;2	943.361				2037338
	5202	15.1632	1;2	812.32				2031250
	11429	31.7223	4;5	5642.48				2030882
	5188	15.3098	2	1385.6				2028189
	11401	31.5809	5;4	5570.44				2027123
	6445	18.6021	3;2	2585.12				2026948
	8960	25.4983	1;2	786.424				2024791
	6167	17.6589	3;4	2722.02				2024659
	7800	23.0661	4;3	4401.86				2020597
	8662	24.7684	3;4;2	2945.29				2019862
	6520	18.9071	3;2;4	1489.5				2016528
	11077	30.9486	1	835.3				2015186
	6333	18.1862	3	2777.09				2014994
	10711	30.0623	2	1599.66				2013793
	6035	17.2995	2	1030.37				2006327
	11501	31.9137	3;2	1367.64				2003044
	4554	13.604	2;1	836.439				2001257
	11532	31.96	2	1286.6				1996485
	2361	9.1572	2	1014.33				1995807
	5474	15.8426	1	516.093				1995552
	11507	31.954	2;1	1066.49				1994926
	1983	8.3613	2	1103.42				1994078
	3935	12.429	2;1	755.356				1991368
	8402	24.219	1	487.265				1988515
	10356	29.3217	3;4	2911.36				1988309
	3573	11.6896	2;3	811.313				1985249
	8716	24.9507	2;3	1311.6				1982477
	5183	15.1069	1	725.287				1982009
	6544	19.0076	2;3	2380.03				1978891
	8921	25.4115	1	826.335				1976399
	6014	17.2055	3	2699.03				1974859
	7837	22.8451	3;2	1402.45				1974023
	9099	25.7577	2	1128.62				1972496
	330	1.7249	1	475.9				1972017
	8708	24.9545	2;1	928.524				1971650
	11332	31.5007	1	975.44				1971135
	10982	30.794	2	1739.7				1970720
	4573	13.4876	1;2	942.392				1970189
	2354	9.1075	1	434.202				1963306
	7429	21.5118	1	326.194				1961016
	7380	21.3641	2	1023.5				1960525
	4757	13.8589	1	519.29				1959929
	8064	23.7492	4;3;5	4543.94				1957885
	11418	31.6655	2;3	2262.03				1957843
	10987	31.5305	2	1775.78				1956087
	7247	21.0088	2;1	1295.46				1955335
	8379	24.1999	1;2	830.345				1955300
	6570	19.1126	1;2	613.271				1955022
	11321	31.3963	4	4818.12				1952226
	4797	14.1853	3;2	2094.9				1951162
	5479	15.9809	1;2	557.282				1949714
	6448	18.6603	3	2848.13				1948775
	6185	17.7287	1	661.328				1948397
	11341	31.5141	1	428.227				1938702
	7449	21.5934	2;1	855.413				1937434
	11316	31.4156	1	542.294				1932979
	41	1.4766	1	183.962				1931117
	5086	14.6136	2	693.311				1929463
	8679	24.8226	2	1021.47				1927762
	7018	20.3382	1	741.329				1925271
	5459	15.811	3;2	1201.61				1924284
	3251	11.1284	1	635.302				1923585
	5253	15.4179	2;3	2236.97				1922282
	7756	22.5906	2	915.446				1921569
	6767	19.6228	3	2554.08				1921352
	7718	22.4554	2	1308.56				1919774
	5740	16.4671	3;2	1600.75				1918990
	5843	16.7261	2;3	2068.87				1917403
	6443	18.5797	4	7279.09				1914457
	8531	24.4876	1;2	866.393				1909724
	2436	9.2395	2	2018.74				1909477
	9256	26.1445	2	313.074				1905081
	6976	20.2234	3;2	2593.01				1903918
	10157	28.7183	4;3;5	4533.02				1902665
	6260	17.9881	3;4	2655.13				1899898
	1704	7.8241	1;2	459.233				1896341
	341	1.7285	1	837.832				1894005
	9403	26.421	1;2	1409.52				1892398
	2630	9.9178	1;2	773.356				1889640
	3977	12.475	2;1	551.307				1881871
	9746	27.2088	2	1454.65				1881452
	10905	30.4698	2	1674.65				1880970
	6249	17.9347	1	635.219				1879302
	3579	11.6895	1	530.282				1878859
	7771	22.64	3;4	3571.48				1877980
	6906	20.082	3;4	3161.36				1874569
	9118	25.9059	2;3;1	1202.43				1873934
	5438	15.5939	1	618.287				1873244
	3115	10.8375	2	1335.55				1872772
	5174	15.0454	1	537.244				1872440
	4759	13.8668	2;3	1858.65				1870946
	5799	16.6	4;3	3011.26				1870841
	4781	14.0004	2;3	1775.64				1869769
	11417	31.6702	1	503.275				1867112
	6987	20.2139	1	632.302				1862121
	8715	24.9252	1;2	915.398				1860813
	8620	24.6718	2;3;1	716.28				1859994
	10070	28.2941	1	739.303				1857610
	11406	31.6203	2	1707.83				1856508
	10951	30.5728	2	1357.72				1855358
	11484	31.83	3;2	2283.03				1854271
	5885	16.8436	1	406.149				1852516
	10934	30.533	3;2;1	1103.44				1850223
	3786	12.0946	1;2	1149.39				1849003
	9910	27.7943	4;3	3527.59				1841779
	3112	10.8278	2	1065.36				1840996
	968	5.4059	2	936.316				1838929
	1257	6.5311	3	1212.5				1837238
	2566	9.8241	1;2	586.261				1835767
	6458	18.7154	2;3	2644.11				1830727
	11514	31.8884	5;4	4789.12				1830701
	11553	32.0084	2	1623.78				1828121
	6251	17.9395	1;2	715.285				1827742
	9974	27.8883	2;1	1161.52				1823708
	10659	29.9313	1;2	931.499				1818611
	3351	11.2823	2	530.306				1818353
	5290	15.3262	3;2	1699.68				1812541
	11453	31.7335	4;3	3994.82				1811551
	7089	20.598	1	537.226				1809158
	7005	20.2615	1;2	558.338				1807525
	6963	20.254	4;3	4421.89				1807044
	6362	18.3471	3;2	1865.79				1806037
	7722	22.4458	1	452.228				1806020
	6051	17.3673	2;1	863.342				1804477
	3907	12.4514	1	433.192				1804431
	8114	23.6421	3;2	2535.04				1803456
	7196	20.855	1	546.245				1801955
	8674	24.837	2;1	920.424				1801648
	6763	19.5766	1	558.338				1801624
	4679	13.7598	2;1	748.234				1800677
	5426	15.6077	3;2	1917.71				1800080
	9054	25.6636	2	1188.53				1797848
	2440	9.2393	2	1980.79				1793503
	10436	29.4878	2	1079.53				1791484
	5164	15.0285	2	1628.63				1790212
	5437	15.5876	3;2	2290.97				1788474
	1294	6.7564	1	265.081				1787600
	5607	16.1566	2;1	769.361				1787521
	1238	6.5889	2;1	740.335				1782476
	4783	14.0371	2;3	1858.65				1782141
	7431	21.5119	1	711.308				1781988
	6311	18.0462	2	1190.58				1781731
	4053	12.6759	2;3	1254.46				1780364
	1385	6.969	2;1	607.19				1777727
	11403	31.6487	2	1412.64				1775129
	4827	14.149	1	775.361				1774141
	1624	7.633	2	776.275				1773856
	1670	7.6758	2	1134.39				1772398
	11397	31.6028	1	708.333				1771600
	5672	16.3518	1	489.198				1770888
	6777	19.6303	3	3547.49				1770854
	6169	17.6	3	2706.05				1770229
	9427	26.4604	1;2	674.259				1768157
	7010	20.3241	1	744.296				1767701
	11127	31.0471	3;2	1538.87				1764758
	11294	31.3419	2	1349.55				1763853
	2758	10.2272	1	458.238				1762686
	800	4.9907	2	902.386				1761220
	11183	31.1271	3;2	1270.5				1759932
	10349	29.2829	3;2	2104.03				1759642
	6168	17.6037	3	2690.08				1758749
	673	4.4701	2	913.351				1756913
	4036	12.6243	1	596.208				1755809
	11432	31.7052	3;2	1756.65				1753444
	7879	22.894	4	4329.82				1751186
	10988	30.7833	1	553.254				1747336
	7666	22.2731	1;2	873.351				1744739
	10418	29.4196	2	1407.69				1744416
	5859	16.71	3;2	2635.01				1742453
	7403	21.4119	2	1755.73				1741641
	8892	25.3452	1	585.302				1740373
	4041	12.618	2;1	695.288				1740222
	7950	23.2565	4;2;3	1379.6				1740069
	6662	19.2572	4	5272.23				1736490
	6001	17.2042	3	2706.06				1733374
	7697	22.6835	4;3	4330.83				1729883
	5877	16.7753	3	2628				1729048
	3913	12.3591	2;1	794.356				1727562
	6523	18.9165	1	545.27				1727389
	325	1.7212	1	317.93				1722981
	1499	7.302	1	281.076				1722133
	11066	31.0687	2	1513.74				1721754
	10758	30.1581	3;2	2737.23				1721319
	7209	20.9084	2;1	992.431				1720756
	5422	15.5877	2;3	1908.77				1719911
	8000	23.2718	2	1136.51				1715878
	8540	24.5389	1;2	870.413				1715654
	2154	8.8	1;2	1036.4				1715601
	6351	18.3004	1	555.291				1715435
	2870	10.354	2;3	915.478				1714091
	7025	20.3582	2	1202.45				1712885
	9039	25.6454	3;2	1405.73				1710679
	6740	19.5384	1	487.264				1706048
	9255	26.1587	2	336.09				1704223
	3039	10.6805	2	587.27				1702493
	6917	20.0484	1;2	697.365				1701055
	9734	27.2046	1	680.338				1696338
	6164	17.5946	4;3	1132.6				1695824
	8760	25.0457	1;2	1114.53				1694669
	11510	31.9129	3	3242.44				1694014
	7166	20.8054	2	1130.56				1693071
	2061	8.5617	2;3	979.355				1688423
	4633	13.6078	1	632.292				1688208
	5428	15.5953	2;3	1720.71				1686552
	4790	14.0451	1	580.286				1684551
	6484	18.7633	1	371.134				1684360
	11226	31.2302	2	1096.56				1683465
	6337	18.2257	2	484.351				1682975
	434	2.9185	1	228.148				1682253
	4047	12.661	2;1	919.425				1682175
	2225	8.9068	2;1	628.355				1681278
	10475	29.6002	1	708.297				1681081
	3363	11.3552	2	1187.51				1680950
	6186	17.7388	1	776.337				1680373
	7444	21.7415	3;4	2773.03				1680110
	6490	18.8375	3;4	3520.47				1677746
	5880	16.8083	2	1282.58				1677661
	5175	15.0726	2;3	1929.69				1675668
	6103	17.444	2;3	2088.82				1674713
	7940	23.1136	2	1144.61				1673078
	4660	13.7103	2	1287.55				1671934
	3093	10.9153	2;3	1242.53				1671114
	7580	22.0191	2;1	655.39				1669379
	9950	27.8299	2;1	1260.55				1667542
	11402	31.5956	3	2854.17				1666891
	11493	31.8617	1;2	1081.48				1664549
	11363	31.5496	1	560.296				1664265
	2480	9.6497	2	1113.49				1661581
	9422	26.4488	2	1019.54				1661155
	7088	20.5971	4;3	4492.93				1660774
	3874	12.2914	1	677.287				1659714
	7880	22.9483	2;1	1000.48				1658546
	4987	14.4252	1	417.223				1656838
	9872	27.7462	2;1	842.417				1655298
	6644	19.1945	2;3	1300.43				1655040
	7638	22.1741	2	908.461				1654288
	5165	15.036	2;3	1846.68				1654210
	4349	13.1514	1	560.317				1653377
	6822	19.8696	4;3	3507.49				1653006
	10770	30.1895	1;2	923.497				1651506
	8705	24.9163	1	788.356				1651302
	6920	20.0535	1	570.277				1649929
	11434	31.7026	2	1735.73				1649773
	6736	19.5213	3;2	811.303				1649102
	7353	21.2638	2;3	1997.75				1649086
	11426	31.6803	4;3	3142.46				1640629
	1688	7.7463	1;2	612.287				1636988
	11097	31.0271	2	1292.65				1636487
	10733	30.1946	4;3	3680.66				1635745
	6505	18.8559	4;3	2870.14				1635518
	4038	12.5844	2	644.349				1635282
	5931	16.9663	2	1414.62				1634399
	8939	25.455	2;3	1344.63				1634125
	423	2.8441	1	408.175				1633233
	4842	14.2085	1	646.258				1633125
	5891	16.8717	1	496.217				1632471
	6181	17.6266	4	5314.23				1632112
	1700	7.797	1	253.154				1631829
	9820	27.4276	1	592.322				1631261
	7978	23.2357	1	556.323				1630293
	543	3.8856	1	279.083				1630178
	7390	21.37	1	449.239				1629972
	6331	18.1449	2	2514.08				1629412
	3092	10.7723	1	203.079				1628472
	7241	21.0377	1	517.275				1626275
	10942	30.5722	4;3	3218.53				1625258
	7633	22.2124	4;3	4259.79				1624286
	10316	29.2405	3;4	3190.46				1623466
	9761	27.2478	1;2	1180.42				1622545
	991	5.5506	2	2611.11				1618657
	10968	30.6809	2	1848.8				1617314
	6162	17.592	2;1	779.348				1615234
	6668	19.3521	2;3	1621.71				1612385
	7876	22.9099	3;2	787.354				1611095
	10781	30.2179	1;2	602.365				1610508
	4034	12.5589	1	1128.14				1609968
	7891	23.014	2	1150.49				1609576
	7195	20.9688	3;2	2146.89				1607587
	10633	29.9181	1	556.322				1606643
	3813	12.1054	1;2	661.364				1605676
	5887	16.8693	3;2	2188.9				1604834
	5357	15.3838	2	1833.73				1602650
	9853	27.5928	2	1186.56				1598637
	4452	13.2948	1	451.208				1598005
	5443	15.6259	2	1699.67				1595440
	8618	24.7987	1;2	844.369				1594885
	5693	16.3852	1;2	631.355				1593329
	4647	13.6675	1;2	569.281				1589486
	7171	20.8453	1;2	949.413				1586811
	10962	30.6688	3	1537.74				1586096
	5089	14.734	2;3	1929.69				1585708
	3889	12.3312	1	389.191				1585566
	9675	27.0847	2;1	1266.54				1584914
	5986	17.1393	1;2	1264.46				1584389
	6802	19.7596	2	1532.62				1584317
	9829	27.405	1;2	727.315				1583466
	2710	10.1294	2;1;3	810.388				1583212
	10562	29.7643	2;1	946.426				1580978
	6360	18.3463	3;2	2138.87				1578443
	6441	18.5593	4;3	4528.85				1574916
	8577	24.6291	1	737.327				1574531
	4644	13.7123	3;2	1814.77				1574027
	6036	17.2956	1	789.34				1572567
	11498	31.895	2	1175.57				1571579
	9797	27.3424	1	487.3				1571470
	3125	10.8391	2;3	1030.4				1569334
	6633	19.1627	2;3	766.281				1564231
	5649	16.2502	2	1010.5				1564101
	7074	20.5504	2	1514.57				1562115
	8782	25.1026	2;3	1463.49				1561251
	5090	14.6175	2;4;3	1869.66				1555823
	10964	30.6921	2;3	1846.89				1553398
	324	1.7189	1	267.953				1553101
	5067	14.5694	2;1	629.35				1551584
	2435	9.2266	1	760.309				1551547
	11481	31.803	1;2	954.384				1551024
	7834	22.8772	1;2	1132.53				1550044
	5184	15.1108	2	910.404				1548950
	417	2.7936	1	317.109				1546351
	10406	29.349	1	443.238				1545883
	5293	15.3253	2	924.468				1544998
	7552	21.9629	2;3	2217.93				1544713
	1188	6.3884	2;1	677.36				1544613
	7990	23.3484	2	1565.62				1544481
	1091	6.1265	2	735.249				1539893
	5962	17.0545	4;3	3082.3				1536936
	7694	22.3521	1	787.348				1536753
	6676	19.392	1;2	729.309				1535347
	8775	25.0618	2	1098.53				1534633
	9890	27.6746	1	436.229				1533154
	6503	18.8718	3;2	841.313				1530472
	10407	29.4071	4;3	3763.72				1528118
	9061	25.6798	1	385.15				1527692
	11530	31.9888	4;3	4037.79				1527033
	6214	17.812	3;4	3053.28				1527010
	6994	20.2466	4;3	3578.53				1526882
	10808	30.2249	1	480.255				1525813
	10470	29.5546	2	974.519				1524141
	7180	20.8472	2;1	1153.45				1521580
	7514	21.7936	3;2	2757.07				1520141
	6233	17.9138	3;2	2259.94				1519571
	10401	29.362	1	595.213				1518011
	11408	31.6282	2	1717.82				1517445
	5023	14.4695	1	691.293				1517288
	9529	26.7035	2	737.36				1516325
	6549	19.0082	3;2	2595.03				1513658
	3451	11.5352	2	1070.49				1513012
	3103	10.8245	2	1072.38				1509922
	5022	14.5131	2	1612.67				1507451
	6782	19.7168	2;1	995.347				1506102
	6386	18.4301	3;2	2346.94				1505900
	6161	17.5924	1	446.238				1504508
	2940	10.5362	2	1180.46				1503240
	6190	17.7422	3	2706.06				1502740
	6004	17.1664	2	1434.59				1502488
	7899	23.0303	3;2;1	963.424				1502388
	7609	22.0795	1	728.335				1499641
	345	1.7249	1	725.854				1497425
	10135	28.5791	2	1048.49				1496850
	6447	18.6287	2	833.429				1496454
	5982	17.0624	1	273.18				1496130
	7238	21.0471	2;1	1181.45				1493671
	1074	6.1176	1	719.284				1493089
	4033	12.5496	2	2292.89				1492409
	6198	17.8151	1	622.297				1492245
	3192	10.9984	2;3	1231.54				1491940
	8962	25.5634	3;2	2079.03				1490459
	7045	20.4302	1	490.246				1488450
	11289	31.3008	1	602.364				1487956
	339	1.725	1	657.867				1487564
	7901	23.0325	1	582.302				1483784
	5650	16.2493	1	752.334				1483270
	8894	25.6045	3;4	3600.51				1483132
	327	1.7233	1	589.88				1482834
	11227	31.2279	3	2853.19				1478938
	7934	23.1074	1	232.179				1477574
	5808	16.6139	1	473.286				1474623
	5454	15.8029	3;2	1917.72				1474440
	2383	9.1667	1	478.18				1474223
	3245	11.1206	2;1	602.303				1473735
	6319	18.0401	3	2777.09				1473365
	9844	27.5266	2	1525.55				1471142
	10250	28.9788	3;4	3751.7				1470521
	8998	25.6978	2	1098.57				1468934
	10139	28.628	3	2267.06				1468729
	10228	28.7755	1	826.407				1468072
	7690	22.3671	1;2	1091.44				1467776
	4890	14.3576	1	593.266				1467660
	5549	16.0256	2;1	644.292				1466758
	3722	12.045	2	981.442				1465154
	8488	24.3882	3;4	1745.8				1462683
	7513	21.7645	3	2557.15				1462654
	10661	29.9321	2	834.38				1461541
	5226	15.2969	1	500.26				1461506
	7696	22.3655	3;2;1	803.313				1459268
	7490	21.7284	2	1387.62				1458436
	4785	14.1294	2;3	1751.76				1458369
	2333	9.1386	1	684.307				1458162
	3620	11.8035	2;1	689.335				1456375
	9678	27.1557	3;4	2885.36				1455170
	2965	10.5382	2	1367.57				1453922
	3325	11.2963	2;3	1449.5				1452250
	5176	15.0701	1	561.219				1450329
	9837	27.4385	1	461.227				1449346
	11416	31.6397	2	1574.52				1449324
	7103	20.6344	1	659.324				1448675
	10986	30.7707	2	1191.58				1447655
	9554	26.8742	1	499.299				1447641
	10685	29.9993	2;1	819.38				1447316
	3929	12.3738	2	1245.56				1446967
	4097	12.7565	1	428.137				1445740
	6890	20.0622	3;2	2625.12				1445312
	4749	13.8423	1	274.102				1443522
	4854	14.1392	1	217.977				1443019
	10008	27.9585	2;1	865.417				1442177
	7568	21.9915	1;2	786.319				1441745
	5501	15.9397	3;4;2	2612.06				1441377
	10800	30.222	1	496.229				1438891
	4213	12.9024	2;3	1454.57				1436367
	4424	13.2519	1;2	683.277				1435984
	4846	14.2093	1;2	662.223				1435278
	7414	21.4169	3	2670.06				1434426
	7401	21.3273	1	666.251				1434419
	10064	28.2436	3;2	1412.54				1434060
	6513	18.827	2	742.27				1433919
	9217	26.1166	3;4	2874.37				1430240
	9711	27.1631	1	535.301				1428689
	6775	19.619	3;4	3678.51				1427556
	4661	13.7316	2;1	748.35				1426888
	6745	19.5338	1	641.302				1426572
	4784	14.0404	2;4;3	1798.62				1425207
	7524	21.789	2	2697.64				1424645
	6063	17.3681	2	1015.41				1424386
	9471	26.5591	1	579.255				1422721
	4881	14.3662	4;3;2	1698.64				1422182
[truncated: 9,745 more rows]

## Sheet: DB5_MM2
Metadata	ID	RT (min)	Charge	Obs (Da)	Theo (Da)	Delta (ppm)	Inferred structure	Intensity	Inferred structure (best match)	Intensity (best match)	Total Intensity	Structure	Consolidated Intensity	Abundance (%)	Consolidated RT (min)	Consolidated Theo (Da)	Consolidated Delta (ppm)
file : 20210618_RhiLeg_ndslt_MM2.ftrs	2788	9.4589	1;2	941.407	941.408	-0.7529	gm-AEJA|1	1311906048	gm-AEJA|1	1311906048	6480086506	gm-AEJA|1	1.37409e+09	21.2048	9.46	941.408	0.8
masses_file : DB_5 (DB_2 + DB_40).csv	5926	14.8663	3;2;1	1793.77	1793.77	0.5855	gm-AEJA=gm-AEJ|2	840261568	gm-AEJA=gm-AEJ|2, gm-AEJ=gm-AEJA|2	840261568		gm-AEJ|1	2.93431e+08	4.5282	5.65	870.371	0.5
rt_window : 0.5	5926	14.8663	3;2;1	1793.77	1793.77	0.5855	gm-AEJ=gm-AEJA|2	840261568				gm-AEJAA|1	1.45964e+08	2.2525	10.88	1012.45	0.6
modifications : 3-3 and 4-3 Cross-Linked Multimers (=),Anhydro-MurNAc (Anh)	6263	15.6997	3;2	1864.81	1864.8	0.3182	gm-AEJAA=gm-AEJ|2	785396160	gm-AEJAA=gm-AEJ|2, gm-AEJA=gm-AEJA|2	785396160		gm-AEJK|1	1.26206e+08	1.9476	7.81	998.466	0.8
ppm : 5	6263	15.6997	3;2	1864.81	1864.8	0.3718	gm-AEJA=gm-AEJA|2	785396160				gm-AEJADA(P)|1	8.4105e+07	1.2979	12.55	1127.47	0.8
consolidation_ppm : 1	5383	13.9334	2;3	1722.73	1722.73	0.6042	gm-AEJ=gm-AEJ|2	575168192	gm-AEJ=gm-AEJ|2	575168192		gm-AEJ (Anh)|1	5.86901e+07	0.9057	13.58	850.345	0.1
version : 1.2.1	7205	18.0786	4;2;3	2717.17	2717.16	0.5397	gm-AEJAA=gm-AEJ=gm-AEJ|3	339860576	gm-AEJAA=gm-AEJ=gm-AEJ|3, gm-AEJA=gm-AEJ=gm-AEJA|3, gm-AEJ=gm-AEJA=gm-AEJA|3	339860576		gm-AEJADAIVA(P)|1	4.81989e+07	0.7438	27.44	1410.66	0
	7205	18.0786	4;2;3	2717.17	2717.16	0.5765	gm-AEJA=gm-AEJ=gm-AEJA|3	339860576				gm-AEJA (Anh)|1	4.43108e+07	0.6838	16.14	921.382	0.9
	7205	18.0786	4;2;3	2717.17	2717.16	0.5765	gm-AEJ=gm-AEJA=gm-AEJA|3	339860576				gm-AEJAD|1, gm-AEJAD(P)|1	3.76363e+07	0.5808	9.68	1056.43	0.8
	674	5.6492	2;1	870.37	870.371	-0.5446	gm-AEJ|1	292920384	gm-AEJ|1	292920384		gm-AEJADLGTR(P)|1	2.34514e+07	0.3619	19.75	1483.69	1.4
	7027	17.5496	4;2;3	2646.13	2646.13	0.0579	gm-AEJA=gm-AEJ=gm-AEJ|3	265044464	gm-AEJA=gm-AEJ=gm-AEJ|3, gm-AEJ=gm-AEJ=gm-AEJA|3	265044464		gm-AE|1	2.32959e+07	0.3595	8.83	698.286	0.1
	7563	18.6046	3;4;2	2788.2	2788.2	0.3761	gm-AEJAA=gm-AEJ=gm-AEJA|3	246213408	gm-AEJAA=gm-AEJ=gm-AEJA|3, gm-AEJA=gm-AEJA=gm-AEJA|3	246213408		gm-AEJADAVDQVPEAPVAQ(P)|1	1.5779e+07	0.2435	31.83	2261.04	0.2
	7563	18.6046	3;4;2	2788.2	2788.2	0.412	gm-AEJA=gm-AEJA=gm-AEJA|3	246213408				gm-AEJAV(P) (Anh)|1	1.56753e+07	0.2419	7.81	1020.45	2.7
	6811	16.7579	3;2;4	2575.09	2575.09	0.4351	gm-AEJ=gm-AEJ=gm-AEJ|3	171049344	gm-AEJ=gm-AEJ=gm-AEJ|3	171049344		gm-AEJADAIV(P)|1	1.26362e+07	0.195	25.37	1339.62	1.8
	3567	10.8842	2;1	1012.45	1012.45	0.5838	gm-AEJAA|1	142293872	gm-AEJAA|1	142293872		gm-AEJAD (Anh)|1, gm-AEJAD(P) (Anh)|1	2210000	0.1907	7.81	1036.41	3.9
	1797	7.811	1;2	998.466	998.466	0.8053	gm-AEJK|1	124877320	gm-AEJK|1	124877320		gm-AEJADLG(P)|1, gm-AEJADAV(P)|1	1.13402e+07	0.175	18.19	1226.54	0.1
	7531	18.5284	3;2;1	1702.71	1702.7	0.6565	gm-AEJ=gm-AEJ (Anh)|2	124335112	gm-AEJ=gm-AEJ (Anh)|2	124335112		gm-AEJADAVD(P)|1	8.74812e+06	0.135	16.93	1341.57	1
	4657	12.5451	2;1	1127.47	1127.47	0.8441	gm-AEJADA(P)|1	79117784	gm-AEJADA(P)|1	79117784		gm-AEJK (Anh)|1	8.59907e+06	0.1327	14.14	978.439	1.2
	8425	20.2612	2;3;1	1844.78	1844.78	0.7604	gm-AEJAA=gm-AEJ (Anh)|2	77730896	gm-AEJAA=gm-AEJ (Anh)|2, gm-AEJA=gm-AEJA (Anh)|2	77730896		gm-AEJADAI(P)|1	5.65064e+06	0.0872	21.87	1240.56	0.4
	8425	20.2612	2;3;1	1844.78	1844.78	0.8146	gm-AEJA=gm-AEJA (Anh)|2	77730896				gm-AEJADA(P) (Anh)|1	5.38495e+06	0.0831	18.27	1107.45	1.1
	7937	19.4382	2;3;1	1773.74	1773.74	0.9796	gm-AEJA=gm-AEJ (Anh)|2	76071544	gm-AEJA=gm-AEJ (Anh)|2, gm-AEJ=gm-AEJA (Anh)|2	76071544		gm-AEJADL(P)|1	5.24239e+06	0.0809	17.73	1169.52	0.9
	7937	19.4382	2;3;1	1773.74	1773.74	0.9796	gm-AEJ=gm-AEJA (Anh)|2	76071544				gm-AEJYK|1	4.71102e+06	0.0727	13.64	1161.53	0.5
	8593	21.1999	2;3	2626.1	2626.1	0.7385	gm-AEJA=gm-AEJ=gm-AEJ (Anh)|3	72588688	gm-AEJA=gm-AEJ=gm-AEJ (Anh)|3, gm-AEJ=gm-AEJ=gm-AEJA (Anh)|3	72588688		gm-AEJAA (Anh)|1	4.69806e+06	0.0725	17.31	992.419	0.3
	8593	21.1999	2;3	2626.1	2626.1	0.7385	gm-AEJ=gm-AEJ=gm-AEJA (Anh)|3	72588688				gm-AEJF (Anh)|1	3.79733e+06	0.0586	17.63	997.413	0.3
	8841	21.682	3;2;4	2697.14	2697.14	0.7307	gm-AEJAA=gm-AEJ=gm-AEJ (Anh)|3	69859552	gm-AEJAA=gm-AEJ=gm-AEJ (Anh)|3, gm-AEJA=gm-AEJ=gm-AEJA (Anh)|3, gm-AEJ=gm-AEJA=gm-AEJA (Anh)|3	69859552		gm-AEJG|1	2.98732e+06	0.0461	7.02	927.392	0.8
	8841	21.682	3;2;4	2697.14	2697.14	0.7677	gm-AEJA=gm-AEJ=gm-AEJA (Anh)|3	69859552				gm-AEJADAIVAAEPEPVE(P)|1	2.58555e+06	0.0399	31.09	2162	0
	8841	21.682	3;2;4	2697.14	2697.14	0.7677	gm-AEJ=gm-AEJA=gm-AEJA (Anh)|3	69859552				gm-AEJADAIVAA(P)|1	2.48187e+06	0.0383	29.17	1481.7	0.6
	2314	8.6924	2;1	941.409	941.408	0.9835	gm-AEJA|1	59298172	gm-AEJA|1	59298172		gm-AE (Anh)|1	2.45595e+06	0.0379	16.89	678.26	0.2
	5364	13.5826	1;2	850.344	850.345	-0.1081	gm-AEJ (Anh)|1	58690296	gm-AEJ (Anh)|1	58690296		gm-AEJADAIVAAEPEPV(P)|1	2.26155e+06	0.0349	31.67	2032.96	0.7
	12051	27.4421	2;1	1410.66	1410.66	-0.0352	gm-AEJADAIVA(P)|1	46350684	gm-AEJADAIVA(P)|1	46350684		gm-AEJADAIVA(P) (Anh)|1	2.22915e+06	0.0344	31.41	1390.64	0.3
	8421	20.4726	3;2	2555.07	2555.06	0.8509	gm-AEJ=gm-AEJ=gm-AEJ (Anh)|3	44662004	gm-AEJ=gm-AEJ=gm-AEJ (Anh)|3	44662004		gm-AEJADAVDQVPEAP(P)|1	1.87275e+06	0.0289	31.15	1962.88	0.6
	6584	16.1401	2;1	921.382	921.382	0.9041	gm-AEJA (Anh)|1	41750132	gm-AEJA (Anh)|1	41750132		gm-AEJAF|1	1.78202e+06	0.0275	15.41	1088.48	1.7
	9209	22.1888	3;2;4	2768.18	2768.18	0.4287	gm-AEJAA=gm-AEJ=gm-AEJA (Anh)|3	39127120	gm-AEJAA=gm-AEJ=gm-AEJA (Anh)|3, gm-AEJA=gm-AEJA=gm-AEJA (Anh)|3	39127120		gm-AEJS|1	1.68482e+06	0.026	8.49	957.403	0.5
	9209	22.1888	3;2;4	2768.18	2768.18	0.4648	gm-AEJA=gm-AEJA=gm-AEJA (Anh)|3	39127120				gm-AEJF|1	1.34786e+06	0.0208	10.8	1017.44	1.4
	2838	9.6846	1;2	1056.44	1056.43	0.7974	gm-AEJAD|1	36962972	gm-AEJAD|1, gm-AEJAD(P)|1	36962972		gm-AEJD|1	1.15346e+06	0.0178	11.96	985.398	3.1
	8195	19.7512	2;3	1483.69	1483.69	1.3571	gm-AEJADLGTR(P)|1	22853654	gm-AEJADLGTR(P)|1	22853654		gm-AEJADLGTR(P) (Anh)|1	900732	0.0139	24.82	1463.66	0.2
	5366	13.5639	3;2	1850.83	1850.83	0.7253	gm-AEJK=gm-AEJ|2	21133616	gm-AEJK=gm-AEJ|2	21133616		gm-AEJI (Anh)|1	732250	0.0113	23.02	963.428	4.1
	9477	22.4561	3;2;4	2336.05	2336.05	0.5825	gm-AEJADLGTR(P)=gm-AEJ|2	18775258	gm-AEJADLGTR(P)=gm-AEJ|2	18775258		gm-AEJAH|1	699849	0.0108	10.6	1078.47	1.8
	12596	28.9138	3;2	2263.02	2263.02	0.2463	gm-AEJADAIV(P)=gm-AEJA|2	17860754				gm-AEJAI|1	609128	0.0094	21.4	1054.49	0.2
	6899	16.7953	3;2	1979.83	1979.83	0.363	gm-AEJAD=gm-AEJA|2	16719622	gm-AEJAD=gm-AEJA|2, gm-AEJADA(P)=gm-AEJ|2, gm-AEJAD(P)=gm-AEJA|2	16719622		gm-AEJADAVD(P) (Anh)|1	294856	0.0093	26.83	1321.54	1.2
	14012	31.7666	4;3;2	3113.41	3113.4	0.7607	gm-AEJADAVDQVPEAPVAQ(P)=gm-AEJ|2	15936911	gm-AEJADAVDQVPEAPVAQ(P)=gm-AEJ|2	15936911		gm-AEJADAVDQVPE(P)|1	479526	0.0074	26.95	1794.79	0.3
	1829	7.8087	1;2	1020.45	1020.45	-2.6674	gm-AEJAV(P) (Anh)|1	15678299	gm-AEJAV(P) (Anh)|1	15678299		gm-AEJYK (Anh)|1	473046	0.0073	25.96	1141.5	2.6
	14054	31.8308	3;2	2261.04	2261.04	0.1557	gm-AEJADAVDQVPEAPVAQ(P)|1	14416365	gm-AEJADAVDQVPEAPVAQ(P)|1	14416365		gm-AEJI|1	356405	0.0055	23.35	983.455	2.4
	5895	14.5374	3;2	1908.8	1908.79	0.399	gm-AEJD=gm-AEJA|2	11454959				gm-AEJAK|1	317524	0.0049	9.04	1069.5	1
	1805	7.8116	2;3	1036.41	1036.41	3.9494	gm-AEJAD (Anh)|1	10153760	gm-AEJAD (Anh)|1, gm-AEJAD(P) (Anh)|1	10153760		gm-AEJADAI(P) (Anh)|1	259203	0.004	20.69	1220.53	2.1
	1805	7.8116	2;3	1036.41	1036.41	4.1423	gm-AEJAD(P) (Anh)|1	10153760				gm-AEJADAIV(P) (Anh)|1	252723	0.0039	11.09	1319.6	0.6
	10962	25.3664	2	1339.63	1339.62	1.7619	gm-AEJADAIV(P)|1	8673518	gm-AEJADAIV(P)|1	8673518		gm-AEJAW|1	213843	0.0033	31.06	1127.49	1.7
	5639	14.1424	2;1	978.441	978.439	1.2124	gm-AEJK (Anh)|1	8597107	gm-AEJK (Anh)|1	8597107		gm-AEJAF (Anh)|1	213843	0.0033	30.48	1068.45	3
	7525	18.1945	2	1226.54	1226.54	0.1457	gm-AEJADLG(P)|1	7731361	gm-AEJADLG(P)|1, gm-AEJADAV(P)|1	7731361		gm-AEJAV(P)|1	194403	0.003	24.12	1040.48	0.6
	7525	18.1945	2	1226.54	1226.54	0.1457	gm-AEJADAV(P)|1	7731361				gm-AEJA=gm-AEJ|2, gm-AEJ=gm-AEJA|2	8.44647e+08	13.0345	14.87	1793.77	0.6
	6690	16.303	3;2;4	2703.19	2703.19	0.96	gm-AEJK=gm-AEJ=gm-AEJ|3	6150796	gm-AEJK=gm-AEJ=gm-AEJ|3	6150796		gm-AEJAA=gm-AEJ|2, gm-AEJA=gm-AEJA|2	7.8586e+08	12.1273	15.7	1864.8	0.3
	7428	17.9204	3;2	1830.8	1830.8	1.5916	gm-AEJK=gm-AEJ (Anh)|2	5735604	gm-AEJK=gm-AEJ (Anh)|2	5735604		gm-AEJ=gm-AEJ|2	5.75561e+08	8.882	13.93	1722.73	0.6
	9193	21.8658	2;1	1240.56	1240.56	0.361	gm-AEJADAI(P)|1	5650925	gm-AEJADAI(P)|1	5650925		gm-AEJ=gm-AEJ (Anh)|2	1.24515e+08	1.9215	18.53	1702.7	0.7
	5762	14.2798	3;2	1921.86	1921.86	1.1912	gm-AEJAK=gm-AEJ|2	5572377	gm-AEJAK=gm-AEJ|2, gm-AEJK=gm-AEJA|2	5572377		gm-AEJAA=gm-AEJ (Anh)|2, gm-AEJA=gm-AEJA (Anh)|2	8.00485e+07	1.2353	20.26	1844.78	0.8
	5762	14.2798	3;2	1921.86	1921.86	1.2432	gm-AEJK=gm-AEJA|2	5572377				gm-AEJA=gm-AEJ (Anh)|2, gm-AEJ=gm-AEJA (Anh)|2	7.84479e+07	1.2106	19.44	1773.74	1
	7540	18.2672	1;2	1107.45	1107.45	1.1494	gm-AEJADA(P) (Anh)|1	5386999	gm-AEJADA(P) (Anh)|1	5386999		gm-AEJAA=gm-AEJA|2	3.22968e+07	0.4984	16.25	1935.84	1.2
	9038	21.4978	3;2	2078.9	2078.9	0.6821	gm-AEJADLG(P)=gm-AEJ|2	5098689	gm-AEJADLG(P)=gm-AEJ|2, gm-AEJADAV(P)=gm-AEJ|2	5098689		gm-AEJK=gm-AEJ|2	2.22332e+07	0.3431	13.56	1850.83	0.7
	9038	21.4978	3;2	2078.9	2078.9	0.6821	gm-AEJADAV(P)=gm-AEJ|2	5098689				gm-AEJADLGTR(P)=gm-AEJ|2	1.91875e+07	0.2961	22.46	2336.05	0.6
	8457	20.2643	2;3	2193.93	2193.93	0.9599	gm-AEJADAVD(P)=gm-AEJ|2	5071060	gm-AEJADAVD(P)=gm-AEJ|2	5071060		gm-AEJAD=gm-AEJA|2, gm-AEJADA(P)=gm-AEJ|2, gm-AEJAD(P)=gm-AEJA|2	1.88506e+07	0.2909	16.8	1979.83	0.4
	7845	18.9716	3;4;2	2859.24	2859.24	1.5654	gm-AEJAA=gm-AEJA=gm-AEJA|3	5001546	gm-AEJAA=gm-AEJA=gm-AEJA|3	5001546		gm-AEJADAIVA(P)=gm-AEJ|2, gm-AEJADAIV(P)=gm-AEJA|2	1.82803e+07	0.2821	28.91	2263.02	0.2
	7342	17.7265	2	1169.52	1169.52	0.8968	gm-AEJADL(P)|1	4764203	gm-AEJADL(P)|1	4764203		gm-AEJADAVDQVPEAPVAQ(P)=gm-AEJ|2	1.72046e+07	0.2655	31.77	3113.4	0.8
	5411	13.6409	2	1161.53	1161.53	0.529	gm-AEJYK|1	4713870	gm-AEJYK|1	4713870		gm-AEJAD=gm-AEJ|2, gm-AEJD=gm-AEJA|2, gm-AEJAD(P)=gm-AEJ|2	1.14568e+07	0.1768	14.54	1908.79	0.3
	7149	17.306	2;1	992.419	992.419	0.3175	gm-AEJAA (Anh)|1	4698713	gm-AEJAA (Anh)|1	4698713		gm-AEJAA=gm-AEJA (Anh)|2	8.43707e+06	0.1302	20.88	1915.82	1.1
	8581	20.61	3;2	1915.82	1915.82	0.9282	gm-AEJAA=gm-AEJA (Anh)|2	4114155	gm-AEJAA=gm-AEJA (Anh)|2	4114155		gm-AEJAD=gm-AEJ (Anh)|2, gm-AEJD=gm-AEJA (Anh)|2, gm-AEJAD(P)=gm-AEJ (Anh)|2	6.29864e+06	0.0972	13.56	1888.77	2.3
	3278	10.3963	2	1012.45	1012.45	1.1867	gm-AEJAA|1	3671677	gm-AEJAA|1	3671677		gm-AEJADAIVAAEPEPVE(P)=gm-AEJ|2	6.22736e+06	0.0961	31.12	3014.36	0
	5375	13.5605	3;2	1888.77	1888.77	2.3228	gm-AEJAD=gm-AEJ (Anh)|2	3644667	gm-AEJAD=gm-AEJ (Anh)|2, gm-AEJD=gm-AEJA (Anh)|2, gm-AEJAD(P)=gm-AEJ (Anh)|2	3644667		gm-AEJK=gm-AEJ (Anh)|2	5.73488e+06	0.0885	17.92	1830.8	1.6
	5375	13.5605	3;2	1888.77	1888.77	2.3758	gm-AEJD=gm-AEJA (Anh)|2	3644667				gm-AEJAK=gm-AEJ|2, gm-AEJK=gm-AEJA|2	5.57287e+06	0.086	14.28	1921.86	1.2
	5375	13.5605	3;2	1888.77	1888.77	2.4287	gm-AEJAD(P)=gm-AEJ (Anh)|2	3644667				gm-AEJADLG(P)=gm-AEJ|2, gm-AEJADAV(P)=gm-AEJ|2	5.09983e+06	0.0787	21.5	2078.9	0.7
	7733	18.7522	2	1226.54	1226.54	2.2357	gm-AEJADLG(P)|1	3608034	gm-AEJADLG(P)|1, gm-AEJADAV(P)|1	3608034		gm-AEJADAVD(P)=gm-AEJ|2	5.07391e+06	0.0783	20.26	2193.93	1
	7733	18.7522	2	1226.54	1226.54	2.2357	gm-AEJADAV(P)|1	3608034				gm-AEJAD=gm-AEJA (Anh)|2, gm-AEJADA(P)=gm-AEJ (Anh)|2, gm-AEJAD(P)=gm-AEJA (Anh)|2	4.2963e+06	0.0663	21.26	1959.81	1.2
	7773	18.8402	3;2	2832.19	2832.19	0.696	gm-AEJAD=gm-AEJ=gm-AEJA|3	3490876	gm-AEJAD=gm-AEJ=gm-AEJA|3, gm-AEJD=gm-AEJA=gm-AEJA|3, gm-AEJADA(P)=gm-AEJ=gm-AEJ|3, gm-AEJAD(P)=gm-AEJ=gm-AEJA|3	3490876		gm-AEJG=gm-AEJ|2	3.47981e+06	0.0537	13.63	1779.75	0.5
	7773	18.8402	3;2	2832.19	2832.19	0.7313	gm-AEJD=gm-AEJA=gm-AEJA|3	3490876				gm-AEJADAIVAAEPEPV(P)=gm-AEJ|2	3.253e+06	0.0502	31.63	2885.32	1.3
	7773	18.8402	3;2	2832.19	2832.19	0.7313	gm-AEJADA(P)=gm-AEJ=gm-AEJ|3	3490876				gm-AEJADAIVAAEPEPVE(P)=gm-AEJA|2	3.091e+06	0.0477	31.38	3085.4	1.2
	7773	18.8402	3;2	2832.19	2832.19	0.7666	gm-AEJAD(P)=gm-AEJ=gm-AEJA|3	3490876				gm-AEJADAVDQVPEAP(P)=gm-AEJ|2	3.05212e+06	0.0471	31.23	2815.24	1.3
	7773	18.8402	3;2	2832.19	2832.21	-4.6708	gm-AEJAW=gm-AEJ=gm-AEJ|3	3490876				gm-AEJADAIVAAEPEPV(P)=gm-AEJA|2	2.68924e+06	0.0415	31.86	2956.35	1.3
	5410	13.6335	2;3	1779.75	1779.75	0.5074	gm-AEJG=gm-AEJ|2	3481157	gm-AEJG=gm-AEJ|2	3481157		gm-AEJADAIVAA(P)=gm-AEJ|2, gm-AEJADAIVA(P)=gm-AEJA|2	2.52075e+06	0.0389	30.14	2334.06	0.6
	7304	17.6341	2;3	997.413	997.413	-0.2819	gm-AEJF (Anh)|1	3446863	gm-AEJF (Anh)|1	3446863		gm-AEJADAIVA(P)=gm-AEJ (Anh)|2, gm-AEJADAIV(P)=gm-AEJA (Anh)|2	2.24859e+06	0.0347	31.66	2242.99	1
	14057	31.8114	3;4	3866.72	3866.72	0.922	gm-AEJADAIVAAEPEPVE(P)=gm-AEJ=gm-AEJ|3	3343731	gm-AEJADAIVAAEPEPVE(P)=gm-AEJ=gm-AEJ|3	3343731		gm-AEJADL(P)=gm-AEJA|2, gm-AEJADAI(P)=gm-AEJ|2	2.15139e+06	0.0332	24.43	2092.92	0.4
	12284	28.0946	2	1339.63	1339.62	0.6685	gm-AEJADAIV(P)|1	3299609	gm-AEJADAIV(P)|1	3299609		gm-AEJADA(P)=gm-AEJA|2	2.14491e+06	0.0331	17.47	2050.87	1
	12731	29.1658	3;2	3115.39	3115.38	1.4993	gm-AEJADAIVA(P)=gm-AEJ=gm-AEJ|3	3266525	gm-AEJADAIVA(P)=gm-AEJ=gm-AEJ|3, gm-AEJADAIV(P)=gm-AEJ=gm-AEJA|3	3266525		gm-AEJADAVDQVPEAPVAQ(P)=gm-AEJA|2	2.01531e+06	0.0311	31.85	3184.44	0.7
	12731	29.1658	3;2	3115.39	3115.38	1.5314	gm-AEJADAIV(P)=gm-AEJ=gm-AEJA|3	3266525				gm-AEJQ=gm-AEJ|2, gm-AEJG=gm-AEJA|2, gm-AEJAG=gm-AEJ|2	1.89867e+06	0.0293	14.4	1850.79	0.6
	13784	31.3751	3;4	3085.4	3085.4	1.1621	gm-AEJADAIVAAEPEPVE(P)=gm-AEJA|2	3092474	gm-AEJADAIVAAEPEPVE(P)=gm-AEJA|2	3092474		gm-AEJADLGTR(P)=gm-AE|2	1.8533e+06	0.0286	25.27	2163.96	2.8
	4041	11.5637	2	1127.47	1127.47	1.4938	gm-AEJADA(P)|1	3072501	gm-AEJADA(P)|1	3072501		gm-AEJS=gm-AEJ|2	1.63946e+06	0.0253	14.51	1809.76	1.2
	1414	7.0179	2;1	927.393	927.392	0.8398	gm-AEJG|1	2988844	gm-AEJG|1	2988844		gm-AEJAV(P)=gm-AEJA|2	1.51634e+06	0.0234	31.62	1963.87	4.1
	14112	31.9655	3;2;4	3014.36	3014.36	0.7814	gm-AEJADAIVAAEPEPVE(P)=gm-AEJ|2	2763255	gm-AEJADAIVAAEPEPVE(P)=gm-AEJ|2	2763255		gm-AEJADLGTR(P)=gm-AEJA|2	1.35434e+06	0.0209	23.07	2407.09	1.1
	5792	14.3228	2;3	1793.77	1793.77	1.2246	gm-AEJA=gm-AEJ|2	2759101	gm-AEJA=gm-AEJ|2, gm-AEJ=gm-AEJA|2	2759101		gm-AEJADLGTR(P)=gm-AEJ (Anh)|2	1.30898e+06	0.0202	26.54	2316.02	2.3
	5792	14.3228	2;3	1793.77	1793.77	1.2246	gm-AEJ=gm-AEJA|2	2759101				gm-AEJS=gm-AEJA|2	1.2701e+06	0.0196	14.32	1880.8	0.9
	14062	31.8604	3;4	2956.36	2956.35	1.3152	gm-AEJADAIVAAEPEPV(P)=gm-AEJA|2	2688614	gm-AEJADAIVAAEPEPV(P)=gm-AEJA|2	2688614		gm-AEJADAIV(P)=gm-AEJ|2	1.21178e+06	0.0187	29.43	2191.98	0.5
	13919	31.6256	4;3;2	2885.32	2885.32	1.3021	gm-AEJADAIVAAEPEPV(P)=gm-AEJ|2	2603399	gm-AEJADAIVAAEPEPV(P)=gm-AEJ|2	2603399		gm-AEJAK=gm-AEJ (Anh)|2, gm-AEJK=gm-AEJA (Anh)|2	1.19882e+06	0.0185	18.53	1901.84	0.5
	13648	31.0944	3;2	2162	2162	-0.0125	gm-AEJADAIVAAEPEPVE(P)|1	2582543	gm-AEJADAIVAAEPEPVE(P)|1	2582543		gm-AEJADA(P)=gm-AE|2	1.11457e+06	0.0172	28.8	1807.75	2.7
	8913	21.2632	3;2	1959.81	1959.81	1.2423	gm-AEJADA(P)=gm-AEJ (Anh)|2	2525036				gm-AEJADAVD(P)=gm-AEJ (Anh)|2	978493	0.0151	24.73	2173.9	0.7
	8913	21.2632	3;2	1959.81	1959.81	1.2934	gm-AEJAD(P)=gm-AEJA (Anh)|2	2525036				gm-AEJYK=gm-AEJ|2	965533	0.0149	17.27	2013.89	0.4
	6988	16.8872	1	678.26	678.26	0.1672	gm-AE (Anh)|1	2453478	gm-AE (Anh)|1	2453478		gm-AEJQ=gm-AEJA|2, gm-AEJAG=gm-AEJA|2	751690	0.0116	15.06	1921.83	0.2
	7074	17.1218	3	2761.16	2761.15	0.9979	gm-AEJAD=gm-AEJ=gm-AEJ|3	2313844	gm-AEJAD=gm-AEJ=gm-AEJ|3, gm-AEJD=gm-AEJ=gm-AEJA|3, gm-AEJAD(P)=gm-AEJ=gm-AEJ|3	2313844		gm-AEJADLG(P)=gm-AEJ (Anh)|2, gm-AEJADAV(P)=gm-AEJ (Anh)|2	654489	0.0101	26.11	2058.87	0.5
	7074	17.1218	3	2761.16	2761.15	1.0341	gm-AEJD=gm-AEJ=gm-AEJA|3	2313844				gm-AEJADLG(P)=gm-AEJA|2, gm-AEJADAV(P)=gm-AEJA|2	615608	0.0095	22.06	2149.94	0.9
	7074	17.1218	3	2761.16	2761.15	1.0703	gm-AEJAD(P)=gm-AEJ=gm-AEJ|3	2313844				gm-AEJAI=gm-AEJA|2	576728	0.0089	26.76	1977.89	2
	8226	19.8311	3;2	2683.16	2683.16	1.9057	gm-AEJK=gm-AEJ=gm-AEJ (Anh)|3	2306496	gm-AEJK=gm-AEJ=gm-AEJ (Anh)|3	2306496		gm-AEJADAVDQVPEAP(P)=gm-AEJ (Anh)|2	524887	0.0081	28.16	2795.21	2
	13963	31.6652	3;2	2032.96	2032.96	0.6914	gm-AEJADAIVAAEPEPV(P)|1	2259522	gm-AEJADAIVAAEPEPV(P)|1	2259522		gm-AEJAV(P)=gm-AEJA (Anh)|2	375845	0.0058	14.28	1943.85	0.4
	10011	23.5478	4;3	3188.41	3188.41	1.6909	gm-AEJADLGTR(P)=gm-AEJ=gm-AEJ|3	2258394	gm-AEJADLGTR(P)=gm-AEJ=gm-AEJ|3	2258394		gm-AEJAA=gm-AE|2	362885	0.0056	31.15	1692.72	2.6
	13846	31.4118	2	1390.63	1390.64	-0.3315	gm-AEJADAIVA(P) (Anh)|1	2230497	gm-AEJADAIVA(P) (Anh)|1	2230497		gm-AEJQ=gm-AE|2, gm-AEJAG=gm-AE|2	324004	0.005	10.74	1678.7	0.4
	6462	15.8446	1;2	1036.41	1036.41	1.3582	gm-AEJAD (Anh)|1	2206191	gm-AEJAD (Anh)|1, gm-AEJAD(P) (Anh)|1	2206191		gm-AEJAK=gm-AEJA|2	252723	0.0039	13.83	1992.9	0.9
	6462	15.8446	1;2	1036.41	1036.41	1.5511	gm-AEJAD(P) (Anh)|1	2206191				gm-AEJADAI(P)=gm-AEJA|2	252723	0.0039	24.98	2163.95	1.7
	10508	24.4349	3;2	2092.92	2092.92	0.427	gm-AEJADL(P)=gm-AEJA|2	2150966	gm-AEJADL(P)=gm-AEJA|2, gm-AEJADAI(P)=gm-AEJ|2	2150966		gm-AEJF=gm-AEJ|2	239763	0.0037	23.97	1869.8	0.9
	10508	24.4349	3;2	2092.92	2092.92	0.427	gm-AEJADAI(P)=gm-AEJ|2	2150966				gm-AEJADL(P)=gm-AEJA (Anh)|2, gm-AEJADAI(P)=gm-AEJ (Anh)|2	200883	0.0031	29.07	2072.89	0
	7221	17.4732	3;2	2050.87	2050.87	0.999	gm-AEJADA(P)=gm-AEJA|2	2144981	gm-AEJADA(P)=gm-AEJA|2	2144981		gm-AEJADAIV(P)=gm-AEJA|2, gm-AEJADAIVA(P)=gm-AEJ|2	194403	0.003	29.77	2263.02	0.1
	7043	17.0056	1;2	921.383	921.382	1.7652	gm-AEJA (Anh)|1	2130017	gm-AEJA (Anh)|1	2130017		gm-AEJAA=gm-AEJ=gm-AEJ|3, gm-AEJA=gm-AEJ=gm-AEJA|3, gm-AEJ=gm-AEJA=gm-AEJA|3	3.41559e+08	5.2709	18.08	2717.16	0.5
	14073	31.8469	3	3184.44	3184.44	0.67	gm-AEJADAVDQVPEAPVAQ(P)=gm-AEJA|2	2017622	gm-AEJADAVDQVPEAPVAQ(P)=gm-AEJA|2	2017622		gm-AEJA=gm-AEJ=gm-AEJ|3, gm-AEJ=gm-AEJ=gm-AEJA|3	2.66947e+08	4.1195	17.55	2646.13	0.1
	8320	20.007	2	1773.74	1773.74	1.1172	gm-AEJA=gm-AEJ (Anh)|2	1935277	gm-AEJA=gm-AEJ (Anh)|2, gm-AEJ=gm-AEJA (Anh)|2	1935277		gm-AEJAA=gm-AEJ=gm-AEJA|3, gm-AEJA=gm-AEJA=gm-AEJA|3	2.47319e+08	3.8166	18.6	2788.2	0.4
	8320	20.007	2	1773.74	1773.74	1.1172	gm-AEJ=gm-AEJA (Anh)|2	1935277				gm-AEJ=gm-AEJ=gm-AEJ|3	1.71048e+08	2.6396	16.76	2575.09	0.4
	12706	29.168	2	1481.7	1481.7	0.6319	gm-AEJADAIVAA(P)|1	1910155	gm-AEJADAIVAA(P)|1	1910155		gm-AEJA=gm-AEJ=gm-AEJ (Anh)|3, gm-AEJ=gm-AEJ=gm-AEJA (Anh)|3	7.25899e+07	1.1202	21.2	2626.1	0.7
	5833	14.3956	3;2	1850.79	1850.79	0.6249	gm-AEJQ=gm-AEJ|2	1901701	gm-AEJQ=gm-AEJ|2, gm-AEJG=gm-AEJA|2, gm-AEJAG=gm-AEJ|2	1901701		gm-AEJAA=gm-AEJ=gm-AEJ (Anh)|3, gm-AEJA=gm-AEJ=gm-AEJA (Anh)|3, gm-AEJ=gm-AEJA=gm-AEJA (Anh)|3	6.98618e+07	1.0781	21.68	2697.14	0.7
	5833	14.3956	3;2	1850.79	1850.79	0.6249	gm-AEJG=gm-AEJA|2	1901701				gm-AEJ=gm-AEJ=gm-AEJ (Anh)|3	4.46608e+07	0.6892	20.47	2555.06	0.9
	5833	14.3956	3;2	1850.79	1850.79	0.6249	gm-AEJAG=gm-AEJ|2	1901701				gm-AEJAA=gm-AEJ=gm-AEJA (Anh)|3, gm-AEJA=gm-AEJA=gm-AEJA (Anh)|3	3.91268e+07	0.6038	22.19	2768.18	0.4
	13923	31.5709	4;3	3965.77	3965.76	1.0254	gm-AEJADAVDQVPEAPVAQ(P)=gm-AEJ=gm-AEJ|3	1900839	gm-AEJADAVDQVPEAPVAQ(P)=gm-AEJ=gm-AEJ|3	1900839		gm-AEJK=gm-AEJ=gm-AEJ|3	6.1496e+06	0.0949	16.3	2703.19	1
	13680	31.1519	2;3	1962.88	1962.88	0.6095	gm-AEJADAVDQVPEAP(P)|1	1870454	gm-AEJADAVDQVPEAP(P)|1	1870454		gm-AEJADAIVAAEPEPVE(P)=gm-AEJ=gm-AEJ|3	5.858e+06	0.0904	31.81	3866.72	0.9
	7900	19.0798	2;3	1888.77	1888.77	1.5543	gm-AEJAD=gm-AEJ (Anh)|2	1788010	gm-AEJAD=gm-AEJ (Anh)|2, gm-AEJD=gm-AEJA (Anh)|2, gm-AEJAD(P)=gm-AEJ (Anh)|2	1788010		gm-AEJAA=gm-AEJA=gm-AEJA|3	5.00263e+06	0.0772	18.97	2859.24	1.6
	7900	19.0798	2;3	1888.77	1888.77	1.6073	gm-AEJD=gm-AEJA (Anh)|2	1788010				gm-AEJAD=gm-AEJ=gm-AEJA|3, gm-AEJD=gm-AEJA=gm-AEJA|3, gm-AEJADA(P)=gm-AEJ=gm-AEJ|3, gm-AEJAD(P)=gm-AEJ=gm-AEJA|3	4.21206e+06	0.065	18.84	2832.19	0.7
	7900	19.0798	2;3	1888.77	1888.77	1.6602	gm-AEJAD(P)=gm-AEJ (Anh)|2	1788010				gm-AEJADAIVA(P)=gm-AEJ=gm-AEJ|3, gm-AEJADAIV(P)=gm-AEJ=gm-AEJA|3	3.26596e+06	0.0504	29.17	3115.38	1.5
	6300	15.4101	2	1088.47	1088.48	-1.71	gm-AEJAF|1	1779259	gm-AEJAF|1	1779259		gm-AEJAA=gm-AEJA=gm-AEJA (Anh)|3	2.929e+06	0.0452	22.5	2839.21	1.2
	8319	19.9459	3;2	1844.78	1844.78	0.2972	gm-AEJAA=gm-AEJ (Anh)|2	1630154	gm-AEJAA=gm-AEJ (Anh)|2, gm-AEJA=gm-AEJA (Anh)|2	1630154		gm-AEJAD=gm-AEJ=gm-AEJ|3, gm-AEJD=gm-AEJ=gm-AEJA|3, gm-AEJAD(P)=gm-AEJ=gm-AEJ|3	2.31339e+06	0.0357	17.12	2761.15	1
	8319	19.9459	3;2	1844.78	1844.78	0.3514	gm-AEJA=gm-AEJA (Anh)|2	1630154				gm-AEJK=gm-AEJ=gm-AEJ (Anh)|3	2.30691e+06	0.0356	19.83	2683.16	1.9
	13976	31.6633	2;3	2243	2242.99	1.0234	gm-AEJADAIV(P)=gm-AEJA (Anh)|2	1581690				gm-AEJADLGTR(P)=gm-AEJ=gm-AEJ|3	2.26155e+06	0.0349	23.55	3188.41	1.7
	14114	31.9652	4;3	3866.73	3866.72	1.8768	gm-AEJADAIVAAEPEPVE(P)=gm-AEJ=gm-AEJ|3	1575577	gm-AEJADAIVAAEPEPVE(P)=gm-AEJ=gm-AEJ|3	1575577		gm-AEJADAIVAAEPEPVE(P)=gm-AEJ=gm-AEJA|3	2.13843e+06	0.033	31.98	3937.76	0.8
	13183	30.1363	3;2	2334.06	2334.06	0.5795	gm-AEJADAIVAA(P)=gm-AEJ|2	1572756	gm-AEJADAIVAA(P)=gm-AEJ|2, gm-AEJADAIVA(P)=gm-AEJA|2	1572756		gm-AEJADAVDQVPEAPVAQ(P)=gm-AEJ=gm-AEJ|3	1.89867e+06	0.0293	31.57	3965.76	1
	13183	30.1363	3;2	2334.06	2334.06	0.5795	gm-AEJADAIVA(P)=gm-AEJA|2	1572756				gm-AEJADLG(P)=gm-AEJ=gm-AEJ|3, gm-AEJADAV(P)=gm-AEJ=gm-AEJ|3	1.22474e+06	0.0189	22.84	2931.26	1.7
	10932	25.2668	3;2	2163.97	2163.96	2.7749	gm-AEJADLGTR(P)=gm-AE|2	1555980	gm-AEJADLGTR(P)=gm-AE|2	1555980		gm-AEJADAIVAA(P)=gm-AEJ=gm-AEJ|3, gm-AEJADAIVA(P)=gm-AEJ=gm-AEJA|3, gm-AEJADAIV(P)=gm-AEJA=gm-AEJA|3	1.18586e+06	0.0183	29.48	3186.42	1.7
	13949	31.6177	2;3	1963.86	1963.87	-4.1391	gm-AEJAV(P)=gm-AEJA|2	1514856	gm-AEJAV(P)=gm-AEJA|2	1514856		gm-AEJAD=gm-AEJ=gm-AEJ (Anh)|3, gm-AEJD=gm-AEJ=gm-AEJA (Anh)|3, gm-AEJAD(P)=gm-AEJ=gm-AEJ (Anh)|3	1.12105e+06	0.0173	16.3	2741.13	2.3
	9502	22.5004	3	2839.22	2839.21	1.2381	gm-AEJAA=gm-AEJA=gm-AEJA (Anh)|3	1379167	gm-AEJAA=gm-AEJA=gm-AEJA (Anh)|3	1379167		gm-AEJADAVD(P)=gm-AEJ=gm-AEJ|3	1.12105e+06	0.0173	21.72	3046.29	1.1
	9765	23.0678	2;3	2407.09	2407.09	1.0763	gm-AEJADLGTR(P)=gm-AEJA|2	1352593	gm-AEJADLGTR(P)=gm-AEJA|2	1352593		gm-AEJAV(P)=gm-AEJ=gm-AEJA|3	1.07569e+06	0.0166	31.59	2816.23	2
	3583	10.7959	2;1	1017.44	1017.44	-1.4187	gm-AEJF|1	1350768	gm-AEJF|1	1350768		gm-AEJAD(P)=gm-AEJ=gm-AEJA (Anh)|3, gm-AEJD=gm-AEJA=gm-AEJA (Anh)|3, gm-AEJADA(P)=gm-AEJ=gm-AEJ (Anh)|3, gm-AEJAD=gm-AEJ=gm-AEJA (Anh)|3	997933	0.0154	22.22	2812.17	2.2
	6210	15.2808	2;3	1979.83	1979.83	0.9179	gm-AEJAD=gm-AEJA|2	1333567	gm-AEJAD=gm-AEJA|2, gm-AEJADA(P)=gm-AEJ|2, gm-AEJAD(P)=gm-AEJA|2	1333567		gm-AEJADAIV(P)=gm-AEJ=gm-AEJA (Anh)|3, gm-AEJADAIVA(P)=gm-AEJ=gm-AEJ (Anh)|3	751690	0.0116	31.47	3095.35	0
	6210	15.2808	2;3	1979.83	1979.83	0.9684	gm-AEJADA(P)=gm-AEJ|2	1333567				gm-AEJADAIVAAEPEPV(P)=gm-AEJ=gm-AEJA|3	706329	0.0109	31.67	3808.71	1.3
	6210	15.2808	2;3	1979.83	1979.83	1.0189	gm-AEJAD(P)=gm-AEJA|2	1333567				gm-AEJAD=gm-AEJ=gm-AEJA (Anh)|3, gm-AEJD=gm-AEJA=gm-AEJA (Anh)|3, gm-AEJADA(P)=gm-AEJ=gm-AEJ (Anh)|3, gm-AEJAD(P)=gm-AEJ=gm-AEJA (Anh)|3	680409	0.0105	22.55	2812.17	1.4
	954	5.8348	2;4	998.466	998.466	0.3774	gm-AEJK|1	1329983	gm-AEJK|1	1329983		gm-AEJADAVDQVPEAPVAQ(P)=gm-AEJ=gm-AEJA|3	660969	0.0102	31.64	4036.8	1.7
	13613	31.136	3;4	3113.41	3113.4	0.8784	gm-AEJADAVDQVPEAPVAQ(P)=gm-AEJ|2	1267223	gm-AEJADAVDQVPEAPVAQ(P)=gm-AEJ|2	1267223		gm-AEJG=gm-AEJ=gm-AEJ|3	635048	0.0098	16.47	2632.11	1.6
	7543	18.2035	3	2646.13	2646.13	2.4799	gm-AEJ=gm-AEJ=gm-AEJA|3	1242900				gm-AEJADAIVAAEPEPV(P)=gm-AEJ=gm-AEJ|3	583208	0.009	31.47	3737.68	0.4
	7729	18.6852	3	2717.17	2717.16	1.8201	gm-AEJAA=gm-AEJ=gm-AEJ|3	1223801	gm-AEJAA=gm-AEJ=gm-AEJ|3, gm-AEJA=gm-AEJ=gm-AEJA|3, gm-AEJ=gm-AEJA=gm-AEJA|3	1223801		gm-AEJADL(P)=gm-AEJ=gm-AEJA|3, gm-AEJADAI(P)=gm-AEJ=gm-AEJ|3	557287	0.0086	25.37	2945.28	1
	7729	18.6852	3	2717.17	2717.16	1.8569	gm-AEJA=gm-AEJ=gm-AEJA|3	1223801				gm-AEJA=gm-AEJ=gm-AEJA (Anh)|3, gm-AEJ=gm-AEJA=gm-AEJA (Anh)|3, gm-AEJAA=gm-AEJ=gm-AEJ (Anh)|3	511927	0.0079	22.26	2697.14	0.3
	7729	18.6852	3	2717.17	2717.16	1.8569	gm-AEJ=gm-AEJA=gm-AEJA|3	1223801				gm-AEJADAIVA(P)=gm-AEJ=gm-AEJ (Anh)|3, gm-AEJADAIV(P)=gm-AEJ=gm-AEJA (Anh)|3	486006	0.0075	30.99	3095.35	1.7
	9675	22.8445	3	2931.26	2931.26	1.7339	gm-AEJADLG(P)=gm-AEJ=gm-AEJ|3	1223127	gm-AEJADLG(P)=gm-AEJ=gm-AEJ|3, gm-AEJADAV(P)=gm-AEJ=gm-AEJ|3	1223127		gm-AEJADAVDQVPEAP(P)=gm-AEJ=gm-AEJ|3	466566	0.0072	31.08	3667.6	0.7
	9675	22.8445	3	2931.26	2931.26	1.7339	gm-AEJADAV(P)=gm-AEJ=gm-AEJ|3	1223127				gm-AEJAD=gm-AEJA=gm-AEJA (Anh)|3, gm-AEJADA(P)=gm-AEJ=gm-AEJA (Anh)|3, gm-AEJAD(P)=gm-AEJA=gm-AEJA (Anh)|3	421206	0.0065	22.96	2883.2	0
	4587	12.3818	2	941.409	941.408	0.8538	gm-AEJA|1	1221366	gm-AEJA|1	1221366		gm-AEJQ=gm-AEJ=gm-AEJA|3, gm-AEJG=gm-AEJA=gm-AEJA|3, gm-AEJAG=gm-AEJ=gm-AEJA|3	382325	0.0059	17.5	2774.19	0.5
	12845	29.4257	3;2	2191.99	2191.98	0.5284	gm-AEJADAIV(P)=gm-AEJ|2	1208585	gm-AEJADAIV(P)=gm-AEJ|2	1208585		gm-AEJADLGTR(P)=gm-AEJ=gm-AEJ (Anh)|3	356405	0.0055	27.05	3168.38	0.2
	14110	31.9789	3;4	3937.76	3937.76	0.7913	gm-AEJADAIVAAEPEPVE(P)=gm-AEJ=gm-AEJA|3	1201968	gm-AEJADAIVAAEPEPVE(P)=gm-AEJ=gm-AEJA|3	1201968		gm-AEJADAIV(P)=gm-AEJ=gm-AEJ|3	356405	0.0055	29.57	3044.34	1.9
	12879	29.4764	3;4	3186.42	3186.42	1.737	gm-AEJADAIVAA(P)=gm-AEJ=gm-AEJ|3	1188554	gm-AEJADAIVAA(P)=gm-AEJ=gm-AEJ|3, gm-AEJADAIVA(P)=gm-AEJ=gm-AEJA|3, gm-AEJADAIV(P)=gm-AEJA=gm-AEJA|3	1188554		gm-AEJADA(P)=gm-AEJA=gm-AEJA|3	349925	0.0054	19.79	2974.27	0.9
	12879	29.4764	3;4	3186.42	3186.42	1.737	gm-AEJADAIVA(P)=gm-AEJ=gm-AEJA|3	1188554				gm-AEJYK=gm-AEJ=gm-AEJ|3	349925	0.0054	28.72	2866.25	1.3
	12879	29.4764	3;4	3186.42	3186.42	1.7684	gm-AEJADAIV(P)=gm-AEJA=gm-AEJA|3	1188554				gm-AEJADAVD(P)=gm-AEJ=gm-AEJA|3	349925	0.0054	22.13	3117.32	0.1
	4325	11.9649	2	985.401	985.398	3.1147	gm-AEJD|1	1152815	gm-AEJD|1	1152815		gm-AEJAD(P)=gm-AEJA=gm-AEJA (Anh)|3, gm-AEJADA(P)=gm-AEJ=gm-AEJA (Anh)|3, gm-AEJAD=gm-AEJA=gm-AEJA (Anh)|3	324004	0.005	22.65	2883.2	0
	4304	11.9261	2	1127.47	1127.47	1.2772	gm-AEJADA(P)|1	1140768	gm-AEJADA(P)|1	1140768		gm-AEJADAVD(P)=gm-AEJ=gm-AEJ (Anh)|3	324004	0.005	25.43	3026.26	0.9
	7999	19.3119	3	2903.23	2903.23	1.7334	gm-AEJAD=gm-AEJA=gm-AEJA|3	1128934	gm-AEJAD=gm-AEJA=gm-AEJA|3, gm-AEJADA(P)=gm-AEJ=gm-AEJA|3, gm-AEJAD(P)=gm-AEJA=gm-AEJA|3	1128934		gm-AEJADLGTR(P)=gm-AEJ=gm-AEJA|3	298084	0.0046	23.96	3259.45	1.5
	7999	19.3119	3	2903.23	2903.23	1.7678	gm-AEJADA(P)=gm-AEJ=gm-AEJA|3	1128934				gm-AEJA=gm-AEJA=gm-AEJA|3, gm-AEJAA=gm-AEJ=gm-AEJA|3	252723	0.0039	19.97	2788.2	2.1
	7999	19.3119	3	2903.23	2903.23	1.8023	gm-AEJAD(P)=gm-AEJA=gm-AEJA|3	1128934				gm-AEJADLG(P)=gm-AEJ=gm-AEJ (Anh)|3, gm-AEJADAV(P)=gm-AEJ=gm-AEJ (Anh)|3	226803	0.0035	26.7	2911.23	0.3
	7999	19.3119	3	2903.23	2903.24	-3.5021	gm-AEJAW=gm-AEJ=gm-AEJA|3	1128934
	9139	21.715	3	3046.29	3046.29	1.0527	gm-AEJADAVD(P)=gm-AEJ=gm-AEJ|3	1119072	gm-AEJADAVD(P)=gm-AEJ=gm-AEJ|3	1119072
	12575	28.7952	2;4;3	1807.74	1807.75	-2.6678	gm-AEJADA(P)=gm-AE|2	1117772	gm-AEJADA(P)=gm-AE|2	1117772
	9604	22.6748	3	2839.21	2839.21	0.3997	gm-AEJAA=gm-AEJA=gm-AEJA (Anh)|3	1113082	gm-AEJAA=gm-AEJA=gm-AEJA (Anh)|3	1113082
	10736	24.8984	2	1410.66	1410.66	0.2244	gm-AEJADAIVA(P)|1	1103827	gm-AEJADAIVA(P)|1	1103827
	13804	31.3545	3;2	2261.05	2261.04	1.1414	gm-AEJADAVDQVPEAPVAQ(P)|1	1082020	gm-AEJADAVDQVPEAPVAQ(P)|1	1082020
	13938	31.5923	3	2816.23	2816.23	-1.98	gm-AEJAV(P)=gm-AEJ=gm-AEJA|3	1076157	gm-AEJAV(P)=gm-AEJ=gm-AEJA|3	1076157
	9388	22.2249	3	2812.16	2812.17	-2.174	gm-AEJAD(P)=gm-AEJ=gm-AEJA (Anh)|3	998133	gm-AEJAD(P)=gm-AEJ=gm-AEJA (Anh)|3, gm-AEJD=gm-AEJA=gm-AEJA (Anh)|3, gm-AEJADA(P)=gm-AEJ=gm-AEJ (Anh)|3, gm-AEJAD=gm-AEJ=gm-AEJA (Anh)|3	998133
	9388	22.2249	3	2812.16	2812.17	-2.2095	gm-AEJD=gm-AEJA=gm-AEJA (Anh)|3	998133
	9388	22.2249	3	2812.16	2812.17	-2.2095	gm-AEJADA(P)=gm-AEJ=gm-AEJ (Anh)|3	998133
	9388	22.2249	3	2812.16	2812.17	-2.2451	gm-AEJAD=gm-AEJ=gm-AEJA (Anh)|3	998133
	7139	17.2743	3;2	2013.89	2013.89	-0.4433	gm-AEJYK=gm-AEJ|2	963195	gm-AEJYK=gm-AEJ|2	963195
	12813	29.3504	2	2334.06	2334.06	0.2841	gm-AEJADAIVAA(P)=gm-AEJ|2	949659	gm-AEJADAIVAA(P)=gm-AEJ|2, gm-AEJADAIVA(P)=gm-AEJA|2	949659
	12813	29.3504	2	2334.06	2334.06	0.2841	gm-AEJADAIVA(P)=gm-AEJA|2	949659
	13548	30.986	4;3	3866.73	3866.72	1.806	gm-AEJADAIVAAEPEPVE(P)=gm-AEJ=gm-AEJ|3	939530	gm-AEJADAIVAAEPEPVE(P)=gm-AEJ=gm-AEJ|3	939530
	13670	31.2128	4;3	3937.76	3937.76	0.5433	gm-AEJADAIVAAEPEPVE(P)=gm-AEJ=gm-AEJA|3	937307	gm-AEJADAIVAAEPEPVE(P)=gm-AEJ=gm-AEJA|3	937307
	10693	24.8151	2	1463.66	1463.66	-0.1564	gm-AEJADLGTR(P) (Anh)|1	899600	gm-AEJADLGTR(P) (Anh)|1	899600
	6447	15.8103	2;3	1793.76	1793.77	-1.7283	gm-AEJA=gm-AEJ|2	876832	gm-AEJA=gm-AEJ|2, gm-AEJ=gm-AEJA|2	876832
	6447	15.8103	2;3	1793.76	1793.77	-1.7283	gm-AEJ=gm-AEJA|2	876832
	7770	18.7644	2;3	1888.78	1888.77	3.8163	gm-AEJAD=gm-AEJ (Anh)|2	865959	gm-AEJAD=gm-AEJ (Anh)|2, gm-AEJD=gm-AEJA (Anh)|2, gm-AEJAD(P)=gm-AEJ (Anh)|2	865959
	7770	18.7644	2;3	1888.78	1888.77	3.8693	gm-AEJD=gm-AEJA (Anh)|2	865959
	7770	18.7644	2;3	1888.78	1888.77	3.9222	gm-AEJAD(P)=gm-AEJ (Anh)|2	865959
	8682	20.7965	3;2	1959.81	1959.81	3.7072	gm-AEJAD=gm-AEJA (Anh)|2	804462	gm-AEJAD=gm-AEJA (Anh)|2, gm-AEJADA(P)=gm-AEJ (Anh)|2, gm-AEJAD(P)=gm-AEJA (Anh)|2	804462
	8682	20.7965	3;2	1959.81	1959.81	3.7582	gm-AEJADA(P)=gm-AEJ (Anh)|2	804462
	8682	20.7965	3;2	1959.81	1959.81	3.8092	gm-AEJAD(P)=gm-AEJA (Anh)|2	804462
	4499	12.2122	2	1127.47	1127.47	-0.1303	gm-AEJADA(P)|1	774888	gm-AEJADA(P)|1	774888
	11626	26.5416	2;3	2316.03	2316.02	2.3074	gm-AEJADLGTR(P)=gm-AEJ (Anh)|2	758667	gm-AEJADLGTR(P)=gm-AEJ (Anh)|2	758667
	13856	31.4656	3	3095.35	3095.35	-0.0113	gm-AEJADAIV(P)=gm-AEJ=gm-AEJA (Anh)|3	752777	gm-AEJADAIV(P)=gm-AEJ=gm-AEJA (Anh)|3, gm-AEJADAIVA(P)=gm-AEJ=gm-AEJ (Anh)|3	752777
	13856	31.4656	3	3095.35	3095.35	-0.0436	gm-AEJADAIVA(P)=gm-AEJ=gm-AEJ (Anh)|3	752777
	6089	15.0584	3;2	1921.83	1921.83	0.2187	gm-AEJQ=gm-AEJA|2	750945	gm-AEJQ=gm-AEJA|2, gm-AEJAG=gm-AEJA|2	750945
	6089	15.0584	3;2	1921.83	1921.83	0.2187	gm-AEJAG=gm-AEJA|2	750945
	5782	14.2782	3	1959.81	1959.81	2.57	gm-AEJAD=gm-AEJA (Anh)|2	749560	gm-AEJAD=gm-AEJA (Anh)|2, gm-AEJADA(P)=gm-AEJ (Anh)|2, gm-AEJAD(P)=gm-AEJA (Anh)|2	749560
	5782	14.2782	3	1959.81	1959.81	2.621	gm-AEJADA(P)=gm-AEJ (Anh)|2	749560
	5782	14.2782	3	1959.81	1959.81	2.6721	gm-AEJAD(P)=gm-AEJA (Anh)|2	749560
	10665	24.7283	3;2	2173.9	2173.9	0.7097	gm-AEJADAVD(P)=gm-AEJ (Anh)|2	746794	gm-AEJADAVD(P)=gm-AEJ (Anh)|2	746794
	5802	14.3179	3;2	1880.8	1880.8	0.9384	gm-AEJS=gm-AEJA|2	741889	gm-AEJS=gm-AEJA|2	741889
	4076	11.5885	2;1	941.409	941.408	1.7615	gm-AEJA|1	739109	gm-AEJA|1	739109
	9720	23.0196	2;3	963.424	963.428	-4.1166	gm-AEJI (Anh)|1	732049	gm-AEJI (Anh)|1	732049
	7932	19.1155	3	2788.21	2788.2	1.2955	gm-AEJAA=gm-AEJ=gm-AEJA|3	724293	gm-AEJAA=gm-AEJ=gm-AEJA|3, gm-AEJA=gm-AEJA=gm-AEJA|3	724293
	7932	19.1155	3	2788.21	2788.2	1.3314	gm-AEJA=gm-AEJA=gm-AEJA|3	724293
	8717	20.83	3;2	2264.97	2264.96	0.9878	gm-AEJADAVD(P)=gm-AEJA|2	722265	gm-AEJADAVD(P)=gm-AEJA|2	722265
	7300	17.5972	3	2832.19	2832.19	1.2132	gm-AEJAD=gm-AEJ=gm-AEJA|3	718771	gm-AEJAD=gm-AEJ=gm-AEJA|3, gm-AEJD=gm-AEJA=gm-AEJA|3, gm-AEJADA(P)=gm-AEJ=gm-AEJ|3, gm-AEJAD(P)=gm-AEJ=gm-AEJA|3	718771
	7300	17.5972	3	2832.19	2832.19	1.2485	gm-AEJD=gm-AEJA=gm-AEJA|3	718771
	7300	17.5972	3	2832.19	2832.19	1.2485	gm-AEJADA(P)=gm-AEJ=gm-AEJ|3	718771
	7300	17.5972	3	2832.19	2832.19	1.2839	gm-AEJAD(P)=gm-AEJ=gm-AEJA|3	718771
	7300	17.5972	3	2832.19	2832.21	-4.1536	gm-AEJAW=gm-AEJ=gm-AEJ|3	718771
	13959	31.6732	3;4	3808.72	3808.71	1.2982	gm-AEJADAIVAAEPEPV(P)=gm-AEJ=gm-AEJA|3	707461	gm-AEJADAIVAAEPEPV(P)=gm-AEJ=gm-AEJA|3	707461
	6706	16.3007	4;3	2741.13	2741.13	2.2976	gm-AEJAD=gm-AEJ=gm-AEJ (Anh)|3	707357	gm-AEJAD=gm-AEJ=gm-AEJ (Anh)|3, gm-AEJD=gm-AEJ=gm-AEJA (Anh)|3, gm-AEJAD(P)=gm-AEJ=gm-AEJ (Anh)|3	707357
	6706	16.3007	4;3	2741.13	2741.13	2.3341	gm-AEJD=gm-AEJ=gm-AEJA (Anh)|3	707357
	6706	16.3007	4;3	2741.13	2741.13	2.3706	gm-AEJAD(P)=gm-AEJ=gm-AEJ (Anh)|3	707357
	2486	8.8757	2	998.431	998.429	1.2173	gm-AEJQ|1	701988	gm-AEJQ|1, gm-AEJAG|1	701988
	2486	8.8757	2	998.431	998.429	1.2173	gm-AEJAG|1	701988
	3459	10.5952	3	1078.47	1078.47	1.8073	gm-AEJAH|1	699052	gm-AEJAH|1	699052
	3456	10.622	1	698.287	698.286	1.3633	gm-AE|1	684980	gm-AE|1	684980
	2271	8.4893	2	957.403	957.403	0.4927	gm-AEJS|1	684693	gm-AEJS|1	684693
	9535	22.5474	3	2812.17	2812.17	1.4012	gm-AEJAD=gm-AEJ=gm-AEJA (Anh)|3	678804	gm-AEJAD=gm-AEJ=gm-AEJA (Anh)|3, gm-AEJD=gm-AEJA=gm-AEJA (Anh)|3, gm-AEJADA(P)=gm-AEJ=gm-AEJ (Anh)|3, gm-AEJAD(P)=gm-AEJ=gm-AEJA (Anh)|3	678804
	9535	22.5474	3	2812.17	2812.17	1.4367	gm-AEJD=gm-AEJA=gm-AEJA (Anh)|3	678804
	9535	22.5474	3	2812.17	2812.17	1.4367	gm-AEJADA(P)=gm-AEJ=gm-AEJ (Anh)|3	678804
	9535	22.5474	3	2812.17	2812.17	1.4723	gm-AEJAD(P)=gm-AEJ=gm-AEJA (Anh)|3	678804
	9535	22.5474	3	2812.17	2812.18	-4.0039	gm-AEJAW=gm-AEJ=gm-AEJ (Anh)|3	678804
	2613	9.1069	2	1056.44	1056.43	1.3751	gm-AEJAD|1	672697	gm-AEJAD|1, gm-AEJAD(P)|1	672697
	2613	9.1069	2	1056.44	1056.43	1.5644	gm-AEJAD(P)|1	672697
	13642	31.0889	2;3	2243	2242.99	1.4899	gm-AEJADAIVA(P)=gm-AEJ (Anh)|2	665465	gm-AEJADAIVA(P)=gm-AEJ (Anh)|2, gm-AEJADAIV(P)=gm-AEJA (Anh)|2	665465
	13642	31.0889	2;3	2243	2242.99	1.5345	gm-AEJADAIV(P)=gm-AEJA (Anh)|2	665465
	10764	24.9362	2	1339.63	1339.62	2.0353	gm-AEJADAIV(P)|1	662355	gm-AEJADAIV(P)|1	662355
	13970	31.6392	4;3	4036.81	4036.8	1.6823	gm-AEJADAVDQVPEAPVAQ(P)=gm-AEJ=gm-AEJA|3	659965	gm-AEJADAVDQVPEAPVAQ(P)=gm-AEJ=gm-AEJA|3	659965
	6379	15.5556	2;3	1979.83	1979.83	0.9945	gm-AEJAD=gm-AEJA|2	637307	gm-AEJAD=gm-AEJA|2, gm-AEJADA(P)=gm-AEJ|2, gm-AEJAD(P)=gm-AEJA|2	637307
	6379	15.5556	2;3	1979.83	1979.83	1.0451	gm-AEJADA(P)=gm-AEJ|2	637307
	6379	15.5556	2;3	1979.83	1979.83	1.0956	gm-AEJAD(P)=gm-AEJA|2	637307
	6808	16.4678	3	2632.12	2632.11	1.5792	gm-AEJG=gm-AEJ=gm-AEJ|3	636973	gm-AEJG=gm-AEJ=gm-AEJ|3	636973
	5908	14.513	2	1809.76	1809.76	1.1725	gm-AEJS=gm-AEJ|2	628978	gm-AEJS=gm-AEJ|2	628978
	9332	22.0639	3;2	2149.94	2149.94	0.8911	gm-AEJADLG(P)=gm-AEJA|2	614303	gm-AEJADLG(P)=gm-AEJA|2, gm-AEJADAV(P)=gm-AEJA|2	614303
	9332	22.0639	3;2	2149.94	2149.94	0.8911	gm-AEJADAV(P)=gm-AEJA|2	614303
	9013	21.3974	2	1054.49	1054.49	0.2474	gm-AEJAI|1	610257	gm-AEJAI|1	610257
	7677	18.5259	3;2	1901.84	1901.84	0.4896	gm-AEJAK=gm-AEJ (Anh)|2	600785	gm-AEJAK=gm-AEJ (Anh)|2, gm-AEJK=gm-AEJA (Anh)|2	600785
	7677	18.5259	3;2	1901.84	1901.84	0.5422	gm-AEJK=gm-AEJA (Anh)|2	600785
	7785	18.8164	2;3	1483.69	1483.69	0.2052	gm-AEJADLGTR(P)|1	598539	gm-AEJADLGTR(P)|1	598539
	7591	18.3513	2;3	1901.84	1901.84	2.4152	gm-AEJAK=gm-AEJ (Anh)|2	598262	gm-AEJAK=gm-AEJ (Anh)|2, gm-AEJK=gm-AEJA (Anh)|2	598262
	7591	18.3513	2;3	1901.84	1901.84	2.4677	gm-AEJK=gm-AEJA (Anh)|2	598262
	13861	31.4716	4;3	3737.68	3737.68	-0.3859	gm-AEJADAIVAAEPEPV(P)=gm-AEJ=gm-AEJ|3	583543	gm-AEJADAIVAAEPEPV(P)=gm-AEJ=gm-AEJ|3	583543
	11722	26.7605	3	1977.88	1977.89	-1.9832	gm-AEJAI=gm-AEJA|2	578195	gm-AEJAI=gm-AEJA|2	578195
	11009	25.3666	3	2945.28	2945.28	0.9881	gm-AEJADL(P)=gm-AEJ=gm-AEJA|3	558655	gm-AEJADL(P)=gm-AEJ=gm-AEJA|3, gm-AEJADAI(P)=gm-AEJ=gm-AEJ|3	558655
	11009	25.3666	3	2945.28	2945.28	0.9881	gm-AEJADAI(P)=gm-AEJ=gm-AEJ|3	558655
	3840	11.243	1;2	941.408	941.408	0.4648	gm-AEJA|1	551971	gm-AEJA|1	551971
	11255	25.8234	3;2	2316.02	2316.02	-0.209	gm-AEJADLGTR(P)=gm-AEJ (Anh)|2	549170	gm-AEJADLGTR(P)=gm-AEJ (Anh)|2	549170
	12352	28.1645	3;4	2795.21	2795.21	-1.9504	gm-AEJADAVDQVPEAP(P)=gm-AEJ (Anh)|2	523367	gm-AEJADAVDQVPEAP(P)=gm-AEJ (Anh)|2	523367
	5370	13.5024	2;3	1809.76	1809.76	-0.6487	gm-AEJS=gm-AEJ|2	519816	gm-AEJS=gm-AEJ|2	519816
	9439	22.2642	3	2697.14	2697.14	-0.3185	gm-AEJA=gm-AEJ=gm-AEJA (Anh)|3	515118	gm-AEJA=gm-AEJ=gm-AEJA (Anh)|3, gm-AEJ=gm-AEJA=gm-AEJA (Anh)|3, gm-AEJAA=gm-AEJ=gm-AEJ (Anh)|3	515118
	9439	22.2642	3	2697.14	2697.14	-0.3185	gm-AEJ=gm-AEJA=gm-AEJA (Anh)|3	515118
	9439	22.2642	3	2697.14	2697.14	-0.3556	gm-AEJAA=gm-AEJ=gm-AEJ (Anh)|3	515118
	12357	28.2178	3	2647.15	2647.15	1.9991	gm-AEJADAVDQVPE(P)=gm-AEJ|2	505509	gm-AEJADAVDQVPE(P)=gm-AEJ|2	505509
	11396	26.1092	2;3	2058.87	2058.87	-0.5421	gm-AEJADLG(P)=gm-AEJ (Anh)|2	489667	gm-AEJADLG(P)=gm-AEJ (Anh)|2, gm-AEJADAV(P)=gm-AEJ (Anh)|2	489667
	11396	26.1092	2;3	2058.87	2058.87	-0.5421	gm-AEJADAV(P)=gm-AEJ (Anh)|2	489667
	11592	26.4481	2	1410.66	1410.66	1.4359	gm-AEJADAIVA(P)|1	487099	gm-AEJADAIVA(P)|1	487099
	13588	30.992	3	3095.36	3095.35	1.7311	gm-AEJADAIVA(P)=gm-AEJ=gm-AEJ (Anh)|3	484972	gm-AEJADAIVA(P)=gm-AEJ=gm-AEJ (Anh)|3, gm-AEJADAIV(P)=gm-AEJ=gm-AEJA (Anh)|3	484972
	13588	30.992	3	3095.36	3095.35	1.7634	gm-AEJADAIV(P)=gm-AEJ=gm-AEJA (Anh)|3	484972
	11836	26.9456	2	1794.79	1794.79	-0.3266	gm-AEJADAVDQVPE(P)|1	480521	gm-AEJADAVDQVPE(P)|1	480521
	11322	25.9552	2	1141.51	1141.5	2.6375	gm-AEJYK (Anh)|1	475121	gm-AEJYK (Anh)|1	475121
	2598	9.091	2	957.404	957.403	0.8752	gm-AEJS|1	471792	gm-AEJS|1	471792
	13664	31.0814	3;4	3667.6	3667.6	0.6733	gm-AEJADAVDQVPEAP(P)=gm-AEJ=gm-AEJ|3	468054	gm-AEJADAVDQVPEAP(P)=gm-AEJ=gm-AEJ|3	468054
	7274	17.5702	2;3	1864.81	1864.8	1.3655	gm-AEJAA=gm-AEJ|2	462527	gm-AEJAA=gm-AEJ|2, gm-AEJA=gm-AEJA|2	462527
	7274	17.5702	2;3	1864.81	1864.8	1.4192	gm-AEJA=gm-AEJA|2	462527
	6982	16.8985	2;3	1793.77	1793.77	0.041	gm-AEJA=gm-AEJ|2	455522	gm-AEJA=gm-AEJ|2, gm-AEJ=gm-AEJA|2	455522
	6982	16.8985	2;3	1793.77	1793.77	0.041	gm-AEJ=gm-AEJA|2	455522
	7805	18.8553	2	1773.74	1773.74	-0.0527	gm-AEJA=gm-AEJ (Anh)|2	442751	gm-AEJA=gm-AEJ (Anh)|2, gm-AEJ=gm-AEJA (Anh)|2	442751
	7805	18.8553	2	1773.74	1773.74	-0.0527	gm-AEJ=gm-AEJA (Anh)|2	442751
	9454	22.3172	3	2839.22	2839.21	0.8512	gm-AEJAA=gm-AEJA=gm-AEJA (Anh)|3	433796	gm-AEJAA=gm-AEJA=gm-AEJA (Anh)|3	433796
	3203	10.2232	2	921.383	921.382	1.1546	gm-AEJA (Anh)|1	430493	gm-AEJA (Anh)|1	430493
	9729	22.9558	3	2883.2	2883.2	0.0151	gm-AEJAD=gm-AEJA=gm-AEJA (Anh)|3	421948	gm-AEJAD=gm-AEJA=gm-AEJA (Anh)|3, gm-AEJADA(P)=gm-AEJ=gm-AEJA (Anh)|3, gm-AEJAD(P)=gm-AEJA=gm-AEJA (Anh)|3	421948
	9729	22.9558	3	2883.2	2883.2	0.0498	gm-AEJADA(P)=gm-AEJ=gm-AEJA (Anh)|3	421948
	9729	22.9558	3	2883.2	2883.2	0.0844	gm-AEJAD(P)=gm-AEJA=gm-AEJA (Anh)|3	421948
	11391	26.041	3	2263.02	2263.02	0.135	gm-AEJADAIVA(P)=gm-AEJ|2	416930	gm-AEJADAIVA(P)=gm-AEJ|2, gm-AEJADAIV(P)=gm-AEJA|2	416930
	11391	26.041	3	2263.02	2263.02	0.1792	gm-AEJADAIV(P)=gm-AEJA|2	416930
	8683	20.7773	3	2741.13	2741.13	0.3093	gm-AEJAD=gm-AEJ=gm-AEJ (Anh)|3	415184	gm-AEJAD=gm-AEJ=gm-AEJ (Anh)|3, gm-AEJD=gm-AEJ=gm-AEJA (Anh)|3, gm-AEJAD(P)=gm-AEJ=gm-AEJ (Anh)|3	415184
	8683	20.7773	3	2741.13	2741.13	0.3458	gm-AEJD=gm-AEJ=gm-AEJA (Anh)|3	415184
	8683	20.7773	3	2741.13	2741.13	0.3823	gm-AEJAD(P)=gm-AEJ=gm-AEJ (Anh)|3	415184
	8834	21.0411	3	2336.05	2336.05	0.5825	gm-AEJADLGTR(P)=gm-AEJ|2	412136	gm-AEJADLGTR(P)=gm-AEJ|2	412136
	6276	15.418	2;3	1850.83	1850.83	1.6977	gm-AEJK=gm-AEJ|2	397098	gm-AEJK=gm-AEJ|2	397098
	6029	14.7727	2;3	1722.73	1722.73	-0.4587	gm-AEJ=gm-AEJ|2	393870	gm-AEJ=gm-AEJ|2	393870
	5114	13.1652	3	1850.83	1850.83	1.203	gm-AEJK=gm-AEJ|2	388073	gm-AEJK=gm-AEJ|2	388073
	6688	16.2383	3	1844.78	1844.78	1.2825	gm-AEJAA=gm-AEJ (Anh)|2	387161	gm-AEJAA=gm-AEJ (Anh)|2, gm-AEJA=gm-AEJA (Anh)|2	387161
	6688	16.2383	3	1844.78	1844.78	1.3368	gm-AEJA=gm-AEJA (Anh)|2	387161
	7244	17.4951	3	2774.19	2774.19	0.537	gm-AEJQ=gm-AEJ=gm-AEJA|3	381629	gm-AEJQ=gm-AEJ=gm-AEJA|3, gm-AEJG=gm-AEJA=gm-AEJA|3, gm-AEJAG=gm-AEJ=gm-AEJA|3	381629
	7244	17.4951	3	2774.19	2774.19	0.537	gm-AEJG=gm-AEJA=gm-AEJA|3	381629
	7244	17.4951	3	2774.19	2774.19	0.537	gm-AEJAG=gm-AEJ=gm-AEJA|3	381629
	8413	20.0477	3	2788.21	2788.2	1.7552	gm-AEJAA=gm-AEJ=gm-AEJA|3	381461	gm-AEJAA=gm-AEJ=gm-AEJA|3, gm-AEJA=gm-AEJA=gm-AEJA|3	381461
	8413	20.0477	3	2788.21	2788.2	1.7911	gm-AEJA=gm-AEJA=gm-AEJA|3	381461
	7984	19.191	3	2646.13	2646.13	1.0959	gm-AEJA=gm-AEJ=gm-AEJ|3	380567	gm-AEJA=gm-AEJ=gm-AEJ|3, gm-AEJ=gm-AEJ=gm-AEJA|3	380567
	7984	19.191	3	2646.13	2646.13	1.0959	gm-AEJ=gm-AEJ=gm-AEJA|3	380567
	6510	15.8995	3;2	1935.84	1935.84	0.1784	gm-AEJAA=gm-AEJA|2	377690	gm-AEJAA=gm-AEJA|2	377690
	3163	10.2437	2	870.372	870.371	1.2634	gm-AEJ|1	376525	gm-AEJ|1	376525
	5791	14.2789	3;2	1943.85	1943.85	-0.4278	gm-AEJAV(P)=gm-AEJA (Anh)|2	375997	gm-AEJAV(P)=gm-AEJA (Anh)|2	375997
	4301	11.9205	2	941.405	941.408	-3.101	gm-AEJA|1	371088	gm-AEJA|1	371088
	6230	15.3211	3;2	1880.8	1880.8	0.549	gm-AEJS=gm-AEJA|2	366985	gm-AEJS=gm-AEJA|2	366985
	13691	31.1467	3	1692.72	1692.72	-2.647	gm-AEJAA=gm-AE|2	360158	gm-AEJAA=gm-AE|2	360158
	9922	23.3459	2	983.457	983.455	2.4055	gm-AEJI|1	355935	gm-AEJI|1	355935
	11901	27.049	3;4	3168.38	3168.38	0.1848	gm-AEJADLGTR(P)=gm-AEJ=gm-AEJ (Anh)|3	354706	gm-AEJADLGTR(P)=gm-AEJ=gm-AEJ (Anh)|3	354706
	12930	29.5653	3	3044.35	3044.34	1.945	gm-AEJADAIV(P)=gm-AEJ=gm-AEJ|3	354131	gm-AEJADAIV(P)=gm-AEJ=gm-AEJ|3	354131
	8255	19.7862	3	2974.27	2974.27	0.9079	gm-AEJADA(P)=gm-AEJA=gm-AEJA|3	352805	gm-AEJADA(P)=gm-AEJA=gm-AEJA|3	352805
	8255	19.7862	3	2974.27	2974.28	-4.2362	gm-AEJAW=gm-AEJA=gm-AEJA|3	352805
	12540	28.7242	3;4	2866.24	2866.25	-1.2736	gm-AEJYK=gm-AEJ=gm-AEJ|3	351304	gm-AEJYK=gm-AEJ=gm-AEJ|3	351304
	2662	9.1701	2	997.412	997.413	-1.1865	gm-AEJF (Anh)|1	347723	gm-AEJF (Anh)|1	347723
	9383	22.1315	3	3117.32	3117.32	0.0723	gm-AEJADAVD(P)=gm-AEJ=gm-AEJA|3	347703	gm-AEJADAVD(P)=gm-AEJ=gm-AEJA|3	347703
	7008	16.9103	2	1169.52	1169.52	1.7318	gm-AEJADL(P)|1	332970	gm-AEJADL(P)|1	332970
	13037	29.8004	3	2885.32	2885.32	0.4662	gm-AEJADAIVAAEPEPV(P)=gm-AEJ|2	326558	gm-AEJADAIVAAEPEPV(P)=gm-AEJ|2	326558
	9608	22.6474	3	2883.2	2883.2	-0.0426	gm-AEJAD(P)=gm-AEJA=gm-AEJA (Anh)|3	326353	gm-AEJAD(P)=gm-AEJA=gm-AEJA (Anh)|3, gm-AEJADA(P)=gm-AEJ=gm-AEJA (Anh)|3, gm-AEJAD=gm-AEJA=gm-AEJA (Anh)|3	326353
	9608	22.6474	3	2883.2	2883.2	-0.0773	gm-AEJADA(P)=gm-AEJ=gm-AEJA (Anh)|3	326353
	9608	22.6474	3	2883.2	2883.2	-0.1119	gm-AEJAD=gm-AEJA=gm-AEJA (Anh)|3	326353
	11056	25.4258	3	3026.26	3026.26	0.9237	gm-AEJADAVD(P)=gm-AEJ=gm-AEJ (Anh)|3	324686	gm-AEJADAVD(P)=gm-AEJ=gm-AEJ (Anh)|3	324686
	13152	30.0497	3	2885.32	2885.32	0.4136	gm-AEJADAIVAAEPEPV(P)=gm-AEJ|2	321013	gm-AEJADAIVAAEPEPV(P)=gm-AEJ|2	321013
	9427	22.2657	3	1481.69	1481.7	-4.0936	gm-AEJADAIVAA(P)|1	319985	gm-AEJADAIVAA(P)|1	319985
	12975	29.6676	3	3257.46	3257.46	1.7861	gm-AEJADAIVAA(P)=gm-AEJ=gm-AEJA|3	318397	gm-AEJADAIVAA(P)=gm-AEJ=gm-AEJA|3, gm-AEJADAIVA(P)=gm-AEJA=gm-AEJA|3	318397
	12975	29.6676	3	3257.46	3257.46	1.7861	gm-AEJADAIVA(P)=gm-AEJA=gm-AEJA|3	318397
	4826	12.7979	3	1850.83	1850.83	0.2306	gm-AEJK=gm-AEJ|2	316904	gm-AEJK=gm-AEJ|2	316904
	2587	9.0373	2	1069.5	1069.5	1.0095	gm-AEJAK|1	316012	gm-AEJAK|1	316012
	9567	22.5726	2	1321.54	1321.54	1.1758	gm-AEJADAVD(P) (Anh)|1	308037	gm-AEJADAVD(P) (Anh)|1	308037
	2254	8.4407	1	698.286	698.286	0.227	gm-AE|1	301498	gm-AE|1	301498
	8629	20.6863	3;2	1844.78	1844.78	0.4295	gm-AEJAA=gm-AEJ (Anh)|2	300949	gm-AEJAA=gm-AEJ (Anh)|2, gm-AEJA=gm-AEJA (Anh)|2	300949
	8629	20.6863	3;2	1844.78	1844.78	0.4837	gm-AEJA=gm-AEJA (Anh)|2	300949
	10273	23.9588	4;3	3259.45	3259.45	1.4697	gm-AEJADLGTR(P)=gm-AEJ=gm-AEJA|3	299812	gm-AEJADLGTR(P)=gm-AEJ=gm-AEJA|3	299812
	2301	8.6022	2	957.404	957.403	1.3214	gm-AEJS|1	296624	gm-AEJS|1	296624
	10676	24.7285	3	2163.97	2163.96	3.1979	gm-AEJADLGTR(P)=gm-AE|2	295289	gm-AEJADLGTR(P)=gm-AE|2	295289
	11769	26.8302	3;2	1321.54	1321.54	2.8284	gm-AEJADAVD(P) (Anh)|1	294856	gm-AEJADAVD(P) (Anh)|1	294856
	5693	14.1408	3	1793.77	1793.77	0.6967	gm-AEJA=gm-AEJ|2	293432	gm-AEJA=gm-AEJ|2, gm-AEJ=gm-AEJA|2	293432
	5693	14.1408	3	1793.77	1793.77	0.6967	gm-AEJ=gm-AEJA|2	293432
	6580	16.007	3	1935.85	1935.84	2.1485	gm-AEJAA=gm-AEJA|2	281448	gm-AEJAA=gm-AEJA|2	281448
	13698	31.1413	2;3	2261.05	2261.04	3.5359	gm-AEJADAVDQVPEAPVAQ(P)|1	280923	gm-AEJADAVDQVPEAPVAQ(P)|1	280923
	8032	19.3336	3	2646.13	2646.13	0.6115	gm-AEJA=gm-AEJ=gm-AEJ|3	280276	gm-AEJA=gm-AEJ=gm-AEJ|3, gm-AEJ=gm-AEJ=gm-AEJA|3	280276
	8032	19.3336	3	2646.13	2646.13	0.6115	gm-AEJ=gm-AEJ=gm-AEJA|3	280276
	8229	19.7578	3	2717.17	2717.16	0.2028	gm-AEJAA=gm-AEJ=gm-AEJ|3	266405	gm-AEJAA=gm-AEJ=gm-AEJ|3, gm-AEJA=gm-AEJ=gm-AEJA|3, gm-AEJ=gm-AEJA=gm-AEJA|3	266405
	8229	19.7578	3	2717.17	2717.16	0.2396	gm-AEJA=gm-AEJ=gm-AEJA|3	266405
	8229	19.7578	3	2717.17	2717.16	0.2396	gm-AEJ=gm-AEJA=gm-AEJA|3	266405
	8649	20.6894	2	1220.53	1220.53	2.1302	gm-AEJADAI(P) (Anh)|1	261862	gm-AEJADAI(P) (Anh)|1	261862
	5836	14.3377	2	1809.76	1809.76	-1.5766	gm-AEJS=gm-AEJ|2	261186	gm-AEJS=gm-AEJ|2	261186
	11130	25.5841	2	1410.66	1410.66	0.1379	gm-AEJADAIVA(P)|1	255353	gm-AEJADAIVA(P)|1	255353
	8342	19.9685	3	2788.2	2788.2	-2.1492	gm-AEJA=gm-AEJA=gm-AEJA|3	255114	gm-AEJA=gm-AEJA=gm-AEJA|3, gm-AEJAA=gm-AEJ=gm-AEJA|3	255114
	8342	19.9685	3	2788.2	2788.2	-2.1851	gm-AEJAA=gm-AEJ=gm-AEJA|3	255114
	5571	13.8299	3	1992.9	1992.9	-0.9142	gm-AEJAK=gm-AEJA|2	252162	gm-AEJAK=gm-AEJA|2	252162
	10792	24.9815	2;3	2163.96	2163.95	1.6584	gm-AEJADAI(P)=gm-AEJA|2	251744	gm-AEJADAI(P)=gm-AEJA|2	251744
	10792	24.9815	2;3	2163.96	2163.96	-3.6559	gm-AEJADLGTR(P)=gm-AE|2	251744
	3703	11.0904	3;4	1319.6	1319.6	-0.5913	gm-AEJADAIV(P) (Anh)|1	251486	gm-AEJADAIV(P) (Anh)|1	251486
	11478	26.2259	2	1481.7	1481.7	0.4672	gm-AEJADAIVAA(P)|1	250869	gm-AEJADAIVAA(P)|1	250869
	10297	23.9663	2;3	1869.8	1869.8	0.8613	gm-AEJF=gm-AEJ|2	240466	gm-AEJF=gm-AEJ|2	240466
	10272	23.9323	3	2173.9	2173.9	-0.301	gm-AEJADAVD(P)=gm-AEJ (Anh)|2	233269	gm-AEJADAVD(P)=gm-AEJ (Anh)|2	233269
	976	5.8531	2	957.405	957.403	2.0864	gm-AEJS|1	230942	gm-AEJS|1	230942
	5168	13.291	2	1809.76	1809.76	0.7003	gm-AEJS=gm-AEJ|2	229266	gm-AEJS=gm-AEJ|2	229266
	11723	26.7034	3	2911.23	2911.23	0.3466	gm-AEJADLG(P)=gm-AEJ=gm-AEJ (Anh)|3	227222	gm-AEJADLG(P)=gm-AEJ=gm-AEJ (Anh)|3, gm-AEJADAV(P)=gm-AEJ=gm-AEJ (Anh)|3	227222
	11723	26.7034	3	2911.23	2911.23	0.3466	gm-AEJADAV(P)=gm-AEJ=gm-AEJ (Anh)|3	227222
	8238	19.7668	2	1959.81	1959.81	1.0196	gm-AEJAD=gm-AEJA (Anh)|2	216152	gm-AEJAD=gm-AEJA (Anh)|2, gm-AEJADA(P)=gm-AEJ (Anh)|2, gm-AEJAD(P)=gm-AEJA (Anh)|2	216152
	8238	19.7668	2	1959.81	1959.81	1.0706	gm-AEJADA(P)=gm-AEJ (Anh)|2	216152
	8238	19.7668	2	1959.81	1959.81	1.1217	gm-AEJAD(P)=gm-AEJA (Anh)|2	216152
	13644	31.0571	2	1127.49	1127.49	1.6737	gm-AEJAW|1	214567	gm-AEJAW|1	214567
	13367	30.4776	2	1068.45	1068.45	3.0142	gm-AEJAF (Anh)|1	212132	gm-AEJAF (Anh)|1	212132
	8288	19.8455	3	2717.17	2717.16	1.2136	gm-AEJAA=gm-AEJ=gm-AEJ|3	208195	gm-AEJAA=gm-AEJ=gm-AEJ|3, gm-AEJA=gm-AEJ=gm-AEJA|3, gm-AEJ=gm-AEJA=gm-AEJA|3	208195
	8288	19.8455	3	2717.17	2717.16	1.2504	gm-AEJA=gm-AEJ=gm-AEJA|3	208195
	8288	19.8455	3	2717.17	2717.16	1.2504	gm-AEJ=gm-AEJA=gm-AEJA|3	208195
	3269	10.3104	2	1206.51	1206.51	-1.4069	gm-AEJADLG(P) (Anh)|1	206609	gm-AEJADLG(P) (Anh)|1, gm-AEJADAV(P) (Anh)|1	206609
	3269	10.3104	2	1206.51	1206.51	-1.4069	gm-AEJADAV(P) (Anh)|1	206609
	12684	29.0739	2	2072.89	2072.89	0.0481	gm-AEJADL(P)=gm-AEJA (Anh)|2	197877	gm-AEJADL(P)=gm-AEJA (Anh)|2, gm-AEJADAI(P)=gm-AEJ (Anh)|2	197877
	12684	29.0739	2	2072.89	2072.89	0.0481	gm-AEJADAI(P)=gm-AEJ (Anh)|2	197877
	13039	29.7712	3	2263.02	2263.02	-0.0774	gm-AEJADAIV(P)=gm-AEJA|2	195067	gm-AEJADAIV(P)=gm-AEJA|2, gm-AEJADAIVA(P)=gm-AEJ|2	195067
	13039	29.7712	3	2263.02	2263.02	-0.1216	gm-AEJADAIVA(P)=gm-AEJ|2	195067
	10414	24.1234	2;1	1040.48	1040.48	0.5934	gm-AEJAV(P)|1	191791	gm-AEJAV(P)|1	191791
	7875	18.9494	2	1702.7	1702.7	-0.5623	gm-AEJ=gm-AEJ (Anh)|2	179827	gm-AEJ=gm-AEJ (Anh)|2	179827
	3538	10.7356	3	1678.7	1678.7	-0.4429	gm-AEJQ=gm-AE|2	164920	gm-AEJQ=gm-AE|2, gm-AEJAG=gm-AE|2	164920
	3538	10.7356	3	1678.7	1678.7	-0.4429	gm-AEJAG=gm-AE|2	164920
	11008	25.3405	3;2	2058.87	2058.87	0.4153	gm-AEJADLG(P)=gm-AEJ (Anh)|2	163017	gm-AEJADLG(P)=gm-AEJ (Anh)|2, gm-AEJADAV(P)=gm-AEJ (Anh)|2	163017
	11008	25.3405	3;2	2058.87	2058.87	0.4153	gm-AEJADAV(P)=gm-AEJ (Anh)|2	163017
	6160	15.1225	2	1880.8	1880.8	-0.214	gm-AEJS=gm-AEJA|2	161625	gm-AEJS=gm-AEJA|2	161625
	6592	16.0472	3	1979.84	1979.83	1.7344	gm-AEJAD=gm-AEJA|2	160459	gm-AEJAD=gm-AEJA|2, gm-AEJADA(P)=gm-AEJ|2, gm-AEJAD(P)=gm-AEJA|2	160459
	6592	16.0472	3	1979.84	1979.83	1.7849	gm-AEJADA(P)=gm-AEJ|2	160459
	6592	16.0472	3	1979.84	1979.83	1.8354	gm-AEJAD(P)=gm-AEJA|2	160459
	11429	26.1268	3	1678.7	1678.7	-3.6247	gm-AEJQ=gm-AE|2	156351	gm-AEJQ=gm-AE|2, gm-AEJAG=gm-AE|2	156351
	11429	26.1268	3	1678.7	1678.7	-3.6247	gm-AEJAG=gm-AE|2	156351
	5702	14.148	2	1169.52	1169.52	-1.5829	gm-AEJADL(P)|1	142698	gm-AEJADL(P)|1	142698
	1512	7.2487	2	870.371	870.371	0.7024	gm-AEJ|1	135980	gm-AEJ|1	135980
	247	3.238	1	520.188				597812352
	13358	30.5822	2;1	1152.57				543902528
	2785	9.4701	1;2	738.328				506043456
	7010	17.0221	2;1	658.376				314342592
	7276	17.6725	2;1	959.467				309797216
	1066	6.172	1	165.079				299311904
	263	3.3781	1	181.074				224241168
	13033	29.9018	1;2	909.517				222599808
	14028	31.843	1	519.326				222509536
	13076	30.2002	1;2	475.3				196630032
	901	5.6575	1;2	667.291				163987600
	866	5.6597	1;2	892.352				132833776
	9641	22.8882	1;2	749.408				117331656
	4424	12.1482	2;1;3	1384.61				112512960
	12102	27.6731	1	431.273				108964488
	2796	9.4583	1;2	963.389				107951896
	3590	10.941	1	204.09				107435152
	13046	29.9014	1	695.385				106766904
	13350	30.6276	2;1	1065.54				103872720
	13803	31.4244	1;2;3	1528.7				99488064
	6410	15.7039	3	3729.61				95718328
	6057	14.9293	3	3587.54				95291032
	251	3.2322	1	498.206				91361288
	3596	10.937	1	187.063				88602960
	12556	28.8315	2;1	1038.56				87583448
	10587	24.6472	1	678.334				84388616
	4656	12.5447	1;2	804.409				79815320
	2867	9.7234	1;2	602.303				78944584
	7414	17.9905	2;1	642.382				78780456
	6474	15.966	1	615.287				76348768
	6608	16.1938	2;1	851.407				75990976
	3829	11.3247	2;3;1	1313.57				74562864
	8830	21.1908	1	560.281				72669456
	7015	17.0234	1	401.239				67966680
	13175	30.2092	1	503.331				67828424
	12466	28.6432	1;2	968.498				67356616
	14046	31.8421	1	502.299				66833732
	5588	13.9316	3	3445.46				66554040
	10607	24.7141	1	387.247				65851856
	8515	20.5355	2;1;3	1492.59				63682964
	5551	13.9389	2;3	1744.71				63494752
	4842	12.8606	1;2	673.34				60459452
	13180	30.2074	1	458.273				59790224
	13415	30.7931	1;2	1123.56				59541328
	6344	15.5952	2;1	638.339				59300260
	8641	20.8022	2;1	1035.46				58378900
	6297	15.6936	3;2	1886.78				58310028
	12131	27.7338	1	602.328				58306452
	5841	14.5014	2;1	676.354				57182924
	12105	27.6705	1	459.304				56943272
	5957	14.8447	2;3	1815.75				55540008
	5339	13.542	1;2	1314.56				54985824
	2771	9.4679	2;3;1	979.354				54888072
	7692	18.6898	2;1	626.328				54579584
	12021	27.3551	1;2	735.355				53346196
	4517	12.33	1;2	665.338				52879632
	8464	20.3205	1	523.265				51978296
	14035	31.8439	1	547.357				51807080
	5564	13.9376	2;3	1519.65				51657252
	10438	24.3424	2;1	1019.5				51212232
	12111	27.6689	1	414.247				50789312
	6428	15.8313	1	212.066				50432420
	5716	14.7837	2;3	1590.69				49749008
	9288	22.1982	2;1;3	1129.49				49527676
	4593	12.4698	2;1	551.307				49263736
	7030	17.051	2;1	528.338				48492328
	12260	28.08	1	184.108				48057524
	4483	12.2233	2;3	1268.56				47943860
	3820	11.3432	1	278.127				47762944
	5985	14.7349	2;1	1385.59				47518308
	6936	16.7877	1	432.222				45826392
	2774	9.3452	1	531.265				45430172
	11514	26.4445	1;2	636.312				45087208
	10548	24.7344	1	415.278				44837104
	10834	25.1579	1;2	646.308				44640536
	10949	25.4519	1;2	588.331				43483932
	9016	21.5095	1	343.221				43419248
	909	5.667	2;3	908.317				43204364
	6195	15.6146	2;3	1661.73				43142016
	12615	28.9977	1;2	999.456				42988280
	2854	9.7335	1;2	450.259				42026952
	3576	10.8834	2;1	809.365				41762456
	4109	11.7111	1;2	588.287				41371728
	7455	18.0666	1	304.149				40950704
	12012	27.4154	1	461.228				40548224
	7711	18.7223	1	489.244				40432580
	264	3.3754	1	164.047				40207972
	3577	10.8835	2;1	1034.43				40124668
	12070	27.4658	2;1	1253.6				39299588
	9421	22.3626	1;2	765.366				38561484
	7649	18.5626	1	473.248				38060004
	2221	8.5057	2;1	1081.44				37940772
	7456	18.0693	1	327.225				37588916
	5785	14.3702	1;2	819.434				36830688
	1807	7.8084	2;1	795.386				36798672
	2812	9.4313	2	2824.22				36541608
	5813	14.4001	1	260.124				36323024
	11192	25.8188	1	542.271				35830800
	12180	28.0134	3;4;2	2746.27				35218896
	2984	10.0724	3;2	1242.54				35044812
	2814	9.4391	1	941.909				34959984
	7016	17.0226	1	571.345				34714696
	13927	31.6154	1	607.322				34123596
	3550	10.8806	3;2	1050.39				34116876
	7332	18.0962	4;2;3	2755.11				34042772
	2268	8.5845	1;2	450.223				34023976
	8994	21.5071	1	371.252				33484224
	720	5.1746	2;1	474.28				33137804
	2917	9.8452	1	319.117				33078996
	10620	24.714	1	370.22				32877014
	7537	18.3039	1	480.223				32833748
	6271	15.6948	2;3;4	1902.75				32611380
	13787	31.3902	2;1	1000.56				32542242
	5955	14.8451	3;2;4	1831.71				32519540
	13628	31.1175	2;1	1232.55				32382970
	9449	22.4149	1;2	987.524				32336324
	2845	9.6728	1;2	400.28				31870442
	3531	10.8844	2;3	1313.57				31824956
	12778	29.3582	1;2	1038.45				31789472
	7750	19.1127	3;4;2	3498.49				31715698
	11147	25.7314	1;2	686.324				31623554
	9093	21.7039	2;1	861.435				31485834
	5798	14.4006	1	283.2				31405772
	5549	13.9396	3;2	1760.68				30862306
	7111	17.5222	4;3;2	2684.07				30830416
	5973	14.6656	3	3587.54				30385906
	6967	16.8929	1	575.292				30189754
	8936	21.433	1;2	558.302				30182354
	11616	26.6647	2;1	960.495				30033250
	9432	22.4025	1;2	551.344				29736126
	13199	30.2077	1	480.255				28892144
	6569	16.1401	2;1	651.359				28863158
	9510	22.5696	1	702.287				28657420
	13287	30.4513	2;1	1652.67				28529184
	1168	6.5104	1;2	429.223				28514196
	9453	22.4345	1;2	948.46				28504024
	7160	17.4145	1;2	647.267				28230920
	4967	13.0641	1	337.164				28199826
	13064	29.901	1	214.132				27789758
	2839	9.684	1	287.196				27423986
	3648	11.0607	1;2	717.377				27419470
	7461	18.0638	1	299.195				27197008
	13776	31.3602	2;1	1109.6				27107052
	2818	9.4353	3	3765.63				27076556
	7938	19.192	2;1	1262.48				26885234
	3492	10.7941	1;2	445.254				26641384
	5912	14.5627	2;1	910.404				26287638
	10434	24.4434	1;2	502.276				26141684
	6924	16.7772	1	576.229				26000856
	1886	7.9799	1;3;2	720.392				25971514
	6421	15.7387	1;2	571.344				25912160
	9024	21.5054	1	348.176				25850770
	12008	27.4727	2;3	1893.91				25648646
	14047	31.8425	1	524.281				25384946
	1976	8.3557	1	317.195				25350330
	6060	14.9303	4	5381.31				25314632
	12582	28.868	2;1	836.392				25079160
	14031	31.8399	1	540.255				25073470
	6956	16.8146	2;3	1260.6				25062154
	7584	18.6083	4;3;2	2826.15				25042702
	7333	18.0858	3;2	2739.14				24984482
	10373	24.2007	1;2	1036.48				24706956
	13271	30.3595	2;1	678.323				24615660
	6366	15.5913	1	438.223				24537616
	4774	12.7413	1;2	835.429				24404726
	11670	26.6696	1;2	738.355				24282964
	11382	26.1476	2;1	870.413				24189272
	6416	15.7028	4	5594.42				24082364
	8917	21.2999	1	507.27				23848242
	2335	8.6925	1	478.18				23836536
	12400	28.4427	1;2;3	1091.57				23800258
	11590	26.4793	2;3	1541.69				23794066
	4093	11.6865	1	465.186				23745744
	13817	31.5325	2;1	1532.66				23593306
	1115	6.3994	2;1	504.291				23507350
	7466	18.0665	1	282.168				23478236
	12286	28.3121	1;2	1153.47				23430092
	2861	9.6826	1;2	372.274				22853060
	7025	17.0225	1	514.323				22794646
	4466	12.3348	1	331.211				22745604
	12438	28.5305	2;3	1406.7				22565400
	268	3.378	1	203.056				22528226
	7888	19.5223	4;3;2	3569.53				22519750
	2375	8.8335	1;2	459.233				22507392
	7561	18.4312	3;4;2	3427.45				22497418
	5072	13.1851	2;1	688.358				22401696
	13385	30.6617	2;3	1826.82				22383608
	6925	16.7552	3;4;2	2613.03				22230636
	12385	28.4059	1;2	606.302				22149488
	746	5.1514	1	317.158				22035524
	4902	12.9284	3;2	1721.75				21761114
	8452	20.2794	1	637.307				21759766
	13202	30.2017	1;2	496.229				21611034
	5084	13.2114	1	623.256				21550372
	14026	31.8629	1	406.222				21440394
	8240	19.988	3;4;2	3640.57				21424604
	4705	12.6523	3;2	1419.59				21394112
	13368	30.5804	3;2;4;1	1190.51				21379762
	3405	10.5975	2;3	1345.59				21287856
	2238	8.528	2;1	582.312				21263674
	8407	20.375	4;2;3	3711.6				21069618
	8751	20.9833	2;1	1003.52				20989390
	3989	11.5479	2;1	721.351				20945598
	4664	12.5452	2;1	1149.45				20720794
	9027	21.5089	1	326.194				20715572
	7772	18.8623	1	803.367				20367916
	6436	15.8596	2;1	917.494				20321336
	7121	17.5186	3;2	2668.11				20309742
	308	3.8041	1;2	502.275				20296688
	5799	14.4036	1	238.142				20291492
	10121	23.8405	1;2	796.433				20197252
	10667	24.8178	1;2	822.387				20158758
	9667	22.8868	1	507.281				20122200
	12901	29.6193	1;2	1091.59				20075490
	6287	15.4336	2;1	1391.53				20066800
	13930	31.6623	1	503.275				20037186
	7047	17.054	1	457.301				20008044
	9648	22.8869	1	636.323				19953318
	12353	28.2939	2;3;1	1160.59				19948242
	925	5.6618	1;2	689.273				19917280
	8998	21.4313	1;2	610.296				19907860
	11014	25.4804	1;2	786.424				19729254
	12130	27.7179	1	589.315				19722024
	11771	26.9708	1;2;3	1415.62				19615138
	2831	9.6551	1	474.244				19540684
	12392	28.4031	1	598.243				19469554
	12115	27.6748	1	436.228				19421470
	1875	7.9487	1;2	422.253				19386048
	1878	7.9148	1;2	459.233				19189576
	7599	18.4264	1	637.308				19174686
	8078	19.5151	2;1	773.356				19106538
	4141	11.7143	2;1	773.367				19007698
	10621	24.7144	1	392.202				18938958
	223	2.8643	1	274.127				18798012
	4767	12.7155	1	565.25				18734336
	8481	20.3767	1	570.266				18670698
	5677	14.2132	2;1	624.276				18603260
	9084	21.677	2;1	997.394				18599612
	10106	23.8225	1;2	996.488				18556472
	7972	19.2445	2	883.35				18478510
	11764	26.9258	1	588.349				18463856
	6731	16.3768	2;1;3	871.431				18460898
	14133	31.9942	1;2	1028.56				18404636
	5949	14.6407	2;1	693.311				18345594
	13603	31.0851	2	1739.7				18338702
	13065	29.9008	1;2	931.499				18324066
	6481	15.9675	1	637.269				18272824
	5415	13.6498	2;1	853.382				18185848
	5443	13.76	2;1	710.288				18164708
	9063	21.601	1;2	878.414				18054334
	4196	11.8198	1;2	561.276				17973762
	10242	24.0092	1	573.244				17963942
	4632	12.4694	1	438.223				17867694
	11517	26.4743	1;2	647.292				17844268
	7634	18.6098	3;2	2810.18				17829822
	6056	14.9286	1	1794.1				17827880
	13070	29.9421	2;1	1202.54				17722586
	252	3.1515	2;1	330.226				17649132
	6926	16.757	3;2	2597.07				17621852
	1322	6.8372	1	504.255				17504032
	10803	25.0861	2;1	1425.54				17494912
	13409	30.748	2;1	880.382				17480914
	8929	21.3666	2;1	663.334				17452502
	8746	21.0062	1	547.286				17396160
	216	2.7644	1	317.108				17308028
	7536	18.307	2;1	755.371				17233580
	2883	9.7544	1	351.191				17232978
	10363	24.1983	2;1	1039.48				17195044
	13386	30.7499	2	1367.56				17121996
	3478	10.7358	1;2	604.297				17101726
	4706	12.6446	2;1	903.398				17049158
	1419	7.0389	1	569.244				17034694
	14008	31.7789	2;1	1167.52				16957880
	7579	18.4102	1;2	864.435				16668975
	12878	29.5914	2;3	2060.87				16625975
	7181	17.4509	1;2	793.398				16612672
	3603	10.9014	2	1173.54				16527195
	7397	17.9386	3;2	2237.96				16519740
	13733	31.2756	1;2	943.535				16406374
	9603	22.7224	2;3	1564.64				16390394
	13171	30.2238	1	298.103				16240803
	5996	14.7968	1;2	750.359				16236139
	13501	30.9391	1	813.319				16202698
	12457	28.6022	1	511.211				16041421
	8328	20.0201	2;1	1257.58				15993709
	8556	20.6161	2;1	772.408				15545537
	13051	29.9005	2;1;3	947.464				15479912
	13995	31.7834	1	529.311				15462050
	8152	19.67	2;3	2112.96				15396426
	12826	29.4585	2;1	820.433				15390068
	8587	20.7547	1	391.211				15322312
	2816	9.4213	3	4707.04				15200552
	3328	10.4727	1	216.098				15155984
	12330	28.2387	2;1	1374.59				15093839
	212	2.6033	2;3	717.4				15050157
	8260	19.9174	2	1377.57				15018853
	13181	30.2356	1	321.179				14985131
	207	2.4062	2;1	461.211				14951626
	12349	28.2847	1	404.264				14942889
	12560	28.8314	1	695.385				14875270
	13203	30.2229	1	293.147				14726859
	6417	15.6698	1	1865.47				14645536
	6079	15.1114	1	539.224				14612892
	5761	14.4154	1;2	601.343				14603231
	5371	13.5717	2;1	514.323				14512189
	7284	17.6315	1	446.237				14475507
	7050	17.0896	3;4;2	1132.6				14475085
	6061	14.9269	1	1794.43				14320180
	13492	31.0089	1;2	746.401				14227933
	6359	15.5982	2;3	2268.98				14168256
	7335	17.7574	2;1	1061.48				14065280
	13977	31.7078	2	1718.7				14041629
	2249	8.6282	1	384.212				13986613
	12795	29.3787	1	460.272				13942430
	11266	25.9181	2;1	1213.56				13861364
	13376	30.6112	2;1	978.502				13705652
	250	3.1267	1	157.085				13690437
	11904	27.1649	1;2	1074.48				13674494
	6423	15.7545	1	544.286				13561363
	12121	27.667	1	452.203				13560212
	5986	14.707	2;3	2077.96				13532975
	3277	10.4077	3;2	1377.58				13498913
	5868	14.4753	1	533.27				13459750
	2272	8.5839	1	303.154				13419894
	12585	29.0206	3;2;4	2628.22				13237514
	4486	12.2203	2;3	931.455				13213753
	6831	16.615	1;2	570.338				13203053
	9745	23.0684	2;1	1079.53				13189436
	8476	20.4017	2;1	916.487				13119906
	7790	18.8887	2	1451.56				13106366
	11112	25.658	2;1	1124.56				13104982
	253	3.1516	1	259.189				13044174
	918	5.666	2	914.334				12975788
	5039	13.1416	2;1	546.255				12959291
	7535	18.2919	1	287.185				12948713
	4473	12.3642	1	301.2				12879018
	12972	29.7588	1;2	597.328				12864512
	5374	13.5831	1	647.265				12856953
	10488	24.3805	2;1	1150.49				12843885
	7486	18.0687	2;1	880.429				12843834
	9311	22.5422	4;3;2	3549.5				12813811
	4679	12.5453	2;3	1165.42				12747706
	5723	14.308	1	351.18				12747433
	5205	13.3888	1	410.18				12740939
	7097	17.2045	2;3	2342.98				12713540
	4451	12.1515	2	1181.53				12504619
	7087	17.2426	1	555.29				12478221
	6413	15.6976	1	1865.14				12457087
	217	2.7581	1	191.152				12375593
	4872	12.9012	2;1	493.29				12194550
	6586	16.1372	2;1	959.329				12116467
	12546	28.8058	2;3	1769.8				12064968
	7440	17.9885	1	457.302				12010741
	9132	21.7949	1	485.249				12009213
	8512	20.4763	1;2	1140.54				11989246
	8435	20.2587	3;2	1882.73				11956159
	11733	26.8362	1	317.231				11936326
	6973	16.8864	3;2	2166.92				11868563
	7530	18.1468	2	2717.67				11754325
	5121	13.2236	2;1	573.313				11727610
	256	3.2138	1	640.146				11705482
	13301	30.4157	1	707.349				11666442
	8110	19.5993	2;1	1029.49				11616102
	8354	20.0891	1	503.26				11609456
	7836	19.0212	1	605.249				11580057
	13786	31.3782	2	1058.53				11570985
	2179	8.4219	1;2	618.298				11565146
	4050	11.6251	1	311.185				11514961
	11390	26.1807	1	615.36				11497240
	7196	17.4916	1;2	559.228				11471830
	4138	11.8072	2;1	415.28				11466701
	3386	10.6071	1	469.164				11453332
	5477	13.7913	1;2	860.4				11445576
	2518	9.022	1	395.17				11308218
	11120	25.6644	1	390.19				11296670
	6606	16.137	1	718.303				11294478
	7511	18.1541	1	489.262				11206239
	4538	12.3267	1	389.191				11203572
	2820	9.5436	2;1	646.339				11186887
	5597	13.9285	4	5168.19				11140943
	8023	19.3603	1	591.23				11131872
	13378	30.6162	2;1	921.481				11101702
	6071	15.0485	1	408.201				11081723
	791	5.2452	1	283.092				11077278
	12865	29.608	2;3;4	2699.25				11073247
	4619	12.4494	1;2	661.34				11046160
	7691	18.63	2;3	1331.63				11032250
	8310	20.0239	1;2	782.428				11028799
	4442	12.1456	2;4;3	1422.56				10968901
	7610	18.4562	1	639.287				10918130
	7277	17.5918	4;3;2	1132.6				10873614
	10561	24.5527	1	414.284				10863148
	8311	20.018	1	594.338				10848040
	5362	13.5965	2;1	719.324				10816102
	8816	21.1228	2;3	2184				10803813
	5673	14.208	1	329.195				10727481
	7534	18.2654	1	517.276				10723522
	14061	31.8413	3;2	2274.96				10693637
	1104	6.1839	3;2;1	674.396				10693000
	8662	20.8512	2	1130.54				10684925
	4539	12.3287	1	502.275				10680227
	255	3.2197	1	546.184				10670442
	3171	10.2428	1;2;3	632.314				10628319
	12872	29.5405	1;2	974.519				10603073
	8411	20.2015	1;2	745.385				10600620
	12189	27.9001	2;1;3	1134.55				10575155
	13532	30.9846	1	335.185				10572658
	13263	30.3554	1;2	1009.45				10546077
	8258	19.8955	1;2	702.355				10532372
	9796	23.2603	3;2;4	1379.6				10528283
	10723	24.9267	1;2	928.524				10523067
	7031	17.0201	1	273.18				10496699
	1141	6.4024	1	391.207				10477940
	12583	28.8292	1	343.174				10465515
	6704	16.3621	1	489.198				10429152
	13912	31.5975	1	703.376				10409131
	12184	27.929	2;1	714.427				10370460
	5684	14.209	1;2	754.314				10364566
	6368	15.5955	1	333.132				10280498
	6639	16.1919	1;2	764.346				10267548
	12625	29.0461	1	492.295				10267345
	8887	21.6916	3;2;4	2735.08				10266497
	5389	13.5848	2	888.292				10240501
	11077	25.625	2;1	577.286				10162686
	12188	27.8752	1;2	1161.52				10162585
	12351	28.2721	2;1	1107.58				10162054
	9759	23.1746	2;1	949.452				10150006
	13732	31.3735	1	559.321				10131621
	6525	16.004	1	465.223				10121786
	5869	14.4983	1	495.281				10105511
	7347	17.8464	2;1	1064.42				10097563
	3619	10.9427	2;3	899.483				10074491
	4683	12.5439	1	646.34				10060470
	10631	24.7107	1;2	408.176				10048492
	3146	10.5152	1;2	474.244				10047535
	13416	30.7568	1;2	1118.51				10038515
	11949	27.2441	1	613.344				10014524
	13351	30.5182	1;2	645.312				10013446
	8253	19.8888	2;1	743.313				9963232
	5427	13.6527	1	409.185				9929716
	8645	20.8322	2;1	927.431				9912144
	13380	30.696	2;1	1137.51				9896321
	2538	9.0726	1	344.206				9893826
	13749	31.3153	1;2	650.328				9875045
	2602	9.1361	1	437.192				9863103
	12296	28.2203	3;4;5	3598.63				9859738
	8968	21.4223	2;3;4	2664.05				9852817
	6425	15.7681	1	401.238				9839688
	12898	29.5946	1	708.297				9837312
	220	2.7821	2;1	402.222				9812964
	1416	7.0353	1	591.226				9812347
	5598	13.9264	1	1723.4				9811832
	7367	17.8469	1;2	1004.46				9775298
	10496	24.4183	1	647.292				9770510
	13825	31.4238	3;2	1566.65				9763270
	13924	31.6103	2;1	616.398				9759790
	2815	9.397	3	3863.61				9751045
	6429	15.7878	2;1	457.301				9738009
	7950	19.4368	3;2	1811.69				9726917
	7527	18.2169	2	1189.54				9701944
	6601	16.1379	1	391.207				9701554
	4810	12.7696	1;2	648.308				9687568
	7654	18.5334	1;2	614.375				9685492
	6517	16.0172	1	431.238				9669438
	10735	24.9458	1	537.244				9650505
	9033	21.5085	1	364.15				9620102
	13177	30.1665	1;2	923.497				9602604
	7269	17.5873	1	601.308				9550073
	5875	14.6727	1;2	651.322				9536527
	9371	22.2652	1;2	506.249				9523386
	12598	28.9169	2	1461.62				9503412
	7586	18.4068	3;4;2	2655.13				9492541
	6504	15.969	2;1	653.233				9478887
	12312	28.1701	2;1	631.369				9441439
	11734	26.8288	1;2	839.367				9406265
	1418	6.9718	1	204.148				9398739
	6937	16.7669	1;2	889.432				9395513
	1795	7.7746	1;2	738.328				9379006
	5977	14.8479	3;2	2197.95				9352885
	6063	14.93	3	3625.48				9331214
	9405	22.358	4;3;2	3478.47				9326605
	3399	10.5948	2;1	963.39				9267858
	8300	19.9865	2;1	1047.5				9264697
	6404	15.6148	3;2	2300.97				9261044
	10030	23.6241	2;1	710.376				9243792
	12338	28.2812	2;3	1775.86				9214204
	13796	31.4003	1;2	1080.49				9196720
	5497	13.8067	1;2	693.337				9154170
	6408	15.6577	1	552.254				9097241
	5951	14.6258	1	493.195				9059339
	7767	18.8356	2;1	932.482				9053347
	2317	8.6927	1	500.162				9033544
	9266	22.0365	2	1116.52				9030308
	11809	27.025	1;2	999.456				9021182
	9505	22.9129	3;4;2	3620.54				9010982
	13447	30.8393	2;1	1043.48				9001456
	13823	31.4181	2;1	1418.62				8998007
	9749	23.1175	2	1217.57				8986810
	2813	9.4443	2	1920.76				8938617
	5345	13.5383	2	1336.54				8938207
	5117	13.2254	2;1	527.275				8931368
	7992	19.281	1	561.265				8928686
	6605	16.1938	1	402.23				8921772
	2847	9.6884	1;2	853.356				8908806
	2346	8.7372	3;2;4;6	1199.56				8902279
	6059	14.9371	3	3609.52				8870553
	7866	19.0672	2;1	613.345				8845335
	9704	23.0215	2;1	874.429				8753239
	11687	26.8422	3;2	1822.87				8710069
	12078	27.4519	2	1067.53				8701372
	8024	19.4087	2;1	892.444				8683701
	8960	21.3627	1	449.239				8609906
	2920	9.8474	1	302.091				8607272
	7593	18.5112	2;3	1740.65				8589587
	6430	15.8288	1	402.15				8567379
	11884	27.1042	1	579.291				8551426
	6424	15.7834	1	287.195				8508442
	12713	29.3183	2;3	1846.89				8505618
	12443	28.5114	2;1	1170.57				8473571
	13207	30.2225	1	276.121				8468882
	6426	15.7943	3;2	1201.6				8438022
	3150	10.1887	1;2	587.328				8422969
	2735	9.3129	2;1	976.386				8414711
	9417	22.3485	1;2	1007.5				8371114
	6600	16.2732	1;2	445.269				8360248
	3324	10.4708	1	239.173				8348478
	7706	18.6133	2	2788.7				8348068
	10681	24.8481	2;3	1617.8				8346476
	221	2.7804	2	384.212				8340929
	5953	14.6012	1	261.111				8268757
	4215	11.8499	2	1244.58				8267083
	10836	25.134	1;2	1103.47				8253656
	779	5.2384	2;1	533.263				8228696
	5363	13.5833	2;1	472.301				8208356
	5722	14.3542	3;2	1660.69				8199131
	12570	28.8545	3;2;1	1076.51				8163086
	7429	17.9529	3;2	2584.09				8141508
	2697	9.2418	1;2	669.345				8134099
	11609	26.5647	1	579.255				8124964
	2817	9.4237	4	6589.85				8122126
	2192	8.4343	2;3	1274.55				8101530
	5273	13.447	2;3	1519.65				8100055
	12977	29.8427	2;1	1011.5				8081005
	2866	9.689	2;3	1078.42				8072912
	7163	17.3931	1	372.238				8061845
	6460	15.9873	1;2	557.282				8046031
	8444	20.2584	1;2	699.417				8017688
	4449	12.1963	1;2	653.35				8016258
	6437	15.8369	1;2	418.115				7997759
	14134	31.9976	1	472.29				7981522
	5412	13.6886	3;2	1792.78				7968288
	940	5.5667	1	172.071				7945490
	13078	29.9727	2;1	819.38				7923893
	11895	27.1337	1	535.302				7908467
	8987	21.4149	1	546.244				7899564
	8499	20.5004	2;3;4	2593.01				7896271
	14093	31.9714	3;2	1300.58				7862487
	261	3.2982	1	238.217				7856334
	6516	16.0256	2;1	644.292				7855266
	2965	9.9287	1	561.229				7833440
	11868	27.0737	2	1096.59				7815081
	5056	13.1361	1;2	718.386				7804819
	10505	24.4507	2;1	866.392				7802503
	3624	10.9496	1;2	882.409				7800888
	5523	13.8539	1	426.247				7795608
	8937	21.3661	2;1	715.328				7773450
	7520	18.1384	3	5434.33				7769112
	6968	16.8799	1;2	533.224				7740166
	5740	14.2664	1	388.232				7739255
	11964	27.2336	1	800.371				7737494
	12073	27.4967	4;3;2	2675.23				7694343
	8316	20.004	1;2	828.413				7693882
	218	2.7578	1	295.126				7688625
	5601	13.9267	1	1723.06				7650321
	4573	12.3839	2;1	807.388				7624099
	4441	12.146	2	1406.59				7607321
	5289	13.4845	1;2	685.322				7586545
	349	4.0959	1	214.132				7585477
	13457	30.8613	1	444.295				7579265
	4671	12.5441	2;1	924.393				7569696
	6422	15.7113	3	3751.59				7549407
	13011	29.8322	1;2	771.449				7545920
	8108	19.5418	2	1035.46				7541662
	7326	17.6581	2	2646.63				7524917
	9532	22.5874	1;2	915.446				7501139
	210	2.531	2;1	419.237				7499179
	926	5.569	1	388.196				7450824
	772	5.1974	1	451.174				7445163
	7331	17.6757	3	3605.59				7438442
	14068	31.8609	3;2	1728.71				7406066
	6328	15.6178	2	1456.63				7387332
	215	2.7137	1	347.062				7378589
	9347	22.1992	2;3	1167.44				7333266
	9812	23.1918	2;1	750.356				7309420
	7037	17.0185	2;3	696.323				7285194
	12156	27.82	2;1	981.42				7269918
	3644	11.03	1;2	561.277				7247319
	836	5.4135	1;2	575.303				7218443
	11303	25.9639	3;2	1348.67				7206637
	11742	26.892	1;2	794.327				7206132
	5075	13.148	3;2	1442.65				7202648
	14043	31.8165	2	776.418				7138050
	12768	29.3569	3;2;1	1076.4				7109449
	3669	11.0631	1;2	575.303				7096721
	7032	17.0223	1	384.212				7096112
	7375	17.8711	1	388.232				7091946
	7143	17.2881	2	1073.51				7091192
	7494	18.0546	1	320.123				7085375
	6658	16.2462	3;2	1973.79				7049822
	6069	15.0126	2	1013.39				7040437
	5939	14.684	1;2	443.238				7038758
	5595	13.9316	3	3483.41				7020813
	6299	15.4385	1;2	564.258				7001730
	9888	23.3045	3;4;2	1904.95				6981234
	1440	7.2108	1	278.127				6974142
	5995	14.7455	2	1407.57				6964360
	11181	25.7378	2;3	1128.62				6962875
	5067	13.1528	2;1	888.395				6934835
	7334	17.692	3	5292.26				6895351
	9642	22.8504	2;1	1364.5				6880579
	5384	13.6496	2;1	562.312				6836595
	6626	16.1921	1	516.186				6829554
	8203	19.7904	2;3	1462.64				6827433
	7453	18.0145	1	560.281				6817556
	6070	15.0342	2;1	835.365				6814370
	506	4.6576	2;1	687.366				6814002
	4324	12.0001	1	500.26				6799638
	13292	30.4674	4;3;2	2726.24				6771359
	11213	25.8933	1;2	1164.48				6744009
	1088	6.1585	1	187.061				6737476
	206	2.2356	1	690.218				6736695
	14071	31.9304	1;2	1218.63				6717465
	2823	9.5639	1	619.281				6697073
	7955	19.4322	2	1795.72				6678216
	6418	15.6867	3	3767.56				6661534
	2849	9.6891	2;3	1094.38				6660001
	2404	8.8336	1	720.268				6650000
	7357	17.8304	1;2	659.36				6646138
	3858	11.3253	4;3;2	1351.52				6638493
	1116	6.281	1	280.106				6619972
	1571	7.5686	1;2	469.229				6603825
	4849	12.8592	2;1;3	711.286				6589889
	12299	28.1263	2;3	1593.73				6573175
	7962	19.2126	1	475.207				6569048
	6975	16.8807	1	465.223				6559478
	937	5.6316	1	597.239				6553681
	13929	31.6412	1;2	818.403				6545119
	237	3.0743	1	547.223				6543696
	3390	10.5467	2;1	746.356				6540039
	6696	16.4276	2;3	2308.01				6525485
	9638	22.8328	2;1	1206.47				6496810
	13398	30.7097	2	1260.53				6492517
	9080	21.771	1	507.233				6478363
	1513	7.2458	4;3;2	861.447				6461833
	7631	18.4789	3;2	1338.64				6449713
	7716	18.707	1	412.196				6446838
	3175	10.2244	1	467.202				6438058
	10281	24.046	1	636.312				6433386
	13009	29.8914	2	981.445				6432325
	6135	15.1795	1	488.26				6426104
	7519	18.1912	1;2	976.465				6421397
	11936	27.3071	1	487.301				6412103
	9413	22.3069	2;1	879.398				6385267
	6981	16.9133	1	434.217				6384579
	13254	30.3316	1	738.298				6384007
	8429	20.2514	2;3	1866.76				6383650
	10802	25.1222	1;2	1037.47				6378432
	2963	10.0251	1	374.217				6368406
	304	3.7464	1	234.112				6337461
	7723	18.7304	2;1	660.363				6326770
	8348	20.0337	1;2	697.365				6308005
	4688	12.5573	1;2	575.303				6292730
	6312	15.4583	2	1222.51				6278451
	5901	14.5277	3;2	1863.82				6272300
	8193	19.7509	2;3	1280.61				6265628
	5605	14.0681	2;3	2126.91				6263854
	7290	17.6187	2	1280.56				6233496
	12107	27.5925	2	990.525				6220067
	14104	31.9658	2;3	1612.79				6215935
	13084	30.029	3;2	1303.66				6213613
	11654	26.6775	2;3	1586.73				6203623
	6072	15.0359	2;1	846.408				6202281
	11324	26.1761	1;2	909.445				6166890
	9717	23.0241	1;2	925.476				6162332
	6508	15.9544	3;2	2574.11				6149513
	13026	29.8339	1	593.307				6147952
	259	3.2053	2	488.27				6136192
	919	5.6678	2	1006.29				6126695
	5838	14.4144	1	417.222				6125908
	9042	21.579	4;3	3407.43				6125677
	3294	10.4024	2;3	915.478				6121452
	2521	9.014	1;2	628.355				6117122
	1371	6.8978	1;2	501.255				6112080
	4719	12.6951	1	587.292				6109423
	3623	10.932	2;1	677.334				6052363
	11155	25.7281	1;2	724.27				6043760
	9440	22.3333	1	359.205				6039601
	10162	23.8397	1	582.302				6030962
	7552	18.3419	2;1	703.351				6026109
	13694	31.2309	2;1	716.35				6017242
	11449	26.3711	3;4	2931.39				6013660
	285	3.4958	2	372.248				6008974
	2848	9.7	1	259.19				5999953
	4149	11.7183	2;1	617.281				5980507
	4846	12.8623	1	695.322				5975951
	1874	7.9384	2	899.398				5973302
	9496	22.6992	2	1554.59				5970515
	13839	31.4205	2	1550.68				5954308
	14077	31.9001	1	811.387				5945213
	5436	13.6505	2;1	569.281				5931018
	5987	14.8665	3;2	2229.94				5919006
	9291	22.188	3;2;4	2806.12				5910700
	3555	10.8309	2	1348.55				5899220
	7521	18.168	2	1342.54				5890299
	1869	7.8825	1;2	662.287				5889612
	13208	30.2246	1	314.077				5879449
	1255	6.6773	2;1	920.384				5878947
	6532	16.0039	2;1	719.352				5872774
	10384	24.18	2	1053.52				5866202
	1868	7.8831	1	253.154				5863617
	11589	26.4474	2	1358.59				5848292
	9780	23.1047	2	1144.61				5835014
	1857	7.8398	1;2	612.287				5808848
	1081	6.1089	1	575.255				5799436
	9056	21.5814	2;1	855.413				5792412
	2640	9.1983	1	434.202				5792356
	13943	31.6367	2;1	1536.58				5769380
	6632	16.1869	1	625.238				5768705
	3732	11.153	1	494.213				5759951
	2827	9.5945	1	592.27				5758308
	13905	31.5578	2;1	815.476				5755239
	8829	21.1332	1;2	581.354				5747785
	2705	9.2402	3;2	1154.57				5746704
	209	2.4273	1	483.193				5731684
	7510	18.1346	1	651.322				5730652
	12030	27.3454	2;3;1	773.302				5729685
	290	3.4904	2	419.22				5728752
	13224	30.2579	1;2	1230.52				5727434
	14086	31.9613	2;3	2403.02				5726506
	11942	27.1901	3;2	1680.75				5723806
	4502	12.2236	2	1096.48				5695905
	9899	23.3565	1	480.307				5695414
	8532	20.5356	3;2;4	1530.54				5691255
	5420	13.7831	1;2	580.285				5689600
	10598	24.6445	3;1;2	716.28				5688643
	14083	31.9393	2;1	711.327				5682995
	5542	13.8693	1	519.291				5678771
	7629	18.5552	2;1	551.306				5677528
	12309	28.156	3;2;4	2757.26				5673774
	10983	25.3974	2;1	805.445				5658584
	6351	15.5751	1	666.25				5653832
	8468	20.335	1	678.301				5653416
	5356	13.5373	2;3	1352.5				5643273
	3340	10.4721	1	194.116				5635962
	8988	21.4009	3;2	1447.63				5630201
	4416	12.1116	2;1	1149.39				5624404
	7837	18.9909	3;2	2557.08				5599522
	14051	31.8113	1	593.306				5598849
	11111	25.6248	2;3	1405.73				5584986
	445	4.5112	2	891.369				5582354
	1234	6.6513	2;1	740.334				5568021
	4866	12.8979	1;2	803.377				5564019
	7753	18.8134	1;2	704.335				5560580
	270	3.3557	1	362.147				5553423
	9948	23.4967	2;1	944.52				5548459
	4216	11.991	1;2	473.321				5547782
	2918	9.8291	1;2	603.334				5547417
	6885	16.6705	1;2	1053.44				5539267
	13249	30.4056	2	1403.69				5534209
	5748	14.2576	1;2	890.4				5532196
	2988	9.9134	2;1	653.314				5523450
	12058	27.4113	1	708.296				5522662
	10402	24.3639	1	429.259				5517539
	7946	19.1859	1	504.197				5516089
	8610	20.9637	3;4;2	2664.05				5516069
	6464	15.8936	2;1	636.323				5509456
	8116	19.594	4;3	3640.56				5490729
	13019	29.8066	2	1145.5				5488837
	5596	13.9315	3	3543.44				5487404
	10433	24.3052	1	588.312				5482692
	8997	21.4169	3;2	2648.08				5481204
	5619	14.0764	2;1	614.375				5480962
	10674	24.8095	1;2	702.286				5467640
	208	2.4103	2	661.338				5458498
	8254	20.1572	3;4	4350.85				5448380
	3335	10.5947	2;3	979.356				5444098
	7228	17.5104	2;1	977.385				5441539
	8038	19.4207	1	558.233				5436038
	13847	31.4538	2;1	830.371				5425276
	9049	21.5494	1	168.069				5396426
	4850	12.8639	1	481.254				5386677
	7713	18.7026	1	648.31				5381532
	3851	11.3233	2	1335.55				5379159
	8472	20.3424	1;2	1180.46				5372507
	3805	11.267	1	477.244				5359274
	11858	27.0645	1;2	718.332				5337618
	10898	25.2659	2;1	585.385				5328436
	9769	23.1074	1;2	576.292				5325489
	7007	16.9883	2;1	717.356				5319342
	8974	21.3836	1;2	592.289				5318814
	8095	19.5315	1	487.265				5298741
	269	3.3222	1;2	330.226				5291572
	5739	14.3148	1;2	487.301				5269142
	5919	14.5854	1	359.205				5256205
	12753	29.4328	1	570.338				5245813
	5139	13.2483	1;2	683.277				5222040
	13719	31.2222	2	1096.56				5208112
	8957	21.7139	3;2	2719.12				5206693
	7910	19.1426	1	349.164				5206212
	12859	29.5144	2;1	865.35				5200692
	12390	28.3603	1	645.313				5200495
	6892	16.6901	1	419.18				5199680
	6074	15.1979	2;3	1731.73				5198960
	2034	8.1573	1	460.229				5189636
	6196	15.2665	2;1	873.493				5182110
	9669	22.8718	2;1	1015.45				5180709
	9306	22.0973	2;1	1042.46				5174341
	7387	17.8926	2;3	1430.66				5173166
	3622	10.9229	1	408.18				5167550
	4618	12.4383	1	516.186				5156722
	1406	6.9932	1;2	940.425				5151932
	375	4.2353	1	360.164				5147423
	9495	22.5225	1;2	730.282				5144015
	3024	10.1159	2;3;4	1280.49				5135945
	13947	31.628	2	1166.59				5134563
	195	1.7268	1	271.936				5130770
	5442	13.7244	1;2	748.351				5120538
	4280	11.9143	3;2	1165.54				5114109
	1086	6.1482	1;2	697.302				5103913
	7954	19.1714	2;1	728.334				5102600
	7702	18.6052	3	5576.41				5102285
	8776	21.0032	1	745.293				5099377
	1605	7.4652	1;2	386.264				5097150
	13950	31.7084	1;2	1075.47				5094472
	6617	16.1516	2;1	769.361				5084117
	6475	15.9486	1	422.217				5072620
	6734	16.3757	2	758.347				5070272
	8419	20.2616	2;1	761.338				5061032
	9119	21.9287	4;3	3478.47				5056996
	9071	21.6061	2;1	749.338				5047680
	8243	19.8186	2;1	1021.49				5038272
	4073	11.614	2;3	1197.53				5037354
	238	3.0445	1;2	380.205				5037058
	11046	25.5205	2;1	915.474				5032307
	1093	6.1198	1	547.26				5014168
	12074	27.4426	3;2	1448.61				5006387
	12069	27.3912	3	1903.95				5005567
	595	4.8661	1	396.164				4994936
	12501	28.8056	3;4;2	2828.3				4973864
	3629	10.9497	1	169.053				4970360
	6540	16.0958	3;2	1802.77				4968040
	1112	6.2506	2;1	489.291				4962444
	6714	16.384	1;2	681.298				4962339
	12843	29.6933	1	498.26				4927476
	7057	17.0742	1	400.28				4925744
	6092	15.1288	1	497.195				4920246
	13871	31.5836	1	375.219				4916830
	3540	10.8443	1	514.239				4915192
	3083	10.0788	2;1	660.272				4904777
	6818	16.5298	2;3	2271.95				4896229
	10854	25.1592	2;1;3	684.254				4889054
	5180	13.3008	1	451.207				4886315
	13307	30.4363	3;2	1470.71				4885869
	1637	7.4603	1	439.171				4884741
	13636	31.1583	2;1	1234.62				4884194
	6294	15.4289	2	1413.51				4878919
	3809	11.2704	1	524.224				4862342
	11165	25.7459	2;3	1382.63				4860740
	2737	9.3177	1;2	998.367				4858506
	262	3.2825	1	295.126				4848604
	5194	13.5228	1	445.254				4846563
	2210	8.4541	1	517.25				4843507
	13498	30.8934	1;2	842.487				4841317
	1929	8.059	2;3	1306.54				4828925
	7264	17.5631	1	516.187				4828607
	6309	15.4979	1	447.233				4825398
	277	3.4335	1	506.209				4825194
	271	3.5542	1;2	388.232				4810128
	1030	6.0592	2;1	386.264				4798021
	5496	13.746	2	818.37				4795988
	9501	22.5559	1;2	714.371				4788786
	4843	12.8259	1;2	669.345				4785549
	5981	14.6652	3	3625.48				4784161
	7781	18.8376	1	416.227				4782597
	5789	14.4724	1;2	434.217				4779364
	12530	28.7445	1;2	776.407				4777730
	13057	29.9	1	697.364				4765851
	7054	17.0908	2;3	1019.52				4765485
	8619	20.713	2;1	749.339				4764192
	8547	20.5316	1;2	893.428				4758584
	8784	21.0671	1;2	664.319				4754640
	8486	20.362	1;2	775.371				4752288
	9074	21.6338	2;1	1017.45				4746512
	8689	20.8449	1	546.245				4709914
	4633	12.4462	1	461.224				4696795
	1524	7.2363	1	403.207				4691901
	6016	14.8293	2;1	579.302				4689213
	12146	27.7303	1	893.344				4689146
	5347	13.57	1	401.239				4681286
	4970	13.0277	2	1006.46				4678746
	12363	28.2814	2	1096.45				4670826
	11463	26.2873	1;2	960.441				4657455
	13374	30.5809	2;1	1174.55				4644664
	12839	29.4378	1;2	951.419				4630493
	6065	14.9843	2	1359.57				4617989
	6440	15.9563	2;3	2236.97				4610547
	9365	22.2065	1	631.318				4600761
	9356	22.1957	2;1	855.481				4587700
	1348	6.8511	1;2	555.218				4582825
	7918	19.3908	2	1570.66				4580498
	7693	18.66	2;1	729.365				4575679
	5728	14.3117	1	593.266				4575665
	13384	30.6605	3;2	1103.48				4571027
	4640	12.4994	2;1	752.309				4565504
	3866	11.3199	2;1	530.306				4564975
	10958	25.3578	1	735.355				4564872
	13061	29.9015	2	834.38				4563263
	3860	11.323	2	1110.49				4558539
	10017	23.5776	2;1	982.437				4554890
	3658	11.0378	1;2	633.297				4550729
	6588	16.102	2;1	427.28				4548822
	7060	17.0707	1	287.196				4545711
	13389	30.6794	1	627.359				4538553
	11541	26.394	2	1064.56				4537888
	7707	18.5911	3	4490.91				4536518
	5980	14.6609	3	3609.52				4535375
	7474	17.9882	2;3	680.328				4532145
	9128	21.812	1	627.323				4520431
	11608	26.4799	2	1102.58				4511942
	13531	30.9279	1;2	1020.46				4487206
	7909	19.2283	4;3	3536.43				4478427
	10442	24.3359	2;1	824.439				4476293
	10781	25.0372	2	1098.53				4471880
	807	5.3156	2;1	358.258				4465365
	12944	29.6673	1;2	645.352				4463351
	7621	18.472	1	414.212				4462768
	7059	17.0897	2	861.446				4456006
	7604	18.4249	3;2	2308.99				4455065
	13267	30.3563	2;3	1503.65				4452966
	12140	27.7219	2;1	866.413				4450529
	6851	16.5728	2;1	661.322				4447490
	13639	31.1167	3;2	1270.5				4445909
	13306	30.448	3;2	1690.62				4443494
	7344	17.7652	1	784.306				4432391
	7460	17.9949	1	287.196				4426479
	6665	16.2485	2;3	1957.82				4426119
	2832	9.6231	2;1	1034.37				4419723
	922	5.5295	1	476.223				4419339
	452	4.5178	2;1	869.387				4413413
	7356	17.8573	2;1	598.369				4413212
	4910	12.9285	2;3	1743.73				4412137
	7727	18.7162	1	214.132				4407335
	1902	8.0045	1	501.153				4406934
	11166	25.7478	2;1	1222.5				4402305
	2810	9.3735	1	490.238				4401350
	7573	18.366	2	1193.46				4401166
	5604	13.9807	3	3467.44				4400926
	12618	28.9471	1	723.344				4399403
	408	4.4152	1;2	466.218				4397742
	3798	11.2559	2;1	656.386				4396316
	2897	9.779	2;1	879.372				4392275
	7459	17.9888	1	528.339				4387857
	5828	14.4162	2	1385.59				4381280
	906	5.6596	2	924.289				4369117
	8796	21.0401	1	475.207				4367629
	10419	24.2144	1	579.254				4366536
	6987	16.8847	1	496.217				4359911
	5578	13.9373	2;3	1766.69				4349787
	7497	18.1156	1;2	604.325				4347323
	9833	23.2287	1	415.243				4347255
	3047	10.0003	1;2	773.356				4342945
	9105	21.6873	1;2	532.301				4335249
	9221	21.9697	2;1	743.418				4324720
	214	2.7106	1	489.218				4319199
	7765	18.8342	3;2	1462.64				4317354
	11425	26.2574	1;2	947.37				4317142
	9637	22.87	1	301.143				4314892
	2853	9.6767	1	345.19				4310192
	13387	30.6345	1	515.332				4309654
	13461	30.8449	1	794.383				4309499
	5608	14.0523	3;2	2158.9				4307798
	5181	13.2944	1	465.223				4302135
	8174	19.7383	1	404.17				4300503
	8212	19.785	2;3	1391.64				4300417
	224	2.8448	1	460.191				4296558
	275	3.4631	1	392.173				4285596
	6799	16.4981	1;2	748.314				4283253
	6976	16.8738	2;3	1775.76				4277110
	8299	19.9681	1;2	683.295				4256990
	12584	28.8233	1;2	1060.54				4255766
	2890	9.7273	1	624.284				4240708
	7198	17.434	1	846.34				4234430
	5982	14.6546	4	5381.3				4230684
	12231	27.9981	3;4	2768.25				4229628
	1675	7.5021	1	453.186				4218135
	10646	24.9028	3;2	2677.11				4214323
	12718	29.2613	2;1	683.422				4203912
	10213	23.8717	2;1	1049.45				4198463
	9762	23.2729	4;3	3691.58				4196826
	5191	13.3466	2;1	739.315				4195992
	7957	19.1872	3;2	1300.43				4195291
	9903	23.3576	2;1	834.436				4190494
	2930	9.8423	1	416.185				4187396
	8130	19.6119	4;3	3607.47				4183350
	5844	14.3928	1	255.168				4183303
	7153	17.4497	1	329.195				4179527
	3602	10.8791	2	1056.41				4175968
	8702	20.8625	1;2	503.314				4174900
	7033	17.064	3;2	2513.06				4164759
	7526	18.1853	1	500.239				4162296
	7796	18.898	4;3;2	2726.17				4156775
	10560	24.5711	2;1	1035.54				4154075
	2889	9.7079	2;3	640.249				4152602
	13008	29.8676	2	1243.62				4144261
	5288	13.4695	1	394.185				4141896
	9746	23.0564	2;1	663.323				4141184
	3510	10.7326	1	418.218				4138016
	13464	30.8596	2;1	1134.5				4137541
	7148	17.3664	2	1364.58				4135377
	7532	18.2081	2;1	484.351				4133144
	950	5.7283	1	203.079				4131679
	13423	30.7662	1	553.254				4130866
	2681	9.2363	2	951.488				4124507
	6207	15.2849	2;1	571.37				4118567
	6749	16.4112	1	495.234				4117426
	5757	14.299	1	458.249				4116682
	10525	24.5056	1;2	870.413				4113733
	11208	25.8085	2	1066.53				4110862
	11462	26.2704	1	550.276				4100870
	13003	29.8011	2;1	1027.5				4099422
	8956	21.3495	2	1023.5				4096567
	3071	10.1168	2;1	606.28				4096373
	10520	24.4707	1;2	697.347				4093509
	10141	23.8105	1	489.28				4090740
	13766	31.3895	1	587.352				4090067
	12483	28.6206	2;3	1673.76				4085168
	4187	11.7849	1	536.224				4074240
	8345	20.0136	1	441.259				4074108
	10837	25.1368	1	606.302				4072404
	6009	14.7957	1	446.238				4068368
	8890	21.2323	1	572.317				4066887
	7961	19.189	2	1284.46				4048097
	733	5.1211	1	460.228				4046117
	5397	13.5913	2;1	861.438				4042033
	6034	14.8584	1	574.296				4040085
	12106	27.5665	2	1186.56				4026892
	8287	19.989	4;3	3678.51				4025646
	9571	22.6496	1	436.233				4025077
	14023	31.7816	2;1	1210.55				4021837
	6801	16.5127	1;2	596.329				4021724
	8369	20.2442	2	1641.7				4019152
	4821	12.8936	1	422.253				4014612
	6777	16.4719	3;2	2645.15				4013575
	6434	15.8393	1	228.04				4010259
	2411	8.8371	2;1	736.233				4010000
	257	3.2104	1	542.169				4008017
	274	3.4184	1	420.991				4004075
	7709	18.6556	2	833.429				3988860
	14037	31.7705	1	533.305				3988248
	10995	25.4337	2;3	1344.63				3983416
	2276	8.5281	1	483.244				3982000
	4720	12.6516	2	1441.57				3973999
	4438	12.1242	2;1	661.364				3973869
	430	4.4489	1	238.095				3965367
	10585	24.6481	1	700.315				3959958
	9006	21.428	2;3	1687.74				3948556
	5045	13.14	1	360.176				3944716
	7432	17.9488	3;2	2211.93				3939454
	6062	14.913	4	5419.24				3936662
	2786	9.335	1	553.247				3932139
	13568	30.9981	2;1	950.488				3918676
	4456	12.1535	1;2	734.381				3915923
	3591	10.8609	1	579.229				3915724
	5825	14.4284	1	396.147				3911332
	8163	19.6591	2	1003.52				3901167
	12666	29.1553	1	574.275				3893418
	12551	28.9353	2	1331.67				3889575
	12805	29.3386	2	1615.63				3885650
	7123	17.255	2;1	548.307				3883825
	7410	17.9867	3;2	2514.09				3883524
	9215	21.9	2	983.505				3875577
	461	4.5345	2;1	503.27				3875456
	272	3.4218	1	201.173				3875291
	8765	21.0272	1	517.275				3867556
	9489	22.4646	2	1308.56				3864523
	13743	31.2587	2	1857.75				3863179
	8906	21.2347	3;4;2	2965.32				3858525
	12391	28.36	2;3	1246.64				3855969
	7323	17.7142	2;1	628.285				3853484
	5594	13.8766	3	3467.44				3849693
	3403	10.5779	1	682.245				3847987
	14066	31.8483	3	1063.67				3847228
	1256	6.6759	2	942.366				3846846
	397	4.5401	1;2	416.238				3846561
	6420	15.6672	4	5632.36				3841949
	13925	31.6082	2	1810.74				3840514
	7718	18.7166	2;1	664.275				3838885
	219	2.7402	2;1	532.248				3834358
	7671	18.556	2	1499.62				3831196
	8733	20.9193	1;2	510.28				3825702
	660	4.9647	1	316.175				3825292
	7768	18.8225	2	1337.51				3819867
	7420	17.8544	1	584.263				3812535
	2799	9.347	2	1077.33				3809447
	2862	9.6585	1	228.147				3789317
	8157	19.6392	3;4	3090.31				3787663
	13069	29.9021	1	483.269				3786808
	12197	28.0089	3;4	2784.22				3776891
	13228	30.3158	1;2	993.409				3775373
	13036	29.8989	1	556.322				3774290
	3792	11.2249	1	359.206				3772959
	5990	14.7475	2;3	1423.54				3770747
	7523	18.1513	3	2770.08				3769927
	13993	31.74	1;2	803.382				3761168
	7189	17.4123	2;1	614.376				3760110
	273	3.4804	1	238.217				3757169
	1871	7.9197	1	390.175				3756645
	5291	13.5012	1	349.164				3753105
	3929	11.4344	1	370.222				3748225
	1888	7.9238	2;1	436.207				3747255
	10393	24.2009	2;3;1	1074.43				3746694
	8814	21.1019	1;2	848.384				3745353
	11877	27.0928	1	445.233				3742194
	14088	31.9516	2;1	1364.64				3728531
	8498	20.4136	1	490.246				3725144
	13252	30.2941	2;3	1495.72				3724173
	280	3.729	1	389.191				3720953
	3561	10.8176	2;1	400.28				3717755
	10468	24.3433	3;4;2	1745.8				3717419
	13658	31.1414	2;1	845.392				3712090
	5388	13.605	1;2	532.286				3711070
	8489	20.3787	3;4	3749.55				3708641
	6522	16.046	1	502.276				3703025
	4154	11.7021	1	156.076				3691995
	5155	13.2627	1	437.192				3691232
	4165	11.7246	2;1	461.279				3682830
	2944	9.8865	1;2	586.261				3681400
	12825	29.5478	1	515.295				3679761
	6523	15.991	2;1	647.343				3672305
	6611	16.1398	1	504.291				3670618
	7164	17.3684	2	1015.41				3670279
	8870	21.1797	2;1	890.398				3663683
	225	2.8509	1	430.156				3652911
	13785	31.3531	2;3;1	1147.55				3651383
	7484	18.0193	2;1	501.316				3637763
	5988	14.7087	1	544.25				3636749
	13223	30.2301	1	258.11				3636540
	7851	19.0093	1	591.27				3636468
	7585	18.3878	2	1407.64				3630663
	7249	17.5503	3;2	2584.09				3624809
	12606	28.9161	2;3	2300.97				3619164
	12833	29.6446	4;3	3551.62				3615375
	11211	25.8222	1	564.252				3613177
	12854	29.5793	1	543.326				3612565
	7967	19.1953	2	1374.58				3612556
	10570	24.5897	1	497.195				3610717
	7554	18.316	1	534.208				3606782
	12151	27.8146	1;2	1260.55				3600540
	1656	7.5363	1	309.132				3599894
	4542	12.3379	1;2	523.228				3595181
	13276	30.3787	1	431.217				3594074
	4745	12.7004	1	521.216				3593157
	6596	16.1035	2	1293.55				3587795
	12661	29.0885	1	1052.54				3587726
	6999	16.9425	2	1083.45				3582698
	451	4.5286	2	707.371				3581672
	2819	9.5179	2	1980.79				3581441
	13363	30.5307	2	1013.58				3579777
	12208	27.9267	1	552.291				3573169
	7348	17.7774	1;2	498.316				3569759
	388	4.2561	1	287.196				3569019
	4736	12.659	2	1216.51				3568696
	156	1.679	1	217.976				3566411
	4024	11.5356	1	460.24				3562883
	7509	18.1112	1	420.164				3561401
	1098	6.1603	1	432.186				3560907
	3666	11.1407	1;2	509.249				3558301
	1034	6.0177	1	273.18				3557202
	7339	17.6916	4;3	5363.3				3554394
	7247	17.6032	2	1336.6				3554202
	13274	30.3674	2	1353.58				3553678
	9045	21.5234	1	862.356				3552886
	4198	11.8105	1	302.195				3544548
	8050	19.4221	2;1	709.332				3541044
	4702	12.6047	2;1	688.386				3540680
	11407	26.1928	2;1	785.465				3537968
	12863	29.4783	2	1079.53				3533549
	10855	25.1563	2;1	801.402				3532577
	8494	20.5006	2;3	2577.05				3530580
	9480	22.43	1	452.228				3523503
	12317	28.1659	1	532.301				3523223
	3423	10.6012	2;1	672.381				3521197
	4281	11.9106	1;2	709.304				3520603
	7578	18.3891	1	722.251				3519559
	9037	21.5392	1	393.226				3508440
	10013	23.5996	1	679.25				3507505
	4478	12.1668	2	818.425				3506650
	5638	14.206	1	606.323				3503520
	266	3.2784	1	240.214				3499553
	6959	16.8028	2;3	2017.78				3498091
	10757	24.9791	1	645.37				3495288
	6438	15.8279	2;1	654.334				3491390
	12639	29.0445	1;2	794.335				3490130
	1844	7.7675	2;3	745.397				3488980
	6373	15.5991	2;3	2165.93				3488701
	12579	28.8678	3;2;1	874.339				3480095
	13383	30.6457	3;2	1537.74				3479813
	6713	16.4037	2;1	628.391				3478790
	3614	10.8822	1	1012.95				3478510
	7430	17.9378	3;2	2275.9				3478154
	12096	27.5254	2;1	987.451				3474762
	788	5.2348	1	419.181				3469632
	8882	21.1888	1;2	598.228				3467179
	4759	12.7368	2;1	875.388				3465117
	11178	25.7297	1	708.305				3462724
	10375	24.1952	1	487.265				3462393
	4195	11.772	1;2	603.265				3457504
	4915	12.9291	2;3	1759.69				3455093
	13712	31.2497	1	518.25				3452146
	12091	27.4909	1	445.252				3440510
	2830	9.5829	1	329.195				3439588
	5687	14.1872	2;1	507.281				3438398
	9474	22.4259	1	638.295				3434610
	7261	17.5485	2	835.423				3434145
	9183	21.8248	1	361.203				3432120
	6064	14.9556	3	3685.52				3429022
	9835	23.2195	2;1	669.407				3423236
	7325	17.6782	2	658.39				3417449
	2612	9.1618	1	280.142				3411353
	10678	24.8137	2;1	920.424				3409026
	10405	24.216	3;2	1805.76				3408051
	6414	15.647	3	3827.58				3407730
	12421	28.4721	4;3	2473.11				3404784
	6730	16.3477	1;2	583.297				3399704
	2801	9.3621	2	720.317				3395827
	4577	12.3809	1;2	605.303				3389827
	6001	14.7826	1	592.29				3387881
	13047	29.8867	1	351.158				3386716
	7689	18.6229	3	2832.16				3386289
	4795	12.7278	2	973.448				3382646
	13654	31.1419	1	604.287				3374192
	9994	23.5379	1;2	1071.5				3374068
	12148	27.7417	1;2	640.274				3373127
	6292	15.4286	2;3	1429.47				3369744
	13128	30.0941	1	489.279				3363006
	3118	10.1521	1;2	659.324				3354364
	13837	31.433	2;1	562.348				3354280
	11941	27.1754	2	1454.65				3352657
	5822	14.4023	1;2	621.276				3349404
	7547	18.2921	1;2	586.344				3346930
	7613	18.4332	3;4	3465.4				3343743
	13354	30.4877	1	592.322				3342140
	9065	21.5106	2	1014.47				3340046
	9452	22.3633	1;2;3	803.313				3339541
	10426	24.2248	2	1017.45				3338504
	11618	26.5498	2;1	876.483				3337841
	4673	12.5447	2	826.39				3336611
	376	4.4462	1	303.179				3335390
	8707	20.9565	1;2	857.375				3333253
	7503	18.1444	3	2761.13				3330886
	10326	24.1382	2;1	819.434				3325435
	8105	19.5303	4;3	4279.81				3323907
	6217	15.3082	2	924.467				3317807
	11880	27.0561	2;1	1047.47				3309840
	7979	19.229	3;4;2	3520.47				3305817
	3049	10.0727	2	1264.52				3298500
	13731	31.2362	2	1330.65				3292040
	2824	9.5591	2;1	586.253				3289302
	9685	22.89	2	1032.51				3289172
	294	3.6208	1	430.217				3288562
	11102	25.6121	2	1216.58				3287010
	551	4.8037	1;2	518.234				3266136
	763	5.1559	1	267.097				3258185
	8428	20.2076	2;1	886.408				3257811
	14108	31.9727	2;1	1224.62				3253232
	12622	29.0944	3;2;4	2338.1				3247793
	9444	22.5032	3;2	2345.03				3241053
	2825	9.5634	2	1077.33				3234316
	10655	24.7378	1;2	599.4				3232531
	13204	30.2097	1	519.307				3231987
	6083	15.0697	1;2	464.275				3231426
	6010	14.802	1	386.217				3229668
	2826	9.5685	2	985.372				3228359
	4699	12.5758	1;2	644.349				3228197
	13273	30.3747	4;3	3578.61				3227766
	4249	11.8667	2;1	918.384				3223799
	3740	11.17	1	437.192				3215118
	7200	17.4267	4;3	3050.31				3206236
	7362	17.843	3;4	3121.35				3204499
	2842	9.699	1	392.17				3203846
	12989	29.7421	2;3	2061.86				3197384
	12875	29.5087	2	1173.6				3195590
	10225	23.9241	2;3	2535.04				3195393
	12630	29.0133	2	1382.65				3193900
	12375	28.3023	2;1	867.398				3193157
	13524	30.9328	1;2	1259.56				3192220
	13021	29.8167	1;2	1313.66				3188777
	4764	12.8646	1;2	390.154				3185431
	7441	17.9646	1	493.218				3183898
	4208	12.1562	1;2	580.286				3183197
	10440	24.311	2;3	1824.75				3182722
	14149	32.0037	3;2	2914.31				3182306
	8752	20.9399	2	1087.54				3181583
	11212	25.8225	2;1	580.217				3180971
	4488	12.1932	2	1112.46				3180429
	5394	13.6719	2;1	803.393				3178762
	12521	28.6689	2;3	1596.81				3175678
	7203	17.4505	3;2	2237.96				3174397
	13265	30.3614	2;1	959.457				3170658
	9340	22.1626	1	576.218				3168993
	9352	22.2308	2;1	1151.47				3168463
	2689	9.2259	2	1113.49				3166741
	4735	12.6709	1;2	652.282				3163822
	6439	15.7856	3	3767.56				3162926
	228	2.9535	2;1	589.306				3161327
	12950	29.6811	2	1654.65				3158920
	10216	23.9092	2	1565.62				3158462
	5428	13.6391	1;2	456.295				3155601
	7345	17.7429	2	2646.63				3146670
	9442	22.3591	2;1	1091.44				3146543
	6075	15.0792	1;2	651.323				3145279
	7454	17.9891	1;2	538.323				3144255
	5579	13.8521	1	274.102				3143525
	2949	9.9291	1	230.163				3141497
	14131	31.9933	2;1	1191.58				3139174
	11846	26.9971	1	735.344				3132809
	7112	17.4278	1	566.216				3126542
	13056	29.8635	3	1057.51				3123950
	6152	15.2218	1	432.223				3122913
	13778	31.3446	2	1349.55				3120958
	9781	23.1061	1	689.324				3119447
	13074	29.9253	1	728.37				3117472
	13493	30.8969	3;2	1580.82				3115986
	5618	14.0699	1	291.122				3114807
	7346	17.8079	1	489.28				3108046
	3445	10.6387	1;2	372.274				3105752
	13399	30.6978	1;2	817.397				3102484
	6676	16.5234	1;2	473.286				3100377
	7612	18.4233	2;1	1109.43				3092747
	7956	19.1697	2;1	774.377				3087037
	6812	16.5151	2;1	722.36				3085640
	7368	17.8225	2	1015.53				3083549
	10260	24.2874	3;2	2606.08				3081811
	6356	15.5905	1	551.307				3081445
	5416	13.5823	1	302.195				3077845
	5451	13.7574	1;2	748.235				3075666
	7176	17.4381	2;1	1017.5				3072588
	14067	31.8619	1;2	1081.47				3071989
	4672	12.5431	3;2	842.356				3068057
	4133	11.7094	2;3	626.234				3067669
	13709	31.1989	3;2	1629.76				3058592
	9017	21.4265	1	580.283				3057066
	7667	18.5423	3;2	2282.96				3056648
	7545	18.3067	3;1;2	793.318				3050940
	13570	31.0022	1	650.328				3048503
	8139	19.5955	1	479.238				3048276
	8552	20.5316	2;1	1146.48				3045844
	5587	13.9374	2;3	1557.6				3045362
	8478	20.3157	1	744.296				3042988
	12607	28.9341	1	586.315				3040891
	4971	13.0322	1	430.243				3040015
	3552	10.7931	1	289.164				3038674
	7626	18.4565	3;2	2585.12				3036186
	1046	6.1207	1	330.158				3030112
	11355	26.0897	1	373.221				3029222
	12399	28.3788	3;2	1975.94				3027931
	7712	18.6701	2	1280.49				3027930
	9425	22.3147	1;2	663.36				3027289
	12143	27.6872	2;3	1500.6				3024295
	4081	11.7213	1;2	546.301				3024270
	12581	28.8839	1	503.315				3023668
	3085	10.0653	2;1	1033.4				3021692
	7299	17.6351	2;1	940.407				3020454
	11470	26.5136	1	543.327				3019429
	7061	17.0889	1	325.164				3016631
	11365	26.1055	1;2	886.386				3015855
	10264	23.9755	2	1099.5				3014038
	11172	25.6839	3;2	2578.18				3011135
	4678	12.5473	3;2	1171.44				3010094
	5244	13.4819	2;1	487.185				3007307
	13521	30.9363	2;1	851.266				3006455
	8147	19.6074	1;2	710.323				3002801
	724	5.0857	1	403.207				3001667
	7580	18.3816	2	850.419				2996718
	9544	22.5697	2;1;3	740.233				2992068
	7369	17.829	1;2	761.392				2991837
	2387	8.781	2;1	465.259				2989544
	4504	12.1979	1	455.213				2988484
	4503	12.2183	2;1	715.35				2981442
	2156	8.4195	1;2	516.291				2978343
	6564	16.0465	1	549.218				2977061
	14042	31.7978	1;2	916.429				2971303
	780	5.2359	1	343.174				2965890
	6960	16.7583	3	5150.18				2962952
	7710	18.637	1	507.244				2960843
	6206	15.3055	1	359.195				2954047
	13294	30.3942	1;2	841.418				2951510
	6183	15.2536	1	364.175				2950737
	9372	22.2182	2	1474.58				2949627
	9618	22.7156	2	1682.68				2945268
	8208	19.7502	4;2;3	1521.64				2940529
	7463	18.0579	1	491.205				2939178
	2466	8.9145	1	222.101				2937899
	6819	16.5696	1	404.17				2934546
	8590	20.6417	1	363.18				2933998
	6938	16.7483	3	2619.05				2933618
	6115	15.1622	1;2	812.32				2932139
	13818	31.3841	2;1	740.443				2929327
	3608	10.894	2	1184.53				2927756
	8285	19.9362	1	622.296				2927039
	10672	24.818	3;2;1	860.334				2925675
	7756	18.7658	3;4	3019.28				2924788
	8554	20.5925	4;3	4421.89				2924347
	8839	21.1494	1	493.254				2920814
	202	1.7279	1	701.853				2909193
	9168	21.8448	2;1	498.259				2908927
	7668	18.5342	2;1	745.397				2908075
	5583	13.9483	3;2	1858.65				2905583
	9321	22.1794	3;2	2790.16				2904941
	13833	31.4053	1	542.294				2902442
	11039	25.4977	2;1;3	824.37				2901069
	2316	8.6818	2;3	979.355				2894481
	5630	14.0981	1	555.291				2894122
	12356	28.4377	2;1	913.455				2893239
	5609	14.0384	1	530.27				2892989
	939	5.6497	2	1860.7				2892778
	7312	17.6522	2	874.475				2889501
	4571	12.3542	2	794.356				2889452
	4025	11.5391	1	597.229				2887591
	2080	8.2965	1	294.122				2886739
	10906	25.2474	2	1118.57				2885399
	6974	16.8508	1	406.149				2884364
	12454	28.6585	1	593.306				2883842
	10532	24.4855	1	401.226				2882483
	1236	6.6352	1;2	423.176				2881484
	13463	30.8523	1	793.35				2880369
	5202	13.3596	1;2	1013.39				2880105
	8491	20.4112	1	493.29				2879762
	11568	26.4431	2;1	674.259				2878734
	11945	27.1667	2;3;1	1112.43				2877025
	2727	9.2378	1	471.208				2873028
	13073	29.9206	2	1416.62				2872535
	4511	12.272	1;2	456.238				2870551
	6966	16.832	2	642.302				2870512
	5154	13.2498	1	380.206				2870438
	7358	17.7866	1	328.142				2868437
	2803	9.3739	2	1980.79				2867654
	13422	30.7514	2;3;1	918.329				2863153
	196	1.722	1	203.949				2862079
	13990	31.7802	2	1529.69				2859923
	6717	16.3918	2;1	631.355				2854189
	2822	9.528	2	720.316				2854010
	11027	25.4541	3;2	1661.69				2851924
	12370	28.3008	1	779.37				2850341
	10811	25.0687	2	1344.65				2849223
	8657	20.8003	2;3	924.503				2848402
	13666	31.2519	1	487.263				2847650
	5983	14.6588	1	1794.1				2847008
	1919	8.0089	1;2	530.281				2844813
	10683	24.795	2	1021.47				2844103
	382	4.2292	1	382.146				2840640
	9548	22.6567	2	1021.47				2839527
	8010	19.2869	1	630.265				2835543
	1415	6.9929	2	962.406				2835418
	1768	7.6878	1	403.207				2834866
	5969	14.6676	2;3	1837.73				2833390
	8715	20.9237	4;3	4492.93				2829210
	199	1.7251	1	339.923				2828723
	5488	13.7553	1	228.148				2828577
	13549	30.9817	2;1	807.413				2828502
	2641	9.2233	1;2	513.291				2825236
	9070	21.6035	2	1251.54				2823348
	6419	15.6496	2;3	1917.72				2815647
	2133	8.3623	2;1	644.349				2812095
	5936	14.5712	2;1	959.384				2805666
	11837	27.0005	2	968.498				2802090
	12129	27.6481	2	1244.59				2800411
	10366	24.1751	1;2	830.345				2798915
	12900	29.5653	1;2	964.45				2798324
	13650	31.1173	2	1254.53				2797805
	6738	16.4841	3;2	1791.75				2795798
	8785	21.0824	1	618.287				2793062
	12079	27.4441	2	1432.64				2792034
	6970	16.8224	2	1057.52				2791917
	6080	15.0462	1	576.312				2789733
	7321	17.6686	3	2699.04				2789402
	7666	18.5168	1	388.207				2789069
	6066	14.9962	2;3	1846.68				2781176
	11565	26.4355	2	1019.54				2780355
	5133	13.2119	2	974.457				2775572
	9401	22.2737	1;2	873.351				2774831
	13462	30.8457	1;2	914.454				2773761
	1759	7.6555	2	1133.5				2771065
	9968	23.4725	1	701.303				2771035
	6435	15.8066	2	1102.54				2767375
	7855	18.9766	1	522.245				2767324
	12376	28.325	1	582.248				2766405
	1448	7.0485	2	607.19				2766245
	1125	6.3263	1	533.234				2765769
	9430	22.2569	1	449.227				2765336
	3631	10.9438	1	477.219				2764707
	8451	20.2159	1	287.184				2760281
	6136	15.1556	1;2	823.347				2760010
	1253	6.6382	2;4;3	1213.56				2758121
	4164	11.7124	1	610.269				2754103
	3493	10.8061	1	287.196				2752310
	11974	27.241	2;1	852.402				2750001
	6950	16.7619	2	1293.55				2749158
	6558	16.0928	1	560.264				2747888
	7352	17.8173	1	551.26				2745278
	248	3.1647	1	360.237				2743066
	4977	13.0599	1	359.146				2741566
	13329	30.4554	2;3	1520.76				2737961
	13393	30.6657	1	604.25				2737666
	2728	9.2688	1;2	372.274				2736076
	7517	18.1441	4;3	5456.31				2733999
	990	5.9405	1;2	402.223				2733855
	2679	9.242	1	391.168				2733084
	11677	26.6555	1;2;3	776.301				2733034
	6468	15.8423	1	516.093				2732916
	13414	30.7256	2	800.447				2732328
	1939	8.0407	1;2	546.229				2729865
	7224	17.4989	2;3	2443.05				2727543
	5965	14.7125	2;3	1929.69				2723847
	14105	31.9562	2	1286.6				2723128
	8618	20.7102	1	430.243				2720835
	4439	12.1036	2;1	1171.38				2719098
	8877	21.1875	1	582.263				2714666
	9450	22.3552	1	787.347				2711786
	3854	11.2662	1	254.109				2708793
	12711	29.3019	1	501.317				2706028
	8357	20.0338	1	506.25				2705927
	5871	14.492	2	714.301				2705911
	7078	17.1642	2;1	1264.46				2704932
	5978	14.6716	2;3	1846.68				2703680
	4765	12.7272	2;3	970.411				2699278
	811	5.338	1	281.076				2694932
	11690	26.7725	4;3;5	3783.75				2692802
	13381	30.6299	2	1695.65				2688942
	9305	22.066	1;2	886.476				2685220
	6594	16.1079	1;2	484.351				2685118
	7641	18.4805	2	836.407				2684842
	6427	15.7766	3;2	1917.71				2684318
	7183	17.3774	2;1	863.342				2683570
	7311	17.6299	2	981.449				2683489
	6477	15.9199	1	534.208				2681523
	4998	13.0464	1	443.238				2679606
	13906	31.5425	2;3	1570.61				2678590
	4430	12.1069	1	370.221				2678015
	7996	19.3202	1	523.265				2677436
	8143	19.6043	3	3591.51				2676790
	8315	19.9636	2;1	631.318				2676194
	7028	16.9532	3;4	2716.18				2675324
	7351	17.7672	1	381.237				2674559
	6463	15.8554	1	235.142				2673252
	1843	7.8095	2	1134.39				2671108
	4875	12.8767	2;1	681.333				2670636
	13318	30.4457	2	1674.65				2669977
	8318	19.9912	3;4	3662.55				2669070
	942	5.604	1	316.174				2668231
	5589	13.9269	3;2	1775.64				2667171
	9018	21.4213	3;2	1477.67				2666987
	1589	7.3979	2;1	502.286				2665351
	11084	25.5695	2;3	1554.71				2664445
	12764	29.415	1	528.328				2661925
	12628	29.1459	3;4	3480.58				2659722
	10533	24.4842	2	997.484				2657662
	2860	9.6239	1	356.17				2656012
	9471	22.4233	3;4	3036.36				2654131
	11319	26.1145	3;4	2874.37				2652048
	281	3.5452	1	246.121				2649930
	10733	24.9055	1;2	915.398				2649423
	11162	25.7348	1;2	911.387				2646630
	6085	15.2251	3;2	2165.93				2643769
	5989	14.6902	3	3685.51				2640010
	3364	10.5677	2;3	1142.51				2634845
	7820	18.9299	2	989.479				2627224
	8591	20.6153	1	659.325				2624762
	222	2.7921	1	273.179				2623927
	4639	12.4896	1	261.111				2621535
	9680	22.8852	2;3	787.354				2618089
	3287	10.3901	1;2	650.288				2617383
	11927	27.1503	2	954.519				2616523
	5206	13.3424	2	1288.53				2614280
	2405	8.8224	1	315.143				2614222
	744	5.1597	1	353.122				2613530
	203	1.7258	1	543.885				2613334
	6073	15.0295	2	1837.73				2611209
	8633	20.9675	3;2	2648.08				2608905
	13756	31.3007	1;2	602.365				2608499
	229	2.9586	1	332.169				2606676
	1185	6.4548	2;1	808.334				2605250
	7839	19.0131	1;2	640.308				2605205
	6374	15.6218	2;3	1908.77				2604839
	1664	7.4245	1	360.201				2604020
	9057	21.5571	4;3	4635				2600580
	4311	11.9622	2	952.463				2599587
	7731	18.6837	2	401.206				2599232
	6081	15.0406	1	537.244				2599078
	10622	24.6401	3;2	1725.82				2598490
	7792	18.8402	2	1190.58				2597937
	9245	22.191	1	533.252				2596780
	930	5.5081	1	203.079				2595089
	12095	27.5177	1	678.359				2594949
	8945	21.3277	2	734.408				2593709
	245	3.0632	1	569.206				2592353
	3715	11.126	2;3	963.49				2591880
	12042	27.3573	1	757.337				2590133
	11702	26.7096	2	985.476				2588883
	9398	22.2419	2	1230.59				2587909
	2821	9.5185	2	1904.8				2587623
	5915	14.5336	3;2	1946.74				2585219
	3760	11.2069	2;1	736.351				2582384
	6635	16.1819	2;1	661.282				2579725
	3904	11.3821	2	802.419				2577637
	6050	14.86	2;3	1837.73				2571916
	10746	24.9393	1;2	1222.47				2571572
	3746	11.1599	2;1	400.28				2570688
	6961	16.7521	3	2628				2568965
	7810	18.9155	1	547.24				2568938
	2758	9.3015	2	1014.33				2565744
	10690	24.837	1	614.328				2564337
	7075	17.1483	2;1	643.366				2564071
	12440	28.5368	2;1	1347.58				2563182
	5843	14.4194	2;1	694.329				2563128
	10600	24.6186	2;1	730.423				2559553
	6679	16.2565	1	752.334				2558143
	6068	15.0107	2	1628.64				2552747
	1012	5.992	1	417.165				2551821
	2806	9.3404	2	985.371				2551776
	1412	6.9919	1	737.345				2547223
[truncated: 12,287 more rows]

## Sheet: DB5_MM3
Metadata	ID	RT (min)	Charge	Obs (Da)	Theo (Da)	Delta (ppm)	Inferred structure	Intensity	Inferred structure (best match)	Intensity (best match)	Total Intensity	Structure	Consolidated Intensity	Abundance (%)	Consolidated RT (min)	Consolidated Theo (Da)	Consolidated Delta (ppm)
file : 20210618_RhiLeg_ndslt_MM3.ftrs	3434	9.5034	2;1	941.407	941.408	-0.7529	gm-AEJA|1	1310255872	gm-AEJA|1	1310255872	7349404401	gm-AEJA|1	1.36e+09	18.5049	9.5	941.408	0.8
masses_file : DB_5 (DB_2 + DB_40).csv	6538	14.834	2;3;1	1793.77	1793.77	0.6535	gm-AEJA=gm-AEJ|2	926993344	gm-AEJA=gm-AEJ|2, gm-AEJ=gm-AEJA|2	926993344		gm-AEJ|1	3.1465e+08	4.2813	5.66	870.371	0.3
rt_window : 0.5	6538	14.834	2;3;1	1793.77	1793.77	0.6535	gm-AEJ=gm-AEJA|2	926993344				gm-AEJAA|1	1.71763e+08	2.3371	10.93	1012.45	0.6
modifications : 3-3 and 4-3 Cross-Linked Multimers (=),Anhydro-MurNAc (Anh)	6868	15.6709	3;2	1864.81	1864.8	0.4491	gm-AEJAA=gm-AEJ|2	856310272	gm-AEJAA=gm-AEJ|2, gm-AEJA=gm-AEJA|2	856310272		gm-AEJADA(P)|1	1.33421e+08	1.8154	12.6	1127.47	0.7
ppm : 5	6868	15.6709	3;2	1864.81	1864.8	0.5027	gm-AEJA=gm-AEJA|2	856310272				gm-AEJADAIVA(P)|1	1.03524e+08	1.4086	27.44	1410.66	0.3
consolidation_ppm : 1	6075	13.9296	3;2	1722.73	1722.73	-0.0336	gm-AEJ=gm-AEJ|2	647102976	gm-AEJ=gm-AEJ|2	647102976		gm-AEJK|1	9.2088e+07	1.253	7.87	998.466	0.9
version : 1.2.1	7754	18.073	2;3;4	2717.17	2717.16	0.6071	gm-AEJAA=gm-AEJ=gm-AEJ|3	358795264	gm-AEJAA=gm-AEJ=gm-AEJ|3, gm-AEJA=gm-AEJ=gm-AEJA|3, gm-AEJ=gm-AEJA=gm-AEJA|3	358795264		gm-AEJ (Anh)|1	8.34819e+07	1.1359	13.61	850.345	0.4
	7754	18.073	2;3;4	2717.17	2717.16	0.6439	gm-AEJA=gm-AEJ=gm-AEJA|3	358795264				gm-AEJA (Anh)|1	5.28128e+07	0.7186	16.13	921.382	0.7
	7754	18.073	2;3;4	2717.17	2717.16	0.6439	gm-AEJ=gm-AEJA=gm-AEJA|3	358795264				gm-AEJAD|1, gm-AEJAD(P)|1	4.73669e+07	0.6445	9.73	1056.43	0.7
	1258	5.6579	2;1	870.37	870.371	-0.2794	gm-AEJ|1	314389696	gm-AEJ|1	314389696		gm-AEJADAVDQVPEAPVAQ(P)|1	3.71218e+07	0.5051	31.84	2261.04	0.5
	7633	17.5396	3;2;4	2646.13	2646.13	0.6807	gm-AEJA=gm-AEJ=gm-AEJ|3	300797600	gm-AEJA=gm-AEJ=gm-AEJ|3, gm-AEJ=gm-AEJ=gm-AEJA|3	300797600		gm-AEJADLGTR(P)|1	3.45275e+07	0.4698	19.74	1483.69	1.5
	8112	18.6138	4;3;2	2788.2	2788.2	1.0985	gm-AEJAA=gm-AEJ=gm-AEJA|3	299816448	gm-AEJAA=gm-AEJ=gm-AEJA|3, gm-AEJA=gm-AEJA=gm-AEJA|3	299816448		gm-AEJADAIV(P)|1	1.49119e+07	0.2029	25.34	1339.62	2.3
	8112	18.6138	4;3;2	2788.2	2788.2	1.1343	gm-AEJA=gm-AEJA=gm-AEJA|3	299816448				gm-AE|1	1.42872e+07	0.1944	8.89	698.286	0.4
	7388	16.7351	3;2;4	2575.09	2575.09	0.4351	gm-AEJ=gm-AEJ=gm-AEJ|3	205089920	gm-AEJ=gm-AEJ=gm-AEJ|3	205089920		gm-AEJAD (Anh)|1, gm-AEJAD(P) (Anh)|1	1.18399e+07	0.1611	7.87	1036.41	3.3
	4282	10.9292	2;1	1012.45	1012.45	0.6441	gm-AEJAA|1	168703136	gm-AEJAA|1	168703136		gm-AEJADLG(P)|1, gm-AEJADAV(P)|1	1.06934e+07	0.1455	18.19	1226.54	0.1
	8073	18.5309	2;3;1	1702.71	1702.7	0.7999	gm-AEJ=gm-AEJ (Anh)|2	138991008	gm-AEJ=gm-AEJ (Anh)|2	138991008		gm-AEJADAI(P)|1	1.02598e+07	0.1396	21.85	1240.56	1
	5385	12.5969	2;1	1127.47	1127.47	0.7359	gm-AEJADA(P)|1	128233192	gm-AEJADA(P)|1	128233192		gm-AEJADAIVAAEPEPVE(P)|1	9.78206e+06	0.1331	31.09	2162	0.7
	12394	27.4381	2;1	1410.66	1410.66	0.311	gm-AEJADAIVA(P)|1	101113520	gm-AEJADAIVA(P)|1	101113520		gm-AEJK (Anh)|1	9.08386e+06	0.1236	14.14	978.439	1.5
	8452	19.4358	2;1;3	1773.74	1773.74	1.599	gm-AEJA=gm-AEJ (Anh)|2	91672360	gm-AEJA=gm-AEJ (Anh)|2, gm-AEJ=gm-AEJA (Anh)|2	91672360		gm-AEJADAVD(P)|1	8.12109e+06	0.1105	16.91	1341.57	0.8
	8452	19.4358	2;1;3	1773.74	1773.74	1.599	gm-AEJ=gm-AEJA (Anh)|2	91672360				gm-AEJADA(P) (Anh)|1	7.12892e+06	0.097	18.27	1107.45	1.4
	2440	7.8704	2;1;3	998.466	998.466	0.8665	gm-AEJK|1	91303288	gm-AEJK|1	91303288		gm-AEJAV(P) (Anh)|1	6.91579e+06	0.0941	7.87	1020.45	2.4
	8881	20.2307	3;2;1	1844.78	1844.78	1.1574	gm-AEJAA=gm-AEJ (Anh)|2	89706296	gm-AEJAA=gm-AEJ (Anh)|2, gm-AEJA=gm-AEJA (Anh)|2	89706296		gm-AEJAA (Anh)|1	6.12205e+06	0.0833	17.29	992.419	0.5
	8881	20.2307	3;2;1	1844.78	1844.78	1.2116	gm-AEJA=gm-AEJA (Anh)|2	89706296				gm-AEJYK|1	5.24013e+06	0.0713	13.66	1161.53	0.5
	9044	21.1617	3;2	2626.1	2626.1	0.599	gm-AEJA=gm-AEJ=gm-AEJ (Anh)|3	85034888	gm-AEJA=gm-AEJ=gm-AEJ (Anh)|3, gm-AEJ=gm-AEJ=gm-AEJA (Anh)|3	85034888		gm-AEJADL(P)|1	5.02699e+06	0.0684	17.72	1169.52	1.4
	9044	21.1617	3;2	2626.1	2626.1	0.599	gm-AEJ=gm-AEJ=gm-AEJA (Anh)|3	85034888				gm-AEJADAIVA(P) (Anh)|1	4.68157e+06	0.0637	31.42	1390.64	0.3
	9299	21.6539	2;3;4	2697.14	2697.14	0.8664	gm-AEJAA=gm-AEJ=gm-AEJ (Anh)|3	85003624	gm-AEJAA=gm-AEJ=gm-AEJ (Anh)|3, gm-AEJA=gm-AEJ=gm-AEJA (Anh)|3, gm-AEJ=gm-AEJA=gm-AEJA (Anh)|3	85003624		gm-AEJADAVDQVPEAP(P)|1	3.7335e+06	0.0508	31.14	1962.88	1
	9299	21.6539	2;3;4	2697.14	2697.14	0.9035	gm-AEJA=gm-AEJ=gm-AEJA (Anh)|3	85003624				gm-AEJADAIVAAEPEPV(P)|1	3.65265e+06	0.0497	31.67	2032.96	1
	9299	21.6539	2;3;4	2697.14	2697.14	0.9035	gm-AEJ=gm-AEJA=gm-AEJA (Anh)|3	85003624				gm-AEJF (Anh)|1	3.63796e+06	0.0495	17.63	997.413	0.6
	6061	13.61	2;1	850.344	850.345	-0.3952	gm-AEJ (Anh)|1	83480720	gm-AEJ (Anh)|1	83480720		gm-AEJD|1	3.30723e+06	0.045	12.01	985.398	2.8
	8887	20.4323	3;2	2555.06	2555.06	0.2776	gm-AEJ=gm-AEJ=gm-AEJ (Anh)|3	56192192	gm-AEJ=gm-AEJ=gm-AEJ (Anh)|3	56192192		gm-AEJAF|1	2.93976e+06	0.04	15.39	1088.48	1.6
	7198	16.1286	1;2	921.382	921.382	0.7054	gm-AEJA (Anh)|1	52481296	gm-AEJA (Anh)|1	52481296		gm-AEJG|1	2.60169e+06	0.0354	7.05	927.392	1.2
	9629	22.1678	3;4;2	2768.18	2768.18	1.2886	gm-AEJAA=gm-AEJ=gm-AEJA (Anh)|3	50084788	gm-AEJAA=gm-AEJ=gm-AEJA (Anh)|3, gm-AEJA=gm-AEJA=gm-AEJA (Anh)|3	50084788		gm-AEJADAIVAA(P)|1	2.37386e+06	0.0323	29.18	1481.7	1.2
	7246	16.225	3;2	1935.84	1935.84	1.2188	gm-AEJAA=gm-AEJA|2	48439364	gm-AEJAA=gm-AEJA|2	48439364		gm-AEJADLGTR(P) (Anh)|1	2.31506e+06	0.0315	24.78	1463.66	0.6
	3480	9.7323	1;2	1056.44	1056.43	0.6818	gm-AEJAD|1	46823888	gm-AEJAD|1, gm-AEJAD(P)|1	46823888		gm-AE (Anh)|1	1.9035e+06	0.0259	16.88	678.26	0.5
	3480	9.7323	1;2	1056.44	1056.43	0.8711	gm-AEJAD(P)|1	46823888				gm-AEJS|1	1.58747e+06	0.0216	8.54	957.403	0.8
	12929	28.9184	3;2	2263.02	2263.02	0.2463	gm-AEJADAIV(P)=gm-AEJA|2	38402432				gm-AEJADAVDQVPE(P)|1	1.11711e+06	0.0152	26.94	1794.79	0.4
	14357	31.8398	2;3	2261.04	2261.04	0.4796	gm-AEJADAVDQVPEAPVAQ(P)|1	33296328	gm-AEJADAVDQVPEAPVAQ(P)|1	33296328		gm-AEJADAIVAA(P) (Anh)|1	786386	0.0107	31.49	1461.67	2.4
	7485	16.774	2;3	1979.83	1979.83	0.4135	gm-AEJADA(P)=gm-AEJ|2	19992104				gm-AEJADAI(P) (Anh)|1	602651	0.0082	20.66	1220.53	3.8
	7485	16.774	2;3	1979.83	1979.83	0.464	gm-AEJAD(P)=gm-AEJA|2	19992104				gm-AEJADAVDQVPEAPV(P)|1	587952	0.008	30.41	2061.95	2.7
	6037	13.5806	2;3	1850.83	1850.83	0.5274	gm-AEJK=gm-AEJ|2	19611066	gm-AEJK=gm-AEJ|2	19611066		gm-AEJAW|1	573254	0.0078	31.04	1127.49	3
	13906	31.1109	4;3;2	3014.36	3014.36	0.7814	gm-AEJADAIVAAEPEPVE(P)=gm-AEJ|2	13019783	gm-AEJADAIVAAEPEPVE(P)=gm-AEJ|2	13019783		gm-AEJQ|1, gm-AEJAG|1	485061	0.0066	8.93	998.429	1.5
	6519	14.5091	3;2	1908.8	1908.79	0.2711	gm-AEJD=gm-AEJA|2	10042760				gm-AEJADAVD(P) (Anh)|1	404217	0.0055	26.83	1321.54	2.3
	9601	21.8455	2;1	1240.56	1240.56	1.0498	gm-AEJADAI(P)|1	9983910	gm-AEJADAI(P)|1	9983910		gm-AEJAV(P)|1	374820	0.0051	24.17	1040.48	0.8
	13936	31.0871	2;3	2162	2162	0.665	gm-AEJADAIVAAEPEPVE(P)|1	9784417	gm-AEJADAIVAAEPEPVE(P)|1	9784417		gm-AEJAI (Anh)|1	301326	0.0041	22.99	1034.47	0.9
	2448	7.8679	2;3	1036.41	1036.41	3.2593	gm-AEJAD (Anh)|1	9097735	gm-AEJAD (Anh)|1, gm-AEJAD(P) (Anh)|1	9097735		gm-AEJADAIVAAEPEP(P)|1	293976	0.004	32.02	1933.89	1.3
	8359	18.9855	3;4;2	2859.24	2859.24	1.4374	gm-AEJAA=gm-AEJA=gm-AEJA|3	8713742	gm-AEJAA=gm-AEJA=gm-AEJA|3	8713742		gm-AEJAI|1	227832	0.0031	12.19	1054.49	2.3
	6312	14.14	1;2	978.441	978.439	1.4619	gm-AEJK (Anh)|1	8681066	gm-AEJK (Anh)|1	8681066		gm-AEJADAIV(P) (Anh)|1	227832	0.0031	11.13	1319.6	0.5
	14408	31.9748	3;4;2	3014.36	3014.36	1.4496	gm-AEJADAIVAAEPEPVE(P)=gm-AEJ|2	8534907	gm-AEJADAIVAAEPEPVE(P)=gm-AEJ|2	8534907		gm-AEJADLG(P) (Anh)|1, gm-AEJADAV(P) (Anh)|1	132289	0.0018	10.36	1206.51	1.2
	11285	25.3372	2	1339.63	1339.62	2.3087	gm-AEJADAIV(P)|1	8454263	gm-AEJADAIV(P)|1	8454263		gm-AEJA=gm-AEJ|2, gm-AEJ=gm-AEJA|2	9.30133e+08	12.6559	14.83	1793.77	0.7
	14358	31.8888	4;3	3866.72	3866.72	1.2377	gm-AEJADAIVAAEPEPVE(P)=gm-AEJ=gm-AEJ|3	7894572	gm-AEJADAIVAAEPEPVE(P)=gm-AEJ=gm-AEJ|3	7894572		gm-AEJAA=gm-AEJ|2, gm-AEJA=gm-AEJA|2	8.56698e+08	11.6567	15.67	1864.8	0.4
	7577	16.911	2;1	1341.57	1341.57	0.8279	gm-AEJADAVD(P)|1	7781042	gm-AEJADAVD(P)|1	7781042		gm-AEJ=gm-AEJ|2	6.47681e+08	8.8127	13.93	1722.73	0
	13055	29.1767	3;2	3115.39	3115.38	1.4993	gm-AEJADAIVA(P)=gm-AEJ=gm-AEJ|3	7603926	gm-AEJADAIVA(P)=gm-AEJ=gm-AEJ|3, gm-AEJADAIV(P)=gm-AEJ=gm-AEJA|3	7603926		gm-AEJ=gm-AEJ (Anh)|2	1.38992e+08	1.8912	18.53	1702.7	0.8
	13055	29.1767	3;2	3115.39	3115.38	1.5314	gm-AEJADAIV(P)=gm-AEJ=gm-AEJA|3	7603926				gm-AEJA=gm-AEJ (Anh)|2, gm-AEJ=gm-AEJA (Anh)|2	9.297e+07	1.265	19.44	1773.74	1.6
	8081	18.2665	2;1	1107.45	1107.45	1.3698	gm-AEJADA(P) (Anh)|1	7125259	gm-AEJADA(P) (Anh)|1	7125259		gm-AEJAA=gm-AEJ (Anh)|2, gm-AEJA=gm-AEJA (Anh)|2	9.23012e+07	1.2559	20.23	1844.78	1.2
	2466	7.8674	2;1	1020.45	1020.45	-2.3684	gm-AEJAV(P) (Anh)|1	6744953	gm-AEJAV(P) (Anh)|1	6744953		gm-AEJAA=gm-AEJA|2	4.90352e+07	0.6672	16.23	1935.84	1.2
	9033	20.5713	3;2	1915.82	1915.82	0.9919	gm-AEJAA=gm-AEJA (Anh)|2	6345495	gm-AEJAA=gm-AEJA (Anh)|2	6345495		gm-AEJADAIVA(P)=gm-AEJ|2, gm-AEJADAIV(P)=gm-AEJA|2	3.86946e+07	0.5265	28.92	2263.02	0.2
	9149	20.8447	2;3	1915.82	1915.82	0.7371	gm-AEJAA=gm-AEJA (Anh)|2	6285715	gm-AEJAA=gm-AEJA (Anh)|2	6285715		gm-AEJADLGTR(P)=gm-AEJ|2	2.98974e+07	0.4068	22.44	2336.05	0.7
	8072	18.1948	2	1226.54	1226.54	0.1457	gm-AEJADLG(P)|1	6280061	gm-AEJADLG(P)|1, gm-AEJADAV(P)|1	6280061		gm-AEJADAIVAAEPEPVE(P)=gm-AEJ|2	2.24083e+07	0.3049	31.11	3014.36	0.8
	8072	18.1948	2	1226.54	1226.54	0.1457	gm-AEJADAV(P)|1	6280061				gm-AEJAD=gm-AEJA|2, gm-AEJADA(P)=gm-AEJ|2, gm-AEJAD(P)=gm-AEJA|2	2.23201e+07	0.3037	16.77	1979.83	0.4
	13126	29.369	2;3	2334.06	2334.06	1.429	gm-AEJADAIVAA(P)=gm-AEJ|2	5916840	gm-AEJADAIVAA(P)=gm-AEJ|2, gm-AEJADAIVA(P)=gm-AEJA|2	5916840		gm-AEJK=gm-AEJ|2	2.06665e+07	0.2812	13.58	1850.83	0.5
	14029	31.2263	3;2	2815.24	2815.24	1.7869	gm-AEJADAVDQVPEAP(P)=gm-AEJ|2	5906639	gm-AEJADAVDQVPEAP(P)=gm-AEJ|2	5906639		gm-AEJAA=gm-AEJA (Anh)|2	1.26336e+07	0.1719	20.57	1915.82	1
	7718	17.295	1;2	992.419	992.419	0.502	gm-AEJAA (Anh)|1	5820758	gm-AEJAA (Anh)|1	5820758		gm-AEJAD=gm-AEJ|2, gm-AEJD=gm-AEJA|2, gm-AEJAD(P)=gm-AEJ|2	1.00393e+07	0.1366	14.51	1908.79	0.2
	12629	28.0692	2	1339.63	1339.62	0.8507	gm-AEJADAIV(P)|1	5775502	gm-AEJADAIV(P)|1	5775502		gm-AEJADAIVAAEPEPVE(P)=gm-AEJA|2	9.95109e+06	0.1354	31.37	3085.4	0.6
	7290	16.2741	3;4;2	2703.19	2703.19	1.0955	gm-AEJK=gm-AEJ=gm-AEJ|3	5330908	gm-AEJK=gm-AEJ=gm-AEJ|3	5330908		gm-AEJADAIVAA(P)=gm-AEJ|2, gm-AEJADAIVA(P)=gm-AEJA|2	8.23868e+06	0.1121	29.37	2334.06	1.4
	6103	13.6609	2	1161.53	1161.53	0.529	gm-AEJYK|1	5242121	gm-AEJYK|1	5242121		gm-AEJAD=gm-AEJ (Anh)|2, gm-AEJD=gm-AEJA (Anh)|2, gm-AEJAD(P)=gm-AEJ (Anh)|2	6.71736e+06	0.0914	13.58	1888.77	2
	9331	21.2071	2;3;4	2965.32	2965.32	0.7313	gm-AEJADAVDQVPEAPV(P)=gm-AEJA (Anh)|2	5170503	gm-AEJADAVDQVPEAPV(P)=gm-AEJA (Anh)|2	5170503		gm-AEJADAIVAAEPEPV(P)=gm-AEJ|2	6.07796e+06	0.0827	31.63	2885.32	0.9
	7900	17.7249	2	1169.52	1169.52	1.4187	gm-AEJADL(P)|1	5029838	gm-AEJADL(P)|1	5029838		gm-AEJADAVDQVPEAP(P)=gm-AEJ|2	5.90892e+06	0.0804	31.23	2815.24	1.8
	14206	31.5842	4;3	3965.77	3965.76	1.8332	gm-AEJADAVDQVPEAPVAQ(P)=gm-AEJ=gm-AEJ|3	4855375	gm-AEJADAVDQVPEAPVAQ(P)=gm-AEJ=gm-AEJ|3	4855375		gm-AEJK=gm-AEJ (Anh)|2	4.81386e+06	0.0655	17.92	1830.8	1.5
	7975	17.9164	2;3	1830.8	1830.8	1.5087	gm-AEJK=gm-AEJ (Anh)|2	4815051	gm-AEJK=gm-AEJ (Anh)|2	4815051		gm-AEJADAVDQVPEAPVAQ(P)=gm-AEJA|2	4.76976e+06	0.0649	31.87	3184.44	1.1
	14141	31.4159	2;1	1390.64	1390.64	0.283	gm-AEJADAIVA(P) (Anh)|1	4682924	gm-AEJADAIVA(P) (Anh)|1	4682924		gm-AEJADAIVA(P)=gm-AEJ (Anh)|2, gm-AEJADAIV(P)=gm-AEJA (Anh)|2	4.46844e+06	0.0608	31.67	2242.99	1.2
	8269	18.757	2	1226.54	1226.54	2.4348	gm-AEJADLG(P)|1	4415103	gm-AEJADLG(P)|1, gm-AEJADAV(P)|1	4415103		gm-AEJADL(P)=gm-AEJA|2, gm-AEJADAI(P)=gm-AEJ|2	4.27735e+06	0.0582	24.4	2092.92	0.8
	8269	18.757	2	1226.54	1226.54	2.4348	gm-AEJADAV(P)|1	4415103				gm-AEJADAIVAAEPEPV(P)=gm-AEJA|2	4.21856e+06	0.0574	31.86	2956.35	0.8
	14411	31.9808	3;4	3937.76	3937.76	1.1013	gm-AEJADAIVAAEPEPVE(P)=gm-AEJ=gm-AEJA|3	4292641	gm-AEJADAIVAAEPEPVE(P)=gm-AEJ=gm-AEJA|3	4292641		gm-AEJADAVDQVPEAPV(P)=gm-AEJ|2	4.00543e+06	0.0545	32.01	2914.31	1.3
	10851	24.4037	3;2	2092.92	2092.92	0.777	gm-AEJADL(P)=gm-AEJA|2	4278018	gm-AEJADL(P)=gm-AEJA|2, gm-AEJADAI(P)=gm-AEJ|2	4278018		gm-AEJADAVDQVPEAPV(P)=gm-AEJA|2	3.97603e+06	0.0541	31.91	2985.34	1.2
	10851	24.4037	3;2	2092.92	2092.92	0.777	gm-AEJADAI(P)=gm-AEJ|2	4278018				gm-AEJADAVD(P)=gm-AEJ|2	3.94663e+06	0.0537	20.24	2193.93	1
	14359	31.8589	3;4	2956.36	2956.35	0.7578	gm-AEJADAIVAAEPEPV(P)=gm-AEJA|2	4217217	gm-AEJADAIVAAEPEPV(P)=gm-AEJA|2	4217217		gm-AEJAV(P)=gm-AEJA|2	3.56446e+06	0.0485	31.63	1963.87	4.7
	8316	18.8511	3;2;4	2832.19	2832.19	0.89	gm-AEJAD=gm-AEJ=gm-AEJA|3	4177641	gm-AEJAD=gm-AEJ=gm-AEJA|3, gm-AEJD=gm-AEJA=gm-AEJA|3, gm-AEJADA(P)=gm-AEJ=gm-AEJ|3, gm-AEJAD(P)=gm-AEJ=gm-AEJA|3	4177641		gm-AEJADLGTR(P)=gm-AE|2	3.13085e+06	0.0426	25.24	2163.96	3
	8316	18.8511	3;2;4	2832.19	2832.19	0.9253	gm-AEJD=gm-AEJA=gm-AEJA|3	4177641				gm-AEJADA(P)=gm-AEJA|2	2.92506e+06	0.0398	17.46	2050.87	1
	8316	18.8511	3;2;4	2832.19	2832.19	0.9253	gm-AEJADA(P)=gm-AEJ=gm-AEJ|3	4177641				gm-AEJADLG(P)=gm-AEJ|2, gm-AEJADAV(P)=gm-AEJ|2	2.91036e+06	0.0396	21.47	2078.9	0.7
	8316	18.8511	3;2;4	2832.19	2832.19	0.9606	gm-AEJAD(P)=gm-AEJ=gm-AEJA|3	4177641				gm-AEJG=gm-AEJ|2	2.77807e+06	0.0378	13.65	1779.75	0.7
	8316	18.8511	3;2;4	2832.19	2832.21	-4.4769	gm-AEJAW=gm-AEJ=gm-AEJ|3	4177641				gm-AEJYK=gm-AEJ|2	2.68988e+06	0.0366	17.26	2013.89	1.1
	8923	20.2375	3;2	2193.93	2193.93	1.0434	gm-AEJADAVD(P)=gm-AEJ|2	3945727	gm-AEJADAVD(P)=gm-AEJ|2	3945727		gm-AEJAI=gm-AEJA|2	2.61639e+06	0.0356	26.75	1977.89	2.2
	13978	31.1443	2;3	1962.88	1962.88	0.9826	gm-AEJADAVDQVPEAP(P)|1	3736970	gm-AEJADAVDQVPEAP(P)|1	3736970		gm-AEJADAIV(P)=gm-AEJ|2	2.36651e+06	0.0322	29.43	2191.98	0.8
	14272	31.6302	2;3	1963.86	1963.87	-4.6515	gm-AEJAV(P)=gm-AEJA|2	3561743	gm-AEJAV(P)=gm-AEJA|2	3561743		gm-AEJADLGTR(P)=gm-AEJA|2	2.08723e+06	0.0284	23.06	2407.09	1.3
	6056	13.5791	3;2	1888.77	1888.77	2.0154	gm-AEJAD=gm-AEJ (Anh)|2	3550377	gm-AEJAD=gm-AEJ (Anh)|2, gm-AEJD=gm-AEJA (Anh)|2, gm-AEJAD(P)=gm-AEJ (Anh)|2	3550377		gm-AEJS=gm-AEJ|2	1.49193e+06	0.0203	13.55	1809.76	0.8
	6056	13.5791	3;2	1888.77	1888.77	2.1213	gm-AEJAD(P)=gm-AEJ (Anh)|2	3550377				gm-AEJADAVDQVPEAP(P)=gm-AEJ (Anh)|2	1.43313e+06	0.0195	28.11	2795.21	2.2
	4741	11.6142	2	1127.47	1127.47	1.602	gm-AEJADA(P)|1	3452213	gm-AEJADA(P)|1	3452213		gm-AEJADA(P)=gm-AE|2	1.2641e+06	0.0172	28.78	1807.75	2.2
	7875	17.626	2;3	997.413	997.413	0.636	gm-AEJF (Anh)|1	3377122	gm-AEJF (Anh)|1	3377122		gm-AEJS=gm-AEJA|2	1.19795e+06	0.0163	14.31	1880.8	1.4
	5018	12.013	2	985.4	985.398	2.805	gm-AEJD|1	3308220	gm-AEJD|1	3308220		gm-AEJADAVDQVPE(P)=gm-AEJ|2	1.08771e+06	0.0148	28.19	2647.15	0.9
	13976	31.2111	3;4	3937.76	3937.76	1.8453	gm-AEJADAIVAAEPEPVE(P)=gm-AEJ=gm-AEJA|3	3242862	gm-AEJADAIVAAEPEPVE(P)=gm-AEJ=gm-AEJA|3	3242862		gm-AEJQ=gm-AEJ|2, gm-AEJG=gm-AEJA|2, gm-AEJAG=gm-AEJ|2	1.06566e+06	0.0145	14.37	1850.79	0.1
	14282	31.6719	2;3	2243	2242.99	1.245	gm-AEJADAIVA(P)=gm-AEJ (Anh)|2	3178847	gm-AEJADAIVA(P)=gm-AEJ (Anh)|2, gm-AEJADAIV(P)=gm-AEJA (Anh)|2	3178847		gm-AEJK=gm-AEJA|2	1.01422e+06	0.0138	14.25	1921.86	0.7
	14282	31.6719	2;3	2243	2242.99	1.2896	gm-AEJADAIV(P)=gm-AEJA (Anh)|2	3178847				gm-AEJYK=gm-AEJ (Anh)|2	779037	0.0106	21.7	1993.86	4.9
	9340	21.2387	3;2	1959.81	1959.81	1.0555	gm-AEJADA(P)=gm-AEJ (Anh)|2	3105347				gm-AEJADAVD(P)=gm-AEJA|2	654097	0.0089	20.78	2264.96	0.7
	9340	21.2387	3;2	1959.81	1959.81	1.1065	gm-AEJAD(P)=gm-AEJA (Anh)|2	3105347				gm-AEJADAI(P)=gm-AEJA|2	521808	0.0071	24.95	2163.95	0.4
	3947	10.4373	2	1012.45	1012.45	1.3675	gm-AEJAA|1	3056865	gm-AEJAA|1	3056865		gm-AEJADA(P)=gm-AEJA (Anh)|2	426265	0.0058	21.81	2030.84	1.1
	10385	23.5524	3;4	3188.41	3188.41	1.6909	gm-AEJADLGTR(P)=gm-AEJ=gm-AEJ|3	2952137	gm-AEJADLGTR(P)=gm-AEJ=gm-AEJ|3	2952137		gm-AEJADL(P)=gm-AEJA (Anh)|2, gm-AEJADAI(P)=gm-AEJ (Anh)|2	360121	0.0049	29.07	2072.89	3.5
	9468	21.4741	2;3	2078.9	2078.9	0.6972	gm-AEJADLG(P)=gm-AEJ|2	2909579	gm-AEJADLG(P)=gm-AEJ|2, gm-AEJADAV(P)=gm-AEJ|2	2909579		gm-AEJADLG(P)=gm-AEJA|2, gm-AEJADAV(P)=gm-AEJA|2	360121	0.0049	22.05	2149.94	1.4
	13831	30.9727	4;3	3866.72	3866.72	1.1191	gm-AEJADAIVAAEPEPVE(P)=gm-AEJ=gm-AEJ|3	2903403	gm-AEJADAIVAAEPEPVE(P)=gm-AEJ=gm-AEJ|3	2903403		gm-AEJADAIV(P)=gm-AEJA|2, gm-AEJADAIVA(P)=gm-AEJ|2	301326	0.0041	27.83	2263.02	1.1
	13195	29.4858	3;4	3186.42	3186.42	1.1624	gm-AEJADAIVAA(P)=gm-AEJ=gm-AEJ|3	2814274	gm-AEJADAIVAA(P)=gm-AEJ=gm-AEJ|3, gm-AEJADAIVA(P)=gm-AEJ=gm-AEJA|3, gm-AEJADAIV(P)=gm-AEJA=gm-AEJA|3	2814274		gm-AEJADLG(P)=gm-AEJ (Anh)|2, gm-AEJADAV(P)=gm-AEJ (Anh)|2	293976	0.004	26.09	2058.87	0.2
	13195	29.4858	3;4	3186.42	3186.42	1.1624	gm-AEJADAIVA(P)=gm-AEJ=gm-AEJA|3	2814274				gm-AEJQ=gm-AE|2, gm-AEJAG=gm-AE|2	161687	0.0022	10.79	1678.7	1.1
	13195	29.4858	3;4	3186.42	3186.42	1.1938	gm-AEJADAIV(P)=gm-AEJA=gm-AEJA|3	2814274				gm-AEJAA=gm-AEJ=gm-AEJ|3, gm-AEJA=gm-AEJ=gm-AEJA|3, gm-AEJ=gm-AEJA=gm-AEJA|3	3.59783e+08	4.8954	18.07	2717.16	0.6
	6104	13.6483	2;3	1779.75	1779.75	0.7132	gm-AEJG=gm-AEJ|2	2774578	gm-AEJG=gm-AEJ|2	2774578		gm-AEJA=gm-AEJ=gm-AEJ|3, gm-AEJ=gm-AEJ=gm-AEJA|3	3.04787e+08	4.1471	17.54	2646.13	0.7
	14381	31.9055	3	2985.35	2985.34	1.1709	gm-AEJADAVDQVPEAPV(P)=gm-AEJA|2	2759035	gm-AEJADAVDQVPEAPV(P)=gm-AEJA|2	2759035		gm-AEJAA=gm-AEJ=gm-AEJA|3, gm-AEJA=gm-AEJA=gm-AEJA|3	3.00297e+08	4.086	18.61	2788.2	1.1
	7037	15.8293	1;2	1036.41	1036.41	1.0048	gm-AEJAD (Anh)|1	2744717	gm-AEJAD (Anh)|1, gm-AEJAD(P) (Anh)|1	2744717		gm-AEJ=gm-AEJ=gm-AEJ|3	2.06335e+08	2.8075	16.74	2575.09	0.4
	7037	15.8293	1;2	1036.41	1036.41	1.1978	gm-AEJAD(P) (Anh)|1	2744717				gm-AEJAA=gm-AEJ=gm-AEJ (Anh)|3, gm-AEJA=gm-AEJ=gm-AEJA (Anh)|3, gm-AEJ=gm-AEJA=gm-AEJA (Anh)|3	8.54442e+07	1.1626	21.65	2697.14	0.9
	14428	32.0051	3	2914.31	2914.31	1.3428	gm-AEJADAVDQVPEAPV(P)=gm-AEJ|2	2711310	gm-AEJADAVDQVPEAPV(P)=gm-AEJ|2	2711310		gm-AEJA=gm-AEJ=gm-AEJ (Anh)|3, gm-AEJ=gm-AEJ=gm-AEJA (Anh)|3	8.50326e+07	1.157	21.16	2626.1	0.6
	6414	14.3025	3;2	1793.77	1793.77	1.2246	gm-AEJA=gm-AEJ|2	2658266	gm-AEJA=gm-AEJ|2, gm-AEJ=gm-AEJA|2	2658266		gm-AEJ=gm-AEJ=gm-AEJ (Anh)|3	5.64728e+07	0.7684	20.43	2555.06	0.3
	6414	14.3025	3;2	1793.77	1793.77	1.2246	gm-AEJ=gm-AEJA|2	2658266				gm-AEJAA=gm-AEJ=gm-AEJA (Anh)|3, gm-AEJA=gm-AEJA=gm-AEJA (Anh)|3	5.00862e+07	0.6815	22.17	2768.18	1.3
	6912	15.3905	2	1088.47	1088.48	-1.5979	gm-AEJAF|1	2623950	gm-AEJAF|1	2623950		gm-AEJADAIVAAEPEPVE(P)=gm-AEJ=gm-AEJ|3	1.07963e+07	0.1469	31.89	3866.72	1.2
	12058	26.753	2;3	1977.88	1977.89	-2.1683	gm-AEJAI=gm-AEJA|2	2616067	gm-AEJAI=gm-AEJA|2	2616067		gm-AEJAA=gm-AEJA=gm-AEJA|3	8.71639e+06	0.1186	18.99	2859.24	1.4
	2016	7.0504	2;1	927.393	927.392	1.2347	gm-AEJG|1	2603117	gm-AEJG|1	2603117		gm-AEJADAIVAAEPEPVE(P)=gm-AEJ=gm-AEJA|3	7.9741e+06	0.1085	31.98	3937.76	1.1
	13921	31.1433	3;4	3113.41	3113.4	2.1722	gm-AEJADAVDQVPEAPVAQ(P)=gm-AEJ|2	2386162	gm-AEJADAVDQVPEAPVAQ(P)=gm-AEJ|2	2386162		gm-AEJK=gm-AEJ=gm-AEJ|3	5.32832e+06	0.0725	16.27	2703.19	1.1
	14121	31.3545	2;3	2261.04	2261.04	0.4796	gm-AEJADAVDQVPEAPVAQ(P)|1	2354039	gm-AEJADAVDQVPEAPVAQ(P)|1	2354039		gm-AEJAD=gm-AEJ=gm-AEJA|3, gm-AEJD=gm-AEJA=gm-AEJA|3, gm-AEJADA(P)=gm-AEJ=gm-AEJ|3, gm-AEJAD(P)=gm-AEJ=gm-AEJA|3	4.9241e+06	0.067	18.85	2832.19	0.9
	8418	19.0856	2;3	1888.77	1888.77	1.2312	gm-AEJAD=gm-AEJ (Anh)|2	2344044	gm-AEJAD=gm-AEJ (Anh)|2, gm-AEJD=gm-AEJA (Anh)|2, gm-AEJAD(P)=gm-AEJ (Anh)|2	2344044		gm-AEJAA=gm-AEJA=gm-AEJA (Anh)|3	4.55663e+06	0.062	22.47	2839.21	1
	8418	19.0856	2;3	1888.77	1888.77	1.2841	gm-AEJD=gm-AEJA (Anh)|2	2344044				gm-AEJADLGTR(P)=gm-AEJ=gm-AEJ|3	2.95446e+06	0.0402	23.55	3188.41	1.7
	8418	19.0856	2;3	1888.77	1888.77	1.3371	gm-AEJAD(P)=gm-AEJ (Anh)|2	2344044				gm-AEJADAIVAA(P)=gm-AEJ=gm-AEJ|3, gm-AEJADAIVA(P)=gm-AEJ=gm-AEJA|3, gm-AEJADAIV(P)=gm-AEJA=gm-AEJA|3	2.81482e+06	0.0383	29.49	3186.42	1.2
	13540	30.1513	3;2	2334.06	2334.06	0.4876	gm-AEJADAIVAA(P)=gm-AEJ|2	2322876	gm-AEJADAIVAA(P)=gm-AEJ|2, gm-AEJADAIVA(P)=gm-AEJA|2	2322876		gm-AEJADAIVA(P)=gm-AEJ=gm-AEJ (Anh)|3, gm-AEJADAIV(P)=gm-AEJ=gm-AEJA (Anh)|3	2.71193e+06	0.0369	31.47	3095.35	1.1
	13540	30.1513	3;2	2334.06	2334.06	0.4876	gm-AEJADAIVA(P)=gm-AEJA|2	2322876				gm-AEJAV(P)=gm-AEJ=gm-AEJA|3	2.24157e+06	0.0305	31.61	2816.23	2
	14254	31.6072	3;2	2816.23	2816.23	-2.0451	gm-AEJAV(P)=gm-AEJ=gm-AEJA|3	2243517	gm-AEJAV(P)=gm-AEJ=gm-AEJA|3	2243517		gm-AEJYK=gm-AEJ=gm-AEJ|3	2.07988e+06	0.0283	28.87	2866.25	0.9
	9913	22.4684	3	2839.22	2839.21	1.0447	gm-AEJAA=gm-AEJA=gm-AEJA (Anh)|3	2186912	gm-AEJAA=gm-AEJA=gm-AEJA (Anh)|3	2186912		gm-AEJAD=gm-AEJ=gm-AEJ|3, gm-AEJD=gm-AEJ=gm-AEJA|3, gm-AEJAD(P)=gm-AEJ=gm-AEJ|3	1.99904e+06	0.0272	17.08	2761.15	1.1
	13031	29.176	2	1481.7	1481.7	1.2086	gm-AEJADAIVAA(P)|1	2096737	gm-AEJADAIVAA(P)|1	2096737		gm-AEJADAIVAAEPEPV(P)=gm-AEJ=gm-AEJA|3	1.33759e+06	0.0182	31.67	3808.71	1.6
	11029	24.7781	2	1463.66	1463.66	0.5942	gm-AEJADLGTR(P) (Anh)|1	2048905	gm-AEJADLGTR(P) (Anh)|1	2048905		gm-AEJAD=gm-AEJA=gm-AEJA|3, gm-AEJADA(P)=gm-AEJ=gm-AEJA|3, gm-AEJAD(P)=gm-AEJA=gm-AEJA|3	1.2494e+06	0.017	19.32	2903.23	1.9
	7640	17.0842	3	2761.16	2761.15	1.1305	gm-AEJAD=gm-AEJ=gm-AEJ|3	2002351	gm-AEJAD=gm-AEJ=gm-AEJ|3, gm-AEJD=gm-AEJ=gm-AEJA|3, gm-AEJAD(P)=gm-AEJ=gm-AEJ|3	2002351		gm-AEJAD(P)=gm-AEJ=gm-AEJA (Anh)|3, gm-AEJD=gm-AEJA=gm-AEJA (Anh)|3, gm-AEJADA(P)=gm-AEJ=gm-AEJ (Anh)|3, gm-AEJAD=gm-AEJ=gm-AEJA (Anh)|3	1.02157e+06	0.0139	22.21	2812.17	0.7
	7640	17.0842	3	2761.16	2761.15	1.1667	gm-AEJD=gm-AEJ=gm-AEJA|3	2002351				gm-AEJADL(P)=gm-AEJ=gm-AEJA|3, gm-AEJADAI(P)=gm-AEJ=gm-AEJ|3	999519	0.0136	25.34	2945.28	1.5
	7640	17.0842	3	2761.16	2761.15	1.203	gm-AEJAD(P)=gm-AEJ=gm-AEJ|3	2002351				gm-AEJAD=gm-AEJ=gm-AEJA (Anh)|3, gm-AEJD=gm-AEJA=gm-AEJA (Anh)|3, gm-AEJADA(P)=gm-AEJ=gm-AEJ (Anh)|3, gm-AEJAD(P)=gm-AEJ=gm-AEJA (Anh)|3	984820	0.0134	22.54	2812.17	1.6
	8736	19.824	3	2683.16	2683.16	1.974	gm-AEJK=gm-AEJ=gm-AEJ (Anh)|3	1957366	gm-AEJK=gm-AEJ=gm-AEJ (Anh)|3	1957366		gm-AEJAD=gm-AEJ=gm-AEJ (Anh)|3, gm-AEJD=gm-AEJ=gm-AEJA (Anh)|3, gm-AEJAD(P)=gm-AEJ=gm-AEJ (Anh)|3	984820	0.0134	16.28	2741.13	3.9
	7571	16.8812	1	678.26	678.26	0.5271	gm-AE (Anh)|1	1905601	gm-AE (Anh)|1	1905601		gm-AEJADAVD(P)=gm-AEJ=gm-AEJ|3	948073	0.0129	21.7	3046.29	2.3
	7602	16.9107	3	2646.13	2646.13	0.8883	gm-AEJA=gm-AEJ=gm-AEJ|3	1815281	gm-AEJA=gm-AEJ=gm-AEJ|3, gm-AEJ=gm-AEJ=gm-AEJA|3	1815281		gm-AEJADAVDQVPEAP(P)=gm-AEJ=gm-AEJ (Anh)|3	926025	0.0126	28.37	3647.57	0.5
	7602	16.9107	3	2646.13	2646.13	0.8883	gm-AEJ=gm-AEJ=gm-AEJA|3	1815281				gm-AEJADLGTR(P)=gm-AEJ=gm-AEJ (Anh)|3	918676	0.0125	27.06	3168.38	2.1
	11968	26.5348	2;3	2316.03	2316.02	2.1493	gm-AEJADLGTR(P)=gm-AEJ (Anh)|2	1801117	gm-AEJADLGTR(P)=gm-AEJ (Anh)|2	1801117		gm-AEJADAIVAAEPEPVE(P)=gm-AEJ=gm-AEJ (Anh)|3	874579	0.0119	31.74	3846.69	1.8
	8793	19.9168	3;2	1844.78	1844.78	0.8146	gm-AEJA=gm-AEJA (Anh)|2	1781441				gm-AEJADAIVAA(P)=gm-AEJ=gm-AEJ (Anh)|3, gm-AEJADAIVA(P)=gm-AEJ=gm-AEJA (Anh)|3, gm-AEJADAIV(P)=gm-AEJA=gm-AEJA (Anh)|3	727591	0.0099	31.58	3166.39	0.8
	14275	31.6495	3;4	4036.81	4036.8	1.8032	gm-AEJADAVDQVPEAPVAQ(P)=gm-AEJ=gm-AEJA|3	1757598	gm-AEJADAVDQVPEAPVAQ(P)=gm-AEJ=gm-AEJA|3	1757598		gm-AEJADAIVAA(P)=gm-AEJ=gm-AEJA|3, gm-AEJADAIVA(P)=gm-AEJA=gm-AEJA|3	698193	0.0095	29.68	3257.46	1.4
	10013	22.6669	3	2839.22	2839.21	1.2381	gm-AEJAA=gm-AEJA=gm-AEJA (Anh)|3	1740749	gm-AEJAA=gm-AEJA=gm-AEJA (Anh)|3	1740749		gm-AEJADAVDQVPEAP(P)=gm-AEJ=gm-AEJ|3	683495	0.0093	31.08	3667.6	3
	6812	15.2423	3;2	1979.83	1979.83	1.2878	gm-AEJAD=gm-AEJA|2	1582966	gm-AEJAD=gm-AEJA|2, gm-AEJADA(P)=gm-AEJ|2, gm-AEJAD(P)=gm-AEJA|2	1582966		gm-AEJADAVDQVPEAPV(P)=gm-AEJ=gm-AEJ|3	624699	0.0085	31.95	3766.67	2.1
	6812	15.2423	3;2	1979.83	1979.83	1.3383	gm-AEJADA(P)=gm-AEJ|2	1582966				gm-AEJAD=gm-AEJA=gm-AEJA (Anh)|3, gm-AEJADA(P)=gm-AEJ=gm-AEJA (Anh)|3, gm-AEJAD(P)=gm-AEJA=gm-AEJA (Anh)|3	573254	0.0078	22.94	2883.2	0.4
	6812	15.2423	3;2	1979.83	1979.83	1.3889	gm-AEJAD(P)=gm-AEJA|2	1582966				gm-AEJADAVDQVPEAPVAQ(P)=gm-AEJA=gm-AEJA|3	558555	0.0076	31.7	4107.84	2
	13980	31.1123	2;3	2261.05	2261.04	1.0465	gm-AEJADAVDQVPEAPVAQ(P)|1	1470040	gm-AEJADAVDQVPEAPVAQ(P)|1	1470040		gm-AE=gm-AEJ=gm-AEJ (Anh)|3	514458	0.007	22.54	2382.98	0.2
	14155	31.4705	4;3	3095.36	3095.35	1.1395	gm-AEJADAIVA(P)=gm-AEJ=gm-AEJ (Anh)|3	1435190	gm-AEJADAIVA(P)=gm-AEJ=gm-AEJ (Anh)|3, gm-AEJADAIV(P)=gm-AEJ=gm-AEJA (Anh)|3	1435190		gm-AEJADAIV(P)=gm-AEJ=gm-AEJ|3	507109	0.0069	29.58	3044.34	0.6
	14155	31.4705	4;3	3095.36	3095.35	1.1718	gm-AEJADAIV(P)=gm-AEJ=gm-AEJA (Anh)|3	1435190				gm-AEJG=gm-AEJ=gm-AEJ|3	485061	0.0066	16.45	2632.11	1.6
	12648	28.1145	3;4	2795.21	2795.21	-2.1953	gm-AEJADAVDQVPEAP(P)=gm-AEJ (Anh)|2	1434260	gm-AEJADAVDQVPEAP(P)=gm-AEJ (Anh)|2	1434260		gm-AEJADLGTR(P)=gm-AEJ=gm-AEJA|3	455663	0.0062	23.94	3259.45	2.7
	11064	24.8692	2	1410.66	1410.66	1.0032	gm-AEJADAIVA(P)|1	1385357	gm-AEJADAIVA(P)|1	1385357		gm-AEJADA(P)=gm-AEJA=gm-AEJA|3	440964	0.006	19.75	2974.27	1
	14258	31.6708	3;4	3808.72	3808.71	1.6109	gm-AEJADAIVAAEPEPV(P)=gm-AEJ=gm-AEJA|3	1338770	gm-AEJADAIVAAEPEPV(P)=gm-AEJ=gm-AEJA|3	1338770		gm-AE=gm-AEJ=gm-AEJ|3	396868	0.0054	1.03	2403.01	2.9
	2	1.0542	3	2914.31	2914.31	1.3428	gm-AEJADAVDQVPEAPV(P)=gm-AEJ|2	1292000	gm-AEJADAVDQVPEAPV(P)=gm-AEJ|2	1292000		gm-AEJAD(P)=gm-AEJA=gm-AEJA (Anh)|3, gm-AEJADA(P)=gm-AEJ=gm-AEJA (Anh)|3, gm-AEJAD=gm-AEJA=gm-AEJA (Anh)|3	374820	0.0051	22.63	2883.2	0.4
	13955	31.0807	2;3	2243	2242.99	0.8814	gm-AEJADAIV(P)=gm-AEJA (Anh)|2	1290534
	9133	20.7602	3;2	1959.81	1959.81	1.3159	gm-AEJAD=gm-AEJA (Anh)|2	1277957	gm-AEJAD=gm-AEJA (Anh)|2, gm-AEJADA(P)=gm-AEJ (Anh)|2, gm-AEJAD(P)=gm-AEJA (Anh)|2	1277957
	9133	20.7602	3;2	1959.81	1959.81	1.3669	gm-AEJADA(P)=gm-AEJ (Anh)|2	1277957
	9133	20.7602	3;2	1959.81	1959.81	1.4179	gm-AEJAD(P)=gm-AEJA (Anh)|2	1277957
	13917	30.983	3	3095.36	3095.35	1.7311	gm-AEJADAIVA(P)=gm-AEJ=gm-AEJ (Anh)|3	1274292	gm-AEJADAIVA(P)=gm-AEJ=gm-AEJ (Anh)|3, gm-AEJADAIV(P)=gm-AEJ=gm-AEJA (Anh)|3	1274292
	13917	30.983	3	3095.36	3095.35	1.7634	gm-AEJADAIV(P)=gm-AEJ=gm-AEJA (Anh)|3	1274292
	12909	28.7821	3;2;4	1807.74	1807.75	-2.2453	gm-AEJADA(P)=gm-AE|2	1265840	gm-AEJADA(P)=gm-AE|2	1265840
	8523	19.3208	3	2903.23	2903.23	1.9226	gm-AEJAD=gm-AEJA=gm-AEJA|3	1245958	gm-AEJAD=gm-AEJA=gm-AEJA|3, gm-AEJADA(P)=gm-AEJ=gm-AEJA|3, gm-AEJAD(P)=gm-AEJA=gm-AEJA|3	1245958
	8523	19.3208	3	2903.23	2903.23	1.957	gm-AEJADA(P)=gm-AEJ=gm-AEJA|3	1245958
	8523	19.3208	3	2903.23	2903.23	1.9915	gm-AEJAD(P)=gm-AEJA=gm-AEJA|3	1245958
	8523	19.3208	3	2903.23	2903.24	-3.3129	gm-AEJAW=gm-AEJ=gm-AEJA|3	1245958
	12935	28.8712	4;3	2866.25	2866.25	-0.9225	gm-AEJYK=gm-AEJ=gm-AEJ|3	1233135	gm-AEJYK=gm-AEJ=gm-AEJ|3	1233135
	14152	31.4624	4;3	3737.68	3737.68	0.7325	gm-AEJADAIVAAEPEPV(P)=gm-AEJ=gm-AEJ|3	1218954	gm-AEJADAIVAAEPEPV(P)=gm-AEJ=gm-AEJ|3	1218954
	14322	31.7308	3	2985.35	2985.34	1.2935	gm-AEJADAVDQVPEAPV(P)=gm-AEJA|2	1215083	gm-AEJADAVDQVPEAPV(P)=gm-AEJA|2	1215083
	8071	18.1421	3	2646.13	2646.13	1.7187	gm-AEJA=gm-AEJ=gm-AEJ|3	1168819	gm-AEJA=gm-AEJ=gm-AEJ|3, gm-AEJ=gm-AEJ=gm-AEJA|3	1168819
	8071	18.1421	3	2646.13	2646.13	1.7187	gm-AEJ=gm-AEJ=gm-AEJA|3	1168819
	7711	17.2581	2;3	2013.89	2013.89	1.1179	gm-AEJYK=gm-AEJ|2	1132119	gm-AEJYK=gm-AEJ|2	1132119
	12185	26.9412	2	1794.79	1794.79	0.4216	gm-AEJADAVDQVPE(P)|1	1118947	gm-AEJADAVDQVPE(P)|1	1118947
	4637	11.6281	2;1	941.409	941.408	1.567	gm-AEJA|1	1114962	gm-AEJA|1	1114962
	12686	28.1857	3	2647.15	2647.15	0.8924	gm-AEJADAVDQVPE(P)=gm-AEJ|2	1085755	gm-AEJADAVDQVPE(P)=gm-AEJ|2	1085755
	5277	12.4328	2	941.409	941.408	1.2428	gm-AEJA|1	1069007	gm-AEJA|1	1069007
	6452	14.3714	2;3	1850.79	1850.79	-0.1407	gm-AEJQ=gm-AEJ|2	1067951	gm-AEJQ=gm-AEJ|2, gm-AEJG=gm-AEJA|2, gm-AEJAG=gm-AEJ|2	1067951
	6452	14.3714	2;3	1850.79	1850.79	-0.1407	gm-AEJG=gm-AEJA|2	1067951
	6452	14.3714	2;3	1850.79	1850.79	-0.1407	gm-AEJAG=gm-AEJ|2	1067951
	4990	11.9711	2	1127.47	1127.47	1.4938	gm-AEJADA(P)|1	1032260	gm-AEJADA(P)|1	1032260
	9804	22.2116	3	2812.16	2812.17	-0.6764	gm-AEJAD(P)=gm-AEJ=gm-AEJA (Anh)|3	1022751	gm-AEJAD(P)=gm-AEJ=gm-AEJA (Anh)|3, gm-AEJD=gm-AEJA=gm-AEJA (Anh)|3, gm-AEJADA(P)=gm-AEJ=gm-AEJ (Anh)|3, gm-AEJAD=gm-AEJ=gm-AEJA (Anh)|3	1022751
	9804	22.2116	3	2812.16	2812.17	-0.712	gm-AEJD=gm-AEJA=gm-AEJA (Anh)|3	1022751
	9804	22.2116	3	2812.16	2812.17	-0.712	gm-AEJADA(P)=gm-AEJ=gm-AEJ (Anh)|3	1022751
	9804	22.2116	3	2812.16	2812.17	-0.7475	gm-AEJAD=gm-AEJ=gm-AEJA (Anh)|3	1022751
	6397	14.2522	2;3	1921.86	1921.86	0.6716	gm-AEJK=gm-AEJA|2	1017094	gm-AEJK=gm-AEJA|2	1017094
	9959	22.5386	3	2812.17	2812.17	1.5965	gm-AEJAD=gm-AEJ=gm-AEJA (Anh)|3	984809	gm-AEJAD=gm-AEJ=gm-AEJA (Anh)|3, gm-AEJD=gm-AEJA=gm-AEJA (Anh)|3, gm-AEJADA(P)=gm-AEJ=gm-AEJ (Anh)|3, gm-AEJAD(P)=gm-AEJ=gm-AEJA (Anh)|3	984809
	9959	22.5386	3	2812.17	2812.17	1.6321	gm-AEJD=gm-AEJA=gm-AEJA (Anh)|3	984809
	9959	22.5386	3	2812.17	2812.17	1.6321	gm-AEJADA(P)=gm-AEJ=gm-AEJ (Anh)|3	984809
	9959	22.5386	3	2812.17	2812.17	1.6676	gm-AEJAD(P)=gm-AEJ=gm-AEJA (Anh)|3	984809
	9959	22.5386	3	2812.17	2812.18	-3.8086	gm-AEJAW=gm-AEJ=gm-AEJ (Anh)|3	984809
	12728	28.3512	3;4;2	2013.88	2013.89	-2.2462	gm-AEJYK=gm-AEJ|2	956178	gm-AEJYK=gm-AEJ|2	956178
	9568	21.6979	3	3046.29	3046.29	2.2549	gm-AEJADAVD(P)=gm-AEJ=gm-AEJ|3	945387	gm-AEJADAVD(P)=gm-AEJ=gm-AEJ|3	945387
	12729	28.3667	4;3	3647.57	3647.57	-0.519	gm-AEJADAVDQVPEAP(P)=gm-AEJ=gm-AEJ (Anh)|3	929001	gm-AEJADAVDQVPEAP(P)=gm-AEJ=gm-AEJ (Anh)|3	929001
	11580	25.806	2;3	2316.03	2316.02	1.754	gm-AEJADLGTR(P)=gm-AEJ (Anh)|2	886694	gm-AEJADLGTR(P)=gm-AEJ (Anh)|2	886694
	13365	29.8307	3	2885.32	2885.32	2.0001	gm-AEJADAIVAAEPEPV(P)=gm-AEJ|2	886297	gm-AEJADAIVAAEPEPV(P)=gm-AEJ|2	886297
	14343	31.7429	4	3846.69	3846.69	-1.7746	gm-AEJADAIVAAEPEPVE(P)=gm-AEJ=gm-AEJ (Anh)|3	877970	gm-AEJADAIVAAEPEPVE(P)=gm-AEJ=gm-AEJ (Anh)|3	877970
	8810	19.9877	2	1773.74	1773.74	1.4092	gm-AEJA=gm-AEJ (Anh)|2	864635	gm-AEJA=gm-AEJ (Anh)|2, gm-AEJ=gm-AEJA (Anh)|2	864635
	8810	19.9877	2	1773.74	1773.74	1.4092	gm-AEJ=gm-AEJA (Anh)|2	864635
	12868	28.708	3;4	2866.25	2866.25	0.0041	gm-AEJYK=gm-AEJ=gm-AEJ|3	847457	gm-AEJYK=gm-AEJ=gm-AEJ|3	847457
	13499	30.0664	3;4	2885.32	2885.32	2.1905	gm-AEJADAIVAAEPEPV(P)=gm-AEJ|2	840362	gm-AEJADAIVAAEPEPV(P)=gm-AEJ|2	840362
	11321	25.3446	3	2945.28	2945.28	1.5476	gm-AEJADL(P)=gm-AEJ=gm-AEJA|3	822335	gm-AEJADL(P)=gm-AEJ=gm-AEJA|3, gm-AEJADAI(P)=gm-AEJ=gm-AEJ|3	822335
	11321	25.3446	3	2945.28	2945.28	1.5476	gm-AEJADAI(P)=gm-AEJ=gm-AEJ|3	822335
	8285	18.7582	3;2	1888.77	1888.77	2.9115	gm-AEJAD=gm-AEJ (Anh)|2	819899	gm-AEJAD=gm-AEJ (Anh)|2, gm-AEJD=gm-AEJA (Anh)|2, gm-AEJAD(P)=gm-AEJ (Anh)|2	819899
	8285	18.7582	3;2	1888.77	1888.77	2.9645	gm-AEJD=gm-AEJA (Anh)|2	819899
	8285	18.7582	3;2	1888.77	1888.77	3.0174	gm-AEJAD(P)=gm-AEJ (Anh)|2	819899
	14186	31.4896	2	1461.68	1461.67	2.447	gm-AEJADAIVAA(P) (Anh)|1	786396	gm-AEJADAIVAA(P) (Anh)|1	786396
	1553	5.8139	2	998.465	998.466	-0.2339	gm-AEJK|1	784843	gm-AEJK|1	784843
	4134	10.6568	1	698.287	698.286	1.6255	gm-AE|1	782908	gm-AE|1	782908
	9552	21.698	3	1993.87	1993.86	4.8717	gm-AEJYK=gm-AEJ (Anh)|2	776639	gm-AEJYK=gm-AEJ (Anh)|2	776639
	8305	18.816	2;3	1483.69	1483.69	0.3698	gm-AEJADLGTR(P)|1	761169	gm-AEJADLGTR(P)|1	761169
	4473	11.2839	2;1	941.409	941.408	1.178	gm-AEJA|1	751800	gm-AEJA|1	751800
	7850	17.5902	3	2832.19	2832.19	0.0495	gm-AEJAD=gm-AEJ=gm-AEJA|3	749419	gm-AEJAD=gm-AEJ=gm-AEJA|3, gm-AEJD=gm-AEJA=gm-AEJA|3, gm-AEJADA(P)=gm-AEJ=gm-AEJ|3, gm-AEJAD(P)=gm-AEJ=gm-AEJA|3	749419
	7850	17.5902	3	2832.19	2832.19	0.0848	gm-AEJD=gm-AEJA=gm-AEJA|3	749419
	7850	17.5902	3	2832.19	2832.19	0.0848	gm-AEJADA(P)=gm-AEJ=gm-AEJ|3	749419
	7850	17.5902	3	2832.19	2832.19	0.1201	gm-AEJAD(P)=gm-AEJ=gm-AEJA|3	749419
	11004	24.6916	3;2	2173.9	2173.9	0.2043	gm-AEJADAVD(P)=gm-AEJ (Anh)|2	731525	gm-AEJADAVD(P)=gm-AEJ (Anh)|2	731525
	7739	17.3071	3	2575.09	2575.09	0.9329	gm-AEJ=gm-AEJ=gm-AEJ|3	730979	gm-AEJ=gm-AEJ=gm-AEJ|3	730979
	14271	31.581	3	3166.39	3166.39	0.8085	gm-AEJADAIVAA(P)=gm-AEJ=gm-AEJ (Anh)|3	724716	gm-AEJADAIVAA(P)=gm-AEJ=gm-AEJ (Anh)|3, gm-AEJADAIVA(P)=gm-AEJ=gm-AEJA (Anh)|3, gm-AEJADAIV(P)=gm-AEJA=gm-AEJA (Anh)|3	724716
	14271	31.581	3	3166.39	3166.39	0.8085	gm-AEJADAIVA(P)=gm-AEJ=gm-AEJA (Anh)|3	724716
	14271	31.581	3	3166.39	3166.39	0.8401	gm-AEJADAIV(P)=gm-AEJA=gm-AEJA (Anh)|3	724716
	11940	26.4322	2	1410.66	1410.66	0.484	gm-AEJADAIVA(P)|1	716385	gm-AEJADAIVA(P)|1	716385
	5203	12.2581	2	1127.47	1127.47	0.7359	gm-AEJADA(P)|1	705029	gm-AEJADA(P)|1	705029
	13297	29.6789	4;3	3257.46	3257.46	1.4022	gm-AEJADAIVAA(P)=gm-AEJ=gm-AEJA|3	701826	gm-AEJADAIVAA(P)=gm-AEJ=gm-AEJA|3, gm-AEJADAIVA(P)=gm-AEJA=gm-AEJA|3	701826
	13297	29.6789	4;3	3257.46	3257.46	1.4022	gm-AEJADAIVA(P)=gm-AEJA=gm-AEJA|3	701826
	4260	10.8334	1;2	1017.44	1017.44	-1.7187	gm-AEJF|1	699723	gm-AEJF|1	699723
	6419	14.3098	2;3	1880.8	1880.8	1.3928	gm-AEJS=gm-AEJA|2	685655	gm-AEJS=gm-AEJA|2	685655
	11103	24.9001	2	1339.63	1339.62	2.0353	gm-AEJADAIV(P)|1	681912	gm-AEJADAIV(P)|1	681912
	13973	31.0783	3;4	3667.59	3667.6	-3.0001	gm-AEJADAVDQVPEAP(P)=gm-AEJ=gm-AEJ|3	680522	gm-AEJADAVDQVPEAP(P)=gm-AEJ=gm-AEJ|3	680522
	9154	20.7772	3;2	2264.97	2264.96	0.7453	gm-AEJADAVD(P)=gm-AEJA|2	655083	gm-AEJADAVD(P)=gm-AEJA|2	655083
	9851	22.3051	3	2839.21	2839.21	0.1418	gm-AEJAA=gm-AEJA=gm-AEJA (Anh)|3	630662	gm-AEJAA=gm-AEJA=gm-AEJA (Anh)|3	630662
	14434	31.9484	4;3	3766.66	3766.67	-2.1286	gm-AEJADAVDQVPEAPV(P)=gm-AEJ=gm-AEJ|3	621237	gm-AEJADAVDQVPEAPV(P)=gm-AEJ=gm-AEJ|3	621237
	9098	20.6637	2	1220.53	1220.53	3.8305	gm-AEJADAI(P) (Anh)|1	604670	gm-AEJADAI(P) (Anh)|1	604670
	2934	8.5424	2	957.404	957.403	0.8114	gm-AEJS|1	603288	gm-AEJS|1	603288
	13426	29.9779	3	2013.88	2013.89	-2.8073	gm-AEJYK=gm-AEJ|2	601084	gm-AEJYK=gm-AEJ|2	601084
	7089	15.9112	3;2	1935.85	1935.84	1.6756	gm-AEJAA=gm-AEJA|2	595051	gm-AEJAA=gm-AEJA|2	595051
	6054	13.5462	2;3	1809.76	1809.76	0.8352	gm-AEJS=gm-AEJ|2	593642	gm-AEJS=gm-AEJ|2	593642
	13656	30.41	4;3	2061.95	2061.95	2.6751	gm-AEJADAVDQVPEAPV(P)|1	589309	gm-AEJADAVDQVPEAPV(P)|1	589309
	13957	31.0398	2	1127.49	1127.49	2.9729	gm-AEJAW|1	576625	gm-AEJAW|1	576625
	6611	14.7513	2;3	1722.73	1722.73	0.4797	gm-AEJ=gm-AEJ|2	575282	gm-AEJ=gm-AEJ|2	575282
	10128	22.9437	3	2883.2	2883.2	0.3961	gm-AEJAD=gm-AEJA=gm-AEJA (Anh)|3	573264	gm-AEJAD=gm-AEJA=gm-AEJA (Anh)|3, gm-AEJADA(P)=gm-AEJ=gm-AEJA (Anh)|3, gm-AEJAD(P)=gm-AEJA=gm-AEJA (Anh)|3	573264
	10128	22.9437	3	2883.2	2883.2	0.4308	gm-AEJADA(P)=gm-AEJ=gm-AEJA (Anh)|3	573264
	10128	22.9437	3	2883.2	2883.2	0.4655	gm-AEJAD(P)=gm-AEJA=gm-AEJA (Anh)|3	573264
	10128	22.9437	3	2883.2	2883.22	-4.8758	gm-AEJAW=gm-AEJ=gm-AEJA (Anh)|3	573264
	7268	16.2006	3	1844.78	1844.78	0.7693	gm-AEJAA=gm-AEJ (Anh)|2	568371	gm-AEJAA=gm-AEJ (Anh)|2, gm-AEJA=gm-AEJA (Anh)|2	568371
	7268	16.2006	3	1844.78	1844.78	0.8235	gm-AEJA=gm-AEJA (Anh)|2	568371
	14324	31.6992	4	4107.85	4107.84	2.0048	gm-AEJADAVDQVPEAPVAQ(P)=gm-AEJA=gm-AEJA|3	561940	gm-AEJADAVDQVPEAPVAQ(P)=gm-AEJA=gm-AEJA|3	561940
	12270	27.0595	3;4	3168.39	3168.38	2.1497	gm-AEJADLGTR(P)=gm-AEJ=gm-AEJ (Anh)|3	556588	gm-AEJADLGTR(P)=gm-AEJ=gm-AEJ (Anh)|3	556588
	11653	25.9251	2	1141.51	1141.5	2.8514	gm-AEJYK (Anh)|1	550898	gm-AEJYK (Anh)|1	550898
	3271	9.1582	2	1056.44	1056.43	1.2596	gm-AEJAD|1	545571	gm-AEJAD|1, gm-AEJAD(P)|1	545571
	3271	9.1582	2	1056.44	1056.43	1.4489	gm-AEJAD(P)|1	545571
	14027	31.2155	4	4008.8	4008.79	0.6578	gm-AEJADAIVAAEPEPVE(P)=gm-AEJA=gm-AEJA|3	542448	gm-AEJADAIVAAEPEPVE(P)=gm-AEJA=gm-AEJA|3	542448
	6960	15.5239	2;3	1979.83	1979.83	0.5321	gm-AEJAD=gm-AEJA|2	523039	gm-AEJAD=gm-AEJA|2, gm-AEJADA(P)=gm-AEJ|2, gm-AEJAD(P)=gm-AEJA|2	523039
	6960	15.5239	2;3	1979.83	1979.83	0.5826	gm-AEJADA(P)=gm-AEJ|2	523039
	6960	15.5239	2;3	1979.83	1979.83	0.6331	gm-AEJAD(P)=gm-AEJA|2	523039
	11108	24.9478	3;2	2163.95	2163.95	0.4036	gm-AEJADAI(P)=gm-AEJA|2	519554	gm-AEJADAI(P)=gm-AEJA|2	519554
	11108	24.9478	3;2	2163.95	2163.96	-4.9107	gm-AEJADLGTR(P)=gm-AE|2	519554
	9922	22.5382	3;4	2382.98	2382.98	-0.2365	gm-AE=gm-AEJ=gm-AEJ (Anh)|3	517707	gm-AE=gm-AEJ=gm-AEJ (Anh)|3	517707
	7807	17.4531	3	2575.09	2575.09	0.8618	gm-AEJ=gm-AEJ=gm-AEJ|3	517120	gm-AEJ=gm-AEJ=gm-AEJ|3	517120
	8426	19.1041	3	2646.12	2646.13	-1.4644	gm-AEJA=gm-AEJ=gm-AEJ|3	513036	gm-AEJA=gm-AEJ=gm-AEJ|3, gm-AEJ=gm-AEJ=gm-AEJA|3	513036
	8426	19.1041	3	2646.12	2646.13	-1.4644	gm-AEJ=gm-AEJ=gm-AEJA|3	513036
	13238	29.5753	3	3044.35	3044.34	0.5617	gm-AEJADAIV(P)=gm-AEJ=gm-AEJ|3	509310	gm-AEJADAIV(P)=gm-AEJ=gm-AEJ|3	509310
	7296	16.2794	4;3	2741.14	2741.13	3.8611	gm-AEJAD=gm-AEJ=gm-AEJ (Anh)|3	502054	gm-AEJAD=gm-AEJ=gm-AEJ (Anh)|3, gm-AEJD=gm-AEJ=gm-AEJA (Anh)|3, gm-AEJAD(P)=gm-AEJ=gm-AEJ (Anh)|3	502054
	7296	16.2794	4;3	2741.14	2741.13	3.8976	gm-AEJD=gm-AEJ=gm-AEJA (Anh)|3	502054
	7296	16.2794	4;3	2741.14	2741.13	3.9341	gm-AEJAD(P)=gm-AEJ=gm-AEJ (Anh)|3	502054
	6523	14.4845	2	1809.76	1809.76	0.2281	gm-AEJS=gm-AEJ|2	498878	gm-AEJS=gm-AEJ|2	498878
	11720	26.0542	3	2263.03	2263.02	2.0631	gm-AEJADAIVA(P)=gm-AEJ|2	490736	gm-AEJADAIVA(P)=gm-AEJ|2, gm-AEJADAIV(P)=gm-AEJA|2	490736
	11720	26.0542	3	2263.03	2263.02	2.1072	gm-AEJADAIV(P)=gm-AEJA|2	490736
	8529	19.318	3	2646.13	2646.13	-0.1497	gm-AEJA=gm-AEJ=gm-AEJ|3	489385	gm-AEJA=gm-AEJ=gm-AEJ|3, gm-AEJ=gm-AEJ=gm-AEJA|3	489385
	8529	19.318	3	2646.13	2646.13	-0.1497	gm-AEJ=gm-AEJ=gm-AEJA|3	489385
	3112	8.9271	2	998.431	998.429	1.4619	gm-AEJQ|1	485427	gm-AEJQ|1, gm-AEJAG|1	485427
	3112	8.9271	2	998.431	998.429	1.4619	gm-AEJAG|1	485427
	7399	16.4457	3	2632.12	2632.11	1.6488	gm-AEJG=gm-AEJ=gm-AEJ|3	484013	gm-AEJG=gm-AEJ=gm-AEJ|3	484013
	7583	16.8785	3;2	1793.77	1793.77	-0.3673	gm-AEJA=gm-AEJ|2	481113	gm-AEJA=gm-AEJ|2, gm-AEJ=gm-AEJA|2	481113
	7583	16.8785	3;2	1793.77	1793.77	-0.3673	gm-AEJ=gm-AEJA|2	481113
	9080	20.7042	3	2741.13	2741.13	1.2559	gm-AEJAD=gm-AEJ=gm-AEJ (Anh)|3	480483	gm-AEJAD=gm-AEJ=gm-AEJ (Anh)|3, gm-AEJD=gm-AEJ=gm-AEJA (Anh)|3, gm-AEJAD(P)=gm-AEJ=gm-AEJ (Anh)|3	480483
	9080	20.7042	3	2741.13	2741.13	1.2924	gm-AEJD=gm-AEJ=gm-AEJA (Anh)|3	480483
	9080	20.7042	3	2741.13	2741.13	1.3289	gm-AEJAD(P)=gm-AEJ=gm-AEJ (Anh)|3	480483
	10630	23.9416	4;3	3259.45	3259.45	2.7056	gm-AEJADLGTR(P)=gm-AEJ=gm-AEJA|3	456564	gm-AEJADLGTR(P)=gm-AEJ=gm-AEJA|3	456564
	13160	29.378	3	3014.37	3014.36	1.6926	gm-AEJADAIVAAEPEPVE(P)=gm-AEJ|2	451704	gm-AEJADAIVAAEPEPVE(P)=gm-AEJ|2	451704
	9255	21	3	2336.05	2336.05	1.4581	gm-AEJADLGTR(P)=gm-AEJ|2	450343	gm-AEJADLGTR(P)=gm-AEJ|2	450343
	9857	22.303	3	2697.14	2697.14	0.9343	gm-AEJAA=gm-AEJ=gm-AEJ (Anh)|3	443668	gm-AEJAA=gm-AEJ=gm-AEJ (Anh)|3, gm-AEJA=gm-AEJ=gm-AEJA (Anh)|3, gm-AEJ=gm-AEJA=gm-AEJA (Anh)|3	443668
	9857	22.303	3	2697.14	2697.14	0.9714	gm-AEJA=gm-AEJ=gm-AEJA (Anh)|3	443668
	9857	22.303	3	2697.14	2697.14	0.9714	gm-AEJ=gm-AEJA=gm-AEJA (Anh)|3	443668
	8733	19.7545	3	2974.27	2974.27	1.031	gm-AEJADA(P)=gm-AEJA=gm-AEJA|3	442936	gm-AEJADA(P)=gm-AEJA=gm-AEJA|3	442936
	8733	19.7545	3	2974.27	2974.28	-4.1131	gm-AEJAW=gm-AEJA=gm-AEJA|3	442936
	13941	31.0001	4	3937.76	3937.76	1.9073	gm-AEJADAIVAAEPEPVE(P)=gm-AEJ=gm-AEJA|3	436453	gm-AEJADAIVAAEPEPVE(P)=gm-AEJ=gm-AEJA|3	436453
	8326	18.8516	2	1773.74	1773.74	0.3602	gm-AEJA=gm-AEJ (Anh)|2	435992	gm-AEJA=gm-AEJ (Anh)|2, gm-AEJ=gm-AEJA (Anh)|2	435992
	8326	18.8516	2	1773.74	1773.74	0.3602	gm-AEJ=gm-AEJA (Anh)|2	435992
	9614	21.814	3;2	2030.84	2030.84	1.0768	gm-AEJADA(P)=gm-AEJA (Anh)|2	428038	gm-AEJADA(P)=gm-AEJA (Anh)|2	428038
	13037	29.1487	3	3014.36	3014.36	1.4496	gm-AEJADAIVAAEPEPVE(P)=gm-AEJ|2	405107	gm-AEJADAIVAAEPEPVE(P)=gm-AEJ|2	405107
	12139	26.8252	2;3	1321.54	1321.54	2.2742	gm-AEJADAVD(P) (Anh)|1	402758	gm-AEJADAVD(P) (Anh)|1	402758
	8629	19.5516	3	2717.17	2717.16	1.1462	gm-AEJAA=gm-AEJ=gm-AEJ|3	402636	gm-AEJAA=gm-AEJ=gm-AEJ|3, gm-AEJA=gm-AEJ=gm-AEJA|3, gm-AEJ=gm-AEJA=gm-AEJA|3	402636
	8629	19.5516	3	2717.17	2717.16	1.183	gm-AEJA=gm-AEJ=gm-AEJA|3	402636
	8629	19.5516	3	2717.17	2717.16	1.183	gm-AEJ=gm-AEJA=gm-AEJA|3	402636
	5571	12.8387	2	978.438	978.439	-1.7195	gm-AEJK (Anh)|1	401587	gm-AEJK (Anh)|1	401587
	3252	9.1338	2	957.404	957.403	1.1302	gm-AEJS|1	399263	gm-AEJS|1	399263
	11	1.0307	3;2	2403.01	2403.01	2.9393	gm-AE=gm-AEJ=gm-AEJ|3	393267	gm-AE=gm-AEJ=gm-AEJ|3	393267
	13933	30.9859	4;3	3965.77	3965.76	1.2175	gm-AEJADAVDQVPEAPVAQ(P)=gm-AEJ=gm-AEJ|3	390632	gm-AEJADAVDQVPEAPVAQ(P)=gm-AEJ=gm-AEJ|3	390632
	7834	17.5485	3;2	1864.81	1864.8	1.4965	gm-AEJAA=gm-AEJ|2	385395	gm-AEJAA=gm-AEJ|2, gm-AEJA=gm-AEJA|2	385395
	7834	17.5485	3;2	1864.81	1864.8	1.5501	gm-AEJA=gm-AEJA|2	385395
	10027	22.6315	3	2883.2	2883.2	-0.4236	gm-AEJAD(P)=gm-AEJA=gm-AEJA (Anh)|3	378093	gm-AEJAD(P)=gm-AEJA=gm-AEJA (Anh)|3, gm-AEJADA(P)=gm-AEJ=gm-AEJA (Anh)|3, gm-AEJAD=gm-AEJA=gm-AEJA (Anh)|3	378093
	10027	22.6315	3	2883.2	2883.2	-0.4583	gm-AEJADA(P)=gm-AEJ=gm-AEJA (Anh)|3	378093
	10027	22.6315	3	2883.2	2883.2	-0.493	gm-AEJAD=gm-AEJA=gm-AEJA (Anh)|3	378093
	10769	24.1667	1	1040.48	1040.48	0.7536	gm-AEJAV(P)|1	373315	gm-AEJAV(P)|1	373315
	5008	11.991	2;1	941.408	941.408	0.2055	gm-AEJA|1	361628	gm-AEJA|1	361628
	11973	26.4922	4;3	3168.39	3168.38	0.9939	gm-AEJADLGTR(P)=gm-AEJ=gm-AEJ (Anh)|3	360797	gm-AEJADLGTR(P)=gm-AEJ=gm-AEJ (Anh)|3	360797
	13002	29.0729	2;3	2072.9	2072.89	3.478	gm-AEJADL(P)=gm-AEJA (Anh)|2	358292	gm-AEJADL(P)=gm-AEJA (Anh)|2, gm-AEJADAI(P)=gm-AEJ (Anh)|2	358292
	13002	29.0729	2;3	2072.9	2072.89	3.478	gm-AEJADAI(P)=gm-AEJ (Anh)|2	358292
	9736	22.0461	3	2149.94	2149.94	1.4021	gm-AEJADLG(P)=gm-AEJA|2	357135	gm-AEJADLG(P)=gm-AEJA|2, gm-AEJADAV(P)=gm-AEJA|2	357135
	9736	22.0461	3	2149.94	2149.94	1.4021	gm-AEJADAV(P)=gm-AEJA|2	357135
	2974	8.6408	2	957.404	957.403	1.0664	gm-AEJS|1	353172	gm-AEJS|1	353172
	8684	19.7152	3	2717.17	2717.16	0.2028	gm-AEJAA=gm-AEJ=gm-AEJ|3	350791	gm-AEJAA=gm-AEJ=gm-AEJ|3, gm-AEJA=gm-AEJ=gm-AEJA|3, gm-AEJ=gm-AEJA=gm-AEJA|3	350791
	8684	19.7152	3	2717.17	2717.16	0.2396	gm-AEJA=gm-AEJ=gm-AEJA|3	350791
	8684	19.7152	3	2717.17	2717.16	0.2396	gm-AEJ=gm-AEJA=gm-AEJA|3	350791
	6873	15.3108	2	1341.57	1341.57	0.464	gm-AEJADAVD(P)|1	340181	gm-AEJADAVD(P)|1	340181
	6936	15.4476	3;2	1850.82	1850.83	-3.2489	gm-AEJK=gm-AEJ|2	331955	gm-AEJK=gm-AEJ|2	331955
	3834	10.2571	2	921.383	921.382	1.3534	gm-AEJA (Anh)|1	330117	gm-AEJA (Anh)|1	330117
	9633	21.8294	3	2336.05	2336.05	1.3663	gm-AEJADLGTR(P)=gm-AEJ|2	315881	gm-AEJADLGTR(P)=gm-AEJ|2	315881
	6294	14.0784	2	1088.47	1088.48	-2.2708	gm-AEJAF|1	314240	gm-AEJAF|1	314240
	11452	25.5533	2	1410.66	1410.66	0.7436	gm-AEJADAIVA(P)|1	311814	gm-AEJADAIVA(P)|1	311814
	5360	12.4876	2	992.42	992.419	0.9807	gm-AEJAA (Anh)|1	304939	gm-AEJAA (Anh)|1	304939
	13372	29.8028	3	2263.03	2263.02	3.034	gm-AEJADAIVA(P)=gm-AEJ|2	302007
	13372	29.8028	3	2263.03	2263.02	3.0782	gm-AEJADAIV(P)=gm-AEJA|2	302007
	12581	27.8344	3	2263.02	2263.02	-1.1292	gm-AEJADAIV(P)=gm-AEJA|2	301836	gm-AEJADAIV(P)=gm-AEJA|2, gm-AEJADAIVA(P)=gm-AEJ|2	301836
	12581	27.8344	3	2263.02	2263.02	-1.1734	gm-AEJADAIVA(P)=gm-AEJ|2	301836
	10142	22.9878	2	1034.47	1034.47	0.9166	gm-AEJAI (Anh)|1	298092	gm-AEJAI (Anh)|1	298092
	11747	26.0933	3;2	2058.87	2058.87	0.1693	gm-AEJADLG(P)=gm-AEJ (Anh)|2	297480	gm-AEJADLG(P)=gm-AEJ (Anh)|2, gm-AEJADAV(P)=gm-AEJ (Anh)|2	297480
	11747	26.0933	3;2	2058.87	2058.87	0.1693	gm-AEJADAV(P)=gm-AEJ (Anh)|2	297480
	14445	32.0241	3	1933.89	1933.89	-1.3199	gm-AEJADAIVAAEPEP(P)|1	296414	gm-AEJADAIVAAEPEP(P)|1	296414
	6867	15.3188	2;3	1850.83	1850.83	0.0158	gm-AEJK=gm-AEJ|2	294491	gm-AEJK=gm-AEJ|2	294491
	12793	28.482	3	2263.02	2263.02	1.0112	gm-AEJADAIVA(P)=gm-AEJ|2	292609	gm-AEJADAIVA(P)=gm-AEJ|2, gm-AEJADAIV(P)=gm-AEJA|2	292609
	12793	28.482	3	2263.02	2263.02	1.0554	gm-AEJADAIV(P)=gm-AEJA|2	292609
	8851	20.0265	3	2788.2	2788.2	0.2448	gm-AEJAA=gm-AEJ=gm-AEJA|3	286555	gm-AEJAA=gm-AEJ=gm-AEJA|3, gm-AEJA=gm-AEJA=gm-AEJA|3	286555
	8851	20.0265	3	2788.2	2788.2	0.2806	gm-AEJA=gm-AEJA=gm-AEJA|3	286555
	9310	21.0215	3	2555.07	2555.06	1.3525	gm-AEJ=gm-AEJ=gm-AEJ (Anh)|3	278223	gm-AEJ=gm-AEJ=gm-AEJ (Anh)|3	278223
	6806	15.2811	3;2	1880.8	1880.8	0.4928	gm-AEJS=gm-AEJA|2	277857	gm-AEJS=gm-AEJA|2	277857
	11831	26.2099	2	1481.7	1481.7	0.0552	gm-AEJADAIVAA(P)|1	277363	gm-AEJADAIVAA(P)|1	277363
	9076	20.6081	2	1240.56	1240.56	2.4274	gm-AEJADAI(P)|1	277264	gm-AEJADAI(P)|1	277264
	8735	19.7659	2;3	1959.81	1959.81	1.262	gm-AEJAD=gm-AEJA (Anh)|2	266930	gm-AEJAD=gm-AEJA (Anh)|2, gm-AEJADA(P)=gm-AEJ (Anh)|2, gm-AEJAD(P)=gm-AEJA (Anh)|2	266930
	8735	19.7659	2;3	1959.81	1959.81	1.313	gm-AEJADA(P)=gm-AEJ (Anh)|2	266930
	8735	19.7659	2;3	1959.81	1959.81	1.364	gm-AEJAD(P)=gm-AEJA (Anh)|2	266930
	9964	22.5293	3	1463.66	1463.66	-4.3355	gm-AEJADLGTR(P) (Anh)|1	264954	gm-AEJADLGTR(P) (Anh)|1	264954
	3306	9.2198	2	997.411	997.413	-1.6148	gm-AEJF (Anh)|1	262605	gm-AEJF (Anh)|1	262605
	3854	10.2861	2	870.371	870.371	0.3517	gm-AEJ|1	261798	gm-AEJ|1	261798
	5858	13.2216	3	1850.83	1850.83	1.0051	gm-AEJK=gm-AEJ|2	261625	gm-AEJK=gm-AEJ|2	261625
	4371	11.0333	2	941.408	941.408	0.4648	gm-AEJA|1	245927	gm-AEJA|1	245927
	9068	20.6254	2	1844.78	1844.78	0.8927	gm-AEJAA=gm-AEJ (Anh)|2	244158	gm-AEJAA=gm-AEJ (Anh)|2, gm-AEJA=gm-AEJA (Anh)|2	244158
	9068	20.6254	2	1844.78	1844.78	0.9469	gm-AEJA=gm-AEJA (Anh)|2	244158
	6971	15.4965	3;2	1880.8	1880.8	0.8823	gm-AEJS=gm-AEJA|2	235235	gm-AEJS=gm-AEJA|2	235235
	8763	19.8362	3	2717.17	2717.16	2.157	gm-AEJAA=gm-AEJ=gm-AEJ|3	233283	gm-AEJAA=gm-AEJ=gm-AEJ|3, gm-AEJA=gm-AEJ=gm-AEJA|3, gm-AEJ=gm-AEJA=gm-AEJA|3	233283
	8763	19.8362	3	2717.17	2717.16	2.1938	gm-AEJA=gm-AEJ=gm-AEJA|3	233283
	8763	19.8362	3	2717.17	2717.16	2.1938	gm-AEJ=gm-AEJA=gm-AEJA|3	233283
	5190	12.1855	3	1054.49	1054.49	2.2607	gm-AEJAI|1	228248	gm-AEJAI|1	228248
	4444	11.1339	3	1319.6	1319.6	-0.4526	gm-AEJADAIV(P) (Anh)|1	225848	gm-AEJADAIV(P) (Anh)|1	225848
	7173	16.0111	3	1979.84	1979.83	2.0277	gm-AEJAD=gm-AEJA|2	224524	gm-AEJAD=gm-AEJA|2, gm-AEJADA(P)=gm-AEJ|2, gm-AEJAD(P)=gm-AEJA|2	224524
	7173	16.0111	3	1979.84	1979.83	2.0782	gm-AEJADA(P)=gm-AEJ|2	224524
	7173	16.0111	3	1979.84	1979.83	2.1287	gm-AEJAD(P)=gm-AEJA|2	224524
	5900	13.3252	2	1809.76	1809.76	0.6329	gm-AEJS=gm-AEJ|2	200825	gm-AEJS=gm-AEJ|2	200825
	6474	14.3307	2;3	1809.76	1809.76	0.5818	gm-AEJS=gm-AEJ|2	195576	gm-AEJS=gm-AEJ|2	195576
	12832	28.5534	4	2788.21	2788.2	1.5534	gm-AEJAA=gm-AEJ=gm-AEJA|3	194869	gm-AEJAA=gm-AEJ=gm-AEJA|3, gm-AEJA=gm-AEJA=gm-AEJA|3	194869
	12832	28.5534	4	2788.21	2788.2	1.5893	gm-AEJA=gm-AEJA=gm-AEJA|3	194869
	10688	24.0259	3	2945.29	2945.28	4.2724	gm-AEJADL(P)=gm-AEJ=gm-AEJA|3	174302	gm-AEJADL(P)=gm-AEJ=gm-AEJA|3, gm-AEJADAI(P)=gm-AEJ=gm-AEJ|3	174302
	10688	24.0259	3	2945.29	2945.28	4.2724	gm-AEJADAI(P)=gm-AEJ=gm-AEJ|3	174302
	1769	6.3484	2	1020.45	1020.45	-1.2319	gm-AEJAV(P) (Anh)|1	170151	gm-AEJAV(P) (Anh)|1	170151
	5580	12.8387	3	1850.83	1850.83	0.8242	gm-AEJK=gm-AEJ|2	170107	gm-AEJK=gm-AEJ|2	170107
	4249	10.7882	3	1678.71	1678.7	1.0842	gm-AEJQ=gm-AE|2	158653	gm-AEJQ=gm-AE|2, gm-AEJAG=gm-AE|2	158653
	4249	10.7882	3	1678.71	1678.7	1.0842	gm-AEJAG=gm-AE|2	158653
	3928	10.3636	2	1206.51	1206.51	-1.2046	gm-AEJADLG(P) (Anh)|1	130751	gm-AEJADLG(P) (Anh)|1, gm-AEJADAV(P) (Anh)|1	130751
	3928	10.3636	2	1206.51	1206.51	-1.2046	gm-AEJADAV(P) (Anh)|1	130751
	4493	11.2162	2	698.288	698.286	3.0924	gm-AE|1	128944	gm-AE|1	128944
	2545	7.994	2	957.403	957.403	0.6202	gm-AEJS|1	122074	gm-AEJS|1	122074
	3096	8.8713	2	957.404	957.403	1.0664	gm-AEJS|1	107118	gm-AEJS|1	107118
	13669	30.5554	2;1	1152.57				889480320
	3437	9.5135	1;2	738.328				487086528
	14336	31.8474	1	519.326				442182368
	7597	17	2;1	658.377				433162080
	13399	30.2083	1;2	475.3				362194880
	630	3.2504	1	520.188				324865728
	10042	22.8528	2;1	749.408				256637056
	7847	17.6686	2;1	959.468				250880176
	12441	27.6636	1	431.273				223873936
	8976	20.4984	2;1;3	1492.59				216229696
	653	3.3778	1	181.074				209160624
	13350	29.9087	1;2	909.518				208444224
	10785	24.3032	2;1	1019.5				198127648
	1594	6.171	1	165.079				188395280
	1473	5.669	1;2;3	667.291				180857200
	14132	31.4228	2;1;3	1528.7				175936720
	13748	30.7759	2;1	1123.56				158961072
	14338	31.846	1	502.299				154605376
	5334	12.5895	2;1	804.409				142976720
	13486	30.2114	1	458.273				137516384
	12338	27.341	1;2	735.355				135243584
	12887	28.8217	1;2	1038.56				133724560
	7077	15.9644	1	615.287				126075776
	9282	21.1734	1	560.281				120660080
	10939	24.6958	1	387.247				120239216
	7011	15.6709	3	3729.61				114274872
	12445	27.6588	1	414.247				109715808
	12478	27.7143	1	602.328				105591976
	13683	30.6088	1;2	1065.53				103354592
	14351	31.8438	1	524.281				103266296
	7195	16.1835	1;2	851.407				102675320
	12451	27.6658	1	459.304				101598952
	7612	17.0008	1	401.239				101348832
	13487	30.2158	1	503.331				101332600
	12812	28.6209	1;2	968.498				101000296
	6652	14.9008	3	3587.54				100676320
	13367	29.9087	1	695.385				95743272
	9665	22.1744	2;1	1129.49				93104864
	14339	31.8484	1	547.357				92039440
	14102	31.38	1;2	1000.56				88556184
	1496	5.6629	1;2	892.352				82016504
	9424	21.4962	1	343.221				80344136
	8934	20.3045	1	523.265				79757616
	13712	30.6457	2;3	1826.82				79099992
	3423	9.5084	2;1	963.389				78369056
	5119	12.2019	1;2;3	1384.61				77913608
	6488	14.4981	2;1	676.354				77852176
	10930	24.6205	1	678.334				75537480
	12942	28.987	2;1	999.456				75384784
	6234	13.9268	3	3445.46				74575160
	10992	24.7211	1	415.278				71712288
	4825	11.7542	1;2	588.287				70786768
	12375	27.404	1	461.227				70729296
	6204	13.9324	2;3	1519.65				69190120
	2926	8.6088	2;1	450.223				69036736
	4292	10.9693	1	204.09				68476488
	6942	15.5845	1;2	638.338				67877240
	10944	24.6954	1	370.22				67646496
	6499	14.782	2;3	1590.69				67487936
	14352	31.8593	1	406.222				66024440
	6047	13.569	2;1	1314.56				65305128
	12523	27.9797	3;2;4	2746.27				63339872
	2893	8.561	2;1	1081.44				60500084
	8000	18.0764	1	327.226				60288956
	10990	24.7847	2;1	822.388				60023772
	5218	12.3765	1;2	665.338				59472228
	4538	11.3724	2;1;3	1313.57				59276200
	1479	5.6836	3;2;1	908.317				59118656
	4296	10.9317	2;1	809.365				58346524
	14364	31.8463	1	540.255				57567548
	629	3.2474	1	498.206				56905364
	3443	9.5503	2;3;1	979.354				56582620
	12399	27.4531	1;2	1253.61				56224708
	12348	27.4648	3;2	1893.91				55956652
	4286	10.9691	1	187.063				54641612
	13946	31.1077	1;2	1232.55				54298736
	8181	18.5652	1	473.249				54013124
	11827	26.4292	1;2	636.312				53979196
	9841	22.4179	2;1	948.46				53478580
	13389	29.9447	1;2	1202.54				52751416
	8012	18.0731	1	299.194				52492596
	6435	14.4127	1	283.199				52144560
	6579	14.7176	2;1	1385.59				52127336
	9419	21.4973	1	371.252				51729936
	3494	9.7725	1;2	450.259				51633228
	10822	24.4265	1;2	502.276				51083972
	9094	20.77	2;1	1035.46				50687924
	6531	14.5479	1;2	910.403				50525912
	6767	15.6011	2;3	1661.72				50414884
	9355	21.4192	2;1	558.302				49870948
	10052	22.8513	1	636.323				49260700
	13925	31.0725	2	1739.7				48124372
	14083	31.3535	2;1	1109.6				47645648
	8079	18.3062	1	480.223				47595804
	8001	18.0713	1	304.15				47172168
	8013	18.0752	1	282.168				46947832
	7605	17.0001	1	571.345				46915116
	8246	18.7284	1	489.244				46836132
	10065	22.8516	1	507.281				46835252
	10007	22.7004	2;3	1564.64				46788072
	6551	14.6339	2;1	693.311				46284648
	10707	24.1752	2;1	1036.48				45854208
	11480	25.7174	1;2	686.324				45227124
	5563	12.9065	2;1	673.34				45115964
	9912	22.5545	1	702.287				45097768
	9824	22.3901	1;2	551.344				45028092
	8234	18.6974	2;1	626.328				44551428
	12625	28.2804	2;1	1153.47				43574336
	9405	21.4125	2;1	610.296				43319428
	6220	13.9335	2;3	1744.71				43302464
	11297	25.4311	1;2	588.331				42144984
	13511	30.2144	1	480.255				41957288
	360	1.7913	1	861.693				41633800
	14392	31.9654	3;2;4	1612.79				41382624
	6894	15.4081	2;1	1391.53				41240356
	5186	12.2768	2;3	1268.56				41099808
	6456	14.4148	1	238.142				41015584
	1736	6.5085	1;2	429.223				40741364
	4269	10.9281	3;2;1	1050.39				40700808
	11117	25.055	2;1	1425.54				40537792
	9522	21.6815	2;1	861.435				40519452
	9438	21.496	1	326.194				40513220
	4810	11.7264	1	465.187				40079680
	11907	26.4597	2;3	1541.69				39770692
	11961	26.6517	2;1	960.496				39521780
	13077	29.3588	1;2	1038.45				39411120
	9509	21.6557	2;1	997.394				39202208
	13837	30.9316	1	813.319				39200604
	654	3.3781	1	164.047				39133376
	9361	21.3471	2;1	663.334				38589400
	13505	30.2118	1;2	496.229				38321812
	6903	15.6666	3;2	1886.78				38254676
	3462	9.4868	2	2824.22				37680136
	7539	16.797	1;2;3	1260.6				37187664
	9826	22.3467	1;2	765.366				37121616
	1293	5.1252	2;1	474.28				36704252
	10508	23.8071	1;2	996.489				36703628
	14174	31.5431	2;1	1532.66				36661100
	11548	25.8083	1	542.271				36619804
	14298	31.7795	1;2	1167.52				36492836
	12457	27.661	1	436.228				36066392
	6454	14.4121	1	260.123				35978400
	8294	19.115	4;3;2	3498.49				35866860
	7888	18.0808	3;4;2	2755.11				35257996
	13635	30.4461	2;1	1652.67				35140476
	6543	14.8145	2;3	1815.75				35048644
	7981	17.9934	2;1	642.382				34892608
	6558	14.6349	3	3587.54				34826256
	6877	15.6655	2;3;4	1902.75				34798148
	7039	15.8336	1	212.066				34568224
	3648	10.1202	3;2	1242.54				34341536
	7014	15.6697	4	5594.42				34257668
	12960	29.0598	2;1	1051.51				34168576
	7624	17.0482	1;2	528.338				34049320
	3379	9.388	1	531.265				33897568
	11171	25.1342	1;2	646.308				33783124
	9444	21.4967	1	348.176				33733560
	5698	13.0996	1	337.164				33581504
	3458	9.4907	1	941.909				33554996
	14232	31.6543	1	503.275				33512150
	5168	12.3788	1	331.211				33477084
	13277	29.7554	2;1	597.328				33416644
	7531	16.7862	1	432.222				33111740
	12758	28.5056	3;2;1	1406.71				33068056
	6208	13.938	3;2	1760.68				33041038
	6545	14.8121	3;2;4	1831.71				32894102
	14214	31.6112	1	607.322				32743840
	4533	11.382	1	278.127				31736204
	9338	21.283	1	507.27				31649024
	10927	24.6918	1	392.202				31564624
	13848	30.9712	1	335.185				31418148
	6122	13.7841	1;2	710.288				31375294
	7606	17.0003	1	514.323				31024862
	13742	30.7367	1;2	880.382				30428266
	8447	19.5152	3;4;2	3569.53				30426464
	3463	9.4955	3	3765.63				30394882
	8638	19.9131	4;3;2	3640.57				30252880
	2629	8.3856	1	317.195				30236276
	5410	12.6892	2;1	903.398				30192720
	7840	17.6387	1	446.238				29848676
	12537	27.8697	2;1;3	1134.55				29750798
	6966	15.5787	1	438.222				29476302
	13713	30.7445	2;1	1367.56				29420834
	8808	20.0094	2;1	782.429				29414800
	5772	13.2233	2;1	688.358				29149678
	7672	17.5044	3;4;2	2684.07				28890698
	7510	16.7361	2;4;3	2613.03				28890438
	8122	18.6171	3;4;2	2826.15				28868044
	12687	28.262	2;3;1	1160.59				28715028
	13175	29.5366	1;2	974.519				28572232
	13641	30.4131	1;2	707.349				28476932
	8077	18.3069	2;1	755.371				28348678
	4875	11.8604	1;2	561.277				28231010
	3017	8.8682	1;2	459.233				28126452
	450	2.7176	1	347.063				28082334
	14231	31.6084	2	1810.74				27991348
	13183	29.5963	2;3	2060.87				27987082
	12461	27.6521	1;2	452.202				27874662
	8918	20.3343	2;3;4	3711.6				27804264
	7030	15.8457	2;1	917.494				27748754
	13387	29.9082	1	214.132				27544152
	3510	9.76	1;2	602.303				27477272
	7551	16.8884	1	575.292				27337642
	640	3.2671	1	238.217				27124854
	3174	9.0997	1	344.206				26926634
	6654	14.9	4	5381.31				26912220
	12003	26.6345	1	738.356				26758404
	13078	29.3769	1	460.272				26595914
	13613	30.3558	2;1	678.323				26555062
	2717	8.5862	1	303.154				26496366
	10703	24.1684	2;1	1039.48				26469604
	7188	16.1307	2;1	651.36				26377988
	8740	19.9034	2	1377.57				25955576
	13784	30.8495	1	444.295				25941254
	4298	10.9266	1;2	1034.43				25790248
	14366	31.8643	3;2	1728.71				25737198
	10102	23.0051	2;1	874.429				25607738
	2453	7.8689	1;2	795.386				25545028
	4082	10.6394	2;3	1345.59				25502844
	14406	31.9639	2;3	2403.02				25401588
	11726	26.164	1	615.36				25307966
	10794	24.3049	2;3;4	1745.8				25237590
	8445	19.1957	2;1	1262.48				24991222
	13692	30.5549	2;3;4	1190.51				24958782
	11705	26.1268	2;1	870.413				24929196
	13731	30.6937	2;1	1260.53				24540438
	11438	25.6067	1;2	577.287				24332280
	8391	19.2371	2	883.35				24276936
	14362	31.8479	3;2	2274.96				24070554
	6378	14.3164	1	351.18				24035682
	12124	26.9172	1	588.349				23995296
	369	2.3417	2;1	461.212				23960528
	10400	23.614	1;2	710.376				23953460
	5796	13.2508	1;2	623.255				23947618
	1324	5.1368	1	317.158				23867162
	8138	18.4309	1	637.307				23711182
	8118	18.4399	2;4;3	3427.45				23644524
	13859	30.9974	2;1	746.401				23567806
	7017	15.7397	2;1	571.344				23345118
	13145	29.4533	2;3;4	1913.89				23336930
	11457	25.644	1	390.19				23301218
	5289	12.5197	1;2	551.307				23298770
	6552	14.6372	1	493.195				22963508
	5607	12.9723	2;3	1721.75				22875114
	9181	20.9578	2;1	1003.52				22780666
	4352	11.0987	1;2	717.378				22721130
	3517	9.7873	1	351.191				22711468
	11037	24.9169	1	537.245				22695332
	12914	29.0237	3;2;4	2628.22				22694784
	14222	31.5993	2;1	616.399				22572042
	12716	28.3816	2;1	606.302				22384164
	6101	13.6705	2;1	853.382				22146312
	1357	5.2418	1	283.091				22110026
	4160	10.7642	1;2	604.297				21918174
	12251	27.1563	1;2	1074.48				21743464
	12897	28.8201	1	695.385				21655462
	5374	12.5969	3;2;1	1165.42				21410304
	8794	20.001	2	1257.58				21402038
	6066	13.6114	1	647.265				21222158
	6322	14.2117	1	329.195				21144478
	623	3.1223	2;1	330.227				20810582
	12916	28.8606	2;1	836.392				20803444
	1696	6.3623	1;2	504.291				20779820
	3475	9.6841	1	474.244				20760924
	2902	8.5664	2;1	582.312				20723990
	10058	22.8382	2;1	1364.5				20666126
	8658	19.666	3;2	2112.96				20533880
	4243	10.9307	3;2	1313.57				20514518
	8920	20.2625	1	637.307				20273630
	3465	9.4731	3	4707.04				20215224
	14013	31.2106	1;2	1096.56				20151610
	5418	12.7031	3;2	1419.59				20126726
	14227	31.597	1	703.376				20113848
	8589	19.5151	2;1	773.356				19938528
	1913	6.8201	1	504.255				19744580
	7737	17.4179	2;1	647.267				19505638
	9262	21.1124	1;2	581.354				19413516
	626	3.1151	1	157.085				19258676
	3536	9.8664	1	319.117				19242626
	3799	10.2812	1;2	632.313				19094372
	7557	16.8773	1	465.223				19048448
	5378	12.5889	1	646.34				19017818
	12076	26.826	1	317.231				18965608
	13550	30.3091	2;1	993.409				18958386
	10964	24.6896	1;2	408.176				18777300
	10125	23.0555	1;2	1079.53				18770382
	10620	23.9947	1	573.244				18731986
	9192	20.9933	1	547.286				18656812
	8309	18.8866	2;3	1451.56				18631604
	13745	30.7513	1	553.255				18573886
	7895	18.0735	3;2	2739.14				18390396
	13775	30.8201	1;2	1043.48				18330274
	6587	14.7891	1;2	750.359				18316278
	421	2.5629	2;3;1	717.402				18270630
	13670	30.5118	1;2	645.312				18246902
	8225	18.6296	2;3	1331.64				18243442
	7097	15.9661	1	637.269				18228346
	13162	29.6191	3;4;2	2699.26				18178620
	7898	17.7557	1;2	1061.48				18131720
	8389	19.0713	1;2	613.344				18124472
	1998	7.0684	1	569.244				18107506
	12622	28.1823	3;4;5	3598.63				18020568
	8884	20.1815	2;1	745.386				17885840
	6967	15.5625	3;2	2268.98				17852162
	12645	28.1363	1;2	631.369				17822098
	656	3.3754	1	203.056				17811562
	8300	18.8659	1	803.367				17643768
	7959	17.9365	2;3	2237.96				17614100
	13642	30.4277	3;2	1470.71				17588494
	6655	14.8967	1	1794.11				17579246
	12680	28.2126	1;2	1374.59				17540562
	5187	12.2739	3;2	931.455				17402608
	12873	28.7972	2;3	1769.8				17240090
	5489	12.8158	1;2	648.308				17122500
	4215	10.8296	1;2	445.254				17117876
	9254	21.0901	2;3	2184				17089428
	2963	8.7378	1	478.18				17072798
	10166	23.1064	2;3;1	1217.57				17032214
	12243	27.1228	1	535.301				17002188
	8728	19.8812	2;1	743.313				16948236
	2492	7.9441	1	459.233				16874978
	5752	13.179	1;2	546.255				16872772
	3916	10.4498	3;2	1377.58				16643603
	12159	26.9647	2;1	1415.62				16602207
	12401	27.4415	1;2	1067.53				16591848
	3977	10.5088	1	216.098				16537195
	9722	22.533	4;3;2	3549.5				16529458
	14030	31.2604	2;1	943.536				16506733
	13311	29.8112	2;1	1145.5				16500945
	6076	13.6128	2;1	888.291				16448391
	9849	22.4168	2;1	987.524				16398817
	13793	30.8305	2;1	794.382				16311362
	9899	22.6798	2;1	1554.59				16253115
	7759	17.4473	2;1	793.398				16221423
	7768	17.4809	1	559.228				16207625
	10807	24.3497	2;1	1150.49				16199762
	12905	28.8183	1	343.174				16180501
	9456	21.5379	1	168.069				16162127
	8954	20.3747	1	570.266				16128825
	12476	27.7025	1	589.315				16018289
	11027	24.8444	2;1	940.481				16017154
	9374	21.343	1	449.239				15924203
	9496	21.6418	1	507.233				15923763
	10181	23.2218	4;2;3	1379.6				15913087
	8653	19.6549	2;1	1003.52				15897282
	14353	31.8104	2;1	776.418				15894132
	8052	18.1034	2	2717.67				15872436
	11357	25.4592	1;2	786.424				15773607
	9475	21.5802	1;2	878.414				15764153
	13378	29.9072	1;2	931.499				15664412
	12735	28.4134	2;1	1091.57				15634376
	14137	31.4216	3;2	1566.65				15494092
	6661	14.9883	2	1013.39				15406237
	459	2.7825	1	317.109				15363728
	12623	28.1133	2;4;3	2757.26				15306359
	9429	21.4979	1;2	364.15				15283183
	732	3.7498	2;1	502.275				15250911
	11841	26.4684	1;2	647.292				15224105
	6678	15.1125	1	539.224				15213145
	14417	31.9911	2;1	1028.56				15209018
	533	2.8683	1	274.128				15199888
	1334	5.1909	2;1	533.263				15186410
	7556	16.8707	2;3	2166.92				15128016
	7013	15.6692	1	1865.15				15107015
	6498	14.4929	1	495.281				15094273
	5330	12.5968	2;1	1149.45				15069096
	3482	9.7195	1	287.196				15015539
	4815	11.7564	1;2	773.367				14820494
	12853	28.7331	2;1	776.408				14793227
	12668	28.2505	3;2	1775.86				14741916
	12711	28.3355	1;2	645.313				14725443
	13708	30.5828	2;1	978.503				14715065
	8083	18.2652	1	517.276				14711852
	12640	28.0895	3;2	1593.73				14696778
	6057	13.6131	1;2	472.301				14561565
	12229	27.0233	2;1	999.456				14560919
	13216	29.5954	1	708.297				14523577
	12557	27.9023	1;2	714.427				14511977
	12818	28.6033	2;3	1673.77				14434438
	8974	20.4963	3;2;4	1530.54				14427440
	8070	18.2212	2	1189.54				14409850
	14061	31.3063	1;2	650.328				14390189
	11445	25.634	2;1	1124.56				14389332
	7227	16.1886	1	516.186				14385932
	5149	12.4277	1	301.2				14353770
	13388	29.9068	2;3;1	947.464				14332649
	12690	28.2642	1	404.264				14299016
	7194	16.1261	2;1	959.33				14270640
	6244	13.9241	1	1723.4				14268367
	14116	31.3926	1;2	1080.49				14261653
	12315	27.228	1	800.371				14203236
	8880	20.228	3;2	1882.73				14186543
	6241	13.9225	4	5168.19				14163822
	7018	15.7499	2;1	544.286				14129867
	3481	9.7032	2;1	400.28				14078048
	359	1.774	1	801.714				14029332
	8023	18.0662	1;2	880.429				13944636
	7548	16.8201	2;1	613.322				13940579
	5810	13.2636	2;1	573.313				13893947
	14300	31.7755	1	529.311				13856362
	12717	28.3801	1	598.243				13786913
	13134	29.454	2;1	820.434				13767064
	7015	15.6382	1	1865.47				13742837
	12093	26.9083	1;2	794.327				13741569
	13050	29.3243	2;3	1846.9				13716369
	7201	16.1265	1	718.303				13691295
	8191	18.6188	3;2	2810.18				13637973
	11226	25.2207	1;2	585.385				13633540
	11157	25.0959	2;1	1037.47				13619422
	7442	16.6112	1;2	570.338				13582760
	3603	10.0915	1	374.217				13578984
	13241	29.7412	1	498.26				13526193
	12522	27.8524	2;1	1161.52				13446115
	13963	31.1297	2;1	845.393				13238733
	7687	17.51	2;3	2668.11				13206246
	6440	14.4213	2;1	601.343				13187604
	10183	23.1648	2;1	949.452				13085912
	7524	16.7788	1	576.229				13067277
	7658	17.1867	3;2	2342.99				13031279
	1325	5.1361	1	267.097				12995293
	13781	30.8339	1;2	914.454				12927155
	8474	19.4264	3;2	1811.69				12925428
	13333	29.8346	1	593.307				12915931
	6669	15.0438	1	408.201				12906430
	6658	14.9404	1	1794.43				12889550
	7113	16.0011	1	465.223				12843784
	13337	29.8399	2;1	771.449				12813852
	7616	16.9994	1	273.18				12787194
	14123	31.4149	2;1	1418.62				12734496
	9036	20.7407	1	391.211				12717031
	9806	22.2518	1;2	506.249				12603901
	6395	14.2785	1	388.232				12518334
	7513	16.7377	3;2	2597.07				12516638
	3483	9.7108	2;1	372.274				12511806
	9328	21.6647	2;4;3	2735.09				12496615
	7918	17.846	2;1	1004.46				12473566
	10117	23.0483	1;2	663.323				12457870
	8060	18.1648	2	1342.54				12457114
	7890	17.6834	2	2646.63				12451317
	5225	12.3761	1	389.191				12431412
	12077	26.821	2;1	839.366				12334268
	12057	26.8319	2;3	1822.87				12332786
	9411	21.4015	4;3;2	2664.05				12329964
	13176	29.5122	1;2	865.35				12256953
	6333	14.2236	2;1	624.276				12220729
	7002	15.5842	3;2	2300.97				12184025
	5391	12.5962	2;1	924.393				12148470
	6102	13.6782	1	409.185				12122267
	7086	15.9668	2;1	653.234				12037917
	12899	28.8324	2;1;3	1076.51				12019856
	8806	20.0855	1	503.26				11974192
	7905	17.8254	2;1	659.36				11965558
	3972	10.5081	1	239.173				11910658
	6605	14.8219	1;2	579.301				11881667
	14372	31.9034	1	811.387				11817373
	5464	12.761	1	565.25				11811748
	14306	31.736	2;1	803.382				11811539
	477	2.7531	1	363.058				11810468
	8745	19.8878	1;2	702.355				11795997
	472	2.7514	1	191.152				11763350
	12804	28.7989	4;3;2	2828.3				11762664
	5020	12.0477	2;1	500.26				11741490
	6567	14.8055	2;3	2197.95				11708983
	9894	22.508	2;1	730.282				11706307
	14340	31.8002	1;2	916.43				11697973
	5332	12.5963	1;2	575.303				11682700
	9925	22.5663	1;2	915.446				11675599
	5133	12.2054	2	1181.53				11625769
	9938	22.9136	3;2;4	3620.54				11575031
	5901	13.4179	1	410.181				11564448
	7908	17.8451	2;1	1064.42				11503438
	7523	16.7563	1;2	889.432				11467520
	5227	12.3766	1	502.276				11433008
	9687	22.0103	2;1	1116.52				11382535
	7628	17.053	1	457.301				11347012
	7630	17.0788	3;4;2	1132.6				11339555
	10848	24.4148	2;1	866.393				11337633
	5986	13.5157	2;1	685.322				11333590
	10158	23.0975	2;1	576.291				11329520
	7733	17.3964	1	372.238				11308490
	634	3.2364	1	546.184				11292073
	12366	27.3331	1;2;3	773.302				11286089
	7259	16.2243	2;3	1973.79				11249382
	13508	30.1406	1;2	774.355				11244028
	5599	12.9416	2;1	493.29				11215417
	12340	27.3154	2;3	1904.89				11130178
	10782	24.2862	1	588.312				11110295
	11799	26.3488	3;4;5;2	2931.39				11093330
	8029	18.0613	1	320.123				11039315
	13711	30.6834	2;1	1137.51				11015726
	10825	24.3922	1	647.292				10967546
	3464	9.476	4	6589.86				10964848
	13592	30.353	2;1	1009.46				10963361
	7023	15.7525	1	401.238				10902193
	13321	29.8952	2;1	981.445				10883291
	9526	21.6688	1;2	532.301				10870983
	7042	15.8322	1;2	418.115				10867703
	6505	14.4815	1	533.27				10866607
	12483	27.7115	1;2	893.345				10838423
	628	3.1211	1	259.189				10765206
	3978	10.5124	1	194.116				10741458
	14139	31.4203	2	1550.68				10731497
	6063	13.6204	1;2	719.324				10729564
	1512	5.5634	1	388.195				10727134
	6065	13.6013	1;2	514.322				10666434
	3283	9.2224	1	434.202				10659266
	9564	21.7895	1	485.249				10647982
	14016	31.2213	1;2	716.35				10642470
	4702	11.5905	2;1	721.351				10628951
	2461	8.0026	2;3	720.392				10568688
	9814	22.3348	3;2;4	3478.47				10521435
	9714	22.1746	3;2;1	1167.44				10482285
	2842	8.4947	2;3	1274.55				10464642
	2984	8.7869	2;4;3	1199.57				10461822
	14376	31.9364	1;2	711.327				10447629
	13759	30.7445	2;1	1118.51				10439267
	10198	23.1798	2;1	750.356				10428753
	5138	12.1983	2;3;4	1422.56				10347452
	12503	27.7967	2;1	981.42				10346800
	3459	9.4953	2	1920.76				10339805
	10532	23.8282	2;1	796.434				10305477
	1505	5.6664	2;1	689.273				10289219
	5819	13.2614	2;1	527.274				10266359
	12297	27.2302	1	613.344				10251934
	12931	28.9106	2;1	1461.62				10240308
	3492	9.7334	2;1	853.355				10240222
	12405	27.492	3;4;2	2675.23				10221334
	3495	9.7352	2;3	1094.38				10217753
	8506	19.2825	1	561.265				10212700
	7237	16.1737	1	625.238				10202343
	6238	13.9207	3	3483.41				10200046
	13675	30.4843	1	592.322				10165219
	12332	27.3126	1	487.301				10139496
	11018	24.8027	2;3	1617.8				10134019
	9214	21.0281	1	475.207				10108495
	8136	18.5104	3;2	1740.65				10094458
	7613	16.9994	1	384.212				10081185
	7213	16.1288	1	391.207				10043899
	9093	20.8055	1;2	927.431				10030712
	8948	20.4595	3;2;4	2593.01				10017211
	12475	27.6639	3;2	1500.6				10005345
	6727	15.1753	1	488.26				9954444
	8548	19.4272	1	558.233				9938822
	6648	14.9031	3	3625.48				9869550
	1633	6.2161	2;1	489.291				9864904
	13427	30.0274	3;2	1303.66				9859567
	6500	14.6611	2;1	651.322				9856788
	3466	9.5807	2;1	646.339				9751327
	8790	19.9599	1;2	683.295				9739853
	8792	19.9663	2;1	1047.5				9737106
	13251	29.6225	2	1091.59				9724910
	6980	15.5762	1	333.132				9724250
	7843	17.6105	2	1280.56				9691692
	2465	7.8962	1	390.175				9686742
	10043	22.819	1;2	1206.47				9685083
	12811	28.59	1	511.211				9664007
	14290	31.7044	2	1718.7				9658444
	6242	13.9269	1	1723.07				9658249
	5485	12.7873	2;1	835.429				9620791
	13255	29.6684	1;2	645.353				9600090
	11009	24.7828	1;2	702.287				9595287
	12678	28.3309	3;2	1975.94				9584914
	11517	25.7276	1;2	1222.5				9569635
	9710	22.0417	2;3	1426.62				9536287
	14378	31.9292	2;3	1304.71				9445953
	12404	27.438	2;3	1448.61				9445415
	896	4.2159	1	360.164				9423597
	8135	18.4129	3;2;4	2655.13				9408020
	7831	17.5853	1	601.308				9376244
	14409	31.9736	2;3	1300.58				9366962
	1669	6.1561	3;2;1	674.396				9355592
	6455	14.3721	2;1	819.434				9351818
	14265	31.6234	2	1166.59				9332426
	373	2.1392	1	528.167				9303715
	10908	24.5158	1	414.284				9274988
	8691	19.7432	3;2	1280.61				9272627
	8882	20.2456	1;2	761.338				9272505
	9432	21.4078	2;1	800.334				9237187
	7218	16.2038	1	402.23				9233119
	10074	22.8596	1;2	1015.45				9217438
	6091	13.6988	3;2	1792.78				9193756
	8087	18.3442	2;1	703.351				9190251
	2006	7.2154	1	278.127				9162119
	11777	26.2417	1;2	947.37				9152910
	13530	30.1698	1;2	923.497				9138872
	7012	15.6795	3	3767.56				9116802
	12681	28.2387	2;1	1107.58				9108633
	12241	27.0943	1	579.291				9089063
	7764	17.4243	1	846.34				9055603
	6710	15.1268	1	497.195				9041572
	14194	31.5356	2;3	1247.62				9025304
	641	3.245	1	240.214				9003976
	610	3.1432	1;2	360.237				8995137
	13096	29.3575	3;2;1	1076.4				8980230
	5844	13.2975	1	437.192				8964667
	13709	30.5897	1;2	921.481				8959471
	14192	31.5505	2;1	815.476				8949676
	8938	20.3134	2;1	1180.46				8934044
	8169	18.4826	3;2	1338.64				8911816
	13577	30.2946	2;3	1495.72				8904221
	6463	14.4044	1;2	621.275				8885402
	7073	15.9527	1	422.217				8862363
	14039	31.3699	1	559.321				8850965
	10583	23.8937	2;3	1565.62				8828554
	6248	14.0536	3;2	2126.91				8804504
	395	2.3774	1;2	661.34				8777748
	4860	11.8452	1;2	415.28				8767429
	3493	9.735	3;2;1	1078.42				8766212
	7617	17.0018	3;2	696.323				8753299
	8064	18.1369	3	5434.33				8733827
	6482	14.4059	1	255.168				8726902
	4064	10.6414	1	469.164				8709344
	12482	27.7024	1;2	866.414				8681327
	10507	23.9989	1	636.312				8634251
	14159	31.4853	2;3	2233.04				8625925
	9126	20.9238	2;1	857.375				8607716
	2192	7.5642	2;1	469.229				8603860
	9488	21.585	2	1493.58				8578155
	13581	30.3303	1	738.298				8532379
	1069	4.5938	2;1	687.367				8527947
	11865	26.3734	2;1	1064.56				8502229
	1213	4.9408	1	316.175				8472929
	5875	13.3319	1	451.207				8438912
	6528	14.5059	2;3	1863.82				8433090
	4339	11.0663	1;2	561.277				8394240
	14172	31.5639	1	375.219				8390353
	6939	15.5859	2	1456.63				8375583
	961	4.3469	1	403.207				8362277
	1533	5.5483	1	172.071				8314154
	7976	17.9516	3;2	2584.09				8308338
	6367	14.3348	2;3	1660.7				8307338
	638	3.1806	2;1	488.27				8252013
	13004	29.1496	1	574.276				8215390
	509	2.8071	1	334.131				8214081
	7941	17.8884	1	388.232				8213955
	11602	25.8951	2	1213.56				8193209
	5343	12.5166	1	438.223				8193159
	8297	18.8214	2	1337.51				8163403
	12949	28.9359	1	723.344				8126584
	6668	15.0168	2;1	846.408				8110594
	470	2.7435	1	385.04				8038210
	4088	10.6517	1;2	474.244				8034869
	6667	15.0224	1;2	835.365				7991383
	14088	31.3673	2	1058.53				7984135
	8360	19.0046	2;3	2557.08				7940361
	9466	21.5621	4;3;2	3407.43				7936362
	13539	30.2211	4;3;2	2828.3				7919375
	8247	18.6485	2	2788.71				7897852
	8361	19.0288	1	605.249				7896272
	2509	7.9685	1;2	422.253				7885629
	7398	16.5083	3;2	2271.95				7857835
	8147	18.5588	1;2	551.307				7855037
	7064	15.9194	1;2	636.324				7814807
	11775	26.2401	1	550.276				7813058
	4331	10.9875	2;1	882.409				7808094
	6549	14.5998	1	261.111				7783115
	7136	16.0153	1	431.238				7769507
	7230	16.2708	2;1	445.269				7764549
	1	1.0488	2;1	1028.56				7733516
	13286	29.7325	2;3	1343.69				7718423
	451	2.7828	1	295.127				7700576
	9859	22.4095	1	638.295				7695010
	8937	20.324	1	678.301				7694947
	8066	18.189	2;1	976.465				7682351
	13189	29.5121	2	1173.6				7680959
	6031	13.5635	2;3	1352.5				7679618
	2426	7.837	2;1	738.328				7664792
	7893	17.6794	3	5292.26				7659948
	8554	19.3571	1	591.23				7650216
	8228	18.5849	3	4490.91				7642727
	11499	25.6987	2;1	1012.43				7630984
	4749	11.6632	1	311.185				7626751
	1445	5.5396	1;2	488.27				7622505
	8139	18.4146	1;2	864.434				7621071
	6213	13.8679	3;2	1544.63				7608957
	8159	18.462	1	639.287				7590620
	9021	20.5893	2;1	772.409				7563281
	9174	20.9066	2;1	1087.54				7559078
	1711	6.3658	1	391.207				7551846
	10287	23.3498	1	480.307				7551329
	7899	17.7532	1	784.306				7541772
	10243	23.2226	1	415.243				7523402
	9007	20.501	2;1	893.428				7504151
	12221	27.0664	2	1096.59				7469242
	2904	8.6459	1	384.212				7438305
	11511	25.7153	2;1	724.271				7425505
	13845	30.9287	1;2	851.266				7418038
	12376	27.3443	1	757.337				7414893
	4837	11.7588	2;1	617.281				7409447
	8011	17.9917	1	457.302				7401498
	11043	24.7631	2	1021.47				7391725
	6506	14.4917	1	434.217				7389714
	2029	7.0655	1	591.226				7383032
	3143	9.0543	1	395.17				7380309
	5963	13.4801	2;3	1519.65				7378957
	12281	27.1796	2;1	712.354				7375766
	5645	12.983	1;2	592.271				7366636
	8192	18.5355	2;1	614.375				7360458
	592	3.0602	1;2	547.224				7358105
	13056	29.256	2;1	683.422				7351484
	7081	15.9274	3;2	2574.11				7343917
	12302	27.1828	3;2	1680.75				7342018
	8117	18.3639	2	1193.46				7340372
	9745	22.0828	1	576.218				7340158
	5351	12.5702	2;1	694.311				7339532
	1348	5.1877	1	419.18				7337903
	10724	24.1528	1;2	830.345				7321620
	9501	21.5858	1;2	749.338				7315069
	9056	20.921	3;4;2	2664.05				7312604
	2511	7.9064	1	253.154				7279483
	6245	13.9869	2;1	594.229				7270673
	12528	27.9682	4;3;2	2784.22				7258265
	9273	21.1064	3;2	1683.76				7254653
	6573	14.8216	3;2	2229.94				7254388
	12505	27.7913	2;3	1258.63				7209753
	11159	25.1012	1;2	1103.47				7196723
	7019	15.7266	1	552.254				7185581
	8902	20.221	2	1866.76				7177059
	1176	4.8912	1	337.131				7175146
	14252	31.7489	4;3	4719.08				7174487
	8782	19.957	1;2	631.318				7171317
	7580	16.9136	1	434.217				7170371
	4344	11.0742	2;1	633.298				7163382
	12407	27.3994	3	1903.95				7131031
	12981	29.0498	2;3;1	1089.46				7126506
	5933	13.561	1	445.253				7117183
	9404	21.3741	2;3	1447.63				7082387
	12649	28.1319	1	532.301				7073940
	8238	18.636	1	507.245				7054848
	7532	16.7329	2	2575.59				7051199
	8058	18.1563	1	489.262				7047338
	13880	30.9836	2;1	1006.46				7045014
	11012	24.7843	2;1;3	860.334				7027391
	7214	16.1416	2;1	769.361				7021646
	5907	13.3958	1;2	1013.39				7000712
	4546	11.3735	4;3;2	1351.52				6979643
	14034	31.2662	1	573.317				6949946
	13413	29.9749	2;1	819.38				6926989
	6035	13.5624	2	1336.54				6924922
	6908	15.4313	2;1	564.258				6924592
	12380	27.3938	1	708.296				6915132
	9770	22.1907	1	631.318				6890649
	8167	18.478	1	414.212				6868858
	8481	19.2187	1	475.207				6865732
	10746	24.1748	2;1;3	1074.43				6843749
	14032	31.2281	2	1330.65				6836754
	12239	27.0831	1	445.233				6835099
	379	2.2355	1	690.219				6811481
	14422	31.9966	1	472.29				6803150
	7416	16.5645	2;1	661.322				6794777
	12715	28.3394	3;2	1345.63				6789367
	11432	25.59	2;1	1216.58				6783584
	6959	15.5618	1	666.25				6779415
	10788	24.299	3;2	1057.44				6778956
	6657	14.9525	2	1359.57				6775855
	11955	26.5442	1	579.255				6737965
	6570	14.6333	4	5381.3				6735880
	8672	19.7375	1	404.17				6734475
	834	4.0927	1	214.132				6719929
	11507	25.7201	2;3	1382.63				6713137
	8819	20.0076	1	570.277				6705477
	12933	28.9184	2;3	2300.97				6699556
	7302	16.3769	1;2	681.298				6695579
	9479	21.4927	2	1014.47				6685433
	7040	15.8129	1;2	654.334				6685337
	12616	28.0827	1	184.108				6652310
	2122	7.2344	1	403.207				6634668
	11608	25.9348	2;1	640.374				6623097
	13478	30.0955	1	489.279				6619268
	12697	28.3088	2;1	700.394				6615426
	9121	20.8117	2	1130.54				6603029
	7328	16.4074	1	495.234				6545604
	9786	22.1946	2	1474.58				6545597
	9107	20.7724	3;2;1	924.503				6527895
	10407	23.5728	2;1	982.437				6524063
	8738	20.101	4;3	4350.85				6519262
	7031	15.8264	1	402.151				6503574
	8236	18.5844	3	5576.41				6497460
	3702	10.1552	2;1	606.28				6496848
	1979	7.0116	2;1	940.425				6488982
	8088	18.3007	1	287.185				6483168
	9543	21.906	4;3;2	3478.47				6480882
	9718	22.0743	1;2	1042.46				6461440
	6247	14.0435	3;2	2158.9				6460641
	12745	28.4347	3;4	2473.11				6433260
	6932	15.4999	1	447.233				6427898
	1596	6.0168	1;2	386.264				6421121
	7411	16.5428	1;2	516.234				6420755
	646	3.2306	1	295.127				6410344
	12880	28.8236	2;1	1060.54				6399802
	9888	22.43	1	452.228				6397300
	13815	30.8753	2;1	842.487				6390368
	7025	15.7816	1;2	457.301				6377178
	9702	22.161	3;4;2	2806.13				6373113
	8450	19.2045	1	544.322				6356720
	13987	31.2685	1	487.264				6355781
	12936	29.1017	3;4;2	2338.1				6352570
	13444	30.0311	2	1018.55				6341515
	7250	16.1819	1;2	764.345				6314935
	5432	12.716	2;1	1216.51				6310695
	6383	14.2609	2;1	890.4				6310318
	5744	13.1965	2;1	888.394				6305311
	13555	30.2573	1	516.291				6297104
	10882	24.5363	1;2	1035.54				6296297
	14125	31.3785	2;1	740.443				6292336
	8486	19.4315	2	1795.72				6282219
	11986	26.615	1	244.121				6262003
	6177	13.8095	2;1	860.399				6261268
	1501	5.6771	2	914.334				6259060
	9147	20.8284	1	546.245				6257918
	9796	22.2045	1	562.24				6249853
	8245	18.6698	1;2	401.207				6231115
	11287	25.3337	1	735.356				6227113
	21	1.0531	1	472.291				6224808
	1992	6.9526	1	204.148				6224704
	9287	21.1113	1	468.27				6208273
	11560	25.8678	2;1	1164.48				6206995
	5261	12.4329	2;1	807.388				6203152
	7827	17.558	1	516.187				6172202
	6325	14.1946	1;2	507.281				6168032
	4326	10.9687	2;1	677.334				6166575
	2660	8.1938	1	460.229				6165007
	5583	12.9031	2;3;1	711.286				6161356
	10993	24.7544	3;2	2677.11				6140900
	2832	8.4596	2;1	618.298				6129888
	14345	31.7952	1	593.307				6116580
	5333	12.5854	2;3	842.356				6103322
	6118	13.7792	2;1	748.234				6098103
	3272	9.2493	2;1	513.291				6080746
	8085	18.1958	2	2717.67				6073285
	26	1.0456	1	524.282				6070329
	14180	31.541	1	560.297				6056490
	13950	31.0714	2	1756.73				6040519
	6575	14.6339	3	3625.48				6036178
	9812	22.2503	1;2	873.351				6035375
	6688	15.1296	1	260.116				6032797
	9599	21.8386	1;2	498.259				6031086
	11019	24.8127	1	614.328				5935331
	8253	18.7414	1;2	660.363				5933982
	14337	31.7667	1	533.305				5915049
	9349	21.3039	2;1	734.408				5914850
	4934	11.902	2	1244.58				5899576
	6923	15.4313	2	1222.51				5886559
	1513	5.6907	2	1006.29				5881285
	8435	19.2381	3;4	3536.44				5856249
	10170	23.066	1	689.323				5852640
	10110	23.0155	2;1	925.476				5848587
	6897	15.4033	2;3	1429.47				5846004
	12928	28.9009	1;2	981.429				5845893
	13067	29.6545	4;3	3551.62				5843941
	11294	25.3538	1;2	723.345				5843878
	512	2.836	1;2	460.192				5835044
	8378	19.0168	1	591.27				5833838
	7892	17.6691	3	3605.6				5821837
	8267	18.7826	3;2;4	1495.66				5816139
	8454	19.3965	2;3	1570.66				5812990
	14404	31.9552	2;1	1364.64				5806479
	5816	13.2046	1	360.176				5790971
	5433	12.7368	1;2	587.292				5784896
	12421	27.4793	1	445.252				5778825
	12959	29.0376	1	492.296				5766858
	11161	25.1244	2;1	801.403				5764672
	6088	13.6124	1	302.195				5756296
	4369	11.0996	1	575.303				5752350
	1011	4.4841	1;2	503.27				5747248
	5761	13.1892	2;3	1442.65				5739161
	636	3.2242	1	640.147				5739134
	8748	19.9633	4;3	3678.51				5728583
	7673	17.2355	1	555.29				5711589
	3477	9.6709	2;1	1034.37				5706055
	10963	24.6175	1;3;2	716.281				5703975
	7020	15.7861	1	287.196				5684708
	2593	8.1252	2;3	1306.54				5678126
	8924	20.2325	1;2	699.417				5678106
	6350	14.2179	2;1	754.314				5672368
	6097	13.799	1;2	580.285				5670883
	497	2.7633	1	275.148				5662048
	490	2.7654	1;2	402.223				5657724
	12406	27.4397	2	1432.64				5652704
	11538	25.7873	2	1066.53				5648151
	11001	24.7005	2;1	599.401				5646810
	7112	15.9817	2;1	647.343				5643644
	10184	23.2791	3;4	3691.58				5638971
	10402	23.5925	1	679.25				5620794
	383	2.3529	1	483.195				5609277
	11675	26.151	2;1	909.445				5595820
	4284	10.9035	1	579.229				5577626
	683	3.6019	1	430.218				5575135
	12022	26.6626	2;3	1586.73				5543210
	8612	19.5394	2	1035.46				5536053
	13003	29.1017	1;3	1052.54				5516982
	7486	16.6575	2;1	1053.44				5511145
	4319	10.9257	1	1012.95				5507328
	6881	15.4022	2	1413.51				5503615
	7620	17.3762	1;2	566.216				5502117
	3537	9.8713	1	302.09				5498858
	13611	30.4071	2	1403.69				5480200
	7607	16.9599	2	1414.62				5475653
	9464	21.5198	1	393.226				5470539
	13876	30.9662	2;1	807.413				5468093
	7288	16.4057	2;3	2308.01				5456156
	13090	29.3388	2;3	1615.63				5448481
	5690	13.0732	2	1006.46				5444145
	8312	18.8454	1	416.227				5441214
	9163	20.8511	2;1	503.314				5436970
	8313	18.8494	2	1190.58				5429894
	11110	25.053	3;2	1463.49				5423302
	4601	11.546	1	228.111				5422701
	1182	4.8455	1;2	396.164				5422181
	3594	9.9653	1	561.229				5416056
	6665	15.1634	2;3	1731.73				5412690
	7057	15.9802	2;1	557.282				5409306
	996	4.4983	2;1	869.387				5405899
	4975	11.9645	3;2	1165.54				5404900
	7979	17.9475	2;3	2211.93				5403938
	13318	29.7489	2;3	2061.86				5399455
	5561	12.871	2;1	669.345				5397920
	4682	11.5638	1	589.118				5376805
	6581	14.7244	3;2	1423.54				5371477
	7565	16.8569	2;3	1775.76				5367072
	418	2.506	1;2	470.212				5364501
	4893	11.8661	1;2	689.335				5361124
	4232	10.8915	1	514.239				5359999
	14086	31.3418	2	1039.57				5359106
	8256	18.7151	1	412.196				5351718
	8163	18.4263	1;2	1109.43				5351506
	3669	10.1567	4;3;2	1280.49				5349090
	13721	30.6491	4;2;3	1864.76				5342840
	13954	31.1075	2;3	1270.5				5339852
	13018	29.1385	2	1161.57				5339777
	637	3.1515	2	431.249				5336450
	8338	18.9464	1	242.127				5334876
	1559	5.906	1	253.154				5334712
	8146	18.4245	3;2	2308.99				5324323
	6182	13.7646	2	818.37				5293249
	7483	16.6814	1	419.18				5282407
	14100	31.3548	1;2	1131.58				5256420
	12867	28.9299	2;1	1331.67				5248724
	13762	30.8063	3;4;2	2699.26				5245589
	11329	25.3706	2;1	805.446				5241688
	7317	16.3654	3;2	871.431				5229708
	7694	17.2431	2;1	548.307				5212211
	13407	29.9694	2;3	1975.94				5203619
	7802	17.5038	1;2	977.385				5199205
	13170	29.4939	2;1	773.371				5195909
	13382	29.9074	2	834.38				5194607
	11229	25.2152	1	472.302				5184988
	11815	26.525	1	543.328				5183810
	3535	9.847	1;2	603.334				5180691
	12037	26.7665	4;3;5	3783.75				5179062
	8198	18.5452	3;2	2282.96				5174395
	6178	13.8249	1;2	693.337				5173530
	6459	14.404	2	1385.59				5173386
	8025	18.016	1	560.281				5171361
	8990	20.496	2	1514.57				5165964
	4180	10.7624	1	418.218				5162315
	7224	16.124	3;4;2	1053.5				5151473
	4547	11.3701	2	1110.49				5146309
	9315	21.1767	2;1	598.228				5144126
	2697	8.3145	1	228.148				5138072
	13947	31.0686	2	1761.68				5137088
	8311	18.8419	2	932.483				5124674
	7353	16.4476	3;2	2645.15				5122434
	8095	18.3087	2;1;3	793.318				5121116
	6555	14.7171	1;2	443.238				5120117
	10082	22.8734	2	1032.51				5117037
	10079	22.8522	2;3	787.354				5103390
	7024	15.7111	3	3751.59				5101859
	13720	30.6599	3;2	1846.89				5093596
	2858	8.4946	1	517.25				5085472
	14098	31.3364	2	1349.55				5076116
	13958	31.1045	2	1254.53				5075088
	8287	18.8187	1;2	704.335				5070359
	6676	14.9387	4	5419.26				5060401
	9842	22.4808	3;2	2345.03				5060326
	7139	16.0691	2;3	1802.77				5056901
	13975	31.1301	3;2	1752.9				5056147
	551	2.9251	2	589.307				5052789
	7609	16.9798	2;1	717.356				5050238
	9261	21.0693	2;1	1137.45				5046791
	13687	30.495	2	1741.68				5042437
	12915	28.8688	1	503.315				5032172
	12746	28.4452	3;4;2	1842.85				5029003
	6080	13.6174	1;2	861.438				5023460
	6663	14.9564	2	641.374				5019970
	12511	27.7958	2;1	1260.55				5015686
	2965	8.7382	1	500.162				5010819
	8307	18.8708	3;2	751.46				5003978
	13949	31.0702	3;2	1777.65				4977246
	8641	19.616	4;3;2	3607.47				4962772
	12918	28.8545	1	558.338				4959433
	5577	12.9207	1;2	681.333				4958473
	14109	31.3488	3;1;2	1147.54				4956997
	8042	18.1156	1;2	604.325				4954460
	7400	16.4891	1;2	748.315				4938033
	3783	10.2208	2;1	587.328				4920970
	513	2.8143	1	285.144				4918538
	3045	8.9063	1	250.143				4916741
	9480	21.5655	1	211.111				4912494
	13607	30.3526	2;3	1503.65				4891027
	7138	15.9652	2	1268.52				4882330
	2518	7.9862	2;1	899.398				4880769
	11346	25.5196	3;2;4	2079.03				4877742
	13246	29.6426	2;1	1293.55				4871156
	8946	20.3409	1;2	700.412				4870639
	6074	13.6737	1;2	562.312				4869623
	5324	12.5465	2;1	752.309				4848861
	12577	27.9211	1;2	865.418				4837113
	8446	19.1732	2;1	774.377				4833842
	6553	14.5815	1	359.205				4830999
	4566	11.3573	1;2	530.306				4830800
	484	2.7505	1	346.018				4822330
	3564	9.9752	1	230.163				4818636
	1381	5.2632	2;1	358.258				4815803
	11800	26.2689	1;2	960.441				4809641
	358	1.7543	1	479.836				4798379
	13116	29.3553	2;1	1060.43				4786775
	12046	26.7405	2;1	937.442				4780403
	9248	21.0545	2;1	664.318				4780020
	6240	13.9277	3	3467.44				4771271
	6259	14.0839	1	291.122				4763625
	9490	21.7297	2;3	2719.12				4755534
	7261	16.2251	2;3	1957.82				4736541
	10857	24.4702	2;1	870.413				4734472
	12477	27.7672	1	454.186				4723286
	12699	28.2739	1;2	867.398				4717415
	258	1.7237	1	271.937				4711851
	1704	6.2779	1	280.106				4701489
	14051	31.2661	1;2	909.409				4694226
	5197	12.2761	2	1096.48				4693032
	672	3.6967	1	389.191				4692122
	9711	22.0399	2;1	886.477				4689446
	10897	24.5657	1;2	730.423				4683485
	13248	29.8608	2;1	1313.66				4675050
	8936	20.3004	1;2	856.393				4673697
	10753	24.2218	1	527.187				4666218
	13879	30.9757	2	950.488				4663963
	665	3.5978	1	234.112				4657546
	8955	20.3361	3;4	3749.55				4645090
	13900	30.9885	1	650.328				4644647
	8758	19.9256	1	622.297				4643456
	13714	30.6176	2	1695.65				4640937
	6496	14.4209	1	417.222				4632394
	8602	19.5292	1	487.265				4626774
	9884	22.4406	2	1308.56				4624926
	1341	5.1724	1	451.174				4624492
	7911	17.8275	1;2	761.392				4624381
	457	2.8168	1	430.156				4623794
	12694	28.4143	2;1	913.456				4622533
	14291	31.701	2	895.514				4621373
	6304	14.1526	1;2	674.36				4618615
	13563	30.2429	1	293.147				4617892
	1005	4.4967	2	891.369				4614586
	13870	30.9311	1	835.301				4611590
	8468	19.1755	1;2	728.334				4610255
	14033	31.2546	2	1857.75				4607670
	6226	13.932	3;2	1557.6				4606572
	9777	22.1728	2;1	855.482				4606557
	9257	21.074	1;2	848.385				4600952
	13705	30.5572	2	1174.55				4599231
	6718	15.1508	2;1	812.32				4593460
	6129	13.7471	1;2	748.351				4591201
	7235	16.1765	1	415.175				4590928
	5627	12.9727	2;3	1759.69				4586659
	8473	19.1942	1	504.197				4585569
	13053	29.4058	1	570.338				4583232
	6817	15.2739	2;1	571.37				4576901
	7154	16.0474	1	502.276				4573461
	12799	28.9371	4;3	3680.66				4570322
	659	3.36	1	362.147				4565480
	3484	9.736	1	392.17				4562512
	7404	16.5234	3;2;4	1211.59				4561794
	12693	28.2549	2	1096.45				4558979
	10797	24.2833	2;3	1824.75				4555355
	5308	12.4987	2;1	661.34				4554186
	5139	12.2014	2	1406.59				4549612
	13922	31.0523	2	1782.69				4547879
	2620	8.1629	3;2	1166.48				4546189
	14256	31.6418	2;1	1536.57				4541695
	12489	27.717	2;1	640.275				4540631
	1170	4.807	2	625.329				4535970
	9213	20.981	1	745.293				4532560
	14147	31.4495	2	830.372				4530357
	6000	13.5093	1	487.185				4526020
	5769	13.1618	1;2	468.27				4523615
	5283	12.4825	1	516.186				4520781
	8933	20.2926	3;2	1266.56				4516558
	374	2.3255	1	390.175				4516389
	9435	21.4008	1	546.244				4516011
	7547	16.7365	3	5150.18				4514556
	6582	14.722	2	1407.57				4506380
	8848	20.2183	2	1641.7				4505087
	3380	9.364	1;2	976.386				4504497
	7566	16.879	1;2	533.224				4484742
	11514	25.7169	1	708.306				4482420
	524	2.9477	1	332.169				4479072
	13467	30.1432	2;3	1610.78				4477114
	13571	30.2755	1	321.179				4476473
	5998	13.5044	1	394.185				4474800
	13554	30.2507	1	298.103				4462314
	1651	6.1121	1	575.255				4458695
	7622	17.0536	3;2	2513.06				4448887
	7567	16.8771	1	496.217				4444810
	8511	19.2805	1	630.265				4443865
	13151	29.4596	1	519.326				4421948
	13583	30.3179	3;2;1	1031.36				4420960
	2802	8.4415	2;1	516.291				4416448
	4846	11.7527	1	610.269				4407786
	10734	24.1742	1	487.265				4406759
	12956	29.1505	3;4	3480.58				4405634
	8623	19.5968	2;1	1029.49				4403190
	13	1.0765	2	1213.55				4403082
	14367	31.842	3	1063.68				4403051
	13475	30.1303	1	487.301				4401903
	12848	28.6543	3;2	1596.81				4398462
	7021	15.773	3;2	1201.6				4397068
	8992	20.4652	1	543.233				4396941
	10867	24.4685	1	401.226				4394110
	13739	30.6702	1	627.359				4390885
	9982	22.6402	1	436.232				4388192
	13787	30.8421	1	793.35				4387612
	10571	23.8375	1	442.243				4387444
	9510	21.6065	2	1017.45				4373246
	8821	20.0061	1	594.338				4366129
	2919	8.5668	1	483.245				4364666
	9920	22.5514	2;3;1	740.233				4361172
	7016	15.6898	4	5632.35				4352306
	12195	27.0556	1;2	718.332				4352109
	10278	23.2987	3;4	1904.95				4352010
	8744	19.943	2;3	1492.67				4336303
	8226	18.6298	2;1	833.429				4331049
	11496	25.7178	1;2	911.388				4330778
	7549	16.7988	2	1057.52				4311843
	12854	28.7207	2	1135.53				4304204
	6662	15.05	1;2	651.323				4303346
	4843	11.7532	1;2;3	626.234				4295443
	13410	29.9481	2	1260.53				4292682
	475	2.7229	1	151.049				4291923
	11524	25.7914	2;1	743.418				4285183
	14331	31.7831	2	1529.69				4282854
	13718	30.6372	3;2	1537.74				4280430
	14383	31.9446	4;3	4790.13				4275996
	10745	24.1494	2	1053.53				4274770
	14219	31.6135	1;2	793.38				4270885
	1557	5.9507	1	275.148				4269034
	950	4.373	1;2	466.218				4268497
	14184	31.5125	1;2	989.399				4262774
	13850	30.9191	1;2	1259.56				4254995
	13366	29.8961	2	1752.68				4251155
	9571	21.7978	1	627.323				4251084
	11943	26.5444	3;2	2033				4244333
	12446	27.5496	2	1186.56				4240950
	4261	10.8769	2	1348.55				4238111
	8328	18.9044	3;4;2	2726.17				4232411
	13593	30.3603	2;1	959.457				4220121
	12427	27.5079	1	678.359				4208452
	7305	16.3644	1	489.198				4207318
	353	1.736	1	361.919				4206203
	9816	22.2834	1	879.397				4202226
	1428	5.3683	2;1	575.303				4197438
	13605	30.3527	2	1353.58				4188931
	13763	30.7708	3;2	1161.51				4184257
	13591	30.3087	2;3	1826.82				4181548
	6243	13.9077	4	5206.14				4180179
	7174	16.088	1;2	560.264				4179349
	4437	11.193	1	494.213				4177383
	7942	17.8435	3;4	3121.35				4167495
	12487	27.6909	1	489.259				4166600
	6291	14.1399	2;1	899.345				4164460
	6600	14.7893	1	446.238				4164455
	1329	5.1381	1	476.202				4161378
	7364	16.4218	1	294.158				4155208
	9847	22.3622	1	673.26				4154820
	7838	17.5983	1	616.27				4152517
	8242	18.6656	2	1280.49				4151099
	8272	18.7705	3;2;4	1444.6				4145948
	14382	31.9368	3	3000.38				4145678
	10611	23.9142	3;2	2535.04				4145531
	8655	19.6422	3;4;2	3090.32				4143794
	9643	21.9496	2;1	743.418				4140827
	12381	27.4561	3;2;4	1931.86				4137882
	13631	30.4001	2	1839.71				4134466
	5903	13.3769	2	1288.53				4133832
	11332	25.4021	2;3	1344.63				4131382
	12325	27.2488	2;1	1135.46				4127147
	14371	31.8731	2;1	1081.47				4126558
	12102	26.9568	1;2	924.401				4126114
	8964	20.3959	3;2	1138.5				4121370
	8701	19.7806	2;3	1462.64				4117498
	3527	9.8187	2;1	879.372				4114647
	588	3.0067	1;2	380.206				4106047
	12709	28.3473	4;3	3609.62				4099536
	8910	20.2111	1	287.185				4097842
	8277	18.771	3;4;2	3019.28				4093794
	1053	4.5829	1	347.063				4093678
	925	4.4064	1	303.179				4080249
	664	3.4384	1	392.173				4078441
	10773	24.1909	2;3	1805.76				4071480
	10560	23.8765	2;3	2092.93				4067070
	6577	14.6435	1	1794.43				4062375
	12279	27.157	2;3;1	1112.43				4061184
	10600	24.2517	2;3	2606.08				4058630
	1764	6.7791	1;2	555.218				4057440
	3334	9.3565	1	396.164				4056330
	6973	15.5741	1	551.307				4051689
	10022	22.7047	2	1682.68				4045944
	13142	29.4393	2;1	951.419				4037376
	13655	30.4423	3;2	1690.62				4036622
	9431	21.3992	3;2	2648.08				4035132
	9085	20.7023	1	430.243				4023950
	7035	15.8329	1	228.04				4018723
	9333	21.2128	1	572.317				4015796
	647	3.2011	1;2	346.221				4015578
	13710	30.6041	3	2899.34				4011683
	14273	31.6428	1	818.403				3998827
	8826	20.0219	1;2	697.365				3993058
	13390	29.9079	1	697.364				3990235
	9155	20.879	4;3	4492.93				3989826
	5393	12.5872	1	488.271				3987207
	11572	25.8125	1	564.253				3985724
	13355	29.8358	1	601.344				3981798
	11407	25.6532	2	1098.57				3981397
	4321	10.9463	2	1173.54				3979648
	8216	18.5608	2	1499.63				3979378
	8959	20.3846	2	916.487				3979006
	9437	21.4092	1	580.284				3969576
	4314	10.9865	2	1407.52				3968837
	6628	14.8113	1	466.217				3967016
	14145	31.4242	2;1	562.348				3965114
	11090	24.9824	2;1	901.477				3963352
	12771	28.4853	2	1170.57				3959373
	6656	14.8658	4	5419.26				3957818
	10896	24.571	1	497.195				3950027
	4605	11.4707	1	370.222				3949888
	474	2.7137	1	369.045				3947723
	14146	31.4203	3	3057.4				3947522
	11139	25.0509	2;1	1447.52				3946659
	13986	31.1444	1	563.353				3939442
	10833	24.4417	1	697.347				3924936
	1133	4.7106	1;2	321.18				3917254
	7558	16.8255	1	351.19				3915423
	6841	15.3166	1	313.2				3911475
	6068	13.6024	1	401.238				3910928
	13867	30.9121	2;1	1020.46				3910138
	7769	17.4131	4;3	3050.31				3903256
	4069	10.6172	1	682.245				3898346
	7770	17.4349	3;2	2237.96				3894683
	13982	31.1228	3;2	1905.85				3893484
	7165	16.0438	1	549.218				3892094
	13858	30.9502	3;2	1730.69				3889915
	6588	14.7725	1	592.29				3889894
	10285	23.3313	1;2	678.335				3888975
	11930	26.4334	2	1358.6				3879460
	10008	22.695	1	633.276				3875744
	828	4.1416	1	246.108				3867787
	9029	20.4828	3	4047.66				3864480
	7798	17.5455	2;3	2584.09				3863162
	9872	22.4066	3;4	3036.36				3859173
	12706	28.2774	1	779.37				3854107
	13733	30.6558	2	1183.61				3850098
	8614	19.5314	4;3	4279.82				3848484
	7909	17.8188	1	551.26				3847323
	8239	18.6373	1	566.27				3844448
	9482	21.5602	2;1	855.413				3824495
	6413	14.3132	1	458.249				3820876
	8266	18.7224	1	214.132				3820818
	13716	30.5977	3	2290.1				3817226
	7304	16.3441	2;1	583.297				3804658
	3470	9.6377	1	592.27				3799822
	13455	30.0955	1	239.142				3796730
	12491	27.8817	2	1460.71				3794612
	9476	21.5129	1	653.302				3793586
	6380	14.2655	1;2	593.282				3785081
	11415	25.5795	2;1	937.364				3782816
	6415	14.3255	1	487.301				3781367
	8716	19.8052	2	1021.49				3770766
	7542	16.7794	2;3	2017.78				3765891
	742	3.7525	1	344.038				3765154
	5242	12.3831	1;2	523.228				3763696
	12512	27.7751	2	999.456				3763515
	14199	31.5174	1	428.228				3762482
	9393	21.3433	2;1	715.329				3748111
	9205	21.0565	1	618.287				3742955
	13997	31.1422	1	643.309				3740299
	8827	20.0364	1	399.18				3735556
	4924	11.9306	2;1	612.145				3735501
	12760	28.4915	2	1468.53				3732304
	9746	22.1517	2	908.461				3729272
	4838	11.7913	1	431.238				3727841
	7026	15.9208	2;3	2236.97				3718867
	6209	13.8529	1	426.248				3713384
	8149	18.4418	3;4	3465.4				3712414
	3472	9.6785	1	228.147				3708181
	14103	31.3911	1	587.352				3705371
	632	3.2249	1	564.195				3705226
	8963	20.4592	3;2	2577.04				3702853
	443	2.694	1	489.219				3696892
	4063	10.5855	2;1	746.356				3695751
	4903	12.2058	2;1	580.286				3695013
	11188	25.1176	2;1	788.465				3693560
	4441	11.213	2;1	838.382				3684853
	13522	30.2269	1	519.307				3684625
	7635	17.0836	2;3	1019.52				3684531
	14201	31.5425	3;2	1570.61				3682672
	11895	26.4192	1;2	1019.54				3681695
	9481	21.5317	3;4;5	4635				3680453
	10997	24.7136	1	701.36				3680127
	1636	6.1483	1;2	697.302				3673282
	14379	31.8824	1	563.333				3669942
	4780	11.6613	2;3	1197.53				3668192
	7934	17.9335	2;3	2275.9				3667536
	9330	21.2067	4;3	4563.97				3664746
	12911	28.8229	2	963.423				3660950
	14087	31.3418	1	737.36				3660854
	5817	13.2384	2;1	1022.38				3659072
	14140	31.4009	2;1	1271.6				3652663
	8642	19.6069	1	479.238				3648716
	12565	27.9105	1	552.291				3641999
	12900	28.8356	2	1442.7				3641511
	13570	30.2728	2;3	1413.69				3636845
	10033	22.7604	2;1	1249.47				3636599
	12260	27.1387	2	954.519				3636033
	414	2.4936	1;2	419.238				3633870
	6020	13.5339	1	349.163				3632888
	7699	17.2224	2	2646.63				3632214
	8339	18.9244	1	547.24				3631347
	11356	25.4256	2;3	1661.69				3629712
	8693	19.744	3;4;2	1521.64				3624476
	651	3.2813	1	331.068				3619987
	4032	10.6189	2;3	1142.51				3611846
	6462	14.4377	1	396.147				3609978
	10772	24.3662	1	429.259				3609844
	12683	28.2708	4;3;5	4451				3608812
	13133	29.414	1	528.328				3606406
	7236	16.1353	1	504.291				3605698
	6526	14.5221	2;3	1329.54				3605598
	4446	11.2041	1	437.192				3602515
	14179	31.5123	2;1	1123.58				3602471
	13217	29.5623	3;2	1413.63				3601090
	2038	7.0773	2	607.19				3596145
	11187	25.1084	3;2	2677.11				3594636
	9182	20.8998	1;2	510.28				3592505
	13261	29.6887	2	1654.65				3591387
	7638	17.0788	2	861.447				3579604
	9220	21.0144	1	517.276				3578031
	10337	23.4196	2;1	1427.52				3574543
	13703	30.5059	2	1013.58				3574449
	4874	11.8251	1	536.224				3574286
	11020	24.7845	1	844.37				3573959
	1006	4.4479	2	707.371				3572737
	7839	17.5881	1	707.27				3568981
	9529	21.7656	2;3	2474.07				3568383
	2253	7.475	1	439.171				3566782
	13312	29.7483	3;2	1161.57				3561997
	11944	26.5158	2	856.477				3561489
	14160	31.4732	1;2	1347.58				3558511
	10662	24.1619	1	579.254				3551751
	13948	31.1147	3;4;2	2770.29				3550400
	7258	16.1815	1	738.321				3550238
	11293	25.3449	1;2	1183.52				3532122
	14011	31.1913	3;2	1629.76				3530030
	8075	18.1956	1	500.238				3529217
	13747	30.7362	2;3;1	918.329				3527157
	4704	11.5806	1	597.229				3524836
	5591	12.9104	1	695.322				3524264
	8443	19.1494	1	349.164				3523538
	12312	27.1657	2	1010.48				3522635
	12027	26.6769	2	737.359				3520537
	8993	20.5432	4;3	4421.89				3504724
	12958	29.0072	2	1382.65				3503362
	1524	5.5821	1	597.239				3500002
	12202	26.992	1	532.265				3495936
	9097	20.71	1;2	615.323				3495677
	13896	31.0194	2;3	1538.87				3494156
	11386	25.5102	2;1	976.491				3493821
	3788	10.248	1	467.202				3491585
	14446	32.0071	2;3	1544.67				3491365
	7410	16.5697	1	404.17				3491318
	11195	25.138	2;3;1	684.255				3490586
	269	1.682	1	217.977				3489264
	9312	21.1729	1	582.263				3483552
	14399	31.9786	2;1	1224.63				3480157
	13735	30.7603	2	1739.7				3477363
	9274	21.1082	1	369.201				3471179
	12418	27.4756	2	1525.55				3470483
	14236	31.5974	2;3	1848.69				3468874
	6489	14.3975	1	276.097				3466356
	1570	5.9633	1	417.165				3462056
	7335	16.4068	1	494.196				3457251
	5593	12.9368	1	422.253				3445589
	12272	27.1305	2;1	803.422				3444441
	6502	14.4799	2;3	714.301				3437867
	13371	29.9006	1	556.322				3437865
	14431	31.9946	1	918.419				3436489
	3241	9.1878	1	280.142				3435723
	3422	9.3946	1	490.238				3435661
	4336	10.9977	1	169.053				3435489
	12907	28.8121	2;1	891.507				3430988
	14401	31.9638	3;4;2	2440.97				3430709
	4847	11.7629	2;1	461.279				3422770
	1944	6.8815	1	501.256				3422245
	14178	31.5177	2	1022.53				3420882
	9967	22.6204	3;2	1210.46				3419834
	13463	30.0603	2	1316.58				3419636
	12564	27.9675	3;4;2	2768.25				3418562
	9230	21.0288	1	329.232				3415518
	11481	25.6638	3;2;4	2578.18				3414204
	12176	26.9598	1	475.3				3413505
	10211	23.3343	3;2	2416.07				3410436
	14099	31.3643	3;2;4	2920.32				3407803
	4521	11.3094	1	524.224				3407570
	9306	21.1472	3;2	2130.04				3406980
	5394	12.5833	2	826.391				3400717
	8105	18.3091	1	608.318				3398619
	12083	26.8182	2;1	877.313				3392006
	10975	24.6267	1	700.316				3390484
	7552	16.8221	2;1	642.301				3390128
	3511	9.7115	1	345.19				3388021
	5588	12.941	2;1	803.377				3386899
	9869	22.389	1	462.296				3386144
	13952	31.0707	4;3;2	1892.87				3385774
	10622	23.9532	1	624.276				3382722
	438	2.6147	2;1	649.285				3379276
	10288	23.3398	2;1	834.436				3375418
	8800	19.985	2;1	828.413				3373925
	3467	9.5812	2	720.317				3373059
	7956	17.859	2;1	598.37				3368189
	13127	29.5564	1	515.295				3367725
	12974	29.0382	1;2	794.335				3367141
	11162	25.1121	1	606.302				3364533
	12414	27.4737	1	473.284				3356601
	7390	16.5054	1;2	722.36				3354341
	3476	9.6062	2	586.253				3352785
	9823	22.3245	1	359.206				3349190
	7995	17.9901	3;2	2514.09				3346758
	6276	14.0899	2;1	614.375				3345251
	7563	16.8719	2;3	2204.86				3341340
	12313	27.1723	2	1454.65				3340944
	354	1.7314	1	701.856				3338714
	13826	30.8815	2	1200.58				3338382
	7919	17.7676	1	228.147				3336778
	4333	10.9853	2;3	899.483				3335989
	3748	10.1876	2;1	659.324				3332602
	929	4.418	1	238.095				3330379
	3491	9.7349	1	259.19				3329247
	8903	20.1812	2	886.408				3328081
	9086	20.6892	1;2	749.338				3323218
	13728	30.7001	2	800.447				3319349
	9595	21.7882	1	361.204				3316197
	3592	9.9139	1;2	586.261				3315693
	9403	21.3579	1;2	592.289				3314142
	14237	31.607	2	1827.77				3311512
	5629	12.9724	2	1518.67				3306056
	2370	7.6926	2	1133.5				3303104
	13806	30.8309	2	975.507				3298382
	6539	14.5418	1	690.318				3295405
	9658	21.8643	2	722.407				3294907
	14423	31.994	2;1	1191.58				3292342
	7615	16.9877	1	484.265				3289013
	585	2.9818	2;1	458.285				3287176
	13944	31.0713	5;4	3752.66				3285925
	10791	24.2898	2;1	824.385				3283948
	6958	15.5501	2;3	2200.91				3277475
	8145	18.4169	3;2	1152.47				3267598
	13694	30.4848	3	2805.24				3266157
	8257	18.6424	2	2807.68				3263227
	1549	5.8263	1	203.079				3262283
	7265	16.2246	2;3	1732.76				3259551
	2907	8.5605	2;3	1119.39				3257426
	6810	15.2586	1	364.175				3255062
	11651	25.9731	1	473.25				3254218
	9389	21.337	1	378.202				3252674
	12692	28.2279	3	1376.58				3250968
	9420	21.3922	3;2	1477.67				3247925
	7717	17.2753	2	1073.51				3243791
	12924	28.838	2	1161.59				3241534
	6641	14.8305	2	641.374				3241090
	12917	28.818	1	483.27				3240424
	12708	28.3044	1	582.248				3233592
	8837	20.0253	1	506.249				3231979
	8911	20.2081	3	3689.56				3231814
	13658	30.4418	2	1669.7				3226083
	7080	15.9204	1	534.208				3224911
	12845	28.6499	2;1	794.382				3223012
	355	1.7293	1	633.869				3222958
	11566	25.7816	2;1	1038.41				3217280
	13045	29.1742	2	886.475				3216948
	4471	11.2432	2	1408.55				3215147
	10658	24.0117	2	1385.61				3214915
	8335	18.9171	2;1	693.37				3208316
	13224	29.5719	2;1	964.451				3206938
	12896	28.813	1	555.291				3204167
	11048	24.8918	2	928.525				3201976
	14117	31.351	1	766.423				3197900
	3696	10.1286	2;1	1039.46				3197170
	8168	18.5023	3;2	2585.12				3195691
	13015	29.1487	3	1482.68				3183852
	370	2.109	2;1	607.281				3183818
	13707	30.5404	2;3	2046.97				3182417
	13074	29.2858	1	443.237				3180561
	390	2.355	1	275.112				3177848
	13558	30.2538	2;3	2061.85				3177674
	645	3.1956	1	333.153				3176338
	12242	27.0745	2;1	921.481				3174695
	3810	10.2485	1	611.104				3173866
	13827	30.8727	2;3	1580.82				3172939
	8891	20.1948	3;2	1256.59				3172723
	9348	21.2937	2;1	885.409				3172268
	14266	31.5986	1	372.274				3171894
	1827	6.6108	2;1	740.335				3171622
	7226	16.1853	1	313.2				3171346
	14059	31.2773	3;2	1658.76				3169859
	7677	17.2242	2;3	1862.79				3167680
	5408	12.6185	2;1	644.349				3167252
	402	2.4068	1	357.201				3164571
	2379	7.7029	1	403.207				3162271
	5856	13.2892	1;2	683.277				3161296
	12321	27.2305	2;1	852.402				3159060
	14368	31.848	4;3	2312.91				3157588
	10517	23.8013	1	489.281				3154458
	12647	28.2077	1;2	739.303				3146542
	13785	30.7955	2;1	1111.52				3142750
	13740	30.637	1	515.332				3141143
	5780	13.2171	1	492.237				3137748
	5656	13.0051	2;1	817.419				3137645
	8940	20.3215	2	1452.54				3137166
	13868	30.9154	2	972.526				3133892
	1278	5.0584	1	403.207				3131532
	6507	14.4914	1	436.243				3130844
	11897	26.4154	2	1420.58				3127659
	8259	18.7258	1;2	664.275				3125064
	13715	30.6388	3;2	1103.48				3123107
	3015	8.8015	1;2	465.259				3122632
	12050	26.695	2;1	985.476				3122625
	11933	26.4596	4;3;2	1579.63				3121484
	8901	20.1806	1	632.302				3121036
	11833	26.3034	2;1	677.35				3120407
	7964	17.905	4;3	3153.34				3119798
	8204	18.5546	2;1	769.349				3117907
	12246	27.0958	2;1	918.434				3113675
	14327	31.7578	3;2	1205.47				3113509
	7730	17.337	1;2	622.333				3108623
	13636	30.3921	1;2	841.419				3107812
	11022	24.7696	2;3	2606.08				3106198
	14369	31.8485	1	524.77				3103625
	10219	23.2053	2;1	669.407				3101566
	9807	22.2167	2	1230.59				3101125
	494	2.765	2	384.212				3095949
	6550	14.57	1	479.238				3090993
	2527	7.9516	2;1	436.207				3088181
	10344	23.4279	3;2	1341.65				3087065
	13200	29.5283	1;2	777.392				3083148
	1130	4.7853	1	518.234				3078209
	400	2.3947	1	271.164				3067032
	14318	31.7675	4	4790.12				3066702
	5395	12.5867	1	375.187				3061486
	5249	12.4004	2	1245.56				3060044
	8347	18.9386	2	989.48				3056384
	14439	32.002	2;3	1438.74				3054602
	9885	22.4375	4;3;2	2374				3054585
	332	1.7269	1	611.875				3054362
	8781	19.9646	4;3	3662.54				3052646
	6508	14.4845	1	461.228				3052280
	7848	17.5943	1	466.207				3049186
	12576	27.9127	1	530.307				3045262
	10928	24.5988	2;3	1725.82				3043247
	25	1.0549	1	519.327				3039834
	14263	31.6221	2;3	1707.83				3038976
	14120	31.3732	2;3	2067.96				3031779
	8922	20.2304	2	867.409				3031327
	12813	28.5557	1	528.259				3029338
	6572	14.635	1	1794.1				3025939
	13310	29.8431	2	1243.62				3023794
	5114	12.1626	2;1	1149.4				3023672
	11230	25.1591	1	520.265				3022081
	11881	26.4304	2;1	674.259				3017273
	12205	26.9876	2	968.497				3015521
	9050	20.6177	1;2	562.276				3010885
	4124	10.677	1;2	401.207				3009218
	7448	16.6081	1	473.286				3008859
	937	4.4882	1;2	666.307				3005206
	4042	10.634	2;1	963.39				3004821
	5840	13.283	1	380.206				2999943
	9436	21.3964	1	487.264				2995051
	8093	18.2881	3;4	3192.39				2994529
	10112	22.9995	2;1	760.361				2994412
	349	1.7443	1	471.829				2994385
	8482	19.1894	2	1284.46				2993234
	13757	30.7303	3;2	1629.76				2991860
	10349	23.4878	2	944.52				2987949
	1330	5.0919	1	460.228				2987640
	7743	17.3746	2;1	863.342				2983994
	1356	5.2198	1	343.174				2982537
	8590	19.4757	1	755.298				2982340
	4567	11.3704	2	1335.55				2982185
	1269	4.9904	2;1	634.312				2980778
	9662	21.9752	2;3	973.451				2975923
	1392	5.333	1	281.076				2975474
	9320	21.2178	1	357.2				2975117
	13370	29.8755	1	351.158				2974793
	326	1.7289	1	339.925				2974402
	11040	24.8421	2	1001.49				2973787
	13729	30.6876	2;1	817.397				2972492
	899	4.1643	1;2	415.255				2968521
	14163	31.4673	3;4	2160.98				2963051
	13974	31.123	2;1	770.418				2963020
	7943	17.832	1	402.223				2961741
	6670	15.0473	1;2	464.275				2959843
	14126	31.3719	1	441.227				2956689
	2556	8.0789	1;2	546.229				2956188
	8298	18.8334	2;3	1462.64				2954107
	4885	11.8487	1	302.195				2952847
	14006	31.1551	2	1812.72				2952284
	11014	24.7796	1;2	920.424				2952157
	4334	10.9779	1	477.219				2950339
	7712	17.3579	2	1364.58				2948455
	12382	27.4544	3;2	1690.83				2945882
	6571	14.6309	3	3609.52				2944127
	14380	31.9114	2;1	1017.48				2942546
	2000	6.9993	1	250.143				2941871
	9878	22.5748	3;2	2545.11				2938529
	3035	8.8639	1	315.143				2936416
	11072	24.9107	2	1391.6				2934113
	8476	19.1842	3;2	1300.43				2933579
	2306	7.5515	1	309.133				2933317
	13564	30.2627	2;1	1230.52				2933216
	9910	22.4944	2	1002.48				2931415
	1597	5.9853	1	273.18				2930286
	8907	20.2122	2;3	1500.62				2930057
	5882	13.3871	1;2	739.315				2929154
	8517	19.3271	1	523.265				2928498
	8212	18.5343	2	745.397				2926481
	10576	23.8586	2;1	1049.45				2925051
	6345	14.2052	1;2	1014.37				2920502
	13061	29.2248	1	471.269				2920314
	10009	22.6435	2	1021.47				2918327
	7637	17.0959	2;3	2140.89				2917285
	8254	18.7136	1	648.31				2914191
	12923	28.861	2;1	874.339				2912021
[truncated: 12,532 more rows]

## Sheet: DB5_TY1
Metadata	ID	RT (min)	Charge	Obs (Da)	Theo (Da)	Delta (ppm)	Inferred structure	Intensity	Inferred structure (best match)	Intensity (best match)	Total Intensity	Structure	Consolidated Intensity	Abundance (%)	Consolidated RT (min)	Consolidated Theo (Da)	Consolidated Delta (ppm)
file : 20210618_RhiLeg_ndslt_TY_1.ftrs	6720	15.7202	3;2;1	1864.81	1864.8	1.0382	gm-AEJAA=gm-AEJ|2	952723520	gm-AEJAA=gm-AEJ|2, gm-AEJA=gm-AEJA|2	952723520	9008487903	gm-AEJA|1	9.12587e+08	10.1303	9.47	941.408	0.2
masses_file : DB_5 (DB_2 + DB_40).csv	6720	15.7202	3;2;1	1864.81	1864.8	1.0919	gm-AEJA=gm-AEJA|2	952723520				gm-AEJG|1	2.49121e+08	2.7654	6.82	927.392	1
rt_window : 0.5	2918	9.4659	2;1	941.408	941.408	0.1548	gm-AEJA|1	911494720	gm-AEJA|1	911494720		gm-AEJADA(P)|1	2.32752e+08	2.5837	12.53	1127.47	1.5
modifications : 3-3 and 4-3 Cross-Linked Multimers (=),Anhydro-MurNAc (Anh)	6404	14.9381	3;2;1	1793.77	1793.77	1.5382	gm-AEJA=gm-AEJ|2	861021056	gm-AEJA=gm-AEJ|2, gm-AEJ=gm-AEJA|2	861021056		gm-AEJ|1	1.68837e+08	1.8742	5.49	870.371	0.6
ppm : 5	6404	14.9381	3;2;1	1793.77	1793.77	1.5382	gm-AEJ=gm-AEJA|2	861021056				gm-AEJAI|1	1.55595e+08	1.7272	21.41	1054.49	1.4
consolidation_ppm : 1	5762	13.6393	2;3	1779.75	1779.75	1.1933	gm-AEJG=gm-AEJ|2	633241792	gm-AEJG=gm-AEJ|2	633241792		gm-AEJF|1	1.44325e+08	1.6021	21.62	1017.44	2.1
version : 1.2.1	6044	13.9441	3;2;1	1722.73	1722.73	1.1002	gm-AEJ=gm-AEJ|2	508256384	gm-AEJ=gm-AEJ|2	508256384		gm-AEJADAIVA(P)|1	7.92387e+07	0.8796	27.46	1410.66	1.2
	6140	14.3895	3;2	1850.79	1850.79	1.5483	gm-AEJQ=gm-AEJ|2	289061632	gm-AEJQ=gm-AEJ|2, gm-AEJG=gm-AEJA|2, gm-AEJAG=gm-AEJ|2	289061632		gm-AEJ (Anh)|1	7.5338e+07	0.8363	13.58	850.345	0.2
	6140	14.3895	3;2	1850.79	1850.79	1.5483	gm-AEJG=gm-AEJA|2	289061632				gm-AEJAF|1	5.98164e+07	0.664	15.38	1088.48	0.4
	6140	14.3895	3;2	1850.79	1850.79	1.5483	gm-AEJAG=gm-AEJ|2	289061632				gm-AEJK|1	5.85642e+07	0.6501	7.63	998.466	2
	7905	18.0932	4;3;2	2717.17	2717.16	1.1462	gm-AEJAA=gm-AEJ=gm-AEJ|3	267669808	gm-AEJAA=gm-AEJ=gm-AEJ|3, gm-AEJA=gm-AEJ=gm-AEJA|3, gm-AEJ=gm-AEJA=gm-AEJA|3	267669808		gm-AEJAA|1	4.95467e+07	0.55	10.83	1012.45	1.4
	7905	18.0932	4;3;2	2717.17	2717.16	1.183	gm-AEJA=gm-AEJ=gm-AEJA|3	267669808				gm-AEJQ|1, gm-AEJAG|1	4.27092e+07	0.4741	8.72	998.429	1.3
	7905	18.0932	4;3;2	2717.17	2717.16	1.183	gm-AEJ=gm-AEJA=gm-AEJA|3	267669808				gm-AEJAD|1, gm-AEJAD(P)|1	3.59619e+07	0.3992	9.55	1056.43	1.7
	8209	18.6311	2;3;4	2788.2	2788.2	1.0328	gm-AEJAA=gm-AEJ=gm-AEJA|3	266654800	gm-AEJAA=gm-AEJ=gm-AEJA|3, gm-AEJA=gm-AEJA=gm-AEJA|3	266654800		gm-AEJY|1	3.33044e+07	0.3697	16.83	1033.43	1.6
	8209	18.6311	2;3;4	2788.2	2788.2	1.0687	gm-AEJA=gm-AEJA=gm-AEJA|3	266654800				gm-AEJA (Anh)|1	3.05298e+07	0.3389	16.12	921.382	0.8
	1956	6.8162	2;1;3	927.393	927.392	1.0372	gm-AEJG|1	244365040	gm-AEJG|1	244365040		gm-AEJAM|1	2.83677e+07	0.3149	16.56	1072.45	1.9
	5238	12.5295	1;2	1127.47	1127.47	1.4938	gm-AEJADA(P)|1	228162720	gm-AEJADA(P)|1	228162720		gm-AEJN|1	2.54129e+07	0.2821	5.03	984.414	1
	7626	17.5951	3;2;4	2646.13	2646.13	0.8883	gm-AEJA=gm-AEJ=gm-AEJ|3	222056080	gm-AEJA=gm-AEJ=gm-AEJ|3, gm-AEJ=gm-AEJ=gm-AEJA|3	222056080		gm-AEJADA(P) (Anh)|1	2.20438e+07	0.2447	18.25	1107.45	1.1
	7626	17.5951	3;2;4	2646.13	2646.13	0.8883	gm-AEJ=gm-AEJ=gm-AEJA|3	222056080				gm-AE|1	2.16924e+07	0.2408	8.68	698.286	0.8
	7142	16.4518	2;3;4	2632.11	2632.11	1.2314	gm-AEJG=gm-AEJ=gm-AEJ|3	167799600	gm-AEJG=gm-AEJ=gm-AEJ|3	167799600		gm-AEJM|1	2.10258e+07	0.2334	15.6	1001.41	0.7
	1436	5.4851	1;2	870.371	870.371	0.6322	gm-AEJ|1	167671024	gm-AEJ|1	167671024		gm-AEJI|1	1.98187e+07	0.22	20.27	983.455	1.2
	9770	21.4085	1;2	1054.49	1054.49	1.4051	gm-AEJAI|1	153906240	gm-AEJAI|1	153906240		gm-AEJADAIVAA(P)|1	1.86566e+07	0.2071	29.18	1481.7	1.4
	7312	16.7317	4;3;2	2575.09	2575.09	1.2884	gm-AEJ=gm-AEJ=gm-AEJ|3	135709696	gm-AEJ=gm-AEJ=gm-AEJ|3	135709696		gm-AEJS|1	1.71251e+07	0.1901	5.69	957.403	0.3
	9154	20.2798	2;3;1	1844.78	1844.78	1.3559	gm-AEJAA=gm-AEJ (Anh)|2	132105048	gm-AEJAA=gm-AEJ (Anh)|2, gm-AEJA=gm-AEJA (Anh)|2	132105048		gm-AEJAW|1	1.43866e+07	0.1597	25.18	1127.49	1.7
	9154	20.2798	2;3;1	1844.78	1844.78	1.4101	gm-AEJA=gm-AEJA (Anh)|2	132105048				gm-AEJADAVDQVPEAPVAQ(P)|1	1.43685e+07	0.1595	31.83	2261.04	0.6
	8206	18.5416	2;3;1	1702.71	1702.7	1.0149	gm-AEJ=gm-AEJ (Anh)|2	119303656	gm-AEJ=gm-AEJ (Anh)|2	119303656		gm-AEJG (Anh)|1	1.33326e+07	0.148	14.27	907.366	1
	9852	21.6203	1;2	1017.44	1017.44	2.1206	gm-AEJF|1	108329112	gm-AEJF|1	108329112		gm-AEJH|1	1.13687e+07	0.1262	5.91	1007.43	1.3
	7445	16.9676	4;2;3	2703.15	2703.15	1.3831	gm-AEJQ=gm-AEJ=gm-AEJ|3	104832912	gm-AEJQ=gm-AEJ=gm-AEJ|3, gm-AEJG=gm-AEJ=gm-AEJA|3, gm-AEJAG=gm-AEJ=gm-AEJ|3	104832912		gm-AEJADAIVAAEPEPVE(P)|1	9.59404e+06	0.1065	31.1	2162	0.9
	7445	16.9676	4;2;3	2703.15	2703.15	1.3831	gm-AEJG=gm-AEJ=gm-AEJA|3	104832912				gm-AEJADAIV(P)|1	8.39591e+06	0.0932	25.33	1339.62	2
	7445	16.9676	4;2;3	2703.15	2703.15	1.3831	gm-AEJAG=gm-AEJ=gm-AEJ|3	104832912				gm-AEJADLGTR(P)|1	6.55818e+06	0.0728	19.76	1483.69	1.2
	11162	23.99	3;2	1869.8	1869.8	0.9919	gm-AEJF=gm-AEJ|2	80993456	gm-AEJF=gm-AEJ|2	80993456		gm-AEJW|1	6.4771e+06	0.0719	23.9	1056.45	1.7
	8600	19.4755	2;1;3	1773.74	1773.74	1.6678	gm-AEJA=gm-AEJ (Anh)|2	79312744	gm-AEJA=gm-AEJ (Anh)|2, gm-AEJ=gm-AEJA (Anh)|2	79312744		gm-AEJADAIVA(P) (Anh)|1	6.34198e+06	0.0704	31.42	1390.64	0.3
	8600	19.4755	2;1;3	1773.74	1773.74	1.6678	gm-AEJ=gm-AEJA (Anh)|2	79312744				gm-AEJV|1	6.11676e+06	0.0679	14.57	969.439	1
	13341	27.4612	2;3;1	1410.66	1410.66	1.1763	gm-AEJADAIVA(P)|1	77886504	gm-AEJADAIVA(P)|1	77886504		gm-AEJH (Anh)|1	5.71138e+06	0.0634	21.16	987.403	2.5
	7687	17.4681	3;2;4	2774.19	2774.19	1.3291	gm-AEJQ=gm-AEJ=gm-AEJA|3	76550128	gm-AEJQ=gm-AEJ=gm-AEJA|3, gm-AEJG=gm-AEJA=gm-AEJA|3, gm-AEJAQ=gm-AEJ=gm-AEJ|3, gm-AEJAG=gm-AEJ=gm-AEJA|3	76550128		gm-AEJAH|1	5.56725e+06	0.0618	7.18	1078.47	2
	7687	17.4681	3;2;4	2774.19	2774.19	1.3291	gm-AEJG=gm-AEJA=gm-AEJA|3	76550128				gm-AEJK (Anh)|1	5.38708e+06	0.0598	14.13	978.439	1.9
	7687	17.4681	3;2;4	2774.19	2774.19	1.3291	gm-AEJAQ=gm-AEJ=gm-AEJ|3	76550128				gm-AEJF (Anh)|1	5.13484e+06	0.057	28.7	997.413	1.2
	7687	17.4681	3;2;4	2774.19	2774.19	1.3291	gm-AEJAG=gm-AEJ=gm-AEJA|3	76550128				gm-AEJADAVD(P) (Anh)|1	816000	0.0498	26.806	1321.54	1.2
	5902	13.5771	1;2	850.344	850.345	-0.1798	gm-AEJ (Anh)|1	75336784	gm-AEJ (Anh)|1	75336784		gm-AEJT|1	4.48623e+06	0.0498	7.56	971.418	2.3
	10038	22.176	3;4;2	2768.18	2768.18	1.2224	gm-AEJAA=gm-AEJ=gm-AEJA (Anh)|3	73252144	gm-AEJAA=gm-AEJ=gm-AEJA (Anh)|3, gm-AEJA=gm-AEJA=gm-AEJA (Anh)|3	73252144		gm-AEJADL(P)|1	4.27002e+06	0.0474	17.7	1169.52	1.6
	10038	22.176	3;4;2	2768.18	2768.18	1.2585	gm-AEJA=gm-AEJA=gm-AEJA (Anh)|3	73252144				gm-AEJADLG(P)|1, gm-AEJADAV(P)|1	3.90968e+06	0.0434	18.18	1226.54	0.4
	5412	12.964	3;2	1836.78	1836.77	1.3351	gm-AEJN=gm-AEJ|2	71826360	gm-AEJN=gm-AEJ|2	71826360		gm-AEJAD (Anh)|1, gm-AEJAD(P) (Anh)|1	3.83762e+06	0.0426	15.83	1036.41	1.5
	8057	18.1314	2;3	1759.73	1759.73	1.32	gm-AEJG=gm-AEJ (Anh)|2	70779536	gm-AEJG=gm-AEJ (Anh)|2	70779536		gm-AEJAE|1	3.81059e+06	0.0423	10.62	1070.45	2.1
	9687	21.6985	3;2	2697.14	2697.14	1.2738	gm-AEJAA=gm-AEJ=gm-AEJ (Anh)|3	69965976	gm-AEJAA=gm-AEJ=gm-AEJ (Anh)|3, gm-AEJA=gm-AEJ=gm-AEJA (Anh)|3, gm-AEJ=gm-AEJA=gm-AEJA (Anh)|3	69965976		gm-AEJAQ|1	3.81059e+06	0.0423	10.99	1069.47	2.1
	9687	21.6985	3;2	2697.14	2697.14	1.3108	gm-AEJA=gm-AEJ=gm-AEJA (Anh)|3	69965976				gm-AEJADAIVAAE(P) (Anh)|1	3.75654e+06	0.0417	30.63	1590.71	4.3
	9687	21.6985	3;2	2697.14	2697.14	1.3108	gm-AEJ=gm-AEJA=gm-AEJA (Anh)|3	69965976				gm-AEJADAIVAAEPEPV(P)|1	3.2881e+06	0.0365	31.64	2032.96	0.6
	6574	15.0492	3;2	1921.83	1921.83	1.4573	gm-AEJQ=gm-AEJA|2	57660864	gm-AEJQ=gm-AEJA|2, gm-AEJAQ=gm-AEJ|2, gm-AEJAG=gm-AEJA|2	57660864		gm-AEJADAVD(P)|1	3.18e+06	0.0353	16.9	1341.57	1.5
	6574	15.0492	3;2	1921.83	1921.83	1.4573	gm-AEJAG=gm-AEJA|2	57660864				gm-AEJD|1	2.77461e+06	0.0308	6.85	985.398	0.1
	5630	13.3212	2;3	1809.76	1809.76	1.105	gm-AEJS=gm-AEJ|2	46220136	gm-AEJS=gm-AEJ|2	46220136		gm-AEJAK|1	2.57643e+06	0.0286	7.22	1069.5	2
	2399	7.6257	2;1;3	998.468	998.466	2.0279	gm-AEJK|1	45582488	gm-AEJK|1	45582488		gm-AEJAR|1	2.45932e+06	0.0273	8.98	1097.51	1.8
	9408	21.2482	3;2	2626.1	2626.1	0.9476	gm-AEJA=gm-AEJ=gm-AEJ (Anh)|3	44744608	gm-AEJA=gm-AEJ=gm-AEJ (Anh)|3, gm-AEJ=gm-AEJ=gm-AEJA (Anh)|3	44744608		gm-AE (Anh)|1	1.86476e+06	0.0207	16.87	678.26	1
	9408	21.2482	3;2	2626.1	2626.1	0.9476	gm-AEJ=gm-AEJ=gm-AEJA (Anh)|3	44744608				gm-AEJADAVDQVPEAP(P) (Anh)|1	1.66657e+06	0.0185	27.34	1942.85	3.2
	3066	8.7225	2;1	998.431	998.429	1.3396	gm-AEJQ|1	41432844	gm-AEJQ|1, gm-AEJAG|1	41432844		gm-AEJADAI(P)|1	1.53144e+06	0.017	21.86	1240.56	3.8
	3447	9.5539	2;1	1056.44	1056.43	1.7218	gm-AEJAD|1	35434704	gm-AEJAD|1, gm-AEJAD(P)|1	35434704		gm-AEJADAVDQVPEAP(P)|1	1.47739e+06	0.0164	31.16	1962.88	1.7
	6706	15.3843	2;1	1088.48	1088.48	-0.3643	gm-AEJAF|1	35174848	gm-AEJAF|1	35174848		gm-AEJN (Anh)|1	1.18011e+06	0.0131	13.14	964.387	1.7
	10857	23.4519	3;2	1906.85	1906.85	0.8742	gm-AEJAI=gm-AEJ|2	33615180	gm-AEJAI=gm-AEJ|2, gm-AEJI=gm-AEJA|2	33615180		gm-AEJAK (Anh)|1	1.12606e+06	0.0125	20.12	1049.48	4.7
	10857	23.4519	3;2	1906.85	1906.85	0.9267	gm-AEJI=gm-AEJA|2	33615180				gm-AEJI (Anh)|1	990934	0.011	23	963.428	4.3
	10872	23.4351	3;2	1869.8	1869.8	1.1878	gm-AEJF=gm-AEJ|2	32236834	gm-AEJF=gm-AEJ|2	32236834		gm-AEJV (Anh)|1	990934	0.011	20.78	949.413	0.6
	9050	20.0229	2;3	1773.74	1773.74	1.2548	gm-AEJA=gm-AEJ (Anh)|2	30823538	gm-AEJA=gm-AEJ (Anh)|2, gm-AEJ=gm-AEJA (Anh)|2	30823538		gm-AEJADAIVAAE(P)|1	909857	0.0101	29.72	1610.74	1
	9050	20.0229	2;3	1773.74	1773.74	1.2548	gm-AEJ=gm-AEJA (Anh)|2	30823538				gm-AEJAA (Anh)|1	846798	0.0094	17.24	992.419	2.8
	9169	20.485	2;3	2555.07	2555.06	1.4242	gm-AEJ=gm-AEJ=gm-AEJ (Anh)|3	28650758	gm-AEJ=gm-AEJ=gm-AEJ (Anh)|3	28650758		gm-AEJAI (Anh)|1	837789	0.0093	28.42	1034.47	2.5
	7313	16.5616	2;1	1072.45	1072.45	1.8563	gm-AEJAM|1	28370424	gm-AEJAM|1	28370424		gm-AEJAQ (Anh)|1	837789	0.0093	10.08	1049.44	0.5
	1351	5.0302	2;1	984.415	984.414	1.0008	gm-AEJN|1	25411796	gm-AEJN|1	25411796		gm-AEJY (Anh)|1	630594	0.007	23.39	1013.41	1
	8369	18.8606	2;3	1830.77	1830.76	1.3406	gm-AEJG=gm-AEJA (Anh)|2	23252672				gm-AEJM (Anh)|1	423399	0.0047	22.68	981.385	1.8
	8369	18.8606	2;3	1830.77	1830.76	1.3406	gm-AEJAG=gm-AEJ (Anh)|2	23252672				gm-AEJADLGTR(P) (Anh)|1	342323	0.0038	24.82	1463.66	0.9
	11657	24.6937	3;2	1940.84	1940.84	1.0233	gm-AEJF=gm-AEJA|2	22797238	gm-AEJF=gm-AEJA|2, gm-AEJAF=gm-AEJ|2	22797238		gm-AEJADAIVAA(P) (Anh)|1	342323	0.0038	1.06	1461.67	0.7
	7361	16.7678	2;3	1979.83	1979.83	1.0104	gm-AEJAD=gm-AEJA|2	22282304	gm-AEJAD=gm-AEJA|2, gm-AEJADA(P)=gm-AEJ|2, gm-AEJAD(P)=gm-AEJA|2	22282304		gm-AEJQ (Anh)|1, gm-AEJAG (Anh)|1	261246	0.0029	15.39	978.403	2.3
	7361	16.7678	2;3	1979.83	1979.83	1.0609	gm-AEJADA(P)=gm-AEJ|2	22282304				gm-AEJAA=gm-AEJ|2, gm-AEJA=gm-AEJA|2	9.5272e+08	10.5758	15.72	1864.8	1
	7361	16.7678	2;3	1979.83	1979.83	1.1114	gm-AEJAD(P)=gm-AEJA|2	22282304				gm-AEJA=gm-AEJ|2, gm-AEJ=gm-AEJA|2	8.62545e+08	9.5748	14.94	1793.77	1.5
	8163	18.2529	1;2	1107.45	1107.45	1.1494	gm-AEJADA(P) (Anh)|1	22043660	gm-AEJADA(P) (Anh)|1	22043660		gm-AEJG=gm-AEJ|2	6.33612e+08	7.0335	13.64	1779.75	1.2
	11903	25.039	3;2;4	2722.16	2722.16	1.3832	gm-AEJF=gm-AEJ=gm-AEJ|3	21554884	gm-AEJF=gm-AEJ=gm-AEJ|3	21554884		gm-AEJ=gm-AEJ|2	5.12943e+08	5.694	13.94	1722.73	1.1
	7077	16.122	2;1	921.382	921.382	0.8378	gm-AEJA (Anh)|1	20333792	gm-AEJA (Anh)|1	20333792		gm-AEJQ=gm-AEJ|2, gm-AEJG=gm-AEJA|2, gm-AEJAG=gm-AEJ|2	2.89524e+08	3.2139	14.39	1850.79	1.5
	3031	8.6795	2;1	698.286	698.286	0.7514	gm-AE|1	19636208	gm-AE|1	19636208		gm-AEJAA=gm-AEJ (Anh)|2, gm-AEJA=gm-AEJA (Anh)|2	1.33812e+08	1.4854	20.28	1844.78	1.4
	8806	19.6053	3;2	1885.8	1885.79	0.9692	gm-AEJY=gm-AEJ|2	19608418	gm-AEJY=gm-AEJ|2	19608418		gm-AEJ=gm-AEJ (Anh)|2	1.19299e+08	1.3243	18.54	1702.7	1
	6932	15.8528	3;2;4	2689.14	2689.13	1.4863	gm-AEJN=gm-AEJ=gm-AEJ|3	18431382	gm-AEJN=gm-AEJ=gm-AEJ|3	18431382		gm-AEJF=gm-AEJ|2	1.13624e+08	1.2613	23.99	1869.8	1
	6117	14.0801	3;2	1880.8	1880.8	0.8086	gm-AEJS=gm-AEJA|2	18170612	gm-AEJS=gm-AEJA|2	18170612		gm-AEJA=gm-AEJ (Anh)|2, gm-AEJ=gm-AEJA (Anh)|2	1.10138e+08	1.2226	19.48	1773.74	1.7
	9256	20.5808	3;2	2683.13	2683.12	1.1036	gm-AEJQ=gm-AEJ=gm-AEJ (Anh)|3	17904628	gm-AEJQ=gm-AEJ=gm-AEJ (Anh)|3, gm-AEJG=gm-AEJ=gm-AEJA (Anh)|3, gm-AEJAG=gm-AEJ=gm-AEJ (Anh)|3	17904628		gm-AEJN=gm-AEJ|2	7.22571e+07	0.8021	12.96	1836.77	1.3
	9256	20.5808	3;2	2683.13	2683.12	1.1036	gm-AEJG=gm-AEJ=gm-AEJA (Anh)|3	17904628				gm-AEJG=gm-AEJ (Anh)|2	7.07797e+07	0.7857	18.13	1759.73	1.3
	9256	20.5808	3;2	2683.13	2683.12	1.1036	gm-AEJAG=gm-AEJ=gm-AEJ (Anh)|3	17904628				gm-AEJQ=gm-AEJA|2, gm-AEJAQ=gm-AEJ|2, gm-AEJAG=gm-AEJA|2	5.82128e+07	0.6462	15.05	1921.83	1.5
	14201	28.9262	2;3	2263.02	2263.02	0.7685	gm-AEJADAIVA(P)=gm-AEJ|2	17827232	gm-AEJADAIVA(P)=gm-AEJ|2, gm-AEJADAIV(P)=gm-AEJA|2	17827232		gm-AEJS=gm-AEJ|2	4.62226e+07	0.5131	13.32	1809.76	1.1
	14201	28.9262	2;3	2263.02	2263.02	0.8127	gm-AEJADAIV(P)=gm-AEJA|2	17827232				gm-AEJF=gm-AEJA|2, gm-AEJAF=gm-AEJ|2	3.64483e+07	0.4046	24.69	1940.84	1
	14346	29.1766	2;1	1481.7	1481.7	1.3734	gm-AEJADAIVAA(P)|1	17737852	gm-AEJADAIVAA(P)|1	17737852		gm-AEJAI=gm-AEJ|2, gm-AEJI=gm-AEJA|2	3.57187e+07	0.3965	23.45	1906.85	0.9
	8068	17.9887	3;2;4	2845.23	2845.22	1.4064	gm-AEJQ=gm-AEJA=gm-AEJA|3	17535880	gm-AEJQ=gm-AEJA=gm-AEJA|3, gm-AEJAQ=gm-AEJ=gm-AEJA|3, gm-AEJAG=gm-AEJA=gm-AEJA|3	17535880		gm-AEJAI=gm-AEJA|2	3.22053e+07	0.3575	24.15	1977.89	1.6
	8068	17.9887	3;2;4	2845.23	2845.22	1.4064	gm-AEJAQ=gm-AEJ=gm-AEJA|3	17535880				gm-AEJADAIVAAEPEPVE(P)=gm-AEJ|2	2.79443e+07	0.3102	31.12	3014.36	0.7
	8068	17.9887	3;2;4	2845.23	2845.22	1.4064	gm-AEJAG=gm-AEJA=gm-AEJA|3	17535880				gm-AEJN=gm-AEJA|2	2.39896e+07	0.2663	13.66	1907.81	0.3
	10935	23.4792	2;1	1088.48	1088.48	1.2058	gm-AEJAF|1	15514470	gm-AEJAF|1	15514470		gm-AEJAD=gm-AEJA|2, gm-AEJADA(P)=gm-AEJ|2, gm-AEJAD(P)=gm-AEJA|2	2.34401e+07	0.2602	16.77	1979.83	1
	6839	15.6016	2;1	1001.41	1001.41	0.6987	gm-AEJM|1	15377921	gm-AEJM|1	15377921		gm-AEJQ=gm-AEJ (Anh)|2, gm-AEJG=gm-AEJA (Anh)|2, gm-AEJAG=gm-AEJ (Anh)|2	2.32509e+07	0.2581	18.86	1830.76	1.3
	11976	25.1808	1;2	1127.49	1127.49	1.6737	gm-AEJAW|1	14389674	gm-AEJAW|1	14389674		gm-AEJK=gm-AEJ|2	1.98907e+07	0.2208	12.57	1850.83	0.9
	16035	31.8302	2;3	2261.04	2261.04	0.6416	gm-AEJADAVDQVPEAPVAQ(P)|1	14366887	gm-AEJADAVDQVPEAPVAQ(P)|1	14366887		gm-AEJY=gm-AEJ|2	1.96115e+07	0.2177	19.61	1885.79	1
	9552	21.0594	3;2;4	2754.16	2754.16	1.5218	gm-AEJQ=gm-AEJ=gm-AEJA (Anh)|3	13555297	gm-AEJQ=gm-AEJ=gm-AEJA (Anh)|3, gm-AEJG=gm-AEJA=gm-AEJA (Anh)|3, gm-AEJAQ=gm-AEJ=gm-AEJ (Anh)|3, gm-AEJAG=gm-AEJ=gm-AEJA (Anh)|3	13555297		gm-AEJS=gm-AEJA|2	1.81701e+07	0.2017	14.08	1880.8	0.8
	9552	21.0594	3;2;4	2754.16	2754.16	1.5218	gm-AEJG=gm-AEJA=gm-AEJA (Anh)|3	13555297				gm-AEJF=gm-AEJ (Anh)|2	1.79359e+07	0.1991	29.47	1849.77	1
	9552	21.0594	3;2;4	2754.16	2754.16	1.5218	gm-AEJAQ=gm-AEJ=gm-AEJ (Anh)|3	13555297				gm-AEJADAIVA(P)=gm-AEJ|2, gm-AEJADAIV(P)=gm-AEJA|2	1.78278e+07	0.1979	28.93	2263.02	0.8
	9552	21.0594	3;2;4	2754.16	2754.16	1.5218	gm-AEJAG=gm-AEJ=gm-AEJA (Anh)|3	13555297				gm-AEJM=gm-AEJ|2	1.55036e+07	0.1721	19.05	1853.77	1.5
	15500	31.1245	3;4;2	3014.36	3014.36	0.7207	gm-AEJADAIVAAEPEPVE(P)=gm-AEJ|2	13529659	gm-AEJADAIVAAEPEPVE(P)=gm-AEJ|2	13529659		gm-AEJI=gm-AEJ|2	1.34136e+07	0.1489	22.77	1835.81	1.3
	6245	14.2711	1;2	907.367	907.366	0.9578	gm-AEJG (Anh)|1	13336115	gm-AEJG (Anh)|1	13336115		gm-AEJH=gm-AEJ|2	1.27921e+07	0.142	12.63	1859.79	0.4
	7102	16.1624	3;2;4	2662.13	2662.12	1.6065	gm-AEJS=gm-AEJ=gm-AEJ|3	13009185	gm-AEJS=gm-AEJ=gm-AEJ|3	13009185		gm-AEJAA=gm-AEJA|2	1.19182e+07	0.1323	16.34	1935.84	2
	14498	29.4653	2;3	1849.77	1849.77	0.9783	gm-AEJF=gm-AEJ (Anh)|2	12883193	gm-AEJF=gm-AEJ (Anh)|2	12883193		gm-AEJADAVDQVPEAPVAQ(P)=gm-AEJ|2	1.13057e+07	0.1255	31.76	3113.4	1.6
	16123	31.963	3;4;2	3014.36	3014.36	1.2067	gm-AEJADAIVAAEPEPVE(P)=gm-AEJ|2	12600359	gm-AEJADAIVAAEPEPVE(P)=gm-AEJ|2	12600359		gm-AEJH=gm-AEJA|2, gm-AEJAH=gm-AEJ|2	8.52203e+06	0.0946	13.28	1930.83	1.1
	5264	12.6258	3;2	1859.79	1859.79	0.3878	gm-AEJH=gm-AEJ|2	12081589	gm-AEJH=gm-AEJ|2	12081589		gm-AEJT=gm-AEJ|2	8.3869e+06	0.0931	13.94	1823.78	0.6
	7131	16.3351	2;3	1935.85	1935.84	1.9755	gm-AEJAA=gm-AEJA|2	11921361	gm-AEJAA=gm-AEJA|2	11921361		gm-AEJM=gm-AEJA|2, gm-AEJAM=gm-AEJ|2	8.35087e+06	0.0927	19.76	1924.81	1.8
	1696	5.9115	2	1007.43	1007.43	1.3328	gm-AEJH|1	11370127	gm-AEJH|1	11370127		gm-AEJADAIVAA(P)=gm-AEJ|2, gm-AEJADAIVA(P)=gm-AEJA|2	7.75631e+06	0.0861	30.17	2334.06	1.3
	8545	19.0508	2;3	1853.77	1853.77	1.4981	gm-AEJM=gm-AEJ|2	11360572	gm-AEJM=gm-AEJ|2	11360572		gm-AEJAD=gm-AEJA (Anh)|2, gm-AEJADA(P)=gm-AEJ (Anh)|2, gm-AEJAD(P)=gm-AEJA (Anh)|2	7.44101e+06	0.0826	21.27	1959.81	1.4
	15978	31.7561	3;4;2	3113.41	3113.4	1.5841	gm-AEJADAVDQVPEAPVAQ(P)=gm-AEJ|2	10750029	gm-AEJADAVDQVPEAPVAQ(P)=gm-AEJ|2	10750029		gm-AEJAD=gm-AEJ|2, gm-AEJD=gm-AEJA|2, gm-AEJAD(P)=gm-AEJ|2	7.35093e+06	0.0816	14.51	1908.79	1.4
	7243	16.3463	3;2	2760.18	2760.17	1.6947	gm-AEJN=gm-AEJ=gm-AEJA|3	10498952	gm-AEJN=gm-AEJ=gm-AEJA|3	10498952		gm-AEJY=gm-AEJA|2	7.24282e+06	0.0804	20.42	1956.83	1
	9187	20.2659	1;2	983.456	983.455	1.1643	gm-AEJI|1	10465964	gm-AEJI|1	10465964		gm-AEJF=gm-AEJA (Anh)|2, gm-AEJAF=gm-AEJ (Anh)|2	6.59421e+06	0.0732	29.87	1920.81	1.1
	11761	24.7895	3;2	2722.16	2722.16	1.316	gm-AEJF=gm-AEJ=gm-AEJ|3	10262085	gm-AEJF=gm-AEJ=gm-AEJ|3	10262085		gm-AEJW=gm-AEJA|2, gm-AEJAW=gm-AEJ|2	6.38702e+06	0.0709	26.48	1979.85	1.5
	7552	16.9884	2;1	921.383	921.382	1.5665	gm-AEJA (Anh)|1	10198794	gm-AEJA (Anh)|1	10198794		gm-AEJAM=gm-AEJA|2	5.76543e+06	0.064	20.44	1995.85	2.2
	5271	12.5714	3;2	1850.83	1850.83	0.9231	gm-AEJK=gm-AEJ|2	10046485	gm-AEJK=gm-AEJ|2	10046485		gm-AEJAK=gm-AEJ|2, gm-AEJK=gm-AEJA|2	5.71138e+06	0.0634	13.23	1921.86	1.6
	1220	4.3991	2	998.466	998.466	0.7442	gm-AEJK|1	10001932	gm-AEJK|1	10001932		gm-AEJADAIVAAEPEPV(P)=gm-AEJ|2	5.45914e+06	0.0606	31.63	2885.32	1.4
	5929	13.5684	3;2	1850.83	1850.83	0.5274	gm-AEJK=gm-AEJ|2	9847136	gm-AEJK=gm-AEJ|2	9847136		gm-AEJN=gm-AEJ (Anh)|2	5.43212e+06	0.0603	17.33	1816.75	1.1
	1632	5.6915	1;2	957.403	957.403	0.3014	gm-AEJS|1	9845180	gm-AEJS|1	9845180		gm-AEJAI=gm-AEJ (Anh)|2, gm-AEJI=gm-AEJA (Anh)|2	5.17087e+06	0.0574	27.79	1886.83	1.8
	11257	24.0333	2;3	1940.84	1940.84	0.9128	gm-AEJF=gm-AEJA|2	9616590	gm-AEJF=gm-AEJA|2, gm-AEJAF=gm-AEJ|2	9616590		gm-AEJV=gm-AEJ|2	4.65739e+06	0.0517	19.14	1821.8	1.4
	11257	24.0333	2;3	1940.84	1940.84	0.9128	gm-AEJAF=gm-AEJ|2	9616590				gm-AEJQ=gm-AEJA (Anh)|2, gm-AEJAQ=gm-AEJ (Anh)|2, gm-AEJAG=gm-AEJA (Anh)|2	4.53127e+06	0.0503	19.46	1901.8	0.8
	15583	31.0953	3;2	2162	2162	0.9191	gm-AEJADAIVAAEPEPVE(P)|1	9591986	gm-AEJADAIVAAEPEPVE(P)|1	9591986		gm-AEJAD=gm-AEJ (Anh)|2, gm-AEJD=gm-AEJA (Anh)|2, gm-AEJAD(P)=gm-AEJ (Anh)|2	4.30606e+06	0.0478	19.1	1888.77	1.8
	8153	18.2745	2;1	983.456	983.455	1.4746	gm-AEJI|1	8942335	gm-AEJI|1	8942335		gm-AEJD=gm-AEJ|2	3.9277e+06	0.0436	13.69	1837.76	1
	16022	31.8516	4;3	3866.72	3866.72	1.3009	gm-AEJADAIVAAEPEPVE(P)=gm-AEJ=gm-AEJ|3	8714152	gm-AEJADAIVAAEPEPVE(P)=gm-AEJ=gm-AEJ|3	8714152		gm-AEJAW=gm-AEJA|2	3.89167e+06	0.0432	27.01	2050.88	0.8
	5682	13.2792	2;3	1930.83	1930.83	1.1055	gm-AEJH=gm-AEJA|2	8524589	gm-AEJH=gm-AEJA|2, gm-AEJAH=gm-AEJ|2	8524589		gm-AEJAR=gm-AEJ|2	3.85563e+06	0.0428	13.86	1949.87	0.8
	5682	13.2792	2;3	1930.83	1930.83	1.1055	gm-AEJAH=gm-AEJ|2	8524589				gm-AEJK=gm-AEJ (Anh)|2	3.73852e+06	0.0415	17.89	1830.8	2
	6116	14.0404	2	1088.47	1088.48	-1.3736	gm-AEJAF|1	7910336	gm-AEJAF|1	7910336		gm-AEJY=gm-AEJ (Anh)|2	3.68447e+06	0.0409	24.71	1865.77	1.3
	7479	16.853	3;2;4	2831.21	2831.21	1.2459	gm-AEJN=gm-AEJA=gm-AEJA|3	7449524	gm-AEJN=gm-AEJA=gm-AEJA|3	7449524		gm-AEJT=gm-AEJA|2	3.58538e+06	0.0398	14.69	1894.82	1.8
	12169	25.5416	3;2;4	2793.2	2793.2	1.1985	gm-AEJF=gm-AEJ=gm-AEJA|3	7062809	gm-AEJF=gm-AEJ=gm-AEJA|3, gm-AEJAF=gm-AEJ=gm-AEJ|3	7062809		gm-AEJN=gm-AEJA (Anh)|2	3.53133e+06	0.0392	17.99	1887.78	1.2
	12169	25.5416	3;2;4	2793.2	2793.2	1.1985	gm-AEJAF=gm-AEJ=gm-AEJ|3	7062809				gm-AEJADLGTR(P)=gm-AEJ|2	3.31512e+06	0.0368	22.43	2336.05	1.7
	10500	22.7684	3;2	1835.82	1835.81	1.2899	gm-AEJI=gm-AEJ|2	7030101	gm-AEJI=gm-AEJ|2	7030101		gm-AEJADAIVA(P)=gm-AEJ (Anh)|2, gm-AEJADAIV(P)=gm-AEJA (Anh)|2	3.31512e+06	0.0368	31.67	2242.99	1
	6338	14.5125	3;2	1908.8	1908.79	1.3698	gm-AEJAD=gm-AEJ|2	6985785	gm-AEJAD=gm-AEJ|2, gm-AEJD=gm-AEJA|2, gm-AEJAD(P)=gm-AEJ|2	6985785		gm-AEJM=gm-AEJ (Anh)|2	3.19801e+06	0.0355	24.42	1833.74	1.3
	6338	14.5125	3;2	1908.8	1908.79	1.4222	gm-AEJD=gm-AEJA|2	6985785				gm-AEJW=gm-AEJ|2	3.15297e+06	0.035	25.35	1908.81	1.1
	6338	14.5125	3;2	1908.8	1908.79	1.4746	gm-AEJAD(P)=gm-AEJ|2	6985785				gm-AEJAF=gm-AEJA|2	3.07189e+06	0.0341	25.89	2011.87	2.3
	1936	6.604	1;2	957.404	957.403	1.2577	gm-AEJS|1	6744240	gm-AEJS|1	6744240		gm-AEJADAIVAAEPEPVE(P)=gm-AEJA|2	2.99983e+06	0.0333	31.37	3085.4	1.8
	8893	19.7574	3;2	1924.81	1924.81	1.8282	gm-AEJM=gm-AEJA|2	6648190	gm-AEJM=gm-AEJA|2, gm-AEJAM=gm-AEJ|2	6648190		gm-AEJM=gm-AEJA (Anh)|2, gm-AEJAM=gm-AEJ (Anh)|2	2.81065e+06	0.0312	27.7	1904.78	1.2
	8893	19.7574	3;2	1924.81	1924.81	1.8282	gm-AEJAM=gm-AEJ|2	6648190				gm-AEJI=gm-AEJ (Anh)|2	2.53139e+06	0.0281	28.45	1815.79	1.1
	7386	16.6602	2;3	2733.16	2733.16	1.1439	gm-AEJS=gm-AEJ=gm-AEJA|3	6528725	gm-AEJS=gm-AEJ=gm-AEJA|3	6528725		gm-AEJS=gm-AEJ (Anh)|2	2.3332e+06	0.0259	17.83	1789.74	1.2
	4814	11.7693	2;1	1012.45	1012.45	2.2115	gm-AEJAA|1	6418492	gm-AEJAA|1	6418492		gm-AEJAW=gm-AE (Anh)|2	2.30617e+06	0.0256	13.64	1787.74	1.4
	10052	21.9857	3;2	1835.82	1835.81	1.8218	gm-AEJI=gm-AEJ|2	6387117	gm-AEJI=gm-AEJ|2	6387117		gm-AEJADA(P)=gm-AEJA|2	2.29716e+06	0.0255	17.44	2050.87	0.5
	15770	31.4162	1;2	1390.63	1390.64	-0.3315	gm-AEJADAIVA(P) (Anh)|1	6345834	gm-AEJADAIVA(P) (Anh)|1	6345834		gm-AEJAH=gm-AEJA|2	2.26113e+06	0.0251	13.96	2001.86	1.4
	6392	14.5694	1;2	969.44	969.439	1.0294	gm-AEJV|1	6116889	gm-AEJV|1	6116889		gm-AEJH=gm-AEJ (Anh)|2	2.2251e+06	0.0247	17.08	1839.76	1.2
	9265	20.4406	2;3	1995.85	1995.85	2.1893	gm-AEJAM=gm-AEJA|2	5769307	gm-AEJAM=gm-AEJA|2	5769307		gm-AEJAI=gm-AEJA (Anh)|2	2.18906e+06	0.0243	28.37	1957.86	1.3
	9241	20.4176	3;2	1956.83	1956.83	1.0012	gm-AEJY=gm-AEJA|2	5748334	gm-AEJY=gm-AEJA|2	5748334		gm-AEJV=gm-AEJA|2	1.96385e+06	0.0218	19.9	1892.84	1.2
	6099	13.9438	2;3	1823.78	1823.78	-0.6179	gm-AEJT=gm-AEJ|2	5727800	gm-AEJT=gm-AEJ|2	5727800		gm-AEJAA=gm-AEJA (Anh)|2	1.85575e+06	0.0206	20.86	1915.82	1.6
	5674	13.2263	2;3	1921.87	1921.86	1.5723	gm-AEJAK=gm-AEJ|2	5710433	gm-AEJAK=gm-AEJ|2, gm-AEJK=gm-AEJA|2	5710433		gm-AEJAW=gm-AE|2	1.76566e+06	0.0196	23.84	1807.76	2
	5674	13.2263	2;3	1921.87	1921.86	1.6243	gm-AEJK=gm-AEJA|2	5710433				gm-AEJADAVDQVPEAP(P)=gm-AEJ (Anh)|2	1.68459e+06	0.0187	28.16	2795.21	1.4
	14963	30.1745	3;2	2334.06	2334.06	1.2721	gm-AEJADAIVAA(P)=gm-AEJ|2	5668139	gm-AEJADAIVAA(P)=gm-AEJ|2, gm-AEJADAIVA(P)=gm-AEJA|2	5668139		gm-AEJF=gm-AE|2	1.53144e+06	0.017	30.5	1697.71	3.6
	14963	30.1745	3;2	2334.06	2334.06	1.2721	gm-AEJADAIVA(P)=gm-AEJA|2	5668139				gm-AEJADAVDQVPEAPVAQE(P)=gm-AEJ|2	1.3783e+06	0.0153	31.9	3242.45	2.9
	6298	14.3515	2;1	1001.41	1001.41	0.394	gm-AEJM|1	5651341	gm-AEJM|1	5651341		gm-AEJH=gm-AEJA (Anh)|2, gm-AEJAH=gm-AEJ (Anh)|2	1.31524e+06	0.0146	17.42	1910.8	0.9
	2142	7.1794	2;3	1078.47	1078.47	1.9894	gm-AEJAH|1	5566462	gm-AEJAH|1	5566462		gm-AEJS=gm-AEJA (Anh)|2	1.18011e+06	0.0131	18.43	1860.77	1.9
	7681	17.331	3;2	1816.75	1816.75	1.1234	gm-AEJN=gm-AEJ (Anh)|2	5434420	gm-AEJN=gm-AEJ (Anh)|2	5434420		gm-AEJADAVDQVPEAP(P)=gm-AEJ|2	1.14408e+06	0.0127	31.23	2815.24	0.5
	8888	19.7558	2;3	1483.69	1483.69	1.1925	gm-AEJADLGTR(P)|1	5397748	gm-AEJADLGTR(P)|1	5397748		gm-AEJY=gm-AEJA (Anh)|2	1.13507e+06	0.0126	25.35	1936.8	1.3
	7092	16.1418	2;1	1033.44	1033.43	1.5892	gm-AEJY|1	5204550	gm-AEJY|1	5204550		gm-AEJAK=gm-AEJA|2	1.07201e+06	0.0119	13.83	1992.9	1.8
	9718	21.2671	3;2	1959.81	1959.81	1.3782	gm-AEJAD=gm-AEJA (Anh)|2	5196833	gm-AEJAD=gm-AEJA (Anh)|2, gm-AEJADA(P)=gm-AEJ (Anh)|2, gm-AEJAD(P)=gm-AEJA (Anh)|2	5196833		gm-AEJAE=gm-AEJA|2	1.00895e+06	0.0112	15.83	1993.85	1.3
	9718	21.2671	3;2	1959.81	1959.81	1.4292	gm-AEJADA(P)=gm-AEJ (Anh)|2	5196833				gm-AEJAQ=gm-AEJA|2	873823	0.0097	16.36	1992.86	2.1
	9718	21.2671	3;2	1959.81	1959.81	1.4802	gm-AEJAD(P)=gm-AEJA (Anh)|2	5196833				gm-AEJW=gm-AEJA (Anh)|2, gm-AEJAW=gm-AEJ (Anh)|2	864815	0.0096	30.79	1959.82	0.1
	11628	24.6013	3;2	2759.22	2759.21	1.7833	gm-AEJAI=gm-AEJ=gm-AEJ|3	5140344	gm-AEJAI=gm-AEJ=gm-AEJ|3, gm-AEJI=gm-AEJ=gm-AEJA|3	5140344		gm-AEJADAIVAAEPEPV(P)=gm-AEJA|2	864815	0.0096	31.88	2956.35	1.4
	11628	24.6013	3;2	2759.22	2759.21	1.8195	gm-AEJI=gm-AEJ=gm-AEJA|3	5140344				gm-AEJADAVD(P)=gm-AEJ|2	864815	0.0096	20.28	2193.93	1.3
	7653	17.1789	3;2;4	2804.2	2804.2	1.423	gm-AEJS=gm-AEJA=gm-AEJA|3	5121797	gm-AEJS=gm-AEJA=gm-AEJA|3	5121797		gm-AEJAK=gm-AEJ (Anh)|2, gm-AEJK=gm-AEJA (Anh)|2	774730	0.0086	17.43	1901.84	0.8
	12760	26.4813	3;2	1979.85	1979.85	1.4934	gm-AEJW=gm-AEJA|2	4987747	gm-AEJW=gm-AEJA|2, gm-AEJAW=gm-AEJ|2	4987747		gm-AEJADAVDQVPEAPVAQ(P)=gm-AEJA|2	756713	0.0084	31.85	3184.44	0.9
	12760	26.4813	3;2	1979.85	1979.85	1.4934	gm-AEJAW=gm-AEJ|2	4987747				gm-AEJW=gm-AEJ (Anh)|2	666628	0.0074	30.43	1888.78	0.6
	12096	25.3293	2	1339.63	1339.62	2.0353	gm-AEJADAIV(P)|1	4969819	gm-AEJADAIV(P)|1	4969819		gm-AEJADA(P)=gm-AE|2	648611	0.0072	14.71	1807.75	0.5
	12459	25.9844	3;4;2	2864.24	2864.23	1.5343	gm-AEJAF=gm-AEJ=gm-AEJA|3	4799200				gm-AEJADAIV(P)=gm-AEJ|2	576543	0.0064	29.43	2191.98	0.4
	12218	25.5653	4;3;2	2901.29	2901.29	1.2186	gm-AEJAI=gm-AEJA=gm-AEJA|3	4775903	gm-AEJAI=gm-AEJA=gm-AEJA|3	4775903		gm-AEJADA(P)=gm-AEJA (Anh)|2	540509	0.006	21.84	2030.84	0.3
	8595	19.1447	3;2	1821.8	1821.8	1.4201	gm-AEJV=gm-AEJ|2	4660525	gm-AEJV=gm-AEJ|2	4660525		gm-AEJADLG(P)=gm-AEJ|2, gm-AEJADAV(P)=gm-AEJ|2	531501	0.0059	21.5	2078.9	0.6
	8754	19.4578	3;2	1901.8	1901.8	0.8461	gm-AEJQ=gm-AEJA (Anh)|2	4532823	gm-AEJQ=gm-AEJA (Anh)|2, gm-AEJAQ=gm-AEJ (Anh)|2, gm-AEJAG=gm-AEJA (Anh)|2	4532823		gm-AEJADAIVAA(P)=gm-AEJA|2	486458	0.0054	30.45	2405.1	0.3
	8754	19.4578	3;2	1901.8	1901.8	0.8461	gm-AEJAQ=gm-AEJ (Anh)|2	4532823				gm-AEJAM=gm-AEJA (Anh)|2	450424	0.005	24.75	1975.82	1.3
	8754	19.4578	3;2	1901.8	1901.8	0.8461	gm-AEJAG=gm-AEJA (Anh)|2	4532823				gm-AEJS=gm-AE|2	369348	0.0041	26.43	1637.68	2.9
	11185	23.8987	2;1	1056.45	1056.45	1.6618	gm-AEJW|1	4470711	gm-AEJW|1	4470711		gm-AEJADLGTR(P)=gm-AE|2	369348	0.0041	25.25	2163.96	3.6
	9771	21.3491	3;2	2738.16	2738.15	2.7473	gm-AEJY=gm-AEJ=gm-AEJ|3	4351659	gm-AEJY=gm-AEJ=gm-AEJ|3	4351659		gm-AEJADL(P)=gm-AEJA|2, gm-AEJADAI(P)=gm-AEJ|2	261246	0.0029	24.45	2092.92	1
	11910	25.0421	3;2	2830.25	2830.25	1.0086	gm-AEJAI=gm-AEJ=gm-AEJA|3	4293232	gm-AEJAI=gm-AEJ=gm-AEJA|3, gm-AEJI=gm-AEJA=gm-AEJA|3	4293232		gm-AEJADLGTR(P)=gm-AEJA|2	243229	0.0027	23.06	2407.09	3.2
	11910	25.0421	3;2	2830.25	2830.25	1.044	gm-AEJI=gm-AEJA=gm-AEJA|3	4293232				gm-AEJAA=gm-AEJ=gm-AEJ|3, gm-AEJA=gm-AEJ=gm-AEJA|3, gm-AEJ=gm-AEJA=gm-AEJA|3	2.67669e+08	2.9713	18.09	2717.16	1.1
	7926	17.6954	2	1169.52	1169.52	1.6274	gm-AEJADL(P)|1	4271994	gm-AEJADL(P)|1	4271994		gm-AEJAA=gm-AEJ=gm-AEJA|3, gm-AEJA=gm-AEJA=gm-AEJA|3	2.67408e+08	2.9684	18.63	2788.2	1
	1658	5.7629	2	927.393	927.392	0.5765	gm-AEJG|1	4271096	gm-AEJG|1	4271096		gm-AEJA=gm-AEJ=gm-AEJ|3, gm-AEJ=gm-AEJ=gm-AEJA|3	2.22059e+08	2.465	17.6	2646.13	0.9
	13894	28.3424	2;3	1849.78	1849.77	1.2422	gm-AEJF=gm-AEJ (Anh)|2	4147155	gm-AEJF=gm-AEJ (Anh)|2	4147155		gm-AEJG=gm-AEJ=gm-AEJ|3	1.68513e+08	1.8706	16.45	2632.11	1.2
	8348	18.6175	3;2	1853.77	1853.77	1.6298	gm-AEJM=gm-AEJ|2	4144841	gm-AEJM=gm-AEJ|2	4144841		gm-AEJ=gm-AEJ=gm-AEJ|3	1.35713e+08	1.5065	16.73	2575.09	1.3
	5947	13.5704	3;2	1722.73	1722.73	0.3207	gm-AEJ=gm-AEJ|2	4098840	gm-AEJ=gm-AEJ|2	4098840		gm-AEJQ=gm-AEJ=gm-AEJ|3, gm-AEJG=gm-AEJ=gm-AEJA|3, gm-AEJAG=gm-AEJ=gm-AEJ|3	1.04832e+08	1.1637	16.97	2703.15	1.4
	12036	25.2644	2;3	1940.84	1940.84	1.0794	gm-AEJF=gm-AEJA|2	4036908	gm-AEJF=gm-AEJA|2, gm-AEJAF=gm-AEJ|2	4036908		gm-AEJQ=gm-AEJ=gm-AEJA|3, gm-AEJG=gm-AEJA=gm-AEJA|3, gm-AEJAQ=gm-AEJ=gm-AEJ|3, gm-AEJAG=gm-AEJ=gm-AEJA|3	7.71667e+07	0.8566	17.47	2774.19	1.3
	12036	25.2644	2;3	1940.84	1940.84	1.0794	gm-AEJAF=gm-AEJ|2	4036908				gm-AEJAA=gm-AEJ=gm-AEJA (Anh)|3, gm-AEJA=gm-AEJA=gm-AEJA (Anh)|3	7.3248e+07	0.8131	22.18	2768.18	1.2
	2347	7.5643	1;2	971.421	971.418	2.2933	gm-AEJT|1	3960572	gm-AEJT|1	3960572		gm-AEJAA=gm-AEJ=gm-AEJ (Anh)|3, gm-AEJA=gm-AEJ=gm-AEJA (Anh)|3, gm-AEJ=gm-AEJA=gm-AEJA (Anh)|3	6.99689e+07	0.7767	21.7	2697.14	1.3
	5972	13.6858	2;3	1837.76	1837.76	1.0071	gm-AEJD=gm-AEJ|2	3927296	gm-AEJD=gm-AEJ|2	3927296		gm-AEJA=gm-AEJ=gm-AEJ (Anh)|3, gm-AEJ=gm-AEJ=gm-AEJA (Anh)|3	4.47452e+07	0.4967	21.25	2626.1	0.9
	9821	21.5116	3;2	2825.2	2825.2	1.0116	gm-AEJQ=gm-AEJA=gm-AEJA (Anh)|3	3891886	gm-AEJQ=gm-AEJA=gm-AEJA (Anh)|3, gm-AEJAQ=gm-AEJ=gm-AEJA (Anh)|3, gm-AEJAG=gm-AEJA=gm-AEJA (Anh)|3	3891886		gm-AEJF=gm-AEJ=gm-AEJ|3	3.1818e+07	0.3532	25.04	2722.16	1.4
	9821	21.5116	3;2	2825.2	2825.2	1.0116	gm-AEJAQ=gm-AEJ=gm-AEJA (Anh)|3	3891886				gm-AEJ=gm-AEJ=gm-AEJ (Anh)|3	2.8647e+07	0.318	20.49	2555.06	1.4
	9821	21.5116	3;2	2825.2	2825.2	1.0116	gm-AEJAG=gm-AEJA=gm-AEJA (Anh)|3	3891886				gm-AEJG=gm-AEJ=gm-AEJ (Anh)|3	2.36203e+07	0.2622	20.11	2612.09	1.8
	13130	27.0093	2;3	2050.89	2050.88	0.7552	gm-AEJAW=gm-AEJA|2	3890131	gm-AEJAW=gm-AEJA|2	3890131		gm-AEJN=gm-AEJ=gm-AEJ|3	1.84314e+07	0.2046	15.85	2689.13	1.5
	6923	15.8332	2;1	1036.41	1036.41	1.4759	gm-AEJAD (Anh)|1	3837559	gm-AEJAD (Anh)|1, gm-AEJAD(P) (Anh)|1	3837559		gm-AEJQ=gm-AEJ=gm-AEJ (Anh)|3, gm-AEJG=gm-AEJ=gm-AEJA (Anh)|3, gm-AEJAG=gm-AEJ=gm-AEJ (Anh)|3	1.79089e+07	0.1988	20.58	2683.12	1.1
	6923	15.8332	2;1	1036.41	1036.41	1.6689	gm-AEJAD(P) (Anh)|1	3837559				gm-AEJQ=gm-AEJA=gm-AEJA|3, gm-AEJAQ=gm-AEJ=gm-AEJA|3, gm-AEJAG=gm-AEJA=gm-AEJA|3	1.75395e+07	0.1947	17.99	2845.22	1.4
	15315	30.6337	3;2	1590.71	1590.71	-4.3194	gm-AEJADAIVAAE(P) (Anh)|1	3757402	gm-AEJADAIVAAE(P) (Anh)|1	3757402		gm-AEJQ=gm-AEJ=gm-AEJA (Anh)|3, gm-AEJG=gm-AEJA=gm-AEJA (Anh)|3, gm-AEJAQ=gm-AEJ=gm-AEJ (Anh)|3, gm-AEJAG=gm-AEJ=gm-AEJA (Anh)|3	1.35578e+07	0.1505	21.06	2754.16	1.5
	11967	25.1268	3;2	2793.2	2793.2	1.5262	gm-AEJF=gm-AEJ=gm-AEJA|3	3621065	gm-AEJF=gm-AEJ=gm-AEJA|3, gm-AEJAF=gm-AEJ=gm-AEJ|3	3621065		gm-AEJS=gm-AEJ=gm-AEJ|3	1.30083e+07	0.1444	16.16	2662.12	1.6
	11967	25.1268	3;2	2793.2	2793.2	1.5262	gm-AEJAF=gm-AEJ=gm-AEJ|3	3621065				gm-AEJADAIVAAEPEPVE(P)=gm-AEJ=gm-AEJ|3	1.15309e+07	0.128	31.85	3866.72	1.3
	8054	17.9914	2;3	1887.79	1887.78	1.1508	gm-AEJN=gm-AEJA (Anh)|2	3533883	gm-AEJN=gm-AEJA (Anh)|2	3533883		gm-AEJF=gm-AEJ=gm-AEJA|3, gm-AEJAF=gm-AEJ=gm-AEJ|3	1.13417e+07	0.1259	25.54	2793.2	1.2
	4308	10.9936	2	1069.47	1069.47	2.0584	gm-AEJAQ|1	3451869	gm-AEJAQ|1	3451869		gm-AEJN=gm-AEJ=gm-AEJA|3	1.04949e+07	0.1165	16.35	2760.17	1.7
	9640	21.1639	2	987.406	987.403	2.4886	gm-AEJH (Anh)|1	3415661	gm-AEJH (Anh)|1	3415661		gm-AEJN=gm-AEJA=gm-AEJA|3	7.45002e+06	0.0827	16.85	2831.21	1.2
	15922	31.6321	3;4;2	2885.32	2885.32	1.3655	gm-AEJADAIVAAEPEPV(P)=gm-AEJ|2	3372904	gm-AEJADAIVAAEPEPV(P)=gm-AEJ|2	3372904		gm-AEJF=gm-AEJA=gm-AEJA|3, gm-AEJAF=gm-AEJ=gm-AEJA|3	7.13472e+06	0.0792	25.98	2864.23	1.5
	10296	22.4257	2;3	2336.05	2336.05	1.6933	gm-AEJADLGTR(P)=gm-AEJ|2	3314428	gm-AEJADLGTR(P)=gm-AEJ|2	3314428		gm-AEJF=gm-AEJ=gm-AEJ (Anh)|3	6.73835e+06	0.0748	29.53	2702.13	1.5
	8461	18.868	3	2832.2	2832.19	1.4072	gm-AEJAD=gm-AEJ=gm-AEJA|3	3162473	gm-AEJAD=gm-AEJ=gm-AEJA|3, gm-AEJD=gm-AEJA=gm-AEJA|3, gm-AEJADA(P)=gm-AEJ=gm-AEJ|3, gm-AEJAD(P)=gm-AEJ=gm-AEJA|3	3162473		gm-AEJS=gm-AEJ=gm-AEJA|3	6.53115e+06	0.0725	16.66	2733.16	1.1
	8461	18.868	3	2832.2	2832.19	1.4425	gm-AEJD=gm-AEJA=gm-AEJA|3	3162473				gm-AEJH=gm-AEJ=gm-AEJ|3	5.33302e+06	0.0592	15.52	2712.15	1.8
	8461	18.868	3	2832.2	2832.19	1.4425	gm-AEJADA(P)=gm-AEJ=gm-AEJ|3	3162473				gm-AEJAI=gm-AEJ=gm-AEJ|3, gm-AEJI=gm-AEJ=gm-AEJA|3	5.14385e+06	0.0571	24.6	2759.21	1.8
	8461	18.868	3	2832.2	2832.19	1.4778	gm-AEJAD(P)=gm-AEJ=gm-AEJA|3	3162473				gm-AEJS=gm-AEJA=gm-AEJA|3	5.12583e+06	0.0569	17.18	2804.2	1.4
	8461	18.868	3	2832.2	2832.21	-3.9597	gm-AEJW=gm-AEJ=gm-AEJA|3	3162473				gm-AEJAI=gm-AEJ=gm-AEJA|3, gm-AEJI=gm-AEJA=gm-AEJA|3	4.87359e+06	0.0541	25.04	2830.25	1
	8461	18.868	3	2832.2	2832.21	-3.9597	gm-AEJAW=gm-AEJ=gm-AEJ|3	3162473				gm-AEJAI=gm-AEJA=gm-AEJA|3	4.7745e+06	0.053	25.57	2901.29	1.2
	12039	25.3515	3;2	1908.81	1908.81	1.1448	gm-AEJW=gm-AEJ|2	3156708	gm-AEJW=gm-AEJ|2	3156708		gm-AEJK=gm-AEJ=gm-AEJ|3	4.36011e+06	0.0484	15.46	2703.19	1.2
	8977	19.9195	3;2	2740.15	2740.14	1.2897	gm-AEJN=gm-AEJ=gm-AEJA (Anh)|3	3145039	gm-AEJN=gm-AEJ=gm-AEJA (Anh)|3	3145039		gm-AEJY=gm-AEJ=gm-AEJ|3	4.3511e+06	0.0483	21.35	2738.15	2.7
	8695	19.4548	3;2	2669.11	2669.11	0.8631	gm-AEJN=gm-AEJ=gm-AEJ (Anh)|3	3123903	gm-AEJN=gm-AEJ=gm-AEJ (Anh)|3	3123903		gm-AEJADAIVAAEPEPVE(P)=gm-AEJ=gm-AEJA|3	4.22498e+06	0.0469	31.97	3937.76	0.7
	12410	25.8928	2;3	2011.88	2011.87	2.2742	gm-AEJAF=gm-AEJA|2	3068758	gm-AEJAF=gm-AEJA|2	3068758		gm-AEJM=gm-AEJ=gm-AEJ|3	4.18895e+06	0.0465	20.91	2706.13	1.8
	8154	18.176	2	1226.54	1226.54	0.4443	gm-AEJADLG(P)|1	3039031	gm-AEJADLG(P)|1, gm-AEJADAV(P)|1	3039031		gm-AEJQ=gm-AEJA=gm-AEJA (Anh)|3, gm-AEJAQ=gm-AEJ=gm-AEJA (Anh)|3, gm-AEJAG=gm-AEJA=gm-AEJA (Anh)|3	3.89167e+06	0.0432	21.51	2825.2	1
	8154	18.176	2	1226.54	1226.54	0.4443	gm-AEJADAV(P)|1	3039031				gm-AEJAD=gm-AEJ=gm-AEJA|3, gm-AEJD=gm-AEJA=gm-AEJA|3, gm-AEJADA(P)=gm-AEJ=gm-AEJ|3, gm-AEJAD(P)=gm-AEJ=gm-AEJA|3	3.89167e+06	0.0432	18.87	2832.19	1.4
	14769	29.8709	2;3	1920.81	1920.81	1.1376	gm-AEJF=gm-AEJA (Anh)|2	3038687	gm-AEJF=gm-AEJA (Anh)|2, gm-AEJAF=gm-AEJ (Anh)|2	3038687		gm-AEJI=gm-AEJ=gm-AEJ|3	3.45926e+06	0.0384	23.99	2688.17	1.3
	14769	29.8709	2;3	1920.81	1920.81	1.1376	gm-AEJAF=gm-AEJ (Anh)|2	3038687				gm-AEJAA=gm-AEJA=gm-AEJA|3	3.34215e+06	0.0371	19.01	2859.24	0.6
	4150	10.6202	2;1	1070.45	1070.45	2.0647	gm-AEJAE|1	3035008	gm-AEJAE|1	3035008		gm-AEJN=gm-AEJ=gm-AEJA (Anh)|3	3.14396e+06	0.0349	19.92	2740.14	1.3
	15753	31.3746	4;3	3085.4	3085.4	1.7556	gm-AEJADAIVAAEPEPVE(P)=gm-AEJA|2	3003190	gm-AEJADAIVAAEPEPVE(P)=gm-AEJA|2	3003190		gm-AEJN=gm-AEJ=gm-AEJ (Anh)|3	3.12595e+06	0.0347	19.45	2669.11	0.9
	6159	14.1296	2	978.441	978.439	1.8985	gm-AEJK (Anh)|1	2995417	gm-AEJK (Anh)|1	2995417		gm-AEJF=gm-AEJ=gm-AEJA (Anh)|3, gm-AEJAF=gm-AEJ=gm-AEJ (Anh)|3	2.99983e+06	0.0333	29.83	2773.17	1.9
	14548	29.5275	3;2	2702.14	2702.13	1.5123	gm-AEJF=gm-AEJ=gm-AEJ (Anh)|3	2937804	gm-AEJF=gm-AEJ=gm-AEJ (Anh)|3	2937804		gm-AEJM=gm-AEJ=gm-AEJA|3, gm-AEJAM=gm-AEJ=gm-AEJ|3	2.78362e+06	0.0309	21.52	2777.17	1.7
	6799	15.5192	3;2	2712.15	2712.15	1.808	gm-AEJH=gm-AEJ=gm-AEJ|3	2850852	gm-AEJH=gm-AEJ=gm-AEJ|3	2850852		gm-AEJF=gm-AEJA=gm-AEJA (Anh)|3, gm-AEJAF=gm-AEJ=gm-AEJA (Anh)|3	2.70255e+06	0.03	29.37	2844.21	1.5
	4647	11.5212	2	1127.47	1127.47	1.8186	gm-AEJADA(P)|1	2832696	gm-AEJADA(P)|1	2832696		gm-AEJADA(P)=gm-AEJA=gm-AEJA|3, gm-AEJAW=gm-AEJA=gm-AEJA|3	2.57643e+06	0.0286	17.65	2974.27	2.1
	14200	28.8821	3;2	1920.81	1920.81	1.026	gm-AEJF=gm-AEJA (Anh)|2	2826186	gm-AEJF=gm-AEJA (Anh)|2, gm-AEJAF=gm-AEJ (Anh)|2	2826186		gm-AEJADAIVA(P)=gm-AEJ=gm-AEJ|3, gm-AEJADAIV(P)=gm-AEJ=gm-AEJA|3	2.53139e+06	0.0281	29.16	3115.38	1.1
	14200	28.8821	3;2	1920.81	1920.81	1.026	gm-AEJAF=gm-AEJ (Anh)|2	2826186				gm-AEJT=gm-AEJ=gm-AEJ|3	2.19807e+06	0.0244	16.72	2676.14	1.4
	14076	28.6102	3;2	2702.14	2702.13	0.9702	gm-AEJF=gm-AEJ=gm-AEJ (Anh)|3	2799356	gm-AEJF=gm-AEJ=gm-AEJ (Anh)|3	2799356		gm-AEJH=gm-AEJ=gm-AEJA|3, gm-AEJAH=gm-AEJ=gm-AEJ|3	1.99088e+06	0.0221	16.05	2783.19	0.9
	13775	28.1051	2	1339.63	1339.62	1.033	gm-AEJADAIV(P)|1	2743725	gm-AEJADAIV(P)|1	2743725		gm-AEJH=gm-AEJA=gm-AEJA|3, gm-AEJAH=gm-AEJ=gm-AEJA|3	1.99088e+06	0.0221	16.44	2854.22	1.4
	11715	24.7067	2;3	1865.77	1865.77	1.2985	gm-AEJY=gm-AEJ (Anh)|2	2742778	gm-AEJY=gm-AEJ (Anh)|2	2742778		gm-AEJM=gm-AEJA=gm-AEJA|3, gm-AEJAM=gm-AEJ=gm-AEJA|3	1.98187e+06	0.022	21.99	2848.2	1.5
	15515	31.0135	3;4	3866.72	3866.72	0.6772	gm-AEJADAIVAAEPEPVE(P)=gm-AEJ=gm-AEJ|3	2728791	gm-AEJADAIVAAEPEPVE(P)=gm-AEJ=gm-AEJ|3	2728791		gm-AEJS=gm-AEJ=gm-AEJ (Anh)|3	1.96385e+06	0.0218	19.81	2642.1	2.2
	14132	28.6983	1;2	997.414	997.413	1.2001	gm-AEJF (Anh)|1	2713450	gm-AEJF (Anh)|1	2713450		gm-AEJS=gm-AEJA=gm-AEJA (Anh)|3	1.91881e+06	0.0213	20.73	2784.17	1.5
	8021	17.8893	3;2	1830.8	1830.8	2.0088	gm-AEJK=gm-AEJ (Anh)|2	2668447	gm-AEJK=gm-AEJ (Anh)|2	2668447		gm-AEJW=gm-AEJ=gm-AEJA|3, gm-AEJAW=gm-AEJ=gm-AEJ|3	1.63054e+06	0.0181	27.08	2832.21	1.3
	5873	13.4887	2;3	1823.78	1823.78	0.9215	gm-AEJT=gm-AEJ|2	2657436	gm-AEJT=gm-AEJ|2	2657436		gm-AEJY=gm-AEJ=gm-AEJA|3	1.54946e+06	0.0172	21.84	2809.19	1.9
	6449	14.6888	2;3	1894.82	1894.82	1.7939	gm-AEJT=gm-AEJA|2	2657248	gm-AEJT=gm-AEJA|2	2657248		gm-AEJY=gm-AEJA=gm-AEJA|3	1.51343e+06	0.0168	22.54	2880.23	2.1
	7509	16.9042	2	1341.57	1341.57	1.4649	gm-AEJADAVD(P)|1	2643952	gm-AEJADAVD(P)|1	2643952		gm-AEJK=gm-AEJ=gm-AEJ (Anh)|3	1.45938e+06	0.0162	19.86	2683.16	1.2
	13582	27.7865	2;3	1886.83	1886.83	1.7653	gm-AEJAI=gm-AEJ (Anh)|2	2583821	gm-AEJAI=gm-AEJ (Anh)|2, gm-AEJI=gm-AEJA (Anh)|2	2583821		gm-AEJS=gm-AEJ=gm-AEJA (Anh)|3	1.36929e+06	0.0152	20.23	2713.13	0.5
	13582	27.7865	2;3	1886.83	1886.83	1.8183	gm-AEJI=gm-AEJA (Anh)|2	2583821				gm-AEJV=gm-AEJ=gm-AEJ|3	1.26119e+06	0.014	21.37	2674.16	1.7
	7915	17.6525	2	2974.27	2974.27	2.1026	gm-AEJADA(P)=gm-AEJA=gm-AEJA|3	2574899	gm-AEJADA(P)=gm-AEJA=gm-AEJA|3, gm-AEJAW=gm-AEJA=gm-AEJA|3	2574899		gm-AEJAM=gm-AEJA=gm-AEJA|3	1.20714e+06	0.0134	22.45	2919.24	2
	7915	17.6525	2	2974.27	2974.28	-3.0415	gm-AEJAW=gm-AEJA=gm-AEJA|3	2574899				gm-AEJAI=gm-AEJA=gm-AEJA (Anh)|3	1.07201e+06	0.0119	28.97	2881.26	1.8
	8519	19.0132	3;4	2859.24	2859.24	0.6048	gm-AEJAA=gm-AEJA=gm-AEJA|3	2573795	gm-AEJAA=gm-AEJA=gm-AEJA|3	2573795		gm-AEJAK=gm-AEJ=gm-AEJ|3, gm-AEJK=gm-AEJ=gm-AEJA|3	1.07201e+06	0.0119	15.95	2774.22	1.7
	14389	29.1609	3;4	3115.38	3115.38	1.1467	gm-AEJADAIVA(P)=gm-AEJ=gm-AEJ|3	2533056	gm-AEJADAIVA(P)=gm-AEJ=gm-AEJ|3, gm-AEJADAIV(P)=gm-AEJ=gm-AEJA|3	2533056		gm-AEJW=gm-AEJ=gm-AEJ|3	1.07201e+06	0.0119	26.13	2761.17	2.3
	14389	29.1609	3;4	3115.38	3115.38	1.1788	gm-AEJADAIV(P)=gm-AEJ=gm-AEJA|3	2533056				gm-AEJH=gm-AEJ=gm-AEJ (Anh)|3	1.02697e+06	0.0114	19.05	2692.12	1.9
	7930	17.7725	3;2	2712.15	2712.15	1.6055	gm-AEJH=gm-AEJ=gm-AEJ|3	2483424	gm-AEJH=gm-AEJ=gm-AEJ|3	2483424		gm-AEJADAIVAA(P)=gm-AEJ=gm-AEJ|3, gm-AEJADAIVA(P)=gm-AEJ=gm-AEJA|3, gm-AEJADAIV(P)=gm-AEJA=gm-AEJA|3	1.00895e+06	0.0112	29.46	3186.42	0.4
	15941	31.6663	2;3	2243	2242.99	1.0001	gm-AEJADAIVA(P)=gm-AEJ (Anh)|2	2481566	gm-AEJADAIVA(P)=gm-AEJ (Anh)|2, gm-AEJADAIV(P)=gm-AEJA (Anh)|2	2481566		gm-AEJY=gm-AEJ=gm-AEJ (Anh)|3	954900	0.0106	25.43	2718.13	1.1
	15941	31.6663	2;3	2243	2242.99	1.0447	gm-AEJADAIV(P)=gm-AEJA (Anh)|2	2481566				gm-AEJAI=gm-AEJ=gm-AEJ (Anh)|3, gm-AEJI=gm-AEJ=gm-AEJA (Anh)|3	954900	0.0106	28.23	2739.19	1.4
	9507	20.9051	3;2	2706.14	2706.13	1.8451	gm-AEJM=gm-AEJ=gm-AEJ|3	2468430	gm-AEJM=gm-AEJ=gm-AEJ|3	2468430		gm-AEJM=gm-AEJ=gm-AEJ (Anh)|3	945891	0.0105	25.24	2686.1	1.1
	3244	8.982	2	1097.51	1097.51	1.7655	gm-AEJAR|1	2461591	gm-AEJAR|1	2461591		gm-AEJAD=gm-AEJ=gm-AEJA (Anh)|3, gm-AEJD=gm-AEJA=gm-AEJA (Anh)|3, gm-AEJADA(P)=gm-AEJ=gm-AEJ (Anh)|3, gm-AEJAD(P)=gm-AEJ=gm-AEJA (Anh)|3	945891	0.0105	22.55	2812.17	1.9
	3569	9.7076	2	1321.54	1321.54	-1.2258	gm-AEJADAVD(P) (Anh)|1	2363734	gm-AEJADAVD(P) (Anh)|1	2363734		gm-AEJAK=gm-AEJ=gm-AEJA|3, gm-AEJK=gm-AEJA=gm-AEJA|3	882832	0.0098	16.4	2845.26	0.4
	6793	15.4579	3	2703.19	2703.19	1.2309	gm-AEJK=gm-AEJ=gm-AEJ|3	2349945	gm-AEJK=gm-AEJ=gm-AEJ|3	2349945		gm-AEJW=gm-AEJA=gm-AEJA|3, gm-AEJAW=gm-AEJ=gm-AEJA|3	837789	0.0093	27.46	2903.24	1.4
	11520	24.4173	2;3	1833.75	1833.74	1.2902	gm-AEJM=gm-AEJ (Anh)|2	2349405	gm-AEJM=gm-AEJ (Anh)|2	2349405		gm-AEJT=gm-AEJ=gm-AEJA|3	738696	0.0082	17.19	2747.18	1.2
	7987	17.8348	2;3	1789.74	1789.74	1.177	gm-AEJS=gm-AEJ (Anh)|2	2336671	gm-AEJS=gm-AEJ (Anh)|2	2336671		gm-AEJAW=gm-AEJA=gm-AEJA|3	684645	0.0076	27.9	2974.28	0.5
	5980	13.6404	2	1787.74	1787.74	1.4101	gm-AEJAW=gm-AE (Anh)|2	2304196	gm-AEJAW=gm-AE (Anh)|2	2304196		gm-AEJH=gm-AEJA=gm-AEJA (Anh)|3, gm-AEJAH=gm-AEJ=gm-AEJA (Anh)|3	657620	0.0073	19.91	2834.2	0.9
	7789	17.4438	3;2	2050.87	2050.87	0.4633	gm-AEJADA(P)=gm-AEJA|2	2296076	gm-AEJADA(P)=gm-AEJA|2	2296076		gm-AEJAI=gm-AEJ=gm-AEJA (Anh)|3, gm-AEJI=gm-AEJA=gm-AEJA (Anh)|3	648611	0.0072	28.54	2810.22	1.7
	6093	13.956	2;3	2001.87	2001.86	1.4063	gm-AEJAH=gm-AEJA|2	2264082	gm-AEJAH=gm-AEJA|2	2264082		gm-AEJH=gm-AEJ=gm-AEJA (Anh)|3, gm-AEJAH=gm-AEJ=gm-AEJ (Anh)|3	621586	0.0069	19.48	2763.16	0.7
	14138	28.682	3;2	1886.83	1886.83	0.7459	gm-AEJAI=gm-AEJ (Anh)|2	2258613	gm-AEJAI=gm-AEJ (Anh)|2, gm-AEJI=gm-AEJA (Anh)|2	2258613		gm-AEJAA=gm-AEJA=gm-AEJA (Anh)|3	603569	0.0067	22.47	2839.21	1.1
	14138	28.682	3;2	1886.83	1886.83	0.7989	gm-AEJI=gm-AEJA (Anh)|2	2258613				gm-AEJADAIVAAEPEPV(P)=gm-AEJ=gm-AEJ|3	450424	0.005	30.08	3737.68	0.7
	9850	21.5186	3	2777.17	2777.17	1.7134	gm-AEJM=gm-AEJ=gm-AEJA|3	2248174	gm-AEJM=gm-AEJ=gm-AEJA|3, gm-AEJAM=gm-AEJ=gm-AEJ|3	2248174		gm-AEJV=gm-AEJA=gm-AEJA|3	432407	0.0048	22.08	2816.23	3.1
	9850	21.5186	3	2777.17	2777.17	1.7134	gm-AEJAM=gm-AEJ=gm-AEJ|3	2248174				gm-AEJV=gm-AEJ=gm-AEJA|3	432407	0.0048	21.72	2745.2	1.9
	15929	31.6445	2;3	2032.96	2032.96	0.6013	gm-AEJADAIVAAEPEPV(P)|1	2202983	gm-AEJADAIVAAEPEPV(P)|1	2202983		gm-AEJAD=gm-AEJ=gm-AEJ|3, gm-AEJD=gm-AEJ=gm-AEJA|3, gm-AEJAD(P)=gm-AEJ=gm-AEJ|3, gm-AEJW=gm-AEJ=gm-AEJ|3	432407	0.0048	17.81	2761.15	2.6
	10458	22.7262	2;3	1906.85	1906.85	1.4504	gm-AEJAI=gm-AEJ|2	2100243	gm-AEJAI=gm-AEJ|2, gm-AEJI=gm-AEJA|2	2100243		gm-AEJAD(P)=gm-AEJ=gm-AEJA|3, gm-AEJD=gm-AEJA=gm-AEJA|3, gm-AEJADA(P)=gm-AEJ=gm-AEJ|3, gm-AEJAD=gm-AEJ=gm-AEJA|3	378356	0.0042	18.41	2832.19	0.6
	10458	22.7262	2;3	1906.85	1906.85	1.5028	gm-AEJI=gm-AEJA|2	2100243				gm-AEJW=gm-AEJ=gm-AEJ (Anh)|3, gm-AEJAD=gm-AEJ=gm-AEJ (Anh)|3, gm-AEJD=gm-AEJ=gm-AEJA (Anh)|3, gm-AEJAD(P)=gm-AEJ=gm-AEJ (Anh)|3	306289	0.0034	15.46	2741.14	2.4
	14472	29.3605	3;2	2334.06	2334.06	1.1936	gm-AEJADAIVAA(P)=gm-AEJ|2	2090845	gm-AEJADAIVAA(P)=gm-AEJ|2, gm-AEJADAIVA(P)=gm-AEJA|2	2090845
	14472	29.3605	3;2	2334.06	2334.06	1.1936	gm-AEJADAIVA(P)=gm-AEJA|2	2090845
	14903	30.1136	3;4	2885.32	2885.32	1.5559	gm-AEJADAIVAAEPEPV(P)=gm-AEJ|2	2087436	gm-AEJADAIVAAEPEPV(P)=gm-AEJ|2	2087436
	1477	4.9792	2	998.466	998.466	0.8665	gm-AEJK|1	2059071	gm-AEJK|1	2059071
	4070	10.4791	1	698.287	698.286	1.4507	gm-AE|1	2052442	gm-AE|1	2052442
	16140	31.9711	4;3	3937.76	3937.76	0.7293	gm-AEJADAIVAAEPEPVE(P)=gm-AEJ=gm-AEJA|3	2041692	gm-AEJADAIVAAEPEPVE(P)=gm-AEJ=gm-AEJA|3	2041692
	10813	23.2735	1;2	1056.45	1056.45	1.6618	gm-AEJW|1	2009541	gm-AEJW|1	2009541
	7204	16.2768	3	2703.19	2703.19	1.1632	gm-AEJK=gm-AEJ=gm-AEJ|3	2006254	gm-AEJK=gm-AEJ=gm-AEJ|3	2006254
	8933	19.8053	3;2	2642.1	2642.1	2.156	gm-AEJS=gm-AEJ=gm-AEJ (Anh)|3	1964750	gm-AEJS=gm-AEJ=gm-AEJ (Anh)|3	1964750
	8993	19.8996	2;3	1892.84	1892.84	1.1783	gm-AEJV=gm-AEJA|2	1961850	gm-AEJV=gm-AEJA|2	1961850
	6071	13.8647	2;3	1949.87	1949.87	0.8155	gm-AEJAR=gm-AEJ|2	1960245	gm-AEJAR=gm-AEJ|2	1960245
	3250	9.0088	2	997.412	997.413	-1.3089	gm-AEJF (Anh)|1	1938525	gm-AEJF (Anh)|1	1938525
	9428	20.7277	3	2784.17	2784.17	1.4828	gm-AEJS=gm-AEJA=gm-AEJA (Anh)|3	1922399	gm-AEJS=gm-AEJA=gm-AEJA (Anh)|3	1922399
	6119	14.0105	3;2	1949.87	1949.87	1.7546	gm-AEJAR=gm-AEJ|2	1891217	gm-AEJAR=gm-AEJ|2	1891217
	12201	25.5245	3;2	2864.24	2864.23	1.0868	gm-AEJF=gm-AEJA=gm-AEJA|3	1883226	gm-AEJF=gm-AEJA=gm-AEJA|3, gm-AEJAF=gm-AEJ=gm-AEJA|3	1883226
	12201	25.5245	3;2	2864.24	2864.23	1.0868	gm-AEJAF=gm-AEJ=gm-AEJA|3	1883226
	7506	16.8693	1	678.26	678.26	0.977	gm-AE (Anh)|1	1866467	gm-AE (Anh)|1	1866467
	11255	23.9864	3	2688.18	2688.17	1.3419	gm-AEJI=gm-AEJ=gm-AEJ|3	1850068	gm-AEJI=gm-AEJ=gm-AEJ|3	1850068
	14781	29.8324	3;2	2773.17	2773.17	1.9172	gm-AEJF=gm-AEJ=gm-AEJA (Anh)|3	1766590	gm-AEJF=gm-AEJ=gm-AEJA (Anh)|3, gm-AEJAF=gm-AEJ=gm-AEJ (Anh)|3	1766590
	14781	29.8324	3;2	2773.17	2773.17	1.9172	gm-AEJAF=gm-AEJ=gm-AEJ (Anh)|3	1766590
	4913	11.8843	2	1127.47	1127.47	1.7103	gm-AEJADA(P)|1	1752525	gm-AEJADA(P)|1	1752525
	7	1.0458	4;3;2	3014.37	3014.36	2.3001	gm-AEJADAIVAAEPEPVE(P)=gm-AEJ|2	1736832	gm-AEJADAIVAAEPEPVE(P)=gm-AEJ|2	1736832
	10220	22.3598	3	2706.14	2706.13	4.484	gm-AEJM=gm-AEJ=gm-AEJ|3	1723041	gm-AEJM=gm-AEJ=gm-AEJ|3	1723041
	9039	19.9441	3;2	1844.78	1844.78	1.5544	gm-AEJAA=gm-AEJ (Anh)|2	1707687	gm-AEJAA=gm-AEJ (Anh)|2, gm-AEJA=gm-AEJA (Anh)|2	1707687
	9039	19.9441	3;2	1844.78	1844.78	1.6086	gm-AEJA=gm-AEJA (Anh)|2	1707687
	8743	19.4126	3;2	1924.81	1924.81	0.9403	gm-AEJM=gm-AEJA|2	1704726	gm-AEJM=gm-AEJA|2, gm-AEJAM=gm-AEJ|2	1704726
	8743	19.4126	3;2	1924.81	1924.81	0.9403	gm-AEJAM=gm-AEJ|2	1704726
	9541	20.943	2	1054.49	1054.49	1.8681	gm-AEJAI|1	1690474	gm-AEJAI|1	1690474
	13792	28.1599	4;3	2795.21	2795.21	-1.4092	gm-AEJADAVDQVPEAP(P)=gm-AEJ (Anh)|2	1688207	gm-AEJADAVDQVPEAP(P)=gm-AEJ (Anh)|2	1688207
	13980	28.447	2	1815.79	1815.79	1.1448	gm-AEJI=gm-AEJ (Anh)|2	1659137	gm-AEJI=gm-AEJ (Anh)|2	1659137
	13932	28.3737	2;3	1957.87	1957.86	1.2848	gm-AEJAI=gm-AEJA (Anh)|2	1658777	gm-AEJAI=gm-AEJA (Anh)|2	1658777
	8578	19.1011	2;3	1888.77	1888.77	1.8128	gm-AEJAD=gm-AEJ (Anh)|2	1652834	gm-AEJAD=gm-AEJ (Anh)|2, gm-AEJD=gm-AEJA (Anh)|2, gm-AEJAD(P)=gm-AEJ (Anh)|2	1652834
	8578	19.1011	2;3	1888.77	1888.77	1.8658	gm-AEJD=gm-AEJA (Anh)|2	1652834
	8578	19.1011	2;3	1888.77	1888.77	1.9187	gm-AEJAD(P)=gm-AEJ (Anh)|2	1652834
	16177	32	3;2	2390.09	2390.09	0.94	gm-AEJADAVDQVPEAPVAQE(P)|1	1621827	gm-AEJADAVDQVPEAPVAQE(P)|1	1621827
	2019	6.845	2	985.398	985.398	0.0797	gm-AEJD|1	1621446	gm-AEJD|1	1621446
	11057	23.6762	3;2	2688.18	2688.17	2.1593	gm-AEJI=gm-AEJ=gm-AEJ|3	1612147	gm-AEJI=gm-AEJ=gm-AEJ|3	1612147
	10032	21.8361	3	2809.2	2809.19	1.9425	gm-AEJY=gm-AEJ=gm-AEJA|3	1547909	gm-AEJY=gm-AEJ=gm-AEJA|3	1547909
	10016	21.8561	2	1240.56	1240.56	3.805	gm-AEJADAI(P)|1	1535150	gm-AEJADAI(P)|1	1535150
	15225	30.4974	3;2	1697.72	1697.71	3.5684	gm-AEJF=gm-AE|2	1529618	gm-AEJF=gm-AE|2	1529618
	7447	16.7152	3	2676.14	2676.14	1.3648	gm-AEJT=gm-AEJ=gm-AEJ|3	1526629	gm-AEJT=gm-AEJ=gm-AEJ|3	1526629
	9113	20.1577	3;2	1956.83	1956.83	0.8916	gm-AEJY=gm-AEJA|2	1493974	gm-AEJY=gm-AEJA|2	1493974
	10087	21.9945	3	2848.21	2848.2	1.5239	gm-AEJM=gm-AEJA=gm-AEJA|3	1488043	gm-AEJM=gm-AEJA=gm-AEJA|3, gm-AEJAM=gm-AEJ=gm-AEJA|3	1488043
	10087	21.9945	3	2848.21	2848.2	1.5239	gm-AEJAM=gm-AEJ=gm-AEJA|3	1488043
	15630	31.1562	2;3	1962.88	1962.88	1.6667	gm-AEJADAVDQVPEAP(P)|1	1475135	gm-AEJADAVDQVPEAP(P)|1	1475135
	14473	29.3684	3	2844.21	2844.21	1.5292	gm-AEJF=gm-AEJA=gm-AEJA (Anh)|3	1431803	gm-AEJF=gm-AEJA=gm-AEJA (Anh)|3, gm-AEJAF=gm-AEJ=gm-AEJA (Anh)|3	1431803
	14473	29.3684	3	2844.21	2844.21	1.5292	gm-AEJAF=gm-AEJ=gm-AEJA (Anh)|3	1431803
	9434	20.7536	2	1017.44	1017.44	2.2406	gm-AEJF|1	1396384	gm-AEJF|1	1396384
	16108	31.8953	3	3242.44	3242.45	-2.8738	gm-AEJADAVDQVPEAPVAQE(P)=gm-AEJ|2	1375398	gm-AEJADAVDQVPEAPVAQE(P)=gm-AEJ|2	1375398
	9155	20.2261	3	2713.13	2713.13	0.5283	gm-AEJS=gm-AEJ=gm-AEJA (Anh)|3	1372669	gm-AEJS=gm-AEJ=gm-AEJA (Anh)|3	1372669
	11786	24.878	2;3	1410.66	1410.66	1.8686	gm-AEJADAIVA(P)|1	1352088	gm-AEJADAIVA(P)|1	1352088
	5310	12.5963	3;2	1888.77	1888.77	3.3726	gm-AEJAD=gm-AEJ (Anh)|2	1342154	gm-AEJAD=gm-AEJ (Anh)|2, gm-AEJD=gm-AEJA (Anh)|2, gm-AEJAD(P)=gm-AEJ (Anh)|2	1342154
	5310	12.5963	3;2	1888.77	1888.77	3.4256	gm-AEJD=gm-AEJA (Anh)|2	1342154
	5310	12.5963	3;2	1888.77	1888.77	3.4785	gm-AEJAD(P)=gm-AEJ (Anh)|2	1342154
	5310	12.5963	3;2	1888.77	1888.78	-4.6749	gm-AEJW=gm-AEJ (Anh)|2	1342154
	7008	16.0506	3	2783.19	2783.19	0.888	gm-AEJH=gm-AEJ=gm-AEJA|3	1326763	gm-AEJH=gm-AEJ=gm-AEJA|3, gm-AEJAH=gm-AEJ=gm-AEJ|3	1326763
	7008	16.0506	3	2783.19	2783.19	0.888	gm-AEJAH=gm-AEJ=gm-AEJ|3	1326763
	10729	23.1633	2;3	987.399	987.403	-4.62	gm-AEJH (Anh)|1	1315228	gm-AEJH (Anh)|1	1315228
	5950	13.5462	3;2	1888.77	1888.77	2.8076	gm-AEJAD=gm-AEJ (Anh)|2	1314167	gm-AEJAD=gm-AEJ (Anh)|2, gm-AEJD=gm-AEJA (Anh)|2, gm-AEJAD(P)=gm-AEJ (Anh)|2	1314167
	5950	13.5462	3;2	1888.77	1888.77	2.8605	gm-AEJD=gm-AEJA (Anh)|2	1314167
	5950	13.5462	3;2	1888.77	1888.77	2.9134	gm-AEJAD(P)=gm-AEJ (Anh)|2	1314167
	7786	17.4199	2;3	1910.8	1910.8	0.8854	gm-AEJH=gm-AEJA (Anh)|2	1312622	gm-AEJH=gm-AEJA (Anh)|2, gm-AEJAH=gm-AEJ (Anh)|2	1312622
	7786	17.4199	2;3	1910.8	1910.8	0.8854	gm-AEJAH=gm-AEJ (Anh)|2	1312622
	3338	9.1286	2	1321.54	1321.54	-1.8724	gm-AEJADAVD(P) (Anh)|1	1307374	gm-AEJADAVD(P) (Anh)|1	1307374
	13184	27.0766	3	2832.21	2832.21	1.3417	gm-AEJW=gm-AEJ=gm-AEJA|3	1277960	gm-AEJW=gm-AEJ=gm-AEJA|3, gm-AEJAW=gm-AEJ=gm-AEJ|3	1277960
	13184	27.0766	3	2832.21	2832.21	1.3417	gm-AEJAW=gm-AEJ=gm-AEJ|3	1277960
	9508	20.8636	2;3	1915.82	1915.82	1.6291	gm-AEJAA=gm-AEJA (Anh)|2	1277467	gm-AEJAA=gm-AEJA (Anh)|2	1277467
	8366	18.6677	2	978.435	978.439	-4.9009	gm-AEJK (Anh)|1	1266907	gm-AEJK (Anh)|1	1266907
	9807	21.3682	3	2674.16	2674.16	1.682	gm-AEJV=gm-AEJ=gm-AEJ|3	1265599	gm-AEJV=gm-AEJ=gm-AEJ|3	1265599
	7301	16.4448	3	2854.23	2854.22	1.3611	gm-AEJH=gm-AEJA=gm-AEJA|3	1251864	gm-AEJH=gm-AEJA=gm-AEJA|3, gm-AEJAH=gm-AEJ=gm-AEJA|3	1251864
	7301	16.4448	3	2854.23	2854.22	1.3611	gm-AEJAH=gm-AEJ=gm-AEJA|3	1251864
	12937	26.7308	3	1977.88	1977.89	-2.1525	gm-AEJAI=gm-AEJA|2	1250035	gm-AEJAI=gm-AEJA|2	1250035
	7608	17.076	3;2	1839.77	1839.76	1.1637	gm-AEJH=gm-AEJ (Anh)|2	1241920	gm-AEJH=gm-AEJ (Anh)|2	1241920
	14262	29.0506	3	2773.17	2773.17	1.455	gm-AEJF=gm-AEJ=gm-AEJA (Anh)|3	1231319	gm-AEJF=gm-AEJ=gm-AEJA (Anh)|3, gm-AEJAF=gm-AEJ=gm-AEJ (Anh)|3	1231319
	14262	29.0506	3	2773.17	2773.17	1.455	gm-AEJAF=gm-AEJ=gm-AEJ (Anh)|3	1231319
	9488	20.8075	3;2	1959.81	1959.81	1.565	gm-AEJAD=gm-AEJA (Anh)|2	1230623	gm-AEJAD=gm-AEJA (Anh)|2, gm-AEJADA(P)=gm-AEJ (Anh)|2, gm-AEJAD(P)=gm-AEJA (Anh)|2	1230623
	9488	20.8075	3;2	1959.81	1959.81	1.6161	gm-AEJADA(P)=gm-AEJ (Anh)|2	1230623
	9488	20.8075	3;2	1959.81	1959.81	1.6671	gm-AEJAD(P)=gm-AEJA (Anh)|2	1230623
	6526	14.8358	2	1088.48	1088.48	-0.4764	gm-AEJAF|1	1221000	gm-AEJAF|1	1221000
	10321	22.4472	3	2919.25	2919.24	1.9709	gm-AEJAM=gm-AEJA=gm-AEJA|3	1210179	gm-AEJAM=gm-AEJA=gm-AEJA|3	1210179
	2212	7.2224	2	1069.51	1069.5	2.0368	gm-AEJAK|1	1203431	gm-AEJAK|1	1203431
	15658	31.1993	4;3	3937.77	3937.76	2.6513	gm-AEJADAIVAAEPEPVE(P)=gm-AEJ=gm-AEJA|3	1201665	gm-AEJADAIVAAEPEPVE(P)=gm-AEJ=gm-AEJA|3	1201665
	5635	13.1436	2;1	964.389	964.387	1.7343	gm-AEJN (Anh)|1	1183647	gm-AEJN (Anh)|1	1183647
	8250	18.4288	3	1860.78	1860.77	1.8684	gm-AEJS=gm-AEJA (Anh)|2	1178456	gm-AEJS=gm-AEJA (Anh)|2	1178456
	13310	27.3425	4;3;2	1942.85	1942.85	-3.1841	gm-AEJADAVDQVPEAP(P) (Anh)|1	1164469	gm-AEJADAVDQVPEAP(P) (Anh)|1	1164469
	13706	27.9838	3;4;2	1483.69	1483.69	3.405	gm-AEJADLGTR(P)|1	1158621	gm-AEJADLGTR(P)|1	1158621
	2329	7.588	2;1	985.4	985.398	2.3095	gm-AEJD|1	1155573	gm-AEJD|1	1155573
	15672	31.2269	3	2815.24	2815.24	0.4861	gm-AEJADAVDQVPEAP(P)=gm-AEJ|2	1143258	gm-AEJADAVDQVPEAP(P)=gm-AEJ|2	1143258
	9122	20.1233	2	1049.47	1049.48	-4.7137	gm-AEJAK (Anh)|1	1129481	gm-AEJAK (Anh)|1	1129481
	10396	22.5415	3	2880.23	2880.23	2.0674	gm-AEJY=gm-AEJA=gm-AEJA|3	1106882	gm-AEJY=gm-AEJA=gm-AEJA|3	1106882
	14901	30.0502	2;3	2032.96	2032.96	1.1417	gm-AEJADAIVAAEPEPV(P)|1	1081596	gm-AEJADAIVAAEPEPV(P)|1	1081596
	7007	15.9542	3	2774.23	2774.22	1.7388	gm-AEJAK=gm-AEJ=gm-AEJ|3	1073668	gm-AEJAK=gm-AEJ=gm-AEJ|3, gm-AEJK=gm-AEJ=gm-AEJA|3	1073668
	7007	15.9542	3	2774.23	2774.22	1.7748	gm-AEJK=gm-AEJ=gm-AEJA|3	1073668
	7493	16.8294	3;2	1830.8	1830.8	1.3159	gm-AEJK=gm-AEJ (Anh)|2	1073658	gm-AEJK=gm-AEJ (Anh)|2	1073658
	12546	26.133	3	2761.18	2761.17	2.3234	gm-AEJW=gm-AEJ=gm-AEJ|3	1069796	gm-AEJW=gm-AEJ=gm-AEJ|3	1069796
	6052	13.8337	2;3	1992.9	1992.9	1.766	gm-AEJAK=gm-AEJA|2	1068390	gm-AEJAK=gm-AEJA|2	1068390
	11675	24.6236	2	1033.43	1033.43	-3.6081	gm-AEJY|1	1032181	gm-AEJY|1	1032181
	5708	13.2184	3	1959.81	1959.81	2.4926	gm-AEJAD=gm-AEJA (Anh)|2	1011413	gm-AEJAD=gm-AEJA (Anh)|2, gm-AEJADA(P)=gm-AEJ (Anh)|2, gm-AEJAD(P)=gm-AEJA (Anh)|2	1011413
	5708	13.2184	3	1959.81	1959.81	2.5436	gm-AEJADA(P)=gm-AEJ (Anh)|2	1011413
	5708	13.2184	3	1959.81	1959.81	2.5946	gm-AEJAD(P)=gm-AEJA (Anh)|2	1011413
	6937	15.8263	2;3	1993.85	1993.85	1.2756	gm-AEJAE=gm-AEJA|2	1010638	gm-AEJAE=gm-AEJA|2	1010638
	13798	28.1506	3	2702.14	2702.13	1.9867	gm-AEJF=gm-AEJ=gm-AEJ (Anh)|3	998601	gm-AEJF=gm-AEJ=gm-AEJ (Anh)|3	998601
	10679	23.0043	2;3	963.424	963.428	-4.3066	gm-AEJI (Anh)|1	992942	gm-AEJI (Anh)|1	992942
	9460	20.7804	2;1	949.413	949.413	0.6179	gm-AEJV (Anh)|1	987480	gm-AEJV (Anh)|1	987480
	7486	16.8237	2;3	1839.77	1839.76	1.5027	gm-AEJH=gm-AEJ (Anh)|2	986728	gm-AEJH=gm-AEJ (Anh)|2	986728
	6304	14.3089	3;2	1793.77	1793.77	1.6063	gm-AEJA=gm-AEJ|2	984775	gm-AEJA=gm-AEJ|2, gm-AEJ=gm-AEJA|2	984775
	6304	14.3089	3;2	1793.77	1793.77	1.6063	gm-AEJ=gm-AEJA|2	984775
	5761	13.2729	2	987.404	987.403	1.0669	gm-AEJH (Anh)|1	981222	gm-AEJH (Anh)|1	981222
	21	1.0532	3;4	3937.76	3937.76	0.2953	gm-AEJADAIVAAEPEPVE(P)=gm-AEJ=gm-AEJA|3	978338	gm-AEJADAIVAAEPEPVE(P)=gm-AEJ=gm-AEJA|3	978338
	11145	23.8362	3;2	1807.77	1807.76	1.9596	gm-AEJAW=gm-AE|2	965797	gm-AEJAW=gm-AE|2	965797
	12166	25.4267	3	2718.13	2718.13	1.1342	gm-AEJY=gm-AEJ=gm-AEJ (Anh)|3	953340	gm-AEJY=gm-AEJ=gm-AEJ (Anh)|3	953340
	13885	28.2275	3	2739.19	2739.19	1.4456	gm-AEJAI=gm-AEJ=gm-AEJ (Anh)|3	951816	gm-AEJAI=gm-AEJ=gm-AEJ (Anh)|3, gm-AEJI=gm-AEJ=gm-AEJA (Anh)|3	951816
	13885	28.2275	3	2739.19	2739.19	1.4821	gm-AEJI=gm-AEJ=gm-AEJA (Anh)|3	951816
	11283	23.9761	2;3	1865.77	1865.77	2.5257	gm-AEJY=gm-AEJ (Anh)|2	943503	gm-AEJY=gm-AEJ (Anh)|2	943503
	10390	22.5486	3	2812.17	2812.17	1.9221	gm-AEJAD=gm-AEJ=gm-AEJA (Anh)|3	941527	gm-AEJAD=gm-AEJ=gm-AEJA (Anh)|3, gm-AEJD=gm-AEJA=gm-AEJA (Anh)|3, gm-AEJADA(P)=gm-AEJ=gm-AEJ (Anh)|3, gm-AEJAD(P)=gm-AEJ=gm-AEJA (Anh)|3	941527
	10390	22.5486	3	2812.17	2812.17	1.9576	gm-AEJD=gm-AEJA=gm-AEJA (Anh)|3	941527
	10390	22.5486	3	2812.17	2812.17	1.9576	gm-AEJADA(P)=gm-AEJ=gm-AEJ (Anh)|3	941527
	10390	22.5486	3	2812.17	2812.17	1.9932	gm-AEJAD(P)=gm-AEJ=gm-AEJA (Anh)|3	941527
	10390	22.5486	3	2812.17	2812.18	-3.483	gm-AEJW=gm-AEJ=gm-AEJA (Anh)|3	941527
	10390	22.5486	3	2812.17	2812.18	-3.483	gm-AEJAW=gm-AEJ=gm-AEJ (Anh)|3	941527
	13556	27.7047	3;2	1904.78	1904.78	-1.1883	gm-AEJM=gm-AEJA (Anh)|2	940844	gm-AEJM=gm-AEJA (Anh)|2, gm-AEJAM=gm-AEJ (Anh)|2	940844
	13556	27.7047	3;2	1904.78	1904.78	-1.1883	gm-AEJAM=gm-AEJ (Anh)|2	940844
	6243	14.2317	2;3	1894.82	1894.82	1.3586	gm-AEJT=gm-AEJA|2	931341	gm-AEJT=gm-AEJA|2	931341
	12612	26.2082	2	1481.7	1481.7	0.8791	gm-AEJADAIVAA(P)|1	921392	gm-AEJADAIVAA(P)|1	921392
	15287	30.5755	2	998.468	998.466	2.3947	gm-AEJK|1	916671	gm-AEJK|1	916671
	14710	29.7235	2	1610.74	1610.74	0.9618	gm-AEJADAIVAAE(P)|1	910465	gm-AEJADAIVAAE(P)|1	910465
	5173	12.348	2	941.409	941.408	1.5022	gm-AEJA|1	907797	gm-AEJA|1	907797
	8710	19.3245	3	2903.23	2903.23	1.4811	gm-AEJAD=gm-AEJA=gm-AEJA|3	905515	gm-AEJAD=gm-AEJA=gm-AEJA|3, gm-AEJADA(P)=gm-AEJ=gm-AEJA|3, gm-AEJAD(P)=gm-AEJA=gm-AEJA|3	905515
	8710	19.3245	3	2903.23	2903.23	1.5156	gm-AEJADA(P)=gm-AEJ=gm-AEJA|3	905515
	8710	19.3245	3	2903.23	2903.23	1.55	gm-AEJAD(P)=gm-AEJA=gm-AEJA|3	905515
	8710	19.3245	3	2903.23	2903.24	-3.7544	gm-AEJW=gm-AEJA=gm-AEJA|3	905515
	8710	19.3245	3	2903.23	2903.24	-3.7544	gm-AEJAW=gm-AEJ=gm-AEJA|3	905515
	13764	28.053	2;3	1849.77	1849.77	1.1762	gm-AEJF=gm-AEJ (Anh)|2	904337	gm-AEJF=gm-AEJ (Anh)|2	904337
	7291	16.3975	3	2845.26	2845.26	0.4434	gm-AEJAK=gm-AEJ=gm-AEJA|3	880053	gm-AEJAK=gm-AEJ=gm-AEJA|3, gm-AEJK=gm-AEJA=gm-AEJA|3	880053
	7291	16.3975	3	2845.26	2845.26	0.4786	gm-AEJK=gm-AEJA=gm-AEJA|3	880053
	7239	16.3643	2;3	1992.87	1992.86	2.0987	gm-AEJAQ=gm-AEJA|2	872723	gm-AEJAQ=gm-AEJA|2	872723
	13219	27.1403	2	1815.79	1815.79	1.2793	gm-AEJI=gm-AEJ (Anh)|2	869124	gm-AEJI=gm-AEJ (Anh)|2	869124
	8383	18.7269	2	1226.54	1226.54	3.5295	gm-AEJADLG(P)|1	866978	gm-AEJADLG(P)|1, gm-AEJADAV(P)|1	866978
	8383	18.7269	2	1226.54	1226.54	3.5295	gm-AEJADAV(P)|1	866978
	15421	30.794	2	1959.82	1959.82	-0.0716	gm-AEJW=gm-AEJA (Anh)|2	865055	gm-AEJW=gm-AEJA (Anh)|2, gm-AEJAW=gm-AEJ (Anh)|2	865055
	15421	30.794	2	1959.82	1959.82	-0.0716	gm-AEJAW=gm-AEJ (Anh)|2	865055
	16104	31.881	3	2956.36	2956.35	1.3772	gm-AEJADAIVAAEPEPV(P)=gm-AEJA|2	864097	gm-AEJADAIVAAEPEPV(P)=gm-AEJA|2	864097
	9222	20.2813	3	2193.93	2193.93	1.2937	gm-AEJADAVD(P)=gm-AEJ|2	862807	gm-AEJADAVD(P)=gm-AEJ|2	862807
	8991	19.8619	3	2683.16	2683.16	1.2233	gm-AEJK=gm-AEJ=gm-AEJ (Anh)|3	854749	gm-AEJK=gm-AEJ=gm-AEJ (Anh)|3	854749
	7702	17.24	1;2	992.422	992.419	2.7776	gm-AEJAA (Anh)|1	850577	gm-AEJAA (Anh)|1	850577
	3377	9.154	2;1	998.429	998.429	-0.4332	gm-AEJQ|1	839377	gm-AEJQ|1, gm-AEJAG|1	839377
	3377	9.154	2;1	998.429	998.429	-0.4332	gm-AEJAG|1	839377
	13944	28.4185	1;2	1034.47	1034.47	2.5225	gm-AEJAI (Anh)|1	836037	gm-AEJAI (Anh)|1	836037
	3843	10.0798	2	1049.44	1049.44	-0.5044	gm-AEJAQ (Anh)|1	835482	gm-AEJAQ (Anh)|1	835482
	13380	27.4639	3	2903.25	2903.24	1.3542	gm-AEJW=gm-AEJA=gm-AEJA|3	834035	gm-AEJW=gm-AEJA=gm-AEJA|3, gm-AEJAW=gm-AEJ=gm-AEJA|3	834035
	13380	27.4639	3	2903.25	2903.24	1.3542	gm-AEJAW=gm-AEJ=gm-AEJA|3	834035
	15601	31.0903	2;3	2243	2242.99	0.361	gm-AEJADAIVA(P)=gm-AEJ (Anh)|2	831512	gm-AEJADAIVA(P)=gm-AEJ (Anh)|2, gm-AEJADAIV(P)=gm-AEJA (Anh)|2	831512
	15601	31.0903	2;3	2243	2242.99	0.4056	gm-AEJADAIV(P)=gm-AEJA (Anh)|2	831512
	14942	30.082	3	2844.21	2844.21	2.4305	gm-AEJF=gm-AEJA=gm-AEJA (Anh)|3	826433	gm-AEJF=gm-AEJA=gm-AEJA (Anh)|3, gm-AEJAF=gm-AEJ=gm-AEJA (Anh)|3	826433
	14942	30.082	3	2844.21	2844.21	2.4305	gm-AEJAF=gm-AEJ=gm-AEJA (Anh)|3	826433
	12471	25.9862	3;2	1979.85	1979.85	2.0107	gm-AEJW=gm-AEJA|2	818620	gm-AEJW=gm-AEJA|2, gm-AEJAW=gm-AEJ|2	818620
	12471	25.9862	3;2	1979.85	1979.85	2.0107	gm-AEJAW=gm-AEJ|2	818620
	12998	26.8058	2;3	1321.54	1321.54	2.6206	gm-AEJADAVD(P) (Anh)|1	816380	gm-AEJADAVD(P) (Anh)|1	816380
	7778	17.4299	2;3	1901.84	1901.84	0.7949	gm-AEJAK=gm-AEJ (Anh)|2	779099	gm-AEJAK=gm-AEJ (Anh)|2, gm-AEJK=gm-AEJA (Anh)|2	779099
	7778	17.4299	2;3	1901.84	1901.84	0.8475	gm-AEJK=gm-AEJA (Anh)|2	779099
	3837	10.1418	2	1070.45	1070.45	1.4945	gm-AEJAE|1	774510	gm-AEJAE|1	774510
	3177	8.8872	2	1069.5	1069.5	1.4661	gm-AEJAK|1	772091	gm-AEJAK|1	772091
	8716	19.3113	3	2859.24	2859.24	0.797	gm-AEJAA=gm-AEJA=gm-AEJA|3	765461	gm-AEJAA=gm-AEJA=gm-AEJA|3	765461
	16084	31.85	3	3184.44	3184.44	0.9	gm-AEJADAVDQVPEAPVAQ(P)=gm-AEJA|2	759660	gm-AEJADAVDQVPEAPVAQ(P)=gm-AEJA|2	759660
	8607	19.0732	3	2788.2	2788.2	0.5187	gm-AEJAA=gm-AEJ=gm-AEJA|3	756641	gm-AEJAA=gm-AEJ=gm-AEJA|3, gm-AEJA=gm-AEJA=gm-AEJA|3	756641
	8607	19.0732	3	2788.2	2788.2	0.5545	gm-AEJA=gm-AEJA=gm-AEJA|3	756641
	7371	16.5887	3	2854.23	2854.22	1.1044	gm-AEJH=gm-AEJA=gm-AEJA|3	739319	gm-AEJH=gm-AEJA=gm-AEJA|3, gm-AEJAH=gm-AEJ=gm-AEJA|3	739319
	7371	16.5887	3	2854.23	2854.22	1.1044	gm-AEJAH=gm-AEJ=gm-AEJA|3	739319
	7682	17.1935	3	2747.18	2747.18	1.1774	gm-AEJT=gm-AEJ=gm-AEJA|3	734515	gm-AEJT=gm-AEJ=gm-AEJA|3	734515
	14028	28.5289	3;2	1920.81	1920.81	2.2815	gm-AEJF=gm-AEJA (Anh)|2	731315	gm-AEJF=gm-AEJA (Anh)|2, gm-AEJAF=gm-AEJ (Anh)|2	731315
	14028	28.5289	3;2	1920.81	1920.81	2.2815	gm-AEJAF=gm-AEJ (Anh)|2	731315
	5257	12.4506	2	978.44	978.439	0.7757	gm-AEJK (Anh)|1	728264	gm-AEJK (Anh)|1	728264
	7846	17.5118	3	2832.2	2832.19	2.183	gm-AEJAD=gm-AEJ=gm-AEJA|3	725379	gm-AEJAD=gm-AEJ=gm-AEJA|3, gm-AEJD=gm-AEJA=gm-AEJA|3, gm-AEJADA(P)=gm-AEJ=gm-AEJ|3, gm-AEJAD(P)=gm-AEJ=gm-AEJA|3	725379
	7846	17.5118	3	2832.2	2832.19	2.2183	gm-AEJD=gm-AEJA=gm-AEJA|3	725379
	7846	17.5118	3	2832.2	2832.19	2.2183	gm-AEJADA(P)=gm-AEJ=gm-AEJ|3	725379
	7846	17.5118	3	2832.2	2832.19	2.2536	gm-AEJAD(P)=gm-AEJ=gm-AEJA|3	725379
	7846	17.5118	3	2832.2	2832.21	-3.1838	gm-AEJW=gm-AEJ=gm-AEJA|3	725379
	7846	17.5118	3	2832.2	2832.21	-3.1838	gm-AEJAW=gm-AEJ=gm-AEJ|3	725379
	14263	28.972	3	2881.26	2881.26	1.7833	gm-AEJAI=gm-AEJA=gm-AEJA (Anh)|3	714271	gm-AEJAI=gm-AEJA=gm-AEJA (Anh)|3	714271
	7579	16.9686	3	2632.12	2632.11	2.3444	gm-AEJG=gm-AEJ=gm-AEJ|3	712536	gm-AEJG=gm-AEJ=gm-AEJ|3	712536
	6796	15.4336	3;2	1859.79	1859.79	1.6677	gm-AEJH=gm-AEJ|2	709019	gm-AEJH=gm-AEJ|2	709019
	3980	10.2824	2	1012.45	1012.45	2.3321	gm-AEJAA|1	696066	gm-AEJAA|1	696066
	6698	15.292	2;3	1979.83	1979.83	1.3803	gm-AEJAD=gm-AEJA|2	695497	gm-AEJAD=gm-AEJA|2, gm-AEJADA(P)=gm-AEJ|2, gm-AEJAD(P)=gm-AEJA|2	695497
	6698	15.292	2;3	1979.83	1979.83	1.4308	gm-AEJADA(P)=gm-AEJ|2	695497
	6698	15.292	2;3	1979.83	1979.83	1.4813	gm-AEJAD(P)=gm-AEJA|2	695497
	13660	27.9013	3	2974.28	2974.28	0.5042	gm-AEJAW=gm-AEJA=gm-AEJA|3	680307	gm-AEJAW=gm-AEJA=gm-AEJA|3	680307
	11822	24.9151	2	1339.63	1339.62	1.1241	gm-AEJADAIV(P)|1	679113	gm-AEJADAIV(P)|1	679113
	7222	16.2991	3	2676.14	2676.14	1.9122	gm-AEJT=gm-AEJ=gm-AEJ|3	671165	gm-AEJT=gm-AEJ=gm-AEJ|3	671165
	15197	30.4336	2	1888.78	1888.78	0.6317	gm-AEJW=gm-AEJ (Anh)|2	668054	gm-AEJW=gm-AEJ (Anh)|2	668054
	8212	18.3072	3	2783.19	2783.19	0.8222	gm-AEJH=gm-AEJ=gm-AEJA|3	667760	gm-AEJH=gm-AEJ=gm-AEJA|3, gm-AEJAH=gm-AEJ=gm-AEJ|3	667760
	8212	18.3072	3	2783.19	2783.19	0.8222	gm-AEJAH=gm-AEJ=gm-AEJ|3	667760
	12579	26.1144	3	2793.2	2793.2	1.9851	gm-AEJF=gm-AEJ=gm-AEJA|3	660835	gm-AEJF=gm-AEJ=gm-AEJA|3, gm-AEJAF=gm-AEJ=gm-AEJ|3	660835
	12579	26.1144	3	2793.2	2793.2	1.9851	gm-AEJAF=gm-AEJ=gm-AEJ|3	660835
	9018	19.9071	3	2834.2	2834.2	0.9025	gm-AEJH=gm-AEJA=gm-AEJA (Anh)|3	654372	gm-AEJH=gm-AEJA=gm-AEJA (Anh)|3, gm-AEJAH=gm-AEJ=gm-AEJA (Anh)|3	654372
	9018	19.9071	3	2834.2	2834.2	0.9025	gm-AEJAH=gm-AEJ=gm-AEJA (Anh)|3	654372
	12146	25.353	2	1936.81	1936.8	1.3187	gm-AEJY=gm-AEJA (Anh)|2	654184	gm-AEJY=gm-AEJA (Anh)|2	654184
	6462	14.713	2	1807.75	1807.75	-0.516	gm-AEJADA(P)=gm-AE|2	648981	gm-AEJADA(P)=gm-AE|2	648981
	14035	28.5439	3	2810.23	2810.22	1.6513	gm-AEJAI=gm-AEJ=gm-AEJA (Anh)|3	646849	gm-AEJAI=gm-AEJ=gm-AEJA (Anh)|3, gm-AEJI=gm-AEJA=gm-AEJA (Anh)|3	646849
	14035	28.5439	3	2810.23	2810.22	1.6869	gm-AEJI=gm-AEJA=gm-AEJA (Anh)|3	646849
	10889	23.3904	2;1	1013.41	1013.41	1.0341	gm-AEJY (Anh)|1	630374	gm-AEJY (Anh)|1	630374
	518	2.5235	2	870.371	870.371	0.6322	gm-AEJ|1	621291	gm-AEJ|1	621291
	7980	17.7855	3	2774.19	2774.19	1.1311	gm-AEJQ=gm-AEJ=gm-AEJA|3	620077	gm-AEJQ=gm-AEJ=gm-AEJA|3, gm-AEJG=gm-AEJA=gm-AEJA|3, gm-AEJAQ=gm-AEJ=gm-AEJ|3, gm-AEJAG=gm-AEJ=gm-AEJA|3	620077
	7980	17.7855	3	2774.19	2774.19	1.1311	gm-AEJG=gm-AEJA=gm-AEJA|3	620077
	7980	17.7855	3	2774.19	2774.19	1.1311	gm-AEJAQ=gm-AEJ=gm-AEJ|3	620077
	7980	17.7855	3	2774.19	2774.19	1.1311	gm-AEJAG=gm-AEJ=gm-AEJA|3	620077
	8804	19.4793	3	2763.16	2763.16	0.6793	gm-AEJH=gm-AEJ=gm-AEJA (Anh)|3	617475	gm-AEJH=gm-AEJ=gm-AEJA (Anh)|3, gm-AEJAH=gm-AEJ=gm-AEJ (Anh)|3	617475
	8804	19.4793	3	2763.16	2763.16	0.6793	gm-AEJAH=gm-AEJ=gm-AEJ (Anh)|3	617475
	8536	18.996	3	2683.17	2683.16	2.3152	gm-AEJK=gm-AEJ=gm-AEJ (Anh)|3	606492	gm-AEJK=gm-AEJ=gm-AEJ (Anh)|3	606492
	10367	22.4681	3	2839.22	2839.21	1.1092	gm-AEJAA=gm-AEJA=gm-AEJA (Anh)|3	604616	gm-AEJAA=gm-AEJA=gm-AEJA (Anh)|3	604616
	1943	6.4343	2	1069.5	1069.5	1.6943	gm-AEJAK|1	596444	gm-AEJAK|1	596444
	10989	23.5297	2;3	1833.75	1833.74	2.089	gm-AEJM=gm-AEJ (Anh)|2	593338	gm-AEJM=gm-AEJ (Anh)|2	593338
	6363	14.5129	2;3	1722.73	1722.73	0.9585	gm-AEJ=gm-AEJ|2	587547	gm-AEJ=gm-AEJ|2	587547
	11362	24.1215	2	1904.78	1904.78	0.8139	gm-AEJM=gm-AEJA (Anh)|2	584279	gm-AEJM=gm-AEJA (Anh)|2, gm-AEJAM=gm-AEJ (Anh)|2	584279
	11362	24.1215	2	1904.78	1904.78	0.8139	gm-AEJAM=gm-AEJ (Anh)|2	584279
	12238	25.5642	3;2	1979.85	1979.85	1.5641	gm-AEJW=gm-AEJA|2	584158	gm-AEJW=gm-AEJA|2, gm-AEJAW=gm-AEJ|2	584158
	12238	25.5642	3;2	1979.85	1979.85	1.5641	gm-AEJAW=gm-AEJ|2	584158
	11586	24.4976	3	2830.25	2830.25	1.785	gm-AEJAI=gm-AEJ=gm-AEJA|3	583657	gm-AEJAI=gm-AEJ=gm-AEJA|3, gm-AEJI=gm-AEJA=gm-AEJA|3	583657
	11586	24.4976	3	2830.25	2830.25	1.8203	gm-AEJI=gm-AEJA=gm-AEJA|3	583657
	9373	20.6171	2;3	1915.82	1915.82	0.7371	gm-AEJAA=gm-AEJA (Anh)|2	580359	gm-AEJAA=gm-AEJA (Anh)|2	580359
	14517	29.4288	3;2	2191.98	2191.98	0.3614	gm-AEJADAIV(P)=gm-AEJ|2	572658	gm-AEJADAIV(P)=gm-AEJ|2	572658
	11801	24.7696	2	1904.79	1904.78	3.2492	gm-AEJM=gm-AEJA (Anh)|2	558985	gm-AEJM=gm-AEJA (Anh)|2, gm-AEJAM=gm-AEJ (Anh)|2	558985
	11801	24.7696	2	1904.79	1904.78	3.2492	gm-AEJAM=gm-AEJ (Anh)|2	558985
	15677	31.1958	3	3113.4	3113.4	-0.2491	gm-AEJADAVDQVPEAPVAQ(P)=gm-AEJ|2	554490	gm-AEJADAVDQVPEAPVAQ(P)=gm-AEJ|2	554490
	6475	14.7679	3;2	1921.83	1921.83	2.2195	gm-AEJQ=gm-AEJA|2	551658	gm-AEJQ=gm-AEJA|2, gm-AEJAQ=gm-AEJ|2, gm-AEJAG=gm-AEJA|2	551658
	6475	14.7679	3;2	1921.83	1921.83	2.2195	gm-AEJAQ=gm-AEJ|2	551658
	6475	14.7679	3;2	1921.83	1921.83	2.2195	gm-AEJAG=gm-AEJA|2	551658
	14551	29.4618	3	3186.42	3186.42	0.4055	gm-AEJADAIVAA(P)=gm-AEJ=gm-AEJ|3	550714	gm-AEJADAIVAA(P)=gm-AEJ=gm-AEJ|3, gm-AEJADAIVA(P)=gm-AEJ=gm-AEJA|3, gm-AEJADAIV(P)=gm-AEJA=gm-AEJA|3	550714
	14551	29.4618	3	3186.42	3186.42	0.4055	gm-AEJADAIVA(P)=gm-AEJ=gm-AEJA|3	550714
	14551	29.4618	3	3186.42	3186.42	0.4369	gm-AEJADAIV(P)=gm-AEJA=gm-AEJA|3	550714
	8573	19.0546	3	2692.13	2692.12	1.9407	gm-AEJH=gm-AEJ=gm-AEJ (Anh)|3	548391	gm-AEJH=gm-AEJ=gm-AEJ (Anh)|3	548391
	10024	21.8384	2;3	2030.84	2030.84	0.2653	gm-AEJADA(P)=gm-AEJA (Anh)|2	544076	gm-AEJADA(P)=gm-AEJA (Anh)|2	544076
	7505	16.8543	2;3	1793.77	1793.77	1.1979	gm-AEJA=gm-AEJ|2	538068	gm-AEJA=gm-AEJ|2, gm-AEJ=gm-AEJA|2	538068
	7505	16.8543	2;3	1793.77	1793.77	1.1979	gm-AEJ=gm-AEJA|2	538068
	2836	8.3003	2	957.404	957.403	1.0027	gm-AEJS|1	534759	gm-AEJS|1	534759
	9766	21.2697	3	2777.18	2777.17	4.3507	gm-AEJM=gm-AEJ=gm-AEJA|3	534246	gm-AEJM=gm-AEJ=gm-AEJA|3, gm-AEJAM=gm-AEJ=gm-AEJ|3	534246
	9766	21.2697	3	2777.18	2777.17	4.3507	gm-AEJAM=gm-AEJ=gm-AEJ|3	534246
	14343	29.1566	3;2	1957.87	1957.86	2.4071	gm-AEJAI=gm-AEJA (Anh)|2	534206	gm-AEJAI=gm-AEJA (Anh)|2	534206
	9864	21.496	3;2	2078.9	2078.9	0.6091	gm-AEJADLG(P)=gm-AEJ|2	533892	gm-AEJADLG(P)=gm-AEJ|2, gm-AEJADAV(P)=gm-AEJ|2	533892
	9864	21.496	3;2	2078.9	2078.9	0.6091	gm-AEJADAV(P)=gm-AEJ|2	533892
	13288	27.2193	2	1341.57	1341.57	3.0117	gm-AEJADAVD(P)|1	531750	gm-AEJADAVD(P)|1	531750
	3193	8.9261	2	1056.44	1056.43	1.3751	gm-AEJAD|1	525619	gm-AEJAD|1, gm-AEJAD(P)|1	525619
	3193	8.9261	2	1056.44	1056.43	1.5644	gm-AEJAD(P)|1	525619
	3538	9.605	2	971.419	971.418	0.4712	gm-AEJT|1	524658	gm-AEJT|1	524658
	12069	25.2405	3	2686.11	2686.1	1.0922	gm-AEJM=gm-AEJ=gm-AEJ (Anh)|3	512934	gm-AEJM=gm-AEJ=gm-AEJ (Anh)|3	512934
	14486	29.3736	3;2	1942.85	1942.85	-1.1667	gm-AEJADAVDQVPEAP(P) (Anh)|1	502870	gm-AEJADAVDQVPEAP(P) (Anh)|1	502870
	11482	24.3324	2;3	1807.77	1807.76	2.1111	gm-AEJAW=gm-AE|2	498991	gm-AEJAW=gm-AE|2	498991
	10006	21.7582	3	2848.21	2848.2	1.1382	gm-AEJM=gm-AEJA=gm-AEJA|3	490578	gm-AEJM=gm-AEJA=gm-AEJA|3, gm-AEJAM=gm-AEJ=gm-AEJA|3	490578
	10006	21.7582	3	2848.21	2848.2	1.1382	gm-AEJAM=gm-AEJ=gm-AEJA|3	490578
	15223	30.4514	3	2405.1	2405.1	0.2995	gm-AEJADAIVAA(P)=gm-AEJA|2	484218	gm-AEJADAIVAA(P)=gm-AEJA|2	484218
	9757	21.2534	3	2692.13	2692.12	2.6209	gm-AEJH=gm-AEJ=gm-AEJ (Anh)|3	482626	gm-AEJH=gm-AEJ=gm-AEJ (Anh)|3	482626
	11720	24.6735	2	1936.8	1936.8	-0.0202	gm-AEJY=gm-AEJA (Anh)|2	482613	gm-AEJY=gm-AEJA (Anh)|2	482613
	13487	27.5928	1;2	997.414	997.413	1.0777	gm-AEJF (Anh)|1	480248	gm-AEJF (Anh)|1	480248
	7155	16.1876	3;2	1979.83	1979.83	0.8254	gm-AEJAD=gm-AEJA|2	463124	gm-AEJAD=gm-AEJA|2, gm-AEJADA(P)=gm-AEJ|2, gm-AEJAD(P)=gm-AEJA|2	463124
	7155	16.1876	3;2	1979.83	1979.83	0.8759	gm-AEJADA(P)=gm-AEJ|2	463124
	7155	16.1876	3;2	1979.83	1979.83	0.9264	gm-AEJAD(P)=gm-AEJA|2	463124
	6678	15.2503	3;2	1850.79	1850.79	0.7497	gm-AEJQ=gm-AEJ|2	459972	gm-AEJQ=gm-AEJ|2, gm-AEJG=gm-AEJA|2, gm-AEJAG=gm-AEJ|2	459972
	6678	15.2503	3;2	1850.79	1850.79	0.7497	gm-AEJG=gm-AEJA|2	459972
	6678	15.2503	3;2	1850.79	1850.79	0.7497	gm-AEJAG=gm-AEJ|2	459972
	15054	30.2131	3	3186.42	3186.42	1.3249	gm-AEJADAIVAA(P)=gm-AEJ=gm-AEJ|3	455761	gm-AEJADAIVAA(P)=gm-AEJ=gm-AEJ|3, gm-AEJADAIVA(P)=gm-AEJ=gm-AEJA|3, gm-AEJADAIV(P)=gm-AEJA=gm-AEJA|3	455761
	15054	30.2131	3	3186.42	3186.42	1.3249	gm-AEJADAIVA(P)=gm-AEJ=gm-AEJA|3	455761
	15054	30.2131	3	3186.42	3186.42	1.3563	gm-AEJADAIV(P)=gm-AEJA=gm-AEJA|3	455761
[truncated: 15,911 more rows]

## Sheet: DB5_TY2
Metadata	ID	RT (min)	Charge	Obs (Da)	Theo (Da)	Delta (ppm)	Inferred structure	Intensity	Inferred structure (best match)	Intensity (best match)	Total Intensity	Structure	Consolidated Intensity	Abundance (%)	Consolidated RT (min)	Consolidated Theo (Da)	Consolidated Delta (ppm)
[truncated: 16,177 more rows]

[truncated: 6 more sheets: DB5_TY3, All, All + issues, All + issues fixed, FINAL, Table 7]
